# Supplementary material for: Defining the RNA interactome by total RNA‐associated protein purification
Source: Mol Syst Biol. 2019 Apr 8;15(4):e8689. doi: 10.15252/msb.20188689 (PMC6452921; doi:10.15252/msb.20188689)
Supplement: Supplementary file 3 — Dataset EV1 [file MSB-15-e8689-s003.xlsx]

## Sheet: Dataset EV1
Dataset EV1
List of the yeast Saccharomyces cerevisiae proteins quantified with TRAPP at 1360 mJ/cm2; 800 mJ/cm2 and 400 mJ/cm2
Grey colour represents p value adjusted of less than 0.05, which was used as a cut-off for statistical significance
Only proteins identified with at least 2 peptides in at least 2 experiments are shown

## Sheet: 1360
Protein IDs	Protein names	Gene names	Log2 +UVC/-UVC	p Value adjusted
P26783	RPS5	40S ribosomal protein S5	8.94693	4.0069e-06
P05755	RPS9B	40S ribosomal protein S9-B	7.9867	2.53066e-06
P41056	RPL33B	60S ribosomal protein L33-B	7.68037	0.000510863
P05739	RPL6B	60S ribosomal protein L6-B	7.36377	3.08024e-06
Q02326	RPL6A	60S ribosomal protein L6-A	7.31472	3.45772e-06
P39009	DUN1	DNA damage response protein kinase DUN1	7.31418	0.027528
P26786	RPS7A	40S ribosomal protein S7-A	7.22623	1.70828e-06
P05737	RPL7A;RPL7B	60S ribosomal protein L7-A;60S ribosomal protein L7-B	7.21551	8.4219e-07
P33442	RPS1B;RPS1A	40S ribosomal protein S1-B;40S ribosomal protein S1-A	7.15286	6.14677e-07
P26784	RPL16A	60S ribosomal protein L16-A	7.15	3.11992e-06
P26785	RPL16B	60S ribosomal protein L16-B	7.12511	1.70828e-06
P29453	RPL8A;RPL8B	60S ribosomal protein L8-A;60S ribosomal protein L8-B	7.06489	1.19714e-06
P0CX46	RPL2B;RPL2A	60S ribosomal protein L2-B;60S ribosomal protein L2-A	7.06274	7.34187e-07
P23248	RPS1B	40S ribosomal protein S1-B	7.05531	9.1246e-06
P26321	RPL5	60S ribosomal protein L5	7.01849	7.34187e-07
P41805	RPL10	60S ribosomal protein L10	6.99664	6.14677e-07
P0CX48	RPS11B;RPS11A	40S ribosomal protein S11-B;40S ribosomal protein S11-A	6.99656	1.49985e-06
P36105	RPL14A;RPL14B	60S ribosomal protein L14-A;60S ribosomal protein L14-B	6.92922	7.34187e-07
P0CX56	RPS18B;RPS18A	40S ribosomal protein S18-B;40S ribosomal protein S18-A	6.91784	6.16828e-07
P0CX38	RPS6B;RPS6A	40S ribosomal protein S6-B;40S ribosomal protein S6-A	6.83672	6.39308e-06
P0CX36	RPS4B;RPS4A	40S ribosomal protein S4-B;40S ribosomal protein S4-A	6.82638	2.04789e-06
P05756	RPS13	40S ribosomal protein S13	6.80749	6.16828e-07
P05744	RPL33A	60S ribosomal protein L33-A	6.73132	2.48511e-06
P36075	CUE2	Ubiquitin-binding protein CUE2	6.72772	0.0208234
P40212	RPL13B;RPL13A	60S ribosomal protein L13-B;60S ribosomal protein L13-A	6.71976	1.53398e-06
P10664	RPL4A	60S ribosomal protein L4-A	6.70935	1.56806e-05
P0CX32	RPS24B;RPS24A	40S ribosomal protein S24-B;40S ribosomal protein S24-A	6.68736	1.75045e-06
P38754	RPL14B	60S ribosomal protein L14-B	6.61308	3.35642e-05
P0CX24	RPL20B;RPL20A	60S ribosomal protein L20-B;60S ribosomal protein L20-A	6.59355	1.99847e-06
P49626	RPL4A;RPL4B	60S ribosomal protein L4-A;60S ribosomal protein L4-B	6.5043	6.16828e-07
P05745	RPL36B;RPL36A	60S ribosomal protein L36-B;60S ribosomal protein L36-A	6.45314	6.14677e-07
Q02753	RPL21A;RPL21B	60S ribosomal protein L21-A;60S ribosomal protein L21-B	6.3986	2.7356e-06
P05740	RPL17A;RPL17B	60S ribosomal protein L17-A;60S ribosomal protein L17-B	6.39526	7.2113e-07
P53221	RPL26A;RPL26B	60S ribosomal protein L26-A;60S ribosomal protein L26-B	6.38601	8.92631e-07
P04650	RPL39	60S ribosomal protein L39	6.37587	0.000222799
P0CX85	RPL35B;RPL35A	60S ribosomal protein L35-B;60S ribosomal protein L35-A	6.34658	6.16828e-07
P0CX40	RPS8B;RPS8A	40S ribosomal protein S8-B;40S ribosomal protein S8-A	6.34227	6.16828e-07
P04456	RPL25	60S ribosomal protein L25	6.30477	6.14677e-07
P0CH09	RPL40B;RPL40A	Ubiquitin-60S ribosomal protein L40;Ubiquitin;60S ribosomal protein L40	6.27064	5.45678e-06
P05750	RPS3	40S ribosomal protein S3	6.27059	6.70921e-07
P48164	RPS7B	40S ribosomal protein S7-B	6.20901	6.16828e-07
P0CX50	RPL18B;RPL18A	60S ribosomal protein L18-B;60S ribosomal protein L18-A	6.17815	6.14677e-07
P02406	RPL28	60S ribosomal protein L28	6.16652	9.08547e-07
P0CX52	RPS16B;RPS16A	40S ribosomal protein S16-B;40S ribosomal protein S16-A	6.16304	9.08547e-07
P04449	RPL24A;RPL24B	60S ribosomal protein L24-A;60S ribosomal protein L24-B	6.15241	1.99441e-05
P40693	RLP7	Ribosome biogenesis protein RLP7	6.14944	6.14677e-07
P39938	RPS26A	40S ribosomal protein S26-A	6.14637	8.24552e-07
Q01855	RPS15	40S ribosomal protein S15	6.11436	6.14677e-07
P05749	RPL22A;RPL22B	60S ribosomal protein L22-A;60S ribosomal protein L22-B	6.09098	2.28911e-06
Q02948	VPS30	Vacuolar protein sorting-associated protein 30	6.07364	0.000241344
P38804	RTC3	Restriction of telomere capping protein 3	6.05599	0.00265193
P46654	RPS0A;RPS0B	40S ribosomal protein S0-A;40S ribosomal protein S0-B	6.05572	6.16828e-07
P17076	RPL8A	60S ribosomal protein L8-A	6.05251	6.14677e-07
P24000	RPL24B	60S ribosomal protein L24-B	5.98059	1.26806e-06
P0CX83	RPL19B;RPL19A	60S ribosomal protein L19-B;60S ribosomal protein L19-A	5.97802	2.89358e-06
P25443	RPS2	40S ribosomal protein S2	5.96832	1.55706e-06
P38061	RPL32	60S ribosomal protein L32	5.90378	9.08547e-07
O14467	MBF1	Multiprotein-bridging factor 1	5.88781	6.27739e-06
P14127	RPS17B;RPS17A	40S ribosomal protein S17-B;40S ribosomal protein S17-A	5.8738	4.0069e-06
P51402	RPL37B	60S ribosomal protein L37-B	5.83541	6.48804e-07
Q3E792	RPS25A;RPS25B	40S ribosomal protein S25-A;40S ribosomal protein S25-B	5.80896	6.01303e-06
P05743	RPL26A	60S ribosomal protein L26-A	5.77983	1.21038e-06
P0C2H8	RPL31A;RPL31B	60S ribosomal protein L31-A;60S ribosomal protein L31-B	5.75277	1.30103e-06
P49166	RPL37A	60S ribosomal protein L37-A	5.72847	6.14677e-07
P0CX28	RPL42B;RPL42A	60S ribosomal protein L42-B;60S ribosomal protein L42-A	5.71435	5.01195e-06
P14126	RPL3	60S ribosomal protein L3	5.65138	8.24552e-07
P56628	RPL22B	60S ribosomal protein L22-B	5.6249	1.71523e-05
P05738	RPL9A	60S ribosomal protein L9-A	5.60233	1.47614e-06
P53849	GIS2	Zinc finger protein GIS2	5.58226	1.17212e-06
P32445	RIM1	Single-stranded DNA-binding protein RIM1, mitochondrial	5.57636	8.24552e-07
P0CX34	RPS30B;RPS30A	40S ribosomal protein S30-B;40S ribosomal protein S30-A	5.56039	9.08547e-07
P38701	RPS20	40S ribosomal protein S20	5.53958	1.26806e-06
P14120	RPL30	60S ribosomal protein L30	5.53436	9.08547e-07
Q08745	RPS10B;RPS10A	40S ribosomal protein S10-B;40S ribosomal protein S10-A	5.49885	6.14677e-07
P05318	RPP1A	60S acidic ribosomal protein P1-alpha	5.47539	0.00095102
P53305	RSM27	Mitochondrial 37S ribosomal protein S27	5.45512	0.000482806
P0CX54	RPL12B;RPL12A	60S ribosomal protein L12-B;60S ribosomal protein L12-A	5.39468	6.57458e-07
P36421	TYS1	Tyrosine--tRNA ligase, cytoplasmic	5.38124	6.24679e-07
P87262	RPL34A;RPL34B	60S ribosomal protein L34-A;60S ribosomal protein L34-B	5.37406	1.69415e-05
P15873	POL30	Proliferating cell nuclear antigen	5.36033	0.011434
P39990	SNU13	13 kDa ribonucleoprotein-associated protein	5.30427	0.000581111
P38199	HEK2	Heterogeneous nuclear rnp K-like protein 2	5.3035	6.14677e-07
P04147	PAB1	Polyadenylate-binding protein, cytoplasmic and nuclear	5.29209	6.14677e-07
Q3E7X9	RPS28A;RPS28B	40S ribosomal protein S28-A;40S ribosomal protein S28-B	5.28437	2.2055e-05
P0C2H7	RPL27B;RPL27A	60S ribosomal protein L27-B;60S ribosomal protein L27-A	5.26647	7.17534e-07
P05748	RPL15A	60S ribosomal protein L15-A	5.25274	6.14677e-07
P10363	PRI1	DNA primase small subunit	5.2482	4.98613e-05
P49957	TRM9	tRNA (carboxymethyluridine(34)-5-O)-methyltransferase	5.23266	0.00130135
P50861	RIB4	6,7-dimethyl-8-ribityllumazine synthase	5.22789	7.67623e-07
P38934	BFR1	Nuclear segregation protein BFR1	5.22281	1.00193e-06
P40070	LSM4	U6 snRNA-associated Sm-like protein LSm4	5.20001	6.14677e-07
P07281	RPS19B;RPS19A	40S ribosomal protein S19-B;40S ribosomal protein S19-A	5.16966	6.14677e-07
P10080	SBP1	Single-stranded nucleic acid-binding protein	5.13528	6.14677e-07
P0CX30	RPS23B;RPS23A	40S ribosomal protein S23-B;40S ribosomal protein S23-A	5.12736	9.08547e-07
P0CX42	RPL23B;RPL23A	60S ribosomal protein L23-B;60S ribosomal protein L23-A	5.11908	6.16828e-07
P40159	0	Uncharacterized protein YNL208W	5.07539	8.81129e-07
P37291	SHM2	Serine hydroxymethyltransferase, cytosolic	5.07055	9.08547e-07
P00950	GPM1	Phosphoglycerate mutase 1	5.06228	9.03995e-07
Q08962	NIP7	60S ribosome subunit biogenesis protein NIP7	5.03455	9.08547e-07
Q03558	OYE2	NADPH dehydrogenase 2	5.02566	6.16828e-07
Q3E7Y3	RPS22B;RPS22A	40S ribosomal protein S22-B;40S ribosomal protein S22-A	5.02374	6.16828e-07
P02400	RPP2B	60S acidic ribosomal protein P2-beta	5.01271	0.000137355
P05747	RPL29	60S ribosomal protein L29	4.99459	0.00453982
P41057	RPS29A	40S ribosomal protein S29-A	4.99179	8.45526e-05
P53184	PNC1	Nicotinamidase	4.98436	0.00198206
P32588	PUB1	Nuclear and cytoplasmic polyadenylated RNA-binding protein PUB1	4.97834	6.14677e-07
Q08601	MCA1	Metacaspase-1	4.95313	0.0294522
Q12159	YRA1	RNA annealing protein YRA1	4.93013	1.99228e-05
P14832	CPR1	Peptidyl-prolyl cis-trans isomerase	4.92503	1.99701e-06
P40858	MRPL49	54S ribosomal protein L49, mitochondrial	4.89982	0.000272489
Q08235	BRX1	Ribosome biogenesis protein BRX1	4.89834	4.23261e-06
P38151	PBP2	PAB1-binding protein 2	4.89284	3.1188e-05
P19454	CKA2	Casein kinase II subunit alpha	4.88221	0.000162864
Q02642	EGD1	Nascent polypeptide-associated complex subunit beta-1	4.87365	1.2995e-06
P40089	LSM5	U6 snRNA-associated Sm-like protein LSm5	4.84019	0.00124433
P0CX44	RPL1B;RPL1A	60S ribosomal protein L1-B;60S ribosomal protein L1-A	4.83625	6.14677e-07
O14455	RPL36B	60S ribosomal protein L36-B	4.82818	6.44203e-06
P06367	RPS14A;RPS14B	40S ribosomal protein S14-A;40S ribosomal protein S14-B	4.82596	9.94126e-07
P53292	MRPS35	37S ribosomal protein S35, mitochondrial	4.80524	1.95974e-06
P14680	YAK1	Dual specificity protein kinase YAK1	4.80208	0.0467396
P36520	MRPL10	54S ribosomal protein L10, mitochondrial	4.78425	1.73779e-06
P48231	TCB2	Tricalbin-2	4.77833	0.0035575
P07170	ADK1	Adenylate kinase	4.75154	6.14677e-07
P36525	MRPL24	54S ribosomal protein L24, mitochondrial	4.73568	0.0010465
P07284	SES1	Serine--tRNA ligase, cytoplasmic	4.72608	6.14677e-07
Q12305	RDL1	Thiosulfate sulfurtransferase RDL1, mitochondrial	4.70777	0.000247403
P38777	FSH1	Family of serine hydrolases 1	4.69245	0.00204883
P40347	LTP1	Low molecular weight phosphotyrosine protein phosphatase	4.6836	0.0271255
P10081	TIF1	ATP-dependent RNA helicase eIF4A	4.67406	6.16828e-07
P15731	UBC4;UBC5	Ubiquitin-conjugating enzyme E2 4;Ubiquitin-conjugating enzyme E2-16 kDa	4.64759	0.000115868
P39015	STM1	Suppressor protein STM1	4.63639	6.70921e-07
Q08925	MRN1	RNA-binding protein MRN1	4.6291	2.45033e-06
P0C0W9	RPL11A;RPL11B	60S ribosomal protein L11-A;60S ribosomal protein L11-B	4.60618	6.97266e-07
P17157	PHO85	Cyclin-dependent protein kinase PHO85	4.59596	9.26098e-05
P38861	NMD3	60S ribosomal export protein NMD3	4.58667	6.14677e-07
P06634	DED1	ATP-dependent RNA helicase DED1	4.56173	7.34187e-07
P22353	MRPL8	54S ribosomal protein L8, mitochondrial	4.55782	2.53262e-05
Q07915	RLP24	Ribosome biogenesis protein RLP24	4.53243	3.76459e-05
P23301	HYP2	Eukaryotic translation initiation factor 5A-1	4.52713	6.16828e-07
P36007	SRY1	Threo-3-hydroxyaspartate ammonia-lyase	4.51988	0.00358882
P38879	EGD2	Nascent polypeptide-associated complex subunit alpha	4.51925	6.29412e-07
Q01163	RSM23	37S ribosomal protein S23, mitochondrial	4.51107	2.57404e-05
P19146	ARF2	ADP-ribosylation factor 2	4.49006	9.48084e-05
P41058	RPS29A;RPS29B	40S ribosomal protein S29-A;40S ribosomal protein S29-B	4.4898	0.000205003
P0CX73	TY1A-PL;TY1A-LR2;TY1A-ER1;TY1A-DR6;TY1A-LR4	Transposon Ty1-PL Gag polyprotein;Capsid protein;Gag-p4;Transposon Ty1-LR2 Gag polyprotein;Capsid protein;Gag-p4;Transposon Ty1-ER1 Gag polyprotein;Capsid protein;Gag-p4;Transposon Ty1-DR6 Gag polyprotein;Capsid protein;Gag-p4;Transposon Ty1-LR4 Gag polyprotein;Capsid protein;Gag-p4	4.4517	5.47119e-06
P43582	WWM1	WW domain-containing protein WWM1	4.44493	4.68616e-06
Q05979	BNA5	Kynureninase	4.44353	0.000894124
Q12339	UTP23	rRNA-processing protein UTP23	4.44152	0.000297817
Q3E754	RPS21A;RPS21B	40S ribosomal protein S21-A;40S ribosomal protein S21-B	4.43343	4.24177e-06
P40029	MXR1	Peptide methionine sulfoxide reductase	4.43054	6.53704e-06
P02293	HTB1;HTB2	Histone H2B.1;Histone H2B.2	4.42553	0.000605519
Q03799	MRPS8	37S ribosomal protein S8, mitochondrial	4.42396	0.000194685
P00925	ENO1;ENO2	Enolase 1;Enolase 2	4.42038	7.14104e-07
P15646	NOP1	rRNA 2-O-methyltransferase fibrillarin	4.41105	1.36977e-05
P53336	YGR283C	Putative methyltransferase YGR283C	4.39429	0.00721839
P38219	OLA1	Obg-like ATPase 1	4.39245	6.14677e-07
P06105	SCP160	Protein SCP160	4.38824	9.63154e-07
P12962	CAF20	Cap-associated protein CAF20	4.38759	9.08547e-07
P38687	SRP68	Signal recognition particle subunit SRP68	4.36052	6.33878e-07
P53145	LSG1	Large subunit GTPase 1	4.36002	3.13041e-06
P51401	RPL9A;RPL9B	60S ribosomal protein L9-A;60S ribosomal protein L9-B	4.35992	6.14677e-07
P24783	DBP2	ATP-dependent RNA helicase DBP2	4.35912	6.14677e-07
P22696	ESS1	Peptidyl-prolyl cis-trans isomerase ESS1	4.3561	0.000279777
P15424	MSS116	ATP-dependent RNA helicase MSS116, mitochondrial	4.34889	5.00453e-06
P80210	ADE12	Adenylosuccinate synthetase	4.33806	1.71839e-06
P41819	DIM1	Dimethyladenosine transferase	4.32029	1.70828e-06
P43586	LOC1	60S ribosomal subunit assembly/export protein LOC1	4.31788	0.000664467
Q08920	CBC2	Nuclear cap-binding protein subunit 2	4.31497	0.000620106
P25586	KRR1	KRR1 small subunit processome component	4.30339	0.000141025
P42942	0	Uncharacterized GTP-binding protein YGR210C	4.29162	0.000143407
Q12000	TMA46	Translation machinery-associated protein 46	4.28109	0.000319052
P25491	YDJ1	Mitochondrial protein import protein MAS5	4.28093	9.94126e-07
P40561	SGN1	RNA-binding protein SGN1	4.27912	8.25011e-06
P32915	SEC61	Protein transport protein SEC61	4.27859	3.59259e-06
Q05900	YHC1	U1 small nuclear ribonucleoprotein C	4.27767	1.09265e-05
P13188	GLN4	Glutamine--tRNA ligase	4.26181	6.14677e-07
P40078	NSA2	Ribosome biogenesis protein NSA2	4.24737	2.21096e-05
P07260	CDC33	Eukaryotic translation initiation factor 4E	4.22191	1.4028e-06
P14020	DPM1	Dolichol-phosphate mannosyltransferase	4.20951	1.01016e-05
P23369	MRPL25	54S ribosomal protein L25, mitochondrial	4.19018	4.11253e-06
P40581	GPX2;HYR1	Glutathione peroxidase 2;Peroxiredoxin HYR1	4.18463	0.00144016
P53723	0	UPF0674 endoplasmic reticulum membrane protein YNR021W	4.18327	1.61858e-06
P39517	DHH1	ATP-dependent RNA helicase DHH1	4.17551	1.26806e-06
P00560	PGK1	Phosphoglycerate kinase	4.17152	3.22097e-06
P25294	SIS1	Protein SIS1	4.16504	1.26493e-05
Q00916	SNP1	U1 small nuclear ribonucleoprotein 70 kDa homolog	4.16369	2.2916e-05
Q06630	MHR1	Mitochondrial homologous recombination protein 1	4.16319	0.000387157
P38711	RPS27B;RPS27A	40S ribosomal protein S27-B;40S ribosomal protein S27-A	4.1584	1.04081e-06
P14540	FBA1	Fructose-bisphosphate aldolase	4.15828	6.70921e-07
P41812	POP1	Ribonucleases P/MRP protein subunit POP1	4.15514	2.56637e-05
P28007	GAR1	H/ACA ribonucleoprotein complex subunit 1	4.1545	0.00423631
P05986	TPK3	cAMP-dependent protein kinase type 3	4.14369	0.00225156
P36010	YNK1	Nucleoside diphosphate kinase	4.14079	2.89358e-06
P25368	RRP7	Ribosomal RNA-processing protein 7	4.13949	0.0043951
P32288	GLN1	Glutamine synthetase	4.13722	1.33084e-06
P40024	ARB1	ABC transporter ATP-binding protein ARB1	4.13666	6.70921e-07
P34244	HSL1	Probable serine/threonine-protein kinase HSL1	4.13529	5.4592e-06
P40302	PRE5	Proteasome subunit alpha type-6	4.1212	7.24825e-06
P14065	GCY1	Glycerol 2-dehydrogenase (NADP(+))	4.12017	9.47369e-05
P43569	CAF16	CCR4-associated factor 16	4.12013	0.00748693
P41277	GPP1	Glycerol-1-phosphate phosphohydrolase 1	4.11732	7.90222e-07
P51601	FOL2	GTP cyclohydrolase 1	4.11603	0.00125883
P36069	PMU1	Probable phosphomutase PMU1	4.11402	0.000338715
P00817	IPP1	Inorganic pyrophosphatase	4.10642	4.0069e-06
P09950	HEM1	5-aminolevulinate synthase, mitochondrial	4.10231	0.000360478
Q12429	DPH6	Diphthine--ammonia ligase	4.10131	0.00322301
P46672	ARC1	tRNA-aminoacylation cofactor ARC1	4.09876	3.54168e-06
P25644	PAT1	DNA topoisomerase 2-associated protein PAT1	4.08296	0.00010158
P15180	KRS1	Lysine--tRNA ligase, cytoplasmic	4.08285	7.26564e-07
P53316	YGR250C	Uncharacterized RNA-binding protein YGR250C	4.07809	3.4258e-06
P41911	GPD2	Glycerol-3-phosphate dehydrogenase [NAD(+)] 2, mitochondrial	4.07186	8.64596e-07
P47089	TMA22	Translation machinery-associated protein 22	4.07117	0.00924588
P32611	RML2	54S ribosomal protein RML2, mitochondrial	4.07005	0.000419623
P05373	HEM2	Delta-aminolevulinic acid dehydratase	4.06901	1.75045e-06
P32582	CYS4	Cystathionine beta-synthase	4.06886	8.35146e-07
P25339	PUF4	Pumilio homology domain family member 4	4.06832	4.85631e-06
P36534	MRPL40	54S ribosomal protein L40, mitochondrial	4.06761	1.45295e-05
P41920	YRB1	Ran-specific GTPase-activating protein 1	4.06402	9.63154e-07
P53883	NOP13	Nucleolar protein 13	4.05949	1.0545e-06
P25627	BUD23	18S rRNA (guanine(1575)-N(7))-methyltransferase	4.05937	0.00138471
P53742	NOG2	Nucleolar GTP-binding protein 2	4.05713	9.08547e-07
P28777	ARO2	Chorismate synthase	4.05711	6.14677e-07
P05317	RPP0	60S acidic ribosomal protein P0	4.05387	1.11711e-06
Q12074	SPE3	Spermidine synthase	4.05292	2.36899e-06
Q12040	YOR283W	Broad-specificity phosphatase YOR283W	4.04597	2.08371e-05
Q00539	NAM8	Protein NAM8	4.04002	0.000321829
P36136	SHB17	Sedoheptulose 1,7-bisphosphatase	4.03588	6.53704e-06
P07991	CAR2	Ornithine aminotransferase	4.03525	6.79763e-07
P40007	NOP16	Nucleolar protein 16	4.03227	0.0112582
P38063	PRS4;PRS2	Ribose-phosphate pyrophosphokinase 4;Ribose-phosphate pyrophosphokinase 2	4.02526	0.00323822
P47165	XPT1	Xanthine phosphoribosyltransferase 1	4.01744	0.000128372
Q07938	MEU1	S-methyl-5-thioadenosine phosphorylase	4.01435	4.06612e-06
P25348	MRPL32	54S ribosomal protein L32, mitochondrial	4.00938	0.0106424
Q08971	YPL225W	Protein PBDC1 homolog	3.99893	8.30297e-05
P49167	RPL38	60S ribosomal protein L38	3.98476	0.00963595
P49723	RNR4	Ribonucleoside-diphosphate reductase small chain 2	3.98208	1.26806e-06
P11632	NHP6A	Non-histone chromosomal protein 6A	3.98062	0.000477926
P00445	SOD1	Superoxide dismutase [Cu-Zn]	3.97607	3.1786e-06
P38720	GND1	6-phosphogluconate dehydrogenase, decarboxylating 1	3.97465	6.57458e-07
P38625	GUA1	GMP synthase [glutamine-hydrolyzing]	3.972	9.08547e-07
P12385	SUP45	Eukaryotic peptide chain release factor subunit 1	3.96892	6.16828e-07
P22943	HSP12	12 kDa heat shock protein	3.96724	0.000158678
P43535	GCN20	Protein GCN20	3.96441	1.9605e-06
P32388	MRP49	54S ribosomal protein MRP49, mitochondrial	3.95365	0.00221531
P38707	DED81	Asparagine--tRNA ligase, cytoplasmic	3.93911	7.34187e-07
P34167	TIF3	Eukaryotic translation initiation factor 4B	3.93564	1.26806e-06
P38779	CIC1	Proteasome-interacting protein CIC1	3.93451	1.16574e-05
P21965	MCK1	Protein kinase MCK1	3.93373	6.16828e-07
P00812	CAR1	Arginase	3.93069	2.08952e-06
P20486	CKS1	Cyclin-dependent kinases regulatory subunit	3.92592	2.05342e-05
P60010	ACT1	Actin	3.92214	2.53066e-06
P0CX26	RPL43B;RPL43A	60S ribosomal protein L43-B;60S ribosomal protein L43-A	3.91702	2.61593e-05
Q07551	0	NADPH-dependent alpha-keto amide reductase	3.91587	8.64596e-07
P20081	FPR1	FK506-binding protein 1	3.91388	2.64743e-06
P23724	PRE7	Proteasome subunit beta type-6	3.90839	1.23453e-05
P40150	SSB1;SSB2	Heat shock protein SSB1;Heat shock protein SSB2	3.90784	6.16828e-07
P15625	FRS2	Phenylalanine--tRNA ligase alpha subunit	3.90715	1.24273e-06
Q03629	YML079W	Uncharacterized protein YML079W	3.90603	0.0107883
P49954	NIT3	Probable hydrolase NIT3	3.90387	4.1098e-06
P07263	HTS1	Histidine--tRNA ligase, mitochondrial	3.90275	9.08547e-07
P25642	IMG2	54S ribosomal protein IMG2, mitochondrial	3.89768	0.0123992
Q03195	RLI1	Translation initiation factor RLI1	3.89652	8.04625e-07
P32831	NGR1	Negative growth regulatory protein NGR1	3.8955	9.36363e-06
Q05911	ADE13	Adenylosuccinate lyase	3.89275	8.75157e-07
Q12211	PUS1	tRNA pseudouridine synthase 1	3.88869	2.18861e-05
Q08924	RTT10	Regulator of Ty1 transposition protein 10	3.88853	0.00162946
Q02892	NOG1	Nucleolar GTP-binding protein 1	3.88836	4.0069e-06
P07172	HIS5	Histidinol-phosphate aminotransferase	3.8873	1.14211e-06
Q12515	PAR32	Protein PAR32	3.88253	0.00743282
P41814	GCD10	tRNA (adenine(58)-N(1))-methyltransferase non-catalytic subunit TRM6	3.88	2.51523e-05
P25631	0	Ankyrin repeat-containing protein YCR051W	3.87425	7.88938e-05
P32911	SUI1	Eukaryotic translation initiation factor eIF-1	3.86388	0.000716212
Q06349	DXO1	Decapping and exoribonuclease protein 1	3.85932	8.02567e-05
P00958	MES1	Methionine--tRNA ligase, cytoplasmic	3.85755	1.24273e-06
P04801	THS1	Threonine--tRNA ligase, cytoplasmic	3.8561	9.08547e-07
Q02204	MRPL13	54S ribosomal protein L13, mitochondrial	3.85227	1.86863e-05
P46655	GUS1	Glutamate--tRNA ligase, cytoplasmic	3.85151	6.70921e-07
P32492	MYO4	Myosin-4	3.8513	0.00601731
P12687	MRP7	54S ribosomal protein L2, mitochondrial	3.84799	0.000325095
P40487	DPH1	Diphthamide biosynthesis protein 1	3.84719	0.000805328
Q05506	0	Arginine--tRNA ligase, cytoplasmic	3.84476	1.26806e-06
P38688	SRP72	Signal recognition particle subunit SRP72	3.84426	1.00516e-06
P40106	GPP2	Glycerol-1-phosphate phosphohydrolase 2	3.84403	4.09175e-06
Q08647	PUS7	Multisubstrate pseudouridine synthase 7	3.84196	3.53418e-06
P39976	DLD3	D-lactate dehydrogenase [cytochrome] 3	3.83249	1.53398e-06
P29509	TRR1	Thioredoxin reductase 1	3.82791	8.92505e-06
P32324	EFT1	Elongation factor 2	3.82618	1.73053e-06
P38615	RIM11	Serine/threonine-protein kinase RIM11/MSD1	3.82452	0.000818012
P40037	HMF1	Protein HMF1	3.82422	0.00122813
P53043	PPT1	Serine/threonine-protein phosphatase T	3.82326	3.79402e-05
P25567	SRO9	RNA-binding protein SRO9	3.82201	9.08547e-07
P05694	MET6	5-methyltetrahydropteroyltriglutamate--homocysteine methyltransferase	3.82053	1.0512e-06
Q07648	DTD1	D-tyrosyl-tRNA(Tyr) deacylase	3.82049	4.41701e-05
P09064	SUI3	Eukaryotic translation initiation factor 2 subunit beta	3.81908	8.92631e-07
P20606	SAR1	Small COPII coat GTPase SAR1	3.8147	1.81581e-06
P53295	RBG2	Ribosome-interacting GTPase 2	3.81101	1.50626e-06
P36154	AIM29	Altered inheritance rate of mitochondria protein 29	3.81018	0.00015532
P36008	TEF4	Elongation factor 1-gamma 2	3.80573	1.19714e-06
Q01662	MAP1	Methionine aminopeptidase 1	3.80493	8.24552e-07
P39676	YHB1	Flavohemoprotein	3.79353	1.81581e-06
Q3E705	EFG1	rRNA-processing protein EFG1	3.78992	9.08547e-07
P29952	PMI40	Mannose-6-phosphate isomerase	3.77962	1.98172e-06
P32835	GSP1;GSP2	GTP-binding nuclear protein GSP1/CNR1;GTP-binding nuclear protein GSP2/CNR2	3.77526	8.67898e-06
P38321	0	Uncharacterized protein YBR225W	3.77462	0.00279099
P25555	GBP2	Single-strand telomeric DNA-binding protein GBP2	3.77276	7.99055e-07
Q04067	TIF35	Eukaryotic translation initiation factor 3 subunit G	3.77257	7.88562e-05
P22803	TRX2	Thioredoxin-2	3.77218	3.2685e-05
Q07834	YLL032C	KH domain-containing protein YLL032C	3.772	0.000179258
P33309	DOM34	Protein DOM34	3.77047	3.11992e-06
P40093	YER156C	UPF0160 protein YER156C	3.76986	1.53398e-06
P53691	CPR6	Peptidyl-prolyl cis-trans isomerase CPR6	3.75826	1.46608e-06
Q03264	NGL2	RNA exonuclease NGL2	3.75529	1.18361e-06
P08524	ERG20	Farnesyl pyrophosphate synthase	3.7538	1.71037e-06
P53111	ARI1	NADPH-dependent aldehyde reductase ARI1	3.75103	3.4258e-06
P31373	CYS3	Cystathionine gamma-lyase	3.75072	1.67322e-06
P36036	YRA2	RNA annealing protein YRA2	3.74911	0.000271891
P23638	PRE9	Proteasome subunit alpha type-3	3.74812	1.06633e-05
Q12230	LSP1	Sphingolipid long chain base-responsive protein LSP1	3.74654	6.16828e-07
P24280	SEC14	SEC14 cytosolic factor	3.7463	2.83062e-06
P89886	TMA20	Translation machinery-associated protein 20	3.74354	5.58336e-06
P32469	DPH5	Diphthine synthase	3.74052	2.74286e-06
Q08208	NOP12	Nucleolar protein 12	3.7386	1.53398e-06
P38295	EHT1	Medium-chain fatty acid ethyl ester synthase/esterase 2	3.7308	9.59309e-06
P53859	CSL4	Exosome complex component CSL4	3.72881	3.08749e-05
Q12458	YPR1	Putative reductase 1	3.72791	1.23224e-05
P38249	RPG1	Eukaryotic translation initiation factor 3 subunit A	3.72222	2.24043e-06
P02994	TEF1	Elongation factor 1-alpha	3.72065	4.00778e-06
P23639	PRE8	Proteasome subunit alpha type-2	3.71944	9.59491e-05
P32178	ARO7	Chorismate mutase	3.71941	0.000170306
Q05016	0	Uncharacterized oxidoreductase YMR226C	3.71604	4.24177e-06
P38775	YHR045W	Putative uncharacterized protein YHR045W	3.70907	0.00148716
P28272	URA1	Dihydroorotate dehydrogenase (fumarate)	3.70064	2.42239e-06
P38175	MRP21	37S ribosomal protein MRP21, mitochondrial	3.69948	7.57149e-05
P20449	DBP5	ATP-dependent RNA helicase DBP5	3.69859	2.64743e-06
Q12009	TRM8	tRNA (guanine-N(7)-)-methyltransferase	3.69553	7.92802e-06
P38009	ADE17	Bifunctional purine biosynthesis protein ADE17;Phosphoribosylaminoimidazolecarboxamide formyltransferase;IMP cyclohydrolase	3.69291	2.29888e-06
Q03532	HAS1	ATP-dependent RNA helicase HAS1	3.688	2.396e-06
Q07589	YDL144C	Uncharacterized protein YDL144C	3.683	0.000486875
P20051	URA4	Dihydroorotase	3.6744	9.08547e-07
P07806	VAS1	Valine--tRNA ligase, mitochondrial	3.67374	8.92631e-07
P38075	PDX3	Pyridoxamine 5-phosphate oxidase	3.67137	6.00242e-06
Q06217	SMD2	Small nuclear ribonucleoprotein Sm D2	3.66317	0.0024082
P04046	ADE4	Amidophosphoribosyltransferase	3.66119	1.09124e-06
P34760	TSA1	Peroxiredoxin TSA1	3.65827	1.15799e-06
P40510	SER33	D-3-phosphoglycerate dehydrogenase 2	3.65693	6.63055e-05
P32610	VMA8	V-type proton ATPase subunit D	3.65229	0.00401391
P53731	ARC35	Actin-related protein 2/3 complex subunit 2	3.65193	3.13039e-05
P46970	NMD5	Nonsense-mediated mRNA decay protein 5	3.64611	0.00180966
P36516	MRPL3	54S ribosomal protein L3, mitochondrial	3.64603	1.86863e-05
Q04178	HPT1	Hypoxanthine-guanine phosphoribosyltransferase	3.63662	4.94025e-05
Q12387	MDM20	N-terminal acetyltransferase B complex subunit MDM20	3.6353	1.28033e-05
P40496	RSM25	37S ribosomal protein S25, mitochondrial	3.63519	6.89816e-05
P25299	RNA15	mRNA 3-end-processing protein RNA15	3.62782	0.00027218
P39929	SNF7	Vacuolar-sorting protein SNF7	3.62768	3.82898e-05
P39729	RBG1	Ribosome-interacting GTPase 1	3.62733	1.53662e-06
P32342	SRP21	Signal recognition particle subunit SRP21	3.62639	8.53963e-05
P51998	YML6	54S ribosomal protein YmL6, mitochondrial	3.62512	1.9605e-06
P31787	ACB1	Acyl-CoA-binding protein	3.6243	0.000612488
P33330	SER1	Phosphoserine aminotransferase	3.62357	9.08547e-07
P04807	HXK2	Hexokinase-2	3.61386	1.48426e-06
Q03407	PKH1	Serine/threonine-protein kinase PKH1	3.61345	0.00352928
P25373	GRX1	Glutaredoxin-1	3.61016	0.00187342
P40531	GVP36	Protein GVP36	3.60666	5.69389e-06
P00546	PHO85;CDC28	Cyclin-dependent protein kinase PHO85;Cyclin-dependent kinase 1	3.6066	3.34103e-05
P07283	SEC53	Phosphomannomutase	3.60512	2.24043e-06
Q03161	0	Glucose-6-phosphate 1-epimerase	3.60445	1.46196e-05
Q02256	YVH1	Tyrosine-protein phosphatase YVH1	3.60341	3.76663e-05
Q01560	NPL3	Nucleolar protein 3	3.60319	1.65162e-05
P38708	YHR020W	Putative proline--tRNA ligase YHR020W	3.60179	7.90222e-07
P32527	ZUO1	Zuotin	3.60168	2.24043e-06
P53981	0	Uncharacterized phosphatase YNL010W	3.59767	7.06439e-05
P38120	MRPS9	37S ribosomal protein S9, mitochondrial	3.59394	1.73779e-06
P38698	PPX1	Exopolyphosphatase	3.59156	1.73779e-06
P22203	VMA4	V-type proton ATPase subunit E	3.58792	2.85933e-06
P53140	RMD9	Protein RMD9, mitochondrial	3.58757	3.08714e-06
P32366	VMA6	V-type proton ATPase subunit d	3.58543	6.64571e-05
P38792	RRP4	Exosome complex component RRP4	3.58114	4.51772e-05
P47103	CPR7	Peptidyl-prolyl cis-trans isomerase CYP7	3.58018	3.06141e-05
Q05580	HEL2	E3 ubiquitin-protein ligase HEL2	3.57801	3.28096e-05
P21182	SPE2	S-adenosylmethionine decarboxylase proenzyme;S-adenosylmethionine decarboxylase alpha chain;S-adenosylmethionine decarboxylase beta chain	3.57684	0.000191822
Q12179	YPL245W	Uncharacterized protein YPL245W	3.57363	9.42866e-05
P47150	RSM7	37S ribosomal protein S7, mitochondrial	3.57255	1.28553e-05
P40032	TPA1	Prolyl 3,4-dihydroxylase TPA1	3.57037	0.00244675
Q12034	SLF1	Protein SLF1	3.56917	1.75234e-05
P47077	NOP9	Nucleolar protein 9	3.56893	1.70334e-05
P25374	NFS1	Cysteine desulfurase, mitochondrial	3.56814	0.000427986
Q06218	DBP9	ATP-dependent RNA helicase DBP9	3.56517	2.65234e-05
Q08444	NOB1	20S-pre-rRNA D-site endonuclease NOB1	3.56414	2.49171e-06
P40529	AGE2	ADP-ribosylation factor GTPase-activating protein effector protein 2	3.56191	0.000520082
Q04214	TY1B-MR1;TY1B-BL;TY1A-MR1;TY1A-BL	Transposon Ty1-MR1 Gag-Pol polyprotein;Capsid protein;Ty1 protease;Integrase;Reverse transcriptase/ribonuclease H;Transposon Ty1-BL Gag-Pol polyprotein;Capsid protein;Ty1 protease;Integrase;Reverse transcriptase/ribonuclease H;Transposon Ty1-MR1 Gag polyprotein;Capsid protein;Gag-p4;Transposon Ty1-BL Gag polyprotein;Capsid protein;Gag-p4	3.56126	1.90621e-05
Q06504	NAT3	N-terminal acetyltransferase B complex catalytic subunit NAT3	3.55906	0.0171407
P39958	GDI1	Rab GDP-dissociation inhibitor	3.55739	2.53066e-06
P11484	SSB1	Heat shock protein SSB1	3.55644	1.53398e-06
P32902	MRP4	37S ribosomal protein MRP4, mitochondrial	3.54984	4.77265e-05
P00942	TPI1	Triosephosphate isomerase	3.54857	5.39936e-06
P38143	GPX2	Glutathione peroxidase 2	3.5478	9.5992e-05
P25847	MSH2	DNA mismatch repair protein MSH2	3.54294	0.000946321
P17695	GRX2	Glutaredoxin-2, mitochondrial	3.54179	0.00656402
P00924	ENO1	Enolase 1	3.5377	3.24654e-06
P12611	WHI2	Growth regulation protein	3.53574	0.00661292
P46959	GCD14	tRNA (adenine(58)-N(1))-methyltransferase catalytic subunit TRM61	3.53508	3.11992e-06
P14843	ARO3	Phospho-2-dehydro-3-deoxyheptonate aldolase, phenylalanine-inhibited	3.53202	1.03515e-05
P35191	MDJ1	DnaJ homolog 1, mitochondrial	3.53091	0.000638527
P40545	HIS6	1-(5-phosphoribosyl)-5-[(5-phosphoribosylamino)methylideneamino] imidazole-4-carboxamide isomerase	3.53028	0.000240825
P53131	PRP43	Pre-mRNA-splicing factor ATP-dependent RNA helicase PRP43	3.52991	1.19714e-06
P00937	TRP3	Multifunctional tryptophan biosynthesis protein;Anthranilate synthase component 2;Indole-3-glycerol phosphate synthase	3.52834	2.72036e-06
P47143	ADO1	Adenosine kinase	3.5267	1.68887e-06
Q06698	YLR419W	Putative ATP-dependent RNA helicase YLR419W	3.52658	6.66759e-06
P07264	LEU1	3-isopropylmalate dehydratase	3.52531	1.18361e-06
P38787	PAN5	2-dehydropantoate 2-reductase	3.52427	1.53398e-06
P47017	LSM1	Sm-like protein LSm1	3.52148	8.35182e-05
P53929	0	Uncharacterized protein YNL108C	3.52035	1.09498e-05
P04161	ADE8	Phosphoribosylglycinamide formyltransferase	3.51731	7.56684e-05
P53090	ARO8	Aromatic/aminoadipate aminotransferase 1	3.51666	2.27504e-06
Q07505	YDL086W	Putative carboxymethylenebutenolidase	3.51367	8.75864e-06
P53741	BRE5	UBP3-associated protein BRE5	3.51355	0.00956191
P09436	ILS1	Isoleucine--tRNA ligase, cytoplasmic	3.51261	8.92631e-07
P0C2I9	TY2B-GR1;TY1B-PR1;TY1B-PR2;TY1B-PR3;TY1B-ER1;TY1B-LR1;TY1B-ER2;TY1B-ML1;TY1B-DR3;TY1B-OL;TY2B-C	Transposon Ty2-GR1 Gag-Pol polyprotein;Capsid protein;Ty2 protease;Integrase;Reverse transcriptase/ribonuclease H;Transposon Ty1-PR1 Gag-Pol polyprotein;Capsid protein;Ty1 protease;Integrase;Reverse transcriptase/ribonuclease H;Transposon Ty1-PR2 Gag-Pol polyprotein;Capsid protein;Ty1 protease;Integrase;Reverse transcriptase/ribonuclease H;Transposon Ty1-PR3 Gag-Pol polyprotein;Capsid protein;Ty1…	3.50927	0.00507661
P32602	SEC17	Alpha-soluble NSF attachment protein	3.50789	2.5262e-06
Q02046	MTD1	Methylenetetrahydrofolate dehydrogenase [NAD(+)]	3.50491	1.59631e-05
P38715	GRE3	NADPH-dependent aldose reductase GRE3	3.50397	6.7495e-05
P48562	CLA4	Serine/threonine-protein kinase CLA4	3.50357	0.000612488
P33399	LHP1	La protein homolog	3.49796	1.26806e-06
P40055	UTP7	U3 small nucleolar RNA-associated protein 7	3.49608	6.03959e-05
P05319	RPP2A	60S acidic ribosomal protein P2-alpha	3.49413	4.7394e-05
P16550	APA1	Protein APA1;5,5-P-1,P-4-tetraphosphate phosphorylase;ADP-sulfurylase	3.49016	1.53398e-06
P47137	0	Uncharacterized oxidoreductase YJR096W	3.4885	0.000213014
P23542	AAT2	Aspartate aminotransferase, cytoplasmic	3.48836	1.68887e-06
P53839	GOR1	Glyoxylate reductase 1	3.48644	6.49573e-06
P25359	RRP43	Exosome complex component RRP43	3.48469	0.000334037
P38626	CBR1	NADH-cytochrome b5 reductase 1	3.48204	1.24273e-06
P37303	GLY1	Low specificity L-threonine aldolase	3.47991	1.26806e-06
P32468	CDC12	Cell division control protein 12	3.47984	4.24177e-06
P53893	RIA1	Ribosome assembly protein 1	3.47368	0.000390859
P53912	0	Uncharacterized protein YNL134C	3.47357	4.15567e-06
P17255	VMA1	V-type proton ATPase catalytic subunit A;Endonuclease PI-SceI	3.47333	9.08547e-07
P32263	PRO3	Pyrroline-5-carboxylate reductase	3.47324	2.33639e-06
P69771	DID2	Vacuolar protein-sorting-associated protein 46	3.47054	0.00284595
P54113	ADE16	Bifunctional purine biosynthesis protein ADE16;Phosphoribosylaminoimidazolecarboxamide formyltransferase;IMP cyclohydrolase	3.46983	5.68496e-06
Q08985	SAM4	Homocysteine S-methyltransferase 2	3.4694	8.92505e-06
P53909	AAH1	Adenine deaminase	3.46502	1.8068e-06
P33334	PRP8	Pre-mRNA-splicing factor 8	3.46393	0.00546482
P35197	GCS1	ADP-ribosylation factor GTPase-activating protein GCS1	3.46172	1.30875e-06
P25087	ERG6	Sterol 24-C-methyltransferase	3.45867	1.53398e-06
P48445	BPL1	Biotin--protein ligase;Biotin--[methylmalonyl-CoA-carboxytransferase] ligase;Biotin--[propionyl-CoA-carboxylase [ATP-hydrolyzing]] ligase;Biotin--[methylcrotonoyl-CoA-carboxylase] ligase;Biotin--[acetyl-CoA-carboxylase] ligase	3.45457	3.53479e-05
Q03262	PRM15	Phosphoribomutase	3.451	0.00027218
P20436	RPB8	DNA-directed RNA polymerases I, II, and III subunit RPABC3	3.45041	0.000243796
P38747	OTU2	OTU domain-containing protein 2	3.4503	0.00021155
P43616	DUG1	Cys-Gly metallodipeptidase DUG1	3.44901	2.32585e-06
Q06336	GGA1	ADP-ribosylation factor-binding protein GGA1	3.44737	0.000244056
P53303	ZPR1	Zinc finger protein ZPR1	3.44707	1.29244e-06
P14743	NMT1	Glycylpeptide N-tetradecanoyltransferase	3.44419	5.47119e-06
P11412	ZWF1	Glucose-6-phosphate 1-dehydrogenase	3.44113	2.08952e-06
P31412	VMA5	V-type proton ATPase subunit C	3.43848	1.53398e-06
P40202	CCS1	Superoxide dismutase 1 copper chaperone	3.43802	8.64759e-05
Q07478	SUB2	ATP-dependent RNA helicase SUB2	3.43614	1.00948e-06
P22768	ARG1	Argininosuccinate synthase	3.43525	4.10044e-05
P15454	GUK1	Guanylate kinase	3.43172	6.62278e-06
P15705	STI1	Heat shock protein STI1	3.42121	6.13346e-06
Q12377	RPN6	26S proteasome regulatory subunit RPN6	3.41925	3.1786e-06
P33750	SOF1	Protein SOF1	3.41809	1.26806e-06
P43588	RPN11	Ubiquitin carboxyl-terminal hydrolase RPN11	3.41638	1.08006e-05
P32387	MRP20	54S ribosomal protein L41, mitochondrial	3.41374	7.88938e-05
P30771	NAM7	ATP-dependent helicase NAM7	3.41345	1.24273e-06
Q06151	DCS1	m7GpppX diphosphatase	3.41318	7.79643e-06
P08018	PBS2	MAP kinase kinase PBS2	3.4118	0.00106867
P27616	ADE1	Phosphoribosylaminoimidazole-succinocarboxamide synthase	3.40699	5.57719e-06
P39743	RVS167	Reduced viability upon starvation protein 167	3.40415	1.71839e-06
P40482	SEC24	Protein transport protein SEC24	3.40381	9.08547e-07
P23291	YCK1	Casein kinase I homolog 1	3.40275	0.00056059
P19881	PHO13	4-nitrophenylphosphatase	3.40166	4.83798e-05
P48589	RPS12	40S ribosomal protein S12	3.39461	2.24043e-06
P10659	SAM1	S-adenosylmethionine synthase 1	3.39301	6.27739e-06
P29547	CAM1	Elongation factor 1-gamma 1	3.39288	2.08952e-06
Q02908	ELP3	Elongator complex protein 3	3.39259	2.03816e-06
Q04305	UTP15	U3 small nucleolar RNA-associated protein 15	3.38775	2.14259e-05
P12945	NAT1	N-terminal acetyltransferase A complex subunit NAT1	3.38631	9.08547e-07
P38689	PRS3	Ribose-phosphate pyrophosphokinase 3	3.38598	3.08714e-06
P32379	PUP2	Proteasome subunit alpha type-5	3.38592	9.85998e-05
P49435	APT1	Adenine phosphoribosyltransferase 1	3.38486	6.07516e-05
P34909	MOT2	General negative regulator of transcription subunit 4	3.3843	0.00309923
P32916	SRP101	Signal recognition particle receptor subunit alpha homolog	3.38271	0.000486875
Q04894	ADH6	NADP-dependent alcohol dehydrogenase 6	3.38166	1.44254e-06
Q00245	RHO3	GTP-binding protein RHO3	3.38087	2.27098e-06
P35691	TMA19	Translationally-controlled tumor protein homolog	3.37975	1.32812e-06
P53235	YGR054W	Eukaryotic translation initiation factor 2A	3.37974	1.26806e-06
P48412	UPF3	Nonsense-mediated mRNA decay protein 3	3.37883	0.00119448
P25342	CDC10	Cell division control protein 10	3.37842	3.00923e-06
P06169	PDC1	Pyruvate decarboxylase isozyme 1	3.37788	1.73967e-06
P39954	SAH1	Adenosylhomocysteinase	3.37666	2.33639e-06
P38174	MAP2	Methionine aminopeptidase 2	3.37666	2.33639e-06
P53265	0	Uncharacterized protein YGR111W	3.37229	0.000182994
P38817	GGA2	ADP-ribosylation factor-binding protein GGA2	3.35485	8.03551e-07
P38260	FES1	Hsp70 nucleotide exchange factor FES1	3.35399	0.000276886
P40010	NUG1	Nuclear GTP-binding protein NUG1	3.35136	8.24536e-06
Q03048	COF1	Cofilin	3.35081	6.86759e-05
P48567	PUS4	tRNA pseudouridine synthase 4	3.35063	3.00828e-06
P37262	SOL2;SOL1	6-phosphogluconolactonase-like protein 2;6-phosphogluconolactonase-like protein 1	3.34879	0.000396797
P47176	BAT2	Branched-chain-amino-acid aminotransferase, cytosolic	3.34712	1.85139e-06
P14742	GFA1	Glutamine--fructose-6-phosphate aminotransferase [isomerizing]	3.34709	1.70828e-06
P23202	URE2	Transcriptional regulator URE2	3.34672	9.57683e-06
P07278	BCY1	cAMP-dependent protein kinase regulatory subunit	3.3408	1.93636e-06
Q99216	PNO1	Pre-rRNA-processing protein PNO1	3.33919	3.35642e-05
P07347	ARD1	N-terminal acetyltransferase A complex catalytic subunit ARD1	3.33624	1.77802e-05
Q12449	AHA1	Hsp90 co-chaperone AHA1	3.33546	3.1786e-06
P38281	APD1	Actin patches distal protein 1	3.33158	0.00297007
P22336	RFA1	Replication factor A protein 1	3.32924	1.09058e-06
P40462	TMA108	Protein TMA108	3.32916	1.0626e-06
Q06705	CSR1	Phosphatidylinositol transfer protein CSR1	3.32912	0.00157875
P39076	CCT2	T-complex protein 1 subunit beta	3.32895	2.7356e-06
P47117	ARP3	Actin-related protein 3	3.32702	3.54047e-06
P40040	THO1	Protein THO1	3.3269	2.53066e-06
P33201	MRT4	Ribosome assembly factor MRT4	3.32009	2.32585e-06
Q99257	MEX67	mRNA export factor MEX67	3.31967	3.79707e-05
P32449	ARO4	Phospho-2-dehydro-3-deoxyheptonate aldolase, tyrosine-inhibited	3.31672	2.25421e-06
P32477	GSH1	Glutamate--cysteine ligase	3.31645	5.75574e-05
P11972	SST2	Protein SST2	3.31435	0.000206009
Q07953	SDO1	Ribosome maturation protein SDO1	3.31412	0.00394813
Q04409	EMI2	Putative glucokinase-2	3.31403	6.01303e-06
Q08225	0	Probable dipeptidyl peptidase 3	3.31359	2.21096e-05
P38115	ARA1	D-arabinose dehydrogenase [NAD(P)+] heavy chain	3.31176	1.6506e-05
Q12362	RIB2	Bifunctional protein RIB2;tRNA pseudouridine(32) synthase, cytoplasmic;Diaminohydroxyphosphoribosylaminopyrimidine deaminase	3.31098	0.0019124
P11353	HEM13	Oxygen-dependent coproporphyrinogen-III oxidase	3.30659	6.764e-05
P28789	HEM3	Porphobilinogen deaminase	3.3062	0.0005661
Q05874	NNT1	Protein N-methyltransferase NNT1	3.30392	0.000333271
P10592	SSA2	Heat shock protein SSA2	3.30386	1.26806e-06
Q99258	RIB3	3,4-dihydroxy-2-butanone 4-phosphate synthase	3.30326	4.73751e-05
P29478	SEC65	Signal recognition particle subunit SEC65	3.30263	7.39223e-06
P31116	HOM6	Homoserine dehydrogenase	3.30005	2.11845e-06
Q03862	ARX1	Probable metalloprotease ARX1	3.29933	1.21038e-06
P34247	UTP11	U3 small nucleolar RNA-associated protein 11	3.29786	0.000286662
P38431	TIF5	Eukaryotic translation initiation factor 5	3.29709	2.45033e-06
P29055	SUA7	Transcription initiation factor IIB	3.2964	5.49866e-05
P27929	NAM9	37S ribosomal protein NAM9, mitochondrial	3.29617	1.8799e-06
P19358	SAM2	S-adenosylmethionine synthase 2	3.29415	9.08547e-07
P07285	TRP4	Anthranilate phosphoribosyltransferase	3.29359	2.48511e-06
Q12154	GET3	ATPase GET3	3.29243	1.33776e-06
P38985	SRP14	Signal recognition particle subunit SRP14	3.29207	0.000990344
P15496	IDI1	Isopentenyl-diphosphate Delta-isomerase	3.29074	4.19125e-05
P32598	GLC7	Serine/threonine-protein phosphatase PP1-2	3.28979	1.81581e-06
P05759	RPS31	Ubiquitin-40S ribosomal protein S31;Ubiquitin;40S ribosomal protein S31	3.2888	3.59908e-06
P29295	HRR25	Casein kinase I homolog HRR25	3.28683	6.84953e-05
P04802	DPS1	Aspartate--tRNA ligase, cytoplasmic	3.28673	2.01698e-06
P38788	SSZ1	Ribosome-associated complex subunit SSZ1	3.28341	1.26806e-06
Q06287	EMG1	Ribosomal RNA small subunit methyltransferase NEP1	3.28107	2.57386e-06
P32264	PRO1	Glutamate 5-kinase	3.28031	4.77881e-05
Q99287	SEY1	Protein SEY1	3.27701	3.67422e-06
P41807	VMA13	V-type proton ATPase subunit H	3.27659	1.48688e-06
P21264	ADE2	Phosphoribosylaminoimidazole carboxylase	3.27109	2.93765e-06
P32368	SAC1	Phosphoinositide phosphatase SAC1	3.27042	1.81077e-06
P15624	FRS1	Phenylalanine--tRNA ligase beta subunit	3.26934	3.59259e-06
P22217	TRX1	Thioredoxin-1	3.26584	0.00027218
P47120	LIA1	Deoxyhypusine hydroxylase	3.26572	2.7456e-06
P26637	CDC60	Leucine--tRNA ligase, cytoplasmic	3.26568	2.33639e-06
P36120	DBP7	ATP-dependent RNA helicase DBP7	3.26517	0.00656407
Q08818	MSC6	Meiotic sister-chromatid recombination protein 6, mitochondrial	3.26238	1.85139e-06
P49089	ASN2;ASN1	Asparagine synthetase [glutamine-hydrolyzing] 2;Asparagine synthetase [glutamine-hydrolyzing] 1	3.25955	1.81581e-06
P32481	GCD11	Eukaryotic translation initiation factor 2 subunit gamma	3.25249	4.24832e-06
P17649	UGA1	4-aminobutyrate aminotransferase	3.25155	1.85932e-05
Q12746	PGA3	Plasma membrane-associated coenzyme Q6 reductase PGA3	3.25036	0.00109565
Q04600	TMA64	Translation machinery-associated protein 64	3.24973	2.33639e-06
P50107	GLO1	Lactoylglutathione lyase	3.24826	3.59908e-06
P18759	SEC18	Vesicular-fusion protein SEC18	3.24528	6.32744e-06
P43621	RET2	Coatomer subunit delta	3.24253	3.35642e-05
P47096	BNA1	3-hydroxyanthranilate 3,4-dioxygenase	3.24179	3.59259e-06
P52917	VPS4	Vacuolar protein sorting-associated protein 4	3.23961	7.37147e-05
P47912	FAA4	Long-chain-fatty-acid--CoA ligase 4	3.23418	9.31536e-06
Q12068	GRE2	NADPH-dependent methylglyoxal reductase GRE2	3.23301	0.000226784
P53010	PAN2	PAB-dependent poly(A)-specific ribonuclease subunit PAN2	3.22807	0.00490375
P08417	FUM1	Fumarate hydratase, mitochondrial	3.22547	1.92982e-05
P47079	CCT8	T-complex protein 1 subunit theta	3.22444	5.17862e-06
P16603	NCP1	NADPH--cytochrome P450 reductase	3.21754	6.80597e-06
P53081	NIF3	NGG1-interacting factor 3	3.21652	3.35642e-05
P53133	YGL117W	Uncharacterized protein YGL117W	3.2149	0.000765723
Q02773	RPM2	Ribonuclease P protein component, mitochondrial	3.21424	0.000573125
P36048	SNU114	Pre-mRNA-splicing factor SNU114	3.21421	0.00120479
P39079	CCT6	T-complex protein 1 subunit zeta	3.2135	1.99492e-05
P38278	BMT2	25S rRNA (adenine(2142)-N(1))-methyltransferase	3.21307	0.0142143
Q02821	SRP1	Importin subunit alpha	3.21027	2.53066e-06
Q05584	GLO2	Hydroxyacylglutathione hydrolase, cytoplasmic isozyme	3.20975	9.65431e-06
P36160	RPF2	Ribosome biogenesis protein RPF2	3.20572	1.24273e-06
P15565	TRM1	tRNA (guanine(26)-N(2))-dimethyltransferase, mitochondrial	3.20318	3.34103e-05
P21734	UBC1	Ubiquitin-conjugating enzyme E2 1	3.2027	0.000850128
P32381	ARP2	Actin-related protein 2	3.20234	1.49873e-05
P54114	ALD3	Aldehyde dehydrogenase [NAD(P)+] 2	3.20232	0.000646029
P34253	KTI12	Protein KTI12	3.20112	0.00516729
P42826	XKS1	Xylulose kinase	3.20105	7.55984e-05
Q12178	FCY1	Cytosine deaminase	3.19988	3.76024e-05
P39683	NPT1	Nicotinate phosphoribosyltransferase	3.19934	2.47452e-06
P38805	RPF1	Ribosome production factor 1	3.19889	4.66275e-05
P48582	BRO1	Vacuolar-sorting protein BRO1	3.19788	4.19809e-05
P32614	FRD1	Fumarate reductase 1	3.19692	1.53398e-06
P00360	TDH1	Glyceraldehyde-3-phosphate dehydrogenase 1	3.19653	0.000399083
P38882	UTP9	U3 small nucleolar RNA-associated protein 9	3.19637	0.00507571
P53900	GIM3	Prefoldin subunit 4	3.19531	7.41549e-06
P11076	ARF1;ARF2	ADP-ribosylation factor 1;ADP-ribosylation factor 2	3.19471	1.59627e-05
P38011	ASC1	Guanine nucleotide-binding protein subunit beta-like protein	3.19369	1.24273e-06
P34160	STO1	Nuclear cap-binding protein complex subunit 1	3.19347	3.54047e-06
P40002	MIT1	Transcriptional regulator MIT1	3.1933	0.000554133
P53860	PDR16	Phosphatidylinositol transfer protein PDR16	3.19272	4.11214e-05
P41940	PSA1	Mannose-1-phosphate guanyltransferase	3.19222	3.79202e-06
P39101	CAJ1	Protein CAJ1	3.1899	2.53066e-06
P35844	KES1	Protein KES1	3.1888	5.69389e-06
Q08162	DIS3	Exosome complex exonuclease DIS3	3.187	9.84717e-06
P32364	SMY1	Kinesin-related protein SMY1	3.18139	0.00267202
P00549	CDC19	Pyruvate kinase 1	3.17711	3.70245e-06
P40507	AIR1	Protein AIR1	3.17552	0.000244056
P53953	SFB2	SED5-binding protein 2	3.17473	2.50117e-06
P31688	TPS2	Trehalose-phosphatase	3.16799	1.77776e-06
Q12125	GET4	Golgi to ER traffic protein 4	3.16393	1.61858e-06
Q12008	GPM2	Phosphoglycerate mutase 2	3.16269	0.000744186
P20424	SRP54	Signal recognition particle subunit SRP54	3.16184	2.27504e-06
P53941	IMP4	U3 small nucleolar ribonucleoprotein protein IMP4	3.15989	3.4258e-06
P38810	SFB3	SED5-binding protein 3	3.15905	5.38625e-06
P38349	UBX7	UBX domain-containing protein 7	3.15819	0.00552117
P38067	UGA2	Succinate-semialdehyde dehydrogenase [NADP(+)]	3.15489	5.30813e-06
P32861	UGP1	UTP--glucose-1-phosphate uridylyltransferase	3.15008	3.5815e-06
Q04869	0	Uncharacterized protein YMR315W	3.15005	6.54112e-06
P38694	MSC7	Putative aldehyde dehydrogenase-like protein YHR039C	3.14912	0.000195657
P13663	HOM2	Aspartate-semialdehyde dehydrogenase	3.14843	9.56446e-06
P38081	0	Uncharacterized glycosyl hydrolase YBR056W	3.14744	6.81787e-05
P00899	TRP2	Anthranilate synthase component 1	3.14614	1.0935e-05
Q02931	NAN1	NET1-associated nuclear protein 1	3.14462	7.8021e-06
P39109	YCF1	Metal resistance protein YCF1	3.14339	0.0147115
P12709	PGI1	Glucose-6-phosphate isomerase	3.14323	3.80086e-06
Q08723	RPN8	26S proteasome regulatory subunit RPN8	3.14074	7.44949e-05
P07258	CPA1	Carbamoyl-phosphate synthase arginine-specific small chain	3.13735	1.33633e-05
P38821	APE4	Aspartyl aminopeptidase 4	3.13561	4.15329e-05
Q01532	LAP3	Cysteine proteinase 1, mitochondrial	3.13543	8.02762e-06
Q00764	TPS1	Alpha,alpha-trehalose-phosphate synthase [UDP-forming] 56 kDa subunit	3.12945	2.63496e-05
P38555	YPT31	GTP-binding protein YPT31/YPT8	3.12906	5.41454e-05
Q08689	NAT5	N-terminal acetyltransferase A complex subunit NAT5	3.12838	4.24599e-05
P33204	ARC19	Actin-related protein 2/3 complex subunit 4	3.12737	0.000617708
Q12089	AEP3	ATPase expression protein 3	3.12651	0.000915346
Q05775	HCR1	Eukaryotic translation initiation factor 3 subunit J	3.12644	9.48948e-05
P07245	ADE3	C-1-tetrahydrofolate synthase, cytoplasmic;Methylenetetrahydrofolate dehydrogenase;Methenyltetrahydrofolate cyclohydrolase;Formyltetrahydrofolate synthetase	3.12606	1.93636e-06
P40054	SER33;SER3	D-3-phosphoglycerate dehydrogenase 2;D-3-phosphoglycerate dehydrogenase 1	3.12582	4.45827e-06
Q02486	ABF2	ARS-binding factor 2, mitochondrial	3.12339	0.000345322
P40033	RSM18	37S ribosomal protein RSM18, mitochondrial	3.12144	0.000137406
P53252	PIL1	Sphingolipid long chain base-responsive protein PIL1	3.11971	1.61858e-06
P15436	POL3	DNA polymerase delta catalytic subunit	3.11569	0.00585213
P21576	VPS1	Vacuolar protein sorting-associated protein 1	3.11349	1.93391e-05
P53952	0	Uncharacterized protein YNL050C	3.1094	4.15329e-05
P06103	PRT1	Eukaryotic translation initiation factor 3 subunit B	3.10389	9.21977e-07
P39016	MPT5	Suppressor protein MPT5	3.10009	0.0019766
P15274	AMD1	AMP deaminase	3.09693	1.26806e-06
P53852	0	Cysteine--tRNA ligase	3.09647	1.33084e-06
P25384	TY2B-GR1;TY2B-C	Transposon Ty2-GR1 Gag-Pol polyprotein;Capsid protein;Ty2 protease;Integrase;Reverse transcriptase/ribonuclease H;Transposon Ty2-C Gag-Pol polyprotein;Capsid protein;Ty2 protease;Integrase;Reverse transcriptase/ribonuclease H	3.08598	2.64062e-05
P02992	TUF1	Elongation factor Tu, mitochondrial	3.08047	2.66536e-05
P32074	SEC21	Coatomer subunit gamma	3.07729	4.24177e-06
P22138	RPA135	DNA-directed RNA polymerase I subunit RPA135	3.0769	3.1786e-06
Q01939	RPT6	26S protease regulatory subunit 8 homolog	3.07175	4.73952e-06
Q05933	ARC18	Actin-related protein 2/3 complex subunit 3	3.06998	2.2055e-05
P38833	YHR127W	Uncharacterized protein YHR127W	3.06489	0.000365009
Q12463	TRM11	tRNA (guanine(10)-N2)-methyltransferase	3.06461	6.83897e-05
P49687	NUP145	Nucleoporin NUP145;Nucleoporin NUP145N;Nucleoporin NUP145C	3.06214	0.000184659
P40471	AYR1	NADPH-dependent 1-acyldihydroxyacetone phosphate reductase	3.05827	0.00133765
Q02648	TRM44	tRNA (uracil-O(2)-)-methyltransferase	3.05665	3.1786e-06
Q08972	NEW1	[NU+] prion formation protein 1	3.0515	1.18361e-06
Q10740	LAP2	Leukotriene A-4 hydrolase homolog	3.05121	2.0959e-05
P32179	MET22	3(2),5-bisphosphate nucleotidase	3.0505	4.46957e-06
Q12167	RRG1	Required for respiratory growth protein 1, mitochondrial	3.0492	0.000855765
Q04062	RPN9	26S proteasome regulatory subunit RPN9	3.04718	2.83062e-06
P04806	HXK1	Hexokinase-1	3.04648	1.69951e-06
P28321	YJU3	Monoglyceride lipase	3.04518	0.00345249
P32599	SAC6	Fimbrin	3.04349	7.08939e-06
P10591	SSA1	Heat shock protein SSA1	3.04291	1.51524e-06
P32589	SSE1	Heat shock protein homolog SSE1	3.04134	1.48426e-06
P08536	MET3	Sulfate adenylyltransferase	3.04121	6.61774e-05
Q03337	TRS31	Trafficking protein particle complex subunit 31	3.04007	0.00274636
P32458	CDC11	Cell division control protein 11	3.03825	0.000428265
P53072	TAN1	tRNA acetyltransferase TAN1	3.03549	6.65767e-06
Q12513	TMA17	Translation machinery-associated protein 17	3.0321	0.0190522
P22276	RET1	DNA-directed RNA polymerase III subunit RPC2	3.02946	0.000305902
P18562	FUR1	Uracil phosphoribosyltransferase	3.02768	4.98613e-05
P17709	GLK1	Glucokinase-1	3.02537	1.17715e-05
Q08746	RRS1	Regulator of ribosome biosynthesis	3.02508	0.00324496
P25040	TSR4	20S rRNA accumulation protein 4	3.02268	2.54556e-05
Q12018	CDC53	Cell division control protein 53	3.0221	2.04451e-05
P33759	MRPS5	37S ribosomal protein S5, mitochondrial	3.02132	2.91954e-05
P46675	STU2	Protein STU2	3.02037	0.00140814
Q12109	WRS1	Tryptophan--tRNA ligase, cytoplasmic	3.01793	7.01555e-06
Q99288	DET1	Broad-range acid phosphatase DET1	3.01577	0.000363085
P31334	MRPL9	54S ribosomal protein L9, mitochondrial	3.01473	0.00058111
P07703	RPC40	DNA-directed RNA polymerases I and III subunit RPAC1	3.01373	1.89967e-05
P27472	GSY2	Glycogen [starch] synthase isoform 2	3.0129	6.62278e-06
P40956	GTS1	Protein GTS1	3.01192	7.24821e-05
P32377	MVD1	Diphosphomevalonate decarboxylase	3.00967	7.8021e-06
P38074	HMT1	Protein arginine N-methyltransferase 1	3.00715	2.05478e-05
Q03758	BUL2	Ubiquitin ligase-binding protein BUL2	3.00711	0.00273341
Q07381	TSR1	Ribosome biogenesis protein TSR1	3.00642	1.06917e-05
Q12329	HSP42	Heat shock protein 42	2.99815	0.0024362
Q99369	FSH3	Family of serine hydrolases 3	2.99799	9.36363e-06
P33322	CBF5	H/ACA ribonucleoprotein complex subunit 4	2.99744	4.68616e-06
P33298	RPT3	26S protease regulatory subunit 6B homolog	2.99737	0.000340177
P12684	HMG2;HMG1	3-hydroxy-3-methylglutaryl-coenzyme A reductase 2;3-hydroxy-3-methylglutaryl-coenzyme A reductase 1	2.99732	0.0151356
P09880	TRL1	tRNA ligase	2.99253	4.56321e-05
Q12285	MDY2	Ubiquitin-like protein MDY2	2.99072	4.38622e-05
P40413	CCT5	T-complex protein 1 subunit epsilon	2.98916	5.84274e-06
Q06697	CDC73	Cell division control protein 73	2.98899	0.00197983
Q04947	RTN1	Reticulon-like protein 1	2.98687	1.0545e-06
P23503	NAR1	Cytosolic Fe-S cluster assembly factor NAR1	2.98628	0.00323321
P32787	MGM101	Mitochondrial genome maintenance protein MGM101	2.98608	0.000377993
P53088	NCS6	Cytoplasmic tRNA 2-thiolation protein 1	2.98334	0.000294551
P40363	0	S-formylglutathione hydrolase	2.98103	5.41454e-05
Q06489	MRI1	Methylthioribose-1-phosphate isomerase	2.98056	0.000178882
P39962	YCK3	Casein kinase I homolog 3	2.97843	0.000247785
Q06385	VPS74	Vacuolar protein sorting-associated protein 74	2.97733	0.000505574
P32604	FBP26	Fructose-2,6-bisphosphatase	2.97717	5.71187e-05
P29311	BMH1	Protein BMH1	2.97378	7.4752e-06
P43593	UBP6	Ubiquitin carboxyl-terminal hydrolase 6	2.97371	3.59908e-06
P36047	SDS22	Protein phosphatase 1 regulatory subunit SDS22	2.97259	3.35642e-05
P12904	SNF4	5-AMP-activated protein kinase subunit gamma	2.96784	0.00151604
P54005	DIA1	Protein DIA1	2.96594	0.00037162
P38237	UBP14	Ubiquitin carboxyl-terminal hydrolase 14	2.96525	5.56142e-06
Q08645	MET7	Folylpolyglutamate synthase	2.96396	5.61978e-06
P34761	WHI3	Protein WHI3	2.9615	7.30323e-06
P25654	0	UPF0587 protein YCR090C	2.96013	0.000516693
P54860	UFD2	E4 ubiquitin-protein ligase UFD2	2.95498	4.24832e-06
P00815	HIS4	Histidine biosynthesis trifunctional protein;Phosphoribosyl-AMP cyclohydrolase;Phosphoribosyl-ATP pyrophosphohydrolase;Histidinol dehydrogenase	2.9528	5.66658e-06
P39714	BDH1	(R,R)-butanediol dehydrogenase	2.9514	1.86863e-05
P05150	ARG3	Ornithine carbamoyltransferase	2.95097	0.000437739
P53834	HCH1	Hsp90 co-chaperone HCH1	2.94381	6.13346e-06
P47044	0	LOG family protein YJL055W	2.94344	3.27036e-06
P48362	HGH1	Protein HGH1	2.94124	0.000415064
Q04311	VMS1	Protein VMS1	2.9399	1.18967e-05
P38330	0	Protein RMD9-like, mitochondrial	2.93974	0.00557384
P49090	ASN2	Asparagine synthetase [glutamine-hydrolyzing] 2	2.93944	1.54883e-06
Q06685	VIP1	Inositol hexakisphosphate and diphosphoinositol-pentakisphosphate kinase	2.93873	0.000126149
P38314	SDS24	Protein SDS24	2.93824	8.18418e-06
Q12273	TY1B-OL	Transposon Ty1-OL Gag-Pol polyprotein;Capsid protein;Ty1 protease;Integrase;Reverse transcriptase/ribonuclease H	2.93679	0.000425663
Q12250	RPN5	26S proteasome regulatory subunit RPN5	2.93676	6.66759e-06
P07213	TOM70	Mitochondrial import receptor subunit TOM70	2.93634	1.19688e-05
P22517	CMK2	Calcium/calmodulin-dependent protein kinase II	2.93489	0.000609173
P16120	THR4	Threonine synthase	2.93403	2.93765e-06
P21269	CCA1	CCA tRNA nucleotidyltransferase, mitochondrial	2.93012	1.18053e-05
P38755	OSH7	Oxysterol-binding protein homolog 7	2.92602	0.00079623
P00330	ADH1	Alcohol dehydrogenase 1	2.92178	5.64797e-06
P33892	GCN1	Translational activator GCN1	2.92075	1.26806e-06
Q05029	BCH1	Protein BCH1	2.91893	2.2055e-05
P54115	ALD6	Magnesium-activated aldehyde dehydrogenase, cytosolic	2.9175	4.03878e-06
P09938	RNR2	Ribonucleoside-diphosphate reductase small chain 1	2.91698	8.33445e-06
Q04599	MRPL1	54S ribosomal protein L1, mitochondrial	2.91606	1.50984e-05
P40825	ALA1	Alanine--tRNA ligase, mitochondrial	2.91454	1.7633e-06
P15790	CKA1	Casein kinase II subunit alpha	2.91153	0.0005368
P42842	EMW1	Essential for maintenance of the cell wall protein 1	2.91133	0.000119774
P38716	YHR112C	Uncharacterized trans-sulfuration enzyme YHR112C	2.9113	5.41454e-05
P13517	CAP2	F-actin-capping protein subunit beta	2.91037	4.56219e-05
P12868	PEP5	E3 ubiquitin-protein ligase PEP5	2.90859	0.000656257
P16861	PFK1	ATP-dependent 6-phosphofructokinase subunit alpha	2.90799	2.6671e-06
P36068	SHE2	SWI5-dependent HO expression protein 2	2.90746	0.00290237
P52910	ACS2	Acetyl-coenzyme A synthetase 2	2.90712	1.5486e-06
Q12522	TIF6	Eukaryotic translation initiation factor 6	2.90554	8.53963e-05
Q12452	ERG27	3-keto-steroid reductase	2.90524	0.000651543
P38793	TRM5	tRNA (guanine(37)-N1)-methyltransferase	2.90242	0.000667015
P38795	QNS1	Glutamine-dependent NAD(+) synthetase	2.90144	5.56142e-06
P29496	MCM5	Minichromosome maintenance protein 5	2.9003	3.54028e-05
P23254	TKL1	Transketolase 1	2.89876	3.45742e-06
P16521	YEF3	Elongation factor 3A	2.89761	2.7221e-06
P07277	ERG12	Mevalonate kinase	2.89614	0.000554133
P29704	ERG9	Squalene synthase	2.89565	0.00021523
P36018	YPT52	GTP-binding protein YPT52	2.89466	4.38549e-05
P24521	ERG8	Phosphomevalonate kinase	2.89239	0.000504673
P00931	TRP5	Tryptophan synthase	2.8871	2.80328e-05
P33734	HIS7	Imidazole glycerol phosphate synthase hisHF;Glutamine amidotransferase;Cyclase	2.88683	6.04331e-06
Q03430	RSM28	37S ribosomal protein RSM28, mitochondrial	2.88471	0.00661292
P53128	MET13	Methylenetetrahydrofolate reductase 2	2.8791	1.46196e-05
Q02950	MRP51	37S ribosomal protein MRP51, mitochondrial	2.87871	0.00659724
P06782	SNF1	Carbon catabolite-derepressing protein kinase	2.87861	0.000273705
P05453	SUP35	Eukaryotic peptide chain release factor GTP-binding subunit	2.87784	1.53398e-06
Q04175	SXM1	Importin beta SMX1	2.87667	5.51405e-06
Q02792	RAT1	5-3 exoribonuclease 2	2.87654	0.00103612
Q05788	PNP1	Purine nucleoside phosphorylase	2.87499	0.00115782
P38858	SOL3	6-phosphogluconolactonase 3	2.87481	1.61858e-06
P39078	CCT4	T-complex protein 1 subunit delta	2.87402	5.03683e-06
P53164	NPY1	NADH pyrophosphatase	2.874	2.30565e-05
P28834	IDH1	Isocitrate dehydrogenase [NAD] subunit 1, mitochondrial	2.87397	3.53479e-05
P38066	RIB1	GTP cyclohydrolase-2	2.87354	0.00314482
P43123	QRI1	UDP-N-acetylglucosamine pyrophosphorylase	2.87349	5.38625e-06
P31384	CCR4	Glucose-repressible alcohol dehydrogenase transcriptional effector	2.87348	3.44491e-06
Q08634	YOR238W	Uncharacterized protein YOR238W	2.86199	0.0266237
P42943	CCT7	T-complex protein 1 subunit eta	2.86029	1.0326e-05
P38811	TRA1	Transcription-associated protein 1	2.85866	0.0174059
Q04697	GSF2	Glucose-signaling factor 2	2.85798	0.000471751
P36526	MRPL27	54S ribosomal protein L27, mitochondrial	2.85494	1.82272e-05
P32356	NTH1	Neutral trehalase	2.85475	9.65431e-06
P34220	0	Deoxyribonuclease Tat-D	2.85428	0.00394918
P32643	TMT1	Trans-aconitate 3-methyltransferase	2.85365	0.000464983
Q06494	YPR127W	Putative pyridoxal reductase	2.85283	0.000920909
P15992	HSP26	Heat shock protein 26	2.85193	0.000558626
P53250	TWF1	Twinfilin-1	2.8504	0.000480398
P25343	RVS161	Reduced viability upon starvation protein 161	2.8502	1.29955e-05
P38088	GRS1	Glycine--tRNA ligase 1, mitochondrial	2.842	2.53066e-06
Q12314	SFM1	Protein arginine N-methyltransferase SFM1	2.84029	3.99861e-05
P39077	CCT3	T-complex protein 1 subunit gamma	2.83844	4.46957e-06
Q04430	CAB1	Pantothenate kinase CAB1	2.83752	5.65452e-05
Q08220	GSH2	Glutathione synthetase	2.83649	0.000108726
P24784	DBP1	ATP-dependent RNA helicase DBP1	2.83446	0.000434322
P38840	ARO9	Aromatic amino acid aminotransferase 2	2.83279	0.00010622
P40970	LCB2	Serine palmitoyltransferase 2	2.82962	0.000178637
P40066	GLE2	Nucleoporin GLE2	2.82358	0.000125556
P40335	PEP8	Carboxypeptidase Y-deficient protein 8	2.82084	0.000258495
Q08491	SKI7	Superkiller protein 7	2.81694	0.000850128
P21243	SCL1	Proteasome subunit alpha type-1	2.81687	0.000105547
P09733	TUB1	Tubulin alpha-1 chain	2.80803	1.1224e-05
Q03921	DOP1	Protein dopey	2.8061	0.0150056
Q06146	YLR257W	Uncharacterized protein YLR257W	2.80302	1.16551e-05
P40348	RFC2	Replication factor C subunit 2	2.80227	0.000609173
P38732	EFM1	Protein-lysine N-methyltransferase EFM1	2.794	0.0423807
P32327	PYC2	Pyruvate carboxylase 2	2.79377	5.0776e-06
P32461	DPH2	Diphthamide biosynthesis protein 2	2.78497	0.000374392
Q12335	PST2	Protoplast secreted protein 2	2.78325	0.000107675
P36114	YKR018C	Mitochondrial outer membrane protein YKR018C	2.78047	7.0071e-05
P38820	UBA4	Adenylyltransferase and sulfurtransferase UBA4;Adenylyltransferase UBA4;Sulfurtransferase UBA4	2.77758	1.29232e-05
P11154	PYC1	Pyruvate carboxylase 1	2.7771	5.57719e-06
P39986	SPF1	Manganese-transporting ATPase 1	2.77669	6.58103e-06
Q03219	0	Uncharacterized protein YMR178W	2.77493	0.000446346
P49367	LYS4	Homoaconitase, mitochondrial	2.77482	2.39982e-06
P38912	TIF11	Eukaryotic translation initiation factor 1A	2.77363	5.70655e-06
P20604	SIT4	Serine/threonine-protein phosphatase PP1-1	2.7719	0.00395072
P42945	UTP10	U3 small nucleolar RNA-associated protein 10	2.76937	6.77175e-05
P26754	RFA2	Replication factor A protein 2	2.76746	9.87779e-05
P25808	SPB4	ATP-dependent rRNA helicase SPB4	2.76558	0.00666168
Q06142	KAP95	Importin subunit beta-1	2.76393	8.13275e-05
Q99181	HSH49	Protein HSH49	2.76087	3.71219e-05
P09734	TUB3	Tubulin alpha-3 chain	2.75947	5.71046e-06
P22147	XRN1	5-3 exoribonuclease 1	2.75902	3.45772e-06
Q06108	RGC1	Regulator of the glycerol channel 1	2.75326	0.0183618
Q03768	GIR2	Protein GIR2	2.7517	0.00315539
P22141	PRE1	Proteasome subunit beta type-4	2.7502	0.0126776
Q12453	CEX1	Cytoplasmic export protein 1	2.74961	4.56219e-05
P21524	RNR1	Ribonucleoside-diphosphate reductase large chain 1	2.74866	1.09265e-05
P16862	PFK2	ATP-dependent 6-phosphofructokinase subunit beta	2.74787	5.01195e-06
P25719	CPR3	Peptidyl-prolyl cis-trans isomerase C, mitochondrial	2.74722	0.000213444
P37012	PGM2	Phosphoglucomutase 2	2.74525	4.78396e-05
P40075	SCS2	Vesicle-associated membrane protein-associated protein SCS2	2.74506	0.000112232
P38719	DBP8	ATP-dependent RNA helicase DBP8	2.74274	0.00581066
Q08237	REX4	RNA exonuclease 4	2.74112	7.71489e-05
P38628	PCM1	Phosphoacetylglucosamine mutase	2.7403	1.71523e-05
Q08282	PPM2	tRNA wybutosine-synthesizing protein 4	2.73402	0.00315739
Q86ZR7	YKL033W-A	Putative uncharacterized hydrolase YKL033W-A	2.73137	8.63325e-05
Q00955	ACC1	Acetyl-CoA carboxylase;Biotin carboxylase	2.72977	2.17385e-06
Q12518	ENT1	Epsin-1	2.72684	0.0186187
Q12044	RCN2	Regulator of calcineurin 2	2.72346	0.00169093
Q04371	0	Protein-glutamate O-methyltransferase	2.72208	1.07276e-05
P38230	ZTA1	Probable quinone oxidoreductase	2.72189	4.63764e-05
P13298	URA5	Orotate phosphoribosyltransferase 1	2.72116	0.000164208
P38791	DYS1	Deoxyhypusine synthase	2.72099	4.07118e-06
P06785	CDC21	Thymidylate synthase	2.72065	3.98827e-05
Q08686	TUM1	Thiosulfate sulfurtransferase TUM1	2.71496	1.07551e-05
P32505	NAB2	Nuclear polyadenylated RNA-binding protein NAB2	2.71203	0.0114385
Q04183	TRS120	Trafficking protein particle complex II-specific subunit 120	2.7113	0.00137197
P38197	0	UPF0001 protein YBL036C	2.71011	5.49866e-05
P35194	UTP20	U3 small nucleolar RNA-associated protein 20	2.70931	2.9066e-05
P38986	ASP1	L-asparaginase 1	2.70318	4.49728e-06
Q01976	YSA1	ADP-ribose pyrophosphatase	2.70247	8.19509e-05
P00498	HIS1	ATP phosphoribosyltransferase	2.70174	2.29226e-05
P10869	HOM3	Aspartokinase	2.70095	2.6167e-05
P40506	CAB2	Phosphopantothenate--cysteine ligase CAB2	2.69781	5.78546e-05
P38682	GLO3	ADP-ribosylation factor GTPase-activating protein GLO3	2.69744	4.15099e-05
Q05946	UTP13	U3 small nucleolar RNA-associated protein 13	2.69712	4.5395e-05
P38264	PHO88	Inorganic phosphate transport protein PHO88	2.69585	0.000320019
Q07527	TRM3	tRNA (guanosine(18)-2-O)-methyltransferase	2.69485	2.7356e-06
P40470	RRT14	Regulator of rDNA transcription protein 14	2.69245	0.0268781
P17423	THR1	Homoserine kinase	2.68675	1.19382e-05
P07702	LYS2	L-aminoadipate-semialdehyde dehydrogenase	2.68316	3.59259e-06
Q07878	VPS13	Vacuolar protein sorting-associated protein 13	2.68241	0.00227706
P53622	COP1	Coatomer subunit alpha	2.67861	4.09175e-06
Q08446	SGT1	Protein SGT1	2.67546	0.00149265
P48524	BUL1	Ubiquitin ligase-binding protein BUL1	2.67167	0.00566462
P47047	MTR4	ATP-dependent RNA helicase DOB1	2.67054	4.24177e-06
P53847	DSL1	Protein transport protein DSL1	2.66948	0.0190522
Q03496	TRM732	tRNA (cytidine(32)-2-O)-methyltransferase non-catalytic subunit TRM732	2.66918	1.10764e-05
P40327	RPT2	26S protease regulatory subunit 4 homolog	2.66595	5.48826e-06
P15700	URA6	Uridylate kinase	2.6653	1.82272e-05
P33314	BUD2	Inhibitory regulator protein BUD2/CLA2	2.66448	0.000544413
P16140	VMA2	V-type proton ATPase subunit B	2.66373	2.37249e-05
Q03497	STE20;CLA4	Serine/threonine-protein kinase STE20;Serine/threonine-protein kinase CLA4	2.66317	0.0114421
P54838	DAK1	Dihydroxyacetone kinase 1	2.66205	1.90621e-05
P28495	CAP1	F-actin-capping protein subunit alpha	2.65794	5.46884e-06
Q08954	YPL199C	Smr domain-containing protein YPL199C	2.65485	0.00245784
P35207	SKI2	Antiviral helicase SKI2	2.65143	0.0183905
Q02354	UTP6	U3 small nucleolar RNA-associated protein 6	2.65089	0.00104594
P28274	URA7	CTP synthase 1	2.64613	2.78305e-06
Q04773	0	Uncharacterized protein YMR074C	2.64494	0.00215655
Q12476	AIR2	Protein AIR2	2.64449	0.000563443
Q06440	CRN1	Coronin-like protein	2.64307	0.00100365
P28273	OXP1	5-oxoprolinase	2.64052	4.71524e-05
P33401	PGM1	Phosphoglucomutase 1	2.64009	5.47119e-06
P32528	DUR1,2	Urea amidolyase;Urea carboxylase;Allophanate hydrolase	2.63718	0.000202221
P40210	SIP5	Protein SIP5	2.63576	0.00217135
Q03016	GIP3;HER1	GLC7-interacting protein 3;HMG2-induced ER-remodeling protein 1	2.63444	0.000723311
Q04489	YML096W	Asparagine synthetase domain-containing protein YML096W	2.63144	0.00395397
P53960	0	Putative alanyl-tRNA editing protein alaX	2.62978	0.000154815
P53914	KRE33	UPF0202 protein KRE33	2.62818	1.68571e-05
P40069	KAP123	Importin subunit beta-4	2.62318	6.66618e-06
P38873	KOG1	Target of rapamycin complex 1 subunit KOG1	2.61595	0.0200224
Q06010	STE23	A-factor-processing enzyme	2.61362	5.53926e-05
Q05040	FAR8	Factor arrest protein 8	2.61074	0.00058213
P47019	ALB1	Ribosome biogenesis protein ALB1	2.60964	0.025342
P33307	CSE1	Importin alpha re-exporter	2.60945	2.82018e-05
P40580	IRC24	Benzil reductase ((S)-benzoin forming) IRC24	2.60783	3.65592e-05
P12688	YPK1;YPK2	Serine/threonine-protein kinase YPK1;Serine/threonine-protein kinase YPK2/YKR2	2.6036	7.90252e-06
P15891	ABP1	Actin-binding protein	2.6025	6.01552e-05
P32485	HOG1	Mitogen-activated protein kinase HOG1	2.60109	5.48826e-06
P06174	HEM4	Uroporphyrinogen-III synthase	2.59888	0.00152929
P47112	TAH11	Cell division cycle protein CDT1	2.59869	0.00198672
P07244	ADE5,7	Bifunctional purine biosynthetic protein ADE5,7;Phosphoribosylamine--glycine ligase;Phosphoribosylformylglycinamidine cyclo-ligase	2.59775	6.59625e-06
P40959	MVP1	Sorting nexin MVP1	2.59774	0.0425212
P25375	PRD1	Saccharolysin	2.59608	7.73092e-06
P33327	GDH2	NAD-specific glutamate dehydrogenase	2.59528	0.000490741
Q03246	MRPS17	37S ribosomal protein S17, mitochondrial	2.59486	1.33863e-05
P35719	MRP8	Uncharacterized protein MRP8	2.59481	1.6392e-05
P53923	NCS2	Cytoplasmic tRNA 2-thiolation protein 2	2.59309	0.00925794
Q92331	VPS5	Vacuolar protein sorting-associated protein 5	2.59171	0.00253048
Q04781	RKR1	E3 ubiquitin-protein ligase listerin	2.58976	2.86306e-06
P53114	NUT1	Mediator of RNA polymerase II transcription subunit 5	2.58909	0.0072904
Q01476	UBP2	Ubiquitin carboxyl-terminal hydrolase 2	2.58822	6.88278e-05
P39013	END3	Actin cytoskeleton-regulatory complex protein END3	2.58611	0.000154452
P00359	TDH3;TDH1;TDH2	Glyceraldehyde-3-phosphate dehydrogenase 3;Glyceraldehyde-3-phosphate dehydrogenase 1;Glyceraldehyde-3-phosphate dehydrogenase 2	2.58354	4.78563e-06
P47771	ALD2;ALD3	Aldehyde dehydrogenase [NAD(P)+] 1;Aldehyde dehydrogenase [NAD(P)+] 2	2.58296	7.58292e-05
P34243	HCS1	DNA polymerase alpha-associated DNA helicase A	2.58143	0.00507571
P06738	GPH1	Glycogen phosphorylase	2.58082	9.14437e-05
P40481	HPM1	Histidine protein methyltransferase 1	2.58066	0.000345322
P02557	TUB2	Tubulin beta chain	2.57599	3.59908e-06
P06101	CDC37	Hsp90 co-chaperone Cdc37	2.57468	9.81059e-06
P34110	VPS35	Vacuolar protein sorting-associated protein 35	2.57024	0.00110785
P53327	SLH1	Antiviral helicase SLH1	2.56765	3.45639e-05
P35732	DEF1	RNA polymerase II degradation factor 1	2.56551	3.07058e-05
P07259	URA2	Protein URA2;Glutamine-dependent carbamoyl-phosphate synthase;Aspartate carbamoyltransferase	2.56499	4.56534e-06
P32771	SFA1	S-(hydroxymethyl)glutathione dehydrogenase	2.56117	1.18967e-05
P42941	SER2	Phosphoserine phosphatase	2.55919	0.0084795
P38113	ADH5	Alcohol dehydrogenase 5	2.55818	5.92828e-05
Q06251	YLR177W	Uncharacterized protein YLR177W	2.55582	0.00100365
Q04493	GIM5	Prefoldin subunit 5	2.55427	0.000919964
P38828	LSM12	Protein LSM12	2.55141	0.000678525
P15303	SEC23	Protein transport protein SEC23	2.54801	4.0069e-06
Q07844	RIX7	Ribosome biogenesis ATPase RIX7	2.54691	0.000858937
Q02979	GDE1	Glycerophosphodiester phosphodiesterase GDE1	2.54396	0.000995566
P38013	AHP1	Peroxiredoxin type-2	2.54184	3.53479e-05
P25270	MRM1	rRNA methyltransferase 1, mitochondrial	2.53792	0.00104951
P30624	FAA1;FAA3	Long-chain-fatty-acid--CoA ligase 1;Long-chain-fatty-acid--CoA ligase 3	2.53672	9.56446e-06
Q00055	GPD1	Glycerol-3-phosphate dehydrogenase [NAD(+)] 1	2.53639	8.54784e-06
P36054	RCN1	Calcipressin-like protein	2.53388	3.45915e-05
P53552	THO2	THO complex subunit 2	2.53246	0.0174059
P25655	CDC39	General negative regulator of transcription subunit 1	2.53066	1.67528e-05
P12754	GCD2	Translation initiation factor eIF-2B subunit delta	2.52772	0.0019124
P47100	TY1A-PR1;TY1A-A;TY1A-DR4;TY1A-NL2;TY1B-PR1;TY1B-PR2;TY1B-PR3;TY1A-PL;TY1A-LR2;TY1A-ER1;TY1A-DR6;TY1A-LR4;TY1B-JR2;TY1B-ER1;TY1B-LR1;TY1B-ER2;TY1B-ML1;TY1B-GR3;TY1B-BR;TY1B-OL	Transposon Ty1-PR1 Gag polyprotein;Capsid protein;Gag-p4;Transposon Ty1-A Gag polyprotein;Capsid protein;Gag-p4;Transposon Ty1-DR4 Gag polyprotein;Capsid protein;Gag-p4;Transposon Ty1-NL2 Gag polyprotein;Capsid protein;Gag-p4;Transposon Ty1-PR1 Gag-Pol polyprotein;Capsid protein;Ty1 protease;Integrase;Reverse transcriptase/ribonuclease H;Transposon Ty1-PR2 Gag-Pol polyprotein;Capsid protein;Ty1 p…	2.526	1.34101e-05
P47061	VPS53	Vacuolar protein sorting-associated protein 53	2.52333	0.000482806
P33338	SLA2	Protein SLA2	2.51965	0.000343925
P53276	UTP8	U3 small nucleolar RNA-associated protein 8	2.51938	0.00254312
P30619	SEC1	Protein transport protein SEC1	2.51919	0.000695113
P53959	COG6	Conserved oligomeric Golgi complex subunit 6	2.51648	0.00648884
P22515	UBA1	Ubiquitin-activating enzyme E1 1	2.5164	1.18026e-05
P47135	JSN1	Protein JSN1	2.51595	0.000324357
P40495	LYS12	Homoisocitrate dehydrogenase, mitochondrial	2.51471	3.37893e-06
P30822	CRM1	Exportin-1	2.51428	4.45827e-06
P28241	IDH2	Isocitrate dehydrogenase [NAD] subunit 2, mitochondrial	2.51394	4.46957e-06
P06780	RHO1	GTP-binding protein RHO1	2.51278	1.45295e-05
P32767	KAP122	Importin beta-like protein KAP122	2.51269	9.024e-05
P39998	EDC3	Enhancer of mRNA-decapping protein 3	2.51065	0.000112232
Q12434	RDI1	Rho GDP-dissociation inhibitor	2.50987	0.000682523
Q02959	HOS3	Histone deacetylase HOS3	2.50891	0.00114867
P19073	CDC42	Cell division control protein 42	2.5086	0.000103568
P48570	LYS20;LYS21	Homocitrate synthase, cytosolic isozyme;Homocitrate synthase, mitochondrial	2.50848	2.53066e-06
P38972	ADE6	Phosphoribosylformylglycinamidine synthase	2.50612	4.50556e-06
Q04439	MYO5;MYO3	Myosin-5;Myosin-3	2.50411	0.000152
Q12038	SRO7	Lethal(2) giant larvae protein homolog SRO7	2.50016	0.0236509
P20485	CKI1	Choline kinase	2.49987	9.19666e-05
Q12496	0	Uncharacterized protein YOL098C	2.49626	2.57386e-06
P16370	RPB3	DNA-directed RNA polymerase II subunit RPB3	2.49202	0.00101526
P50101	UBP15	Ubiquitin carboxyl-terminal hydrolase 15	2.48693	6.78321e-06
Q07825	FRA1	Putative Xaa-Pro aminopeptidase FRA1	2.47939	0.00478162
P54839	ERG13	Hydroxymethylglutaryl-CoA synthase	2.47678	5.69389e-06
P00358	TDH2	Glyceraldehyde-3-phosphate dehydrogenase 2	2.47643	3.79202e-06
P39940	RSP5	E3 ubiquitin-protein ligase RSP5	2.47574	3.14147e-06
P07560	SEC4	Ras-related protein SEC4	2.47265	1.99441e-05
P03965	CPA2	Carbamoyl-phosphate synthase arginine-specific large chain	2.46834	1.46196e-05
P53549	RPT4	26S protease subunit RPT4	2.46501	6.56829e-05
P53297	PBP1	PAB1-binding protein 1	2.46367	0.000328919
P25694	CDC48	Cell division control protein 48	2.46091	5.92245e-06
P22213	SLY1	Protein SLY1	2.45855	0.00813307
Q07655	WHI4	Protein WHI4	2.4578	0.00454249
P06244	TPK1	cAMP-dependent protein kinase type 1	2.45749	3.08024e-06
P25605	ILV6	Acetolactate synthase small subunit, mitochondrial	2.45733	9.18249e-05
P33755	NPL4	Nuclear protein localization protein 4	2.45295	0.000277278
P48015	GCV1	Aminomethyltransferase, mitochondrial	2.45255	0.00132353
Q03690	CLU1	Clustered mitochondria protein 1	2.44993	6.01303e-06
Q06408	ARO10	Transaminated amino acid decarboxylase	2.44896	8.66671e-05
P08518	RPB2	DNA-directed RNA polymerase II subunit RPB2	2.44508	4.0069e-06
P50095	IMD2;IMD3	Inosine-5-monophosphate dehydrogenase 2;Inosine-5-monophosphate dehydrogenase 3	2.44148	6.27739e-06
P47075	VTC4	Vacuolar transporter chaperone 4	2.44036	0.00104594
Q08245	ZEO1	Protein ZEO1	2.4402	3.5258e-05
P38149	DUG2	Probable di- and tripeptidase DUG2	2.43943	0.000229773
P21825	SEC62	Translocation protein SEC62	2.43757	0.000441394
P45978	SCD6	Protein SCD6	2.43733	2.396e-06
P14747	CMP2;CNA1	Serine/threonine-protein phosphatase 2B catalytic subunit A2;Serine/threonine-protein phosphatase 2B catalytic subunit A1	2.4308	0.000231948
Q12122	LYS21	Homocitrate synthase, mitochondrial	2.42901	6.01303e-06
P43590	YFR006W	Uncharacterized peptidase YFR006W	2.42897	0.000453645
P40433	PFK26	6-phosphofructo-2-kinase 1	2.42767	0.00143402
P48363	PAC10	Prefoldin subunit 3	2.42513	0.0127938
P53172	SDS23	Protein SDS23	2.42434	1.16551e-05
P21373	UTR1	NAD(+) kinase	2.42345	1.31733e-05
P39011	BEM4	Bud emergence protein 4	2.41574	0.000185691
Q06704	IMH1	Golgin IMH1	2.41436	0.0299357
P38086	RDH54	DNA repair and recombination protein RDH54;DNA topoisomerase;Putative helicase	2.41371	0.00316477
P32606	PET127	Putative mitochondrial translation system component PET127	2.41266	0.0014376
Q06063	DUS4	tRNA-dihydrouridine(20a/20b) synthase [NAD(P)+]	2.40821	0.00245784
P54885	PRO2	Gamma-glutamyl phosphate reductase	2.40805	1.07551e-05
P38886	RPN10	26S proteasome regulatory subunit RPN10	2.40462	0.000119719
P08679	CIT2	Citrate synthase, peroxisomal	2.40074	0.000629841
P20447	DBP3	ATP-dependent RNA helicase DBP3	2.39939	0.00120141
P41921	GLR1	Glutathione reductase	2.39556	2.28613e-05
Q06679	UTP4	U3 small nucleolar RNA-associated protein 4	2.39459	0.0021705
P38627	URA8	CTP synthase 2	2.39415	3.28096e-05
Q06252	0	Uncharacterized protein YLR179C	2.39163	0.000356754
P03872	REP2	Partitioning protein REP2	2.38854	0.000913255
P23292	YCK2;YCK1	Casein kinase I homolog 2;Casein kinase I homolog 1	2.38845	1.97668e-05
P06787	CMD1	Calmodulin	2.38794	0.000563361
P40303	PRE6	Proteasome subunit alpha type-4	2.38733	0.000279966
P15108	HSC82;HSP82	ATP-dependent molecular chaperone HSC82;ATP-dependent molecular chaperone HSP82	2.38614	9.11556e-06
P40217	TIF34	Eukaryotic translation initiation factor 3 subunit I	2.38547	7.4752e-06
Q12265	PRS5	Ribose-phosphate pyrophosphokinase 5	2.38375	6.61002e-05
P07342	ILV2	Acetolactate synthase catalytic subunit, mitochondrial	2.38203	5.10639e-05
P40553	DOT5	Peroxiredoxin DOT5	2.37771	0.000328919
P31539	HSP104	Heat shock protein 104	2.3769	4.26393e-05
P32605	MUD1	U1 small nuclear ribonucleoprotein A	2.37545	0.00171609
P38845	CRP1	Cruciform DNA-recognizing protein 1;CRP1 short N-terminal subpeptide;CRP1 short C-terminal subpeptide	2.3751	0.000616137
P34241	URB1	Nucleolar pre-ribosomal-associated protein 1	2.37057	3.77862e-05
P25349	YCP4	Flavoprotein-like protein YCP4	2.36422	3.39289e-05
P08539	GPA1	Guanine nucleotide-binding protein alpha-1 subunit	2.35806	0.00184298
Q05636	RRP45	Exosome complex component RRP45	2.35677	0.000103778
P41338	ERG10	Acetyl-CoA acetyltransferase	2.35536	1.01391e-05
Q03940	RVB1	RuvB-like protein 1	2.34938	1.10296e-05
Q06106	MRD1	Multiple RNA-binding domain-containing protein 1	2.34723	0.000218032
P40509	SEC28	Coatomer subunit epsilon	2.34373	0.00011249
P35178	RRP1	Ribosomal RNA-processing protein 1	2.33985	0.00203257
Q05905	HRI1	Protein HRI1	2.33968	1.36977e-05
P25045	LCB1	Serine palmitoyltransferase 1	2.33702	0.0004968
Q00362	CDC55	Protein phosphatase PP2A regulatory subunit B	2.33627	0.00016669
Q07623	NOP6	Nucleolar protein 6	2.33519	0.00107294
Q04792	GAD1	Glutamate decarboxylase	2.33394	0.000247687
P02309	HHF1	Histone H4	2.32768	0.000196901
P38344	REI1	Cytoplasmic 60S subunit biogenesis factor REI1	2.32494	0.000570879
P07149	FAS1	Fatty acid synthase subunit beta;3-hydroxyacyl-[acyl-carrier-protein] dehydratase;Enoyl-[acyl-carrier-protein] reductase [NADH];[Acyl-carrier-protein] acetyltransferase;[Acyl-carrier-protein] malonyltransferase;S-acyl fatty acid synthase thioesterase	2.31704	4.03878e-06
P53254	UTP22	U3 small nucleolar RNA-associated protein 22	2.31517	3.00828e-06
P36095	VPS24	Vacuolar protein-sorting-associated protein 24	2.31368	0.0251285
P53326	YGR266W	Uncharacterized protein YGR266W	2.312	0.000121119
P38427	TSL1	Trehalose synthase complex regulatory subunit TSL1	2.3055	1.1839e-05
P36101	TCD2	tRNA threonylcarbamoyladenosine dehydratase 2	2.29788	0.00292034
P52918	MSN5	Protein MSN5	2.29426	6.89889e-05
Q12220	DIP2	U3 small nucleolar RNA-associated protein 12	2.28958	0.00103652
P25451	PUP3	Proteasome subunit beta type-3	2.28947	0.00499557
P36144	UTP30	Ribosome biogenesis protein UTP30	2.28878	0.000345322
P34223	SHP1	UBX domain-containing protein 1	2.28861	3.84816e-05
P37898	AAP1	Alanine/arginine aminopeptidase	2.28475	2.80328e-05
P47054	NUP192	Nucleoporin NUP192	2.28474	0.0192087
P32502	GCD7	Translation initiation factor eIF-2B subunit beta	2.2786	0.00685134
P14164	ABF1	ARS-binding factor 1	2.27111	0.0329144
P38922	HRB1	Protein HRB1	2.27081	5.38625e-06
P53261	NOP7	Pescadillo homolog	2.26781	3.82898e-05
P53550	DCP2	mRNA-decapping enzyme subunit 2	2.26711	0.0174059
P25043	PUP1	Proteasome subunit beta type-2	2.26566	0.00115638
P19524	MYO2;MYO4	Myosin-2;Myosin-4	2.26546	5.20359e-06
P53258	MDR1	GTPase-activating protein GYP2	2.26436	0.01439
P50109	PSP2	Protein PSP2	2.25915	0.000362777
P38071	ETR1	Enoyl-[acyl-carrier protein] reductase [NADPH, B-specific], mitochondrial	2.25825	0.00324325
P47119	HAM1	Inosine triphosphate pyrophosphatase	2.25398	4.263e-05
Q99207	NOP14	Nucleolar complex protein 14	2.25118	0.0020352
P53971	FAP1	FKBP12-associated protein 1	2.23859	0.00330832
P38883	RIX1	Pre-rRNA-processing protein RIX1	2.2382	0.000232904
Q02796	LGE1	Transcriptional regulatory protein LGE1	2.23796	0.00315739
P05374	CHO2	Phosphatidylethanolamine N-methyltransferase	2.23402	0.000971849
P04051	RPO31	DNA-directed RNA polymerase III subunit RPC1	2.23368	0.000374682
P19880	YAP1	AP-1-like transcription factor YAP1	2.23183	0.00114568
Q07457	BRE1	E3 ubiquitin-protein ligase BRE1	2.23028	0.000221116
P07273	DST1	Transcription elongation factor S-II	2.2229	0.00267202
P32794	AFG2	ATPase family gene 2 protein	2.22185	0.00226151
P13586	PMR1	Calcium-transporting ATPase 1	2.22107	0.005133
P36013	MAE1	NAD-dependent malic enzyme, mitochondrial	2.20247	2.0959e-05
P38328	ARC40	Actin-related protein 2/3 complex subunit 1	2.19452	0.00113828
P47169	MET5	Sulfite reductase [NADPH] subunit beta	2.19281	0.000653088
Q12271	INP53	Polyphosphatidylinositol phosphatase INP53;SAC1-like phosphoinositide phosphatase;Phosphatidylinositol 4,5-bisphosphate 5-phosphatase	2.18742	0.00223346
Q05567	DPL1	Sphingosine-1-phosphate lyase	2.18245	7.85095e-05
P15019	TAL1	Transaldolase	2.18134	2.14321e-05
Q03735	NAB6	RNA-binding protein NAB6	2.18091	8.25011e-06
P43563	MOB2	CBK1 kinase activator protein MOB2	2.17558	0.00112137
P36060	MCR1	NADH-cytochrome b5 reductase 2;NADH-cytochrome b5 reductase p34 form;NADH-cytochrome b5 reductase p32 form	2.17526	0.00045677
P38891	BAT1	Branched-chain-amino-acid aminotransferase, mitochondrial	2.17134	5.52222e-05
Q03653	EFR3	Protein EFR3	2.1693	0.000711371
Q12680	GLT1	Glutamate synthase [NADH]	2.16524	6.62278e-06
P53137	CUE3	CUE domain-containing protein 3	2.16372	0.0023992
Q12447	PAA1	Polyamine N-acetyltransferase 1	2.15668	0.00129942
Q12024	YTM1	Ribosome biogenesis protein YTM1	2.14496	0.000233609
P09440	MIS1	C-1-tetrahydrofolate synthase, mitochondrial;Methylenetetrahydrofolate dehydrogenase;Methenyltetrahydrofolate cyclohydrolase;Formyltetrahydrofolate synthetase	2.13876	6.33745e-05
P48415	SEC16	COPII coat assembly protein SEC16	2.13634	1.70428e-05
Q12149	RRP6	Exosome complex exonuclease RRP6	2.13547	0.00840614
Q06436	MAG2	RING-finger protein MAG2	2.13503	0.00807532
P37304	PAM1	Protein PAM1	2.13448	0.00392348
Q00772	SLT2	Mitogen-activated protein kinase SLT2/MPK1	2.13111	0.0191287
P40483	YIL108W	Putative zinc metalloproteinase YIL108W	2.13023	0.00271216
Q12189	RKI1	Ribose-5-phosphate isomerase	2.12488	0.00557
P22224	SEC15	Exocyst complex component SEC15	2.12388	0.0288401
Q01477	UBP3	Ubiquitin carboxyl-terminal hydrolase 3	2.12152	0.000177269
P08566	ARO1	Pentafunctional AROM polypeptide;3-dehydroquinate synthase;3-phosphoshikimate 1-carboxyvinyltransferase;Shikimate kinase;3-dehydroquinate dehydratase;Shikimate dehydrogenase	2.12051	8.25011e-06
P32496	RPN12	26S proteasome regulatory subunit RPN12	2.12018	0.0127418
P50094	IMD4	Inosine-5-monophosphate dehydrogenase 4	2.11417	0.000222799
P46680	AIP1	Actin-interacting protein 1	2.10724	3.98827e-05
P52489	PYK2	Pyruvate kinase 2	2.10687	0.000616921
P07274	PFY1	Profilin	2.1049	0.00272365
P38203	LSM2	U6 snRNA-associated Sm-like protein LSm2	2.10218	0.00697805
Q12017	PLP2	Phosducin-like protein 2	2.10154	8.61118e-05
Q03835	GRX3	Monothiol glutaredoxin-3	2.10134	0.000297817
Q12055	FAP7	Adenylate kinase isoenzyme 6 homolog FAP7	2.10058	0.000554272
P10614	ERG11	Lanosterol 14-alpha demethylase	2.09186	3.97844e-05
P17505	MDH1	Malate dehydrogenase, mitochondrial	2.09064	0.00952951
Q02793	SKI8	Antiviral protein SKI8	2.08776	0.000711371
P34730	BMH2	Protein BMH2	2.08503	5.9802e-05
Q02805	ROD1	Protein ROD1	2.07511	0.00203943
P39968	VAC8	Vacuolar protein 8	2.07456	5.2631e-05
P47039	BNA3	Probable kynurenine--oxoglutarate transaminase BNA3	2.07143	0.00197827
P00890	CIT1	Citrate synthase, mitochondrial	2.06636	1.38884e-05
P37838	NOP4	Nucleolar protein 4	2.06629	0.000159475
P40018	SMB1	Small nuclear ribonucleoprotein-associated protein B	2.06177	0.0426172
P49095	GCV2	Glycine dehydrogenase (decarboxylating), mitochondrial	2.0572	0.00173026
P39692	MET10	Sulfite reductase [NADPH] flavoprotein component	2.04844	0.000245908
P40357	SEC9	Protein transport protein SEC9	2.04474	0.00260962
Q03769	ENT5	Epsin-5	2.04036	0.00220793
P32770	NRP1	Asparagine-rich protein	2.03962	3.45315e-05
P38426	TPS3	Trehalose synthase complex regulatory subunit TPS3	2.03279	1.89151e-05
Q12464	RVB2	RuvB-like protein 2	2.03245	0.000231948
P03871	REP1	Partitioning protein REP1	2.02954	0.000441394
P46683	YAR1	Ankyrin repeat-containing protein YAR1	2.02851	8.40948e-05
P38989	SMC2	Structural maintenance of chromosomes protein 2	2.02498	0.0174667
P08432	SPE1	Ornithine decarboxylase	2.02494	0.0248321
P53155	YGL082W	Uncharacterized protein YGL082W	2.01687	0.000929394
P32454	APE2	Aminopeptidase 2, mitochondrial	2.01626	1.54175e-05
P39993	GEA2	ARF guanine-nucleotide exchange factor 2	2.01362	0.000360478
P32873	BEM3	GTPase-activating protein BEM3	2.00573	0.00748903
P06168	ILV5	Ketol-acid reductoisomerase, mitochondrial	2.00193	9.97926e-06
P08964	MYO1	Myosin-1	2.00182	0.00227254
P32864	MRS6	Rab proteins geranylgeranyltransferase component A	1.99456	6.35012e-05
P24276	SSD1	Protein SSD1	1.99032	8.26456e-06
Q12466	TCB1	Tricalbin-1	1.99014	0.000292627
P54783	ALO1	D-arabinono-1,4-lactone oxidase	1.98676	6.94854e-05
Q03774	TRM82	tRNA (guanine-N(7)-)-methyltransferase non-catalytic subunit TRM82	1.98543	4.26742e-05
P31383	TPD3	Protein phosphatase PP2A regulatory subunit A	1.97725	0.000499133
P12887	UNG1	Uracil-DNA glycosylase	1.96678	0.0101667
P38254	PBY1	Probable tubulin--tyrosine ligase PBY1	1.96633	0.00183717
P32337	PSE1	Importin subunit beta-3	1.95996	3.16638e-05
Q12502	LDB19	Protein LDB19	1.95946	0.0286117
P33297	RPT5	26S protease regulatory subunit 6A	1.95927	2.24881e-05
P39936	TIF4632	Eukaryotic initiation factor 4F subunit p130	1.95453	0.005605
P53177	TYW3	tRNA wybutosine-synthesizing protein 3	1.95098	0.00115808
P39533	ACO2	Homocitrate dehydratase, mitochondrial	1.94838	1.06917e-05
P38809	YHR097C	Uncharacterized protein YHR097C	1.93992	0.00681849
P38333	ENP1	Essential nuclear protein 1	1.93975	6.57112e-05
Q03559	YMR295C	Uncharacterized protein YMR295C	1.93891	0.00630464
P40850	MKT1	Protein MKT1	1.93054	0.00258792
P32476	ERG1	Squalene monooxygenase	1.92487	0.00014037
P41818	GLC8	Protein GLC8	1.92145	0.000281478
P41698	BUD8	Bud site selection protein 8	1.91393	0.00290237
P32913	VPS17	Vacuolar protein sorting-associated protein 17	1.90978	0.00148546
P06208	LEU4	2-isopropylmalate synthase	1.90836	1.08006e-05
P53011	SEH1	Nucleoporin SEH1	1.90187	0.000762664
Q05881	YLR287C	Uncharacterized protein YLR287C	1.90184	0.00389574
P32473	PDB1	Pyruvate dehydrogenase E1 component subunit beta, mitochondrial	1.90036	0.000974133
Q06625	GDB1	Glycogen debranching enzyme;4-alpha-glucanotransferase;Amylo-alpha-1,6-glucosidase	1.8974	0.00367159
P38968	SEC31	Protein transport protein SEC31	1.89504	3.50531e-05
P41810	SEC26	Coatomer subunit beta	1.88756	0.000121253
P39935	TIF4631	Eukaryotic initiation factor 4F subunit p150	1.88548	3.07058e-05
P38737	ECM29	Proteasome component ECM29	1.88507	0.00109773
P20967	KGD1	2-oxoglutarate dehydrogenase, mitochondrial	1.87342	9.24764e-05
P33416	HSP78	Heat shock protein 78, mitochondrial	1.86995	0.0151606
P02829	HSP82	ATP-dependent molecular chaperone HSP82	1.86418	8.5749e-05
Q06103	RPN7	26S proteasome regulatory subunit RPN7	1.86187	0.000201694
P52593	NUP188	Nucleoporin NUP188	1.85128	0.0221087
P25382	RSA4	Ribosome assembly protein 4	1.84598	0.00629267
P28000	RPC19	DNA-directed RNA polymerases I and III subunit RPAC2	1.84103	1.63458e-05
P40047	ALD5	Aldehyde dehydrogenase 5, mitochondrial	1.82538	6.17043e-05
P39104	PIK1	Phosphatidylinositol 4-kinase PIK1	1.81671	0.00485471
P45818	ROK1	ATP-dependent RNA helicase ROK1	1.81425	0.0214391
P26570	PPZ1;PPZ2	Serine/threonine-protein phosphatase PP-Z1;Serine/threonine-protein phosphatase PP-Z2	1.81339	0.00228853
P40016	RPN3	26S proteasome regulatory subunit RPN3	1.81028	9.44599e-05
P38165	RTG3	Retrograde regulation protein 3	1.79914	0.0225234
Q06078	UTP21	U3 small nucleolar RNA-associated protein 21	1.79897	0.00242636
P28707	SBA1	Co-chaperone protein SBA1	1.79493	0.000116024
P07248	ADR1	Regulatory protein ADR1	1.78206	0.000241344
Q05785	ENT2	Epsin-2	1.77963	0.000293552
P47160	ENT3	Epsin-3	1.77701	2.12341e-05
Q08965	BMS1	Ribosome biogenesis protein BMS1	1.76147	0.000753714
Q12344	GYP5	GTPase-activating protein GYP5	1.75916	0.0182946
P42935	ELP2	Elongator complex protein 2	1.75552	0.00372866
P38234	RFS1	Protein RFS1	1.75091	0.00314862
P53863	JJJ1	J protein JJJ1	1.74772	0.00879768
P37292	SHM1	Serine hydroxymethyltransferase, mitochondrial	1.74186	5.84542e-05
P32590	SSE2	Heat shock protein homolog SSE2	1.74032	6.19372e-05
P36521	MRPL11	54S ribosomal protein L11, mitochondrial	1.72711	0.00723942
Q12363	WTM1	Transcriptional modulator WTM1	1.72536	4.35783e-05
Q12754	RRP12	Ribosomal RNA-processing protein 12	1.72494	6.43418e-05
P38903	RTS1	Serine/threonine-protein phosphatase 2A 56 kDa regulatory subunit delta isoform	1.7241	0.000103077
P01120	RAS2	Ras-like protein 2	1.72369	1.34101e-05
P38164	SEA4	SEH-associated protein 4	1.71916	0.011441
P00927	ILV1	Threonine dehydratase, mitochondrial	1.71687	0.000102391
P04840	POR1	Mitochondrial outer membrane protein porin 1	1.7141	0.000132247
P25623	SYP1	Suppressor of yeast profilin deletion	1.71135	0.0103812
Q08287	NOP8	60S ribosome subunit biogenesis protein NOP8	1.71101	0.00016314
P38998	LYS1	Saccharopine dehydrogenase [NAD(+), L-lysine-forming]	1.70089	4.35783e-05
P17555	SRV2	Adenylyl cyclase-associated protein	1.70072	0.000499027
Q04336	0	Uncharacterized protein YMR196W	1.69821	0.0005661
P19097	FAS2	Fatty acid synthase subunit alpha;Acyl carrier;3-oxoacyl-[acyl-carrier-protein] reductase;3-oxoacyl-[acyl-carrier-protein] synthase	1.69279	3.86713e-05
P46956	PHO86	Inorganic phosphate transporter PHO86	1.68983	0.0103812
P38145	RIB5	Riboflavin synthase	1.6849	0.0169018
Q12460	NOP56	Nucleolar protein 56	1.68476	2.4536e-05
P32565	RPN2	26S proteasome regulatory subunit RPN2	1.68382	0.000453453
Q05672	RBS1	RNA-binding suppressor of PAS kinase protein 1	1.68369	6.26827e-05
Q08492	BUD21	Bud site selection protein 21	1.68218	0.0052553
P53920	NMA111	Pro-apoptotic serine protease NMA111	1.67716	0.00128561
P43583	BLM10	Proteasome activator BLM10	1.67438	0.0104723
P38697	IMD2;IMD1	Inosine-5-monophosphate dehydrogenase 2;Putative inosine-5-monophosphate dehydrogenase 1	1.66798	0.0210448
P17121	SAC7	GTPase-activating protein SAC7	1.6602	0.0192991
Q08484	GYP1	GTPase-activating protein GYP1	1.65762	0.0233883
Q03973	HMO1	High mobility group protein 1	1.65474	0.0139224
P01123	YPT1	GTP-binding protein YPT1	1.65428	0.000938301
P38853	KEL1	Kelch repeat-containing protein 1	1.65348	0.00181899
P32644	ECM32	Putative ATP-dependent RNA helicase ECM32	1.65022	0.00646129
P53598	LSC1	Succinyl-CoA ligase [ADP-forming] subunit alpha, mitochondrial	1.64796	0.000294539
P33299	RPT1	26S protease regulatory subunit 7 homolog	1.64455	0.000927373
P32769	HBS1	Elongation factor 1 alpha-like protein	1.64441	0.000160702
P40516	EFM4	Protein-lysine N-methyltransferase EFM4	1.64119	0.00862529
Q06315	SKG3	Protein SKG3	1.63816	0.0141125
Q12221	PUF2	mRNA-binding protein PUF2	1.63043	0.00417076
P38080	AKL1	Serine/threonine-protein kinase AKL1	1.61918	0.0158024
Q12118	SGT2	Small glutamine-rich tetratricopeptide repeat-containing protein 2	1.618	0.000186313
P47108	URB2	Nucleolar pre-ribosomal-associated protein 2	1.61261	0.00351297
Q02932	KAP120	Importin beta-like protein KAP120	1.61241	0.00478622
P47116	PTK2	Serine/threonine-protein kinase PTK2/STK2	1.61206	0.00336761
P12612	TCP1	T-complex protein 1 subunit alpha	1.61184	0.000178563
Q03533	TDA1	Serine/threonine-protein kinase TDA1	1.60337	0.000279966
Q06053	DUS3	tRNA-dihydrouridine(47) synthase [NAD(P)(+)]	1.59829	0.000368707
P33767	WBP1	Dolichyl-diphosphooligosaccharide--protein glycosyltransferase subunit WBP1	1.59421	0.0121142
P53890	BNI5	Bud neck protein 5	1.59062	0.000119874
P11745	RNA1	Ran GTPase-activating protein 1	1.58814	4.72894e-05
Q03640	TCB3	Tricalbin-3	1.58654	5.2631e-05
P32471	EFB1	Elongation factor 1-beta	1.57819	3.51932e-05
P20459	SUI2	Eukaryotic translation initiation factor 2 subunit alpha	1.57688	6.78397e-05
P30656	PRE2	Proteasome subunit beta type-5	1.57422	9.87779e-05
P16387	PDA1	Pyruvate dehydrogenase E1 component subunit alpha, mitochondrial	1.57084	0.000244912
P25635	PWP2	Periodic tryptophan protein 2	1.56934	0.000378838
P31382	PMT2	Dolichyl-phosphate-mannose--protein mannosyltransferase 2	1.55925	0.000152011
P07246	ADH3	Alcohol dehydrogenase 3, mitochondrial	1.55715	0.000273489
P23644	TOM40	Mitochondrial import receptor subunit TOM40	1.55658	0.00178546
Q06673	ECM30	Protein ECM30	1.54755	0.00835098
P19882	HSP60	Heat shock protein 60, mitochondrial	1.54391	0.0023984
P38144	ISW1	ISWI chromatin-remodeling complex ATPase ISW1	1.54056	0.00636881
Q08960	TYW1	S-adenosyl-L-methionine-dependent tRNA 4-demethylwyosine synthase	1.53636	0.00706777
Q04347	BUD22	Bud site selection protein 22	1.52114	0.0383518
P07262	GDH1	NADP-specific glutamate dehydrogenase 1	1.51645	0.000214449
Q04031	RRP17	Ribosomal RNA-processing protein 17	1.51472	0.00642798
Q12028	APL4	AP-1 complex subunit gamma-1	1.5123	0.00861897
Q06523	YPR148C	Uncharacterized protein YPR148C	1.51184	0.00762695
Q03323	SDC1	COMPASS component SDC1	1.50833	0.0046181
P38822	BZZ1	Protein BZZ1	1.50767	0.00844433
Q12094	TSR3	Ribosome biogenesis protein TSR3	1.50129	0.000808055
P53313	SDA1	Protein SDA1	1.49774	0.0208575
Q12514	NOT5	General negative regulator of transcription subunit 5	1.48935	0.00535669
Q05777	YLR194C	Cell wall protein YLR194C	1.48817	0.00914285
P13382	POL1	DNA polymerase alpha catalytic subunit A	1.48551	0.0251619
P36161	NUP133	Nucleoporin NUP133	1.47714	0.0311943
P38132	MCM7	DNA replication licensing factor MCM7	1.47642	0.0324142
P36006	MYO3	Myosin-3	1.46981	0.00691673
P34237	COY1	Protein CASP	1.46956	0.00716698
P06102	NOT3	General negative regulator of transcription subunit 3	1.46559	0.0377655
P08678	CYR1	Adenylate cyclase	1.46378	0.00434492
P53877	IPI3	Pre-rRNA-processing protein IPI3	1.45977	0.00319276
P39966	PTC2;PTC3	Protein phosphatase 2C homolog 2;Protein phosphatase 2C homolog 3	1.44951	0.000629841
P38065	APL3	AP-2 complex subunit alpha	1.44377	0.0130638
Q07896	NOC3	Nucleolar complex-associated protein 3	1.44328	9.63906e-05
P43638	MHP1	MAP-homologous protein 1	1.44321	0.00985251
P36015	YKT6	Synaptobrevin homolog YKT6	1.43578	9.93641e-05
Q08285	RRP40	Exosome complex component RRP40	1.42597	0.021816
Q04632	COG8	Conserved oligomeric Golgi complex subunit 8	1.42353	0.0309266
P38929	PMC1	Calcium-transporting ATPase 2	1.42318	0.0394641
P20448	HCA4	ATP-dependent RNA helicase HCA4	1.4187	0.00781505
P22137	CHC1	Clathrin heavy chain	1.41155	6.43781e-05
P53968	CRZ1	Transcriptional regulator CRZ1	1.41113	0.0171696
P19414	ACO1	Aconitate hydratase, mitochondrial	1.40831	0.000744186
Q12100	RTK1	Probable serine/threonine-protein kinase RTK1	1.40615	0.0202129
P54861	DNM1	Dynamin-related protein DNM1	1.40404	0.000633526
Q12080	NOP53	Ribosome biogenesis protein NOP53	1.40257	0.0338778
Q04958	NTE1	Lysophospholipase NTE1	1.39807	0.0122015
P32457	CDC3	Cell division control protein 3	1.3949	0.000276886
P32563	VPH1	V-type proton ATPase subunit a, vacuolar isoform	1.39336	0.000128787
P38217	KAP104	Importin subunit beta-2	1.38579	0.000161419
P38691	KSP1	Serine/threonine-protein kinase KSP1	1.37491	0.0136969
P40345	LRO1	Phospholipid:diacylglycerol acyltransferase	1.3712	0.00779772
P53067	KAP114	Importin subunit beta-5	1.36933	0.0315965
P38712	RRP3	ATP-dependent rRNA helicase RRP3	1.36692	0.000404878
P32895	PRS1	Ribose-phosphate pyrophosphokinase 1	1.36668	0.000330043
P39931	SSP120	Protein SSP120	1.34443	0.00738285
Q07807	PUF3	mRNA-binding protein PUF3	1.33863	0.000426894
Q06511	RRP15	Ribosomal RNA-processing protein 15	1.33116	0.00332174
P53885	MDG1	Signal transduction protein MDG1	1.3228	0.035522
P39522	ILV3	Dihydroxy-acid dehydratase, mitochondrial	1.31405	0.000112704
P25582	SPB1	27S pre-rRNA (guanosine(2922)-2-O)-methyltransferase	1.31189	0.00457718
Q05518	PAL1	Protein PAL1	1.31169	0.0253301
P01119	RAS1	Ras-like protein 1	1.30872	0.0021531
Q04491	SEC13	Protein transport protein SEC13	1.3071	0.000480398
Q05022	RRP5	rRNA biogenesis protein RRP5	1.30668	0.000612488
Q06833	YPR091C	Uncharacterized PH domain-containing protein YPR091C	1.30431	0.00746161
P32628	RAD23	UV excision repair protein RAD23	1.30152	0.000758521
P17106	CBF1	Centromere-binding protein 1	1.30026	0.00807761
P39726	GCV3	Glycine cleavage system H protein, mitochondrial	1.29407	0.00187843
P39960	BEM2	GTPase-activating protein BEM2/IPL2	1.29241	0.000229683
P32793	YSC84	Protein YSC84	1.29215	0.000639713
Q03088	SVL3	Styryl dye vacuolar localization protein 3	1.2896	0.0018343
P51862	ROM2	RHO1 GDP-GTP exchange protein 2	1.288	0.0108462
P53191	PIB2	Phosphatidylinositol 3-phosphate-binding protein 2	1.28576	0.0129609
P38970	HAL5	Serine/threonine-protein kinase HAL5	1.28565	0.0126992
P53743	ESF2	Pre-rRNA-processing protein ESF2	1.28349	0.00372252
P12695	LAT1	Dihydrolipoyllysine-residue acetyltransferase component of pyruvate dehydrogenase complex, mitochondrial	1.27882	0.00339065
P09624	LPD1	Dihydrolipoyl dehydrogenase, mitochondrial	1.27873	0.000109546
Q08412	CUE5	Ubiquitin-binding protein CUE5	1.27227	0.0031708
Q06505	SPN1	Transcription factor SPN1	1.27003	0.00360108
Q02785	PDR12	ATP-dependent permease PDR12	1.26512	0.00893033
Q05468	RQC1	Ribosome quality control complex subunit 1	1.26198	0.00506739
P39926	SSO2	Protein SSO2	1.26121	0.00144398
P17536	TPM1	Tropomyosin-1	1.24361	0.00691673
Q06706	IKI3	Elongator complex protein 1	1.24331	0.000437739
P14922	CYC8	General transcriptional corepressor CYC8	1.2241	0.0440621
P25574	EMC1	ER membrane protein complex subunit 1	1.21552	0.0150056
P32608	RTG2	Retrograde regulation protein 2	1.19782	0.000387157
P32939	YPT7	GTP-binding protein YPT7	1.19476	0.0320185
P40160	RIO2	Serine/threonine-protein kinase RIO2	1.18779	0.0003995
P38353	SSH1	Sec sixty-one protein homolog	1.18717	0.00305707
Q12389	DBP10	ATP-dependent RNA helicase DBP10	1.18507	0.00072007
Q02875	SYH1	SMY2 homolog 2	1.1748	0.0115924
Q06178	NMA1	Nicotinamide/nicotinic acid mononucleotide adenylyltransferase 1	1.15971	0.00114698
P32900	SKG6	Protein SKG6	1.1556	0.0198262
P40414	TPM2	Tropomyosin-2	1.15423	0.00852163
P39730	FUN12	Eukaryotic translation initiation factor 5B	1.15259	0.0005599
P24279	MCM3	DNA replication licensing factor MCM3	1.14873	0.00360186
P53091	MCM6	DNA replication licensing factor MCM6	1.14757	0.000439568
Q08732	HRK1	Serine/threonine-protein kinase HRK1	1.13755	0.0152495
P38250	IST2	Increased sodium tolerance protein 2	1.13519	0.0361475
P47068	BBC1	Myosin tail region-interacting protein MTI1	1.13449	0.0336187
P53919	NAF1	H/ACA ribonucleoprotein complex non-core subunit NAF1	1.13137	0.00191293
Q12306	SMT3	Ubiquitin-like protein SMT3	1.10525	0.000786387
Q02866	MUK1	Protein MUK1	1.08876	0.00983641
P53924	DMA2	E3 ubiquitin-protein ligase DMA2	1.08751	0.0188383
P27705	MIG1	Regulatory protein MIG1	1.07676	0.00161985
P40494	PRK1	Actin-regulating kinase PRK1	1.07517	0.0388162
P30665	MCM4	DNA replication licensing factor MCM4	1.0727	0.00163605
P16649	TUP1	General transcriptional corepressor TUP1	1.07178	0.0303266
Q06506	RRP9	Ribosomal RNA-processing protein 9	1.05575	0.00142978
P17883	SKI3	Superkiller protein 3	1.04614	0.000744186
P43597	YFR016C	Uncharacterized protein YFR016C	1.03354	0.000924065
Q12499	NOP58	Nucleolar protein 58	1.02382	0.00029782
Q04728	ARG7	Arginine biosynthesis bifunctional protein ArgJ, mitochondrial;Glutamate N-acetyltransferase;Amino-acid acetyltransferase;Arginine biosynthesis bifunctional protein ArgJ alpha chain;Arginine biosynthesis bifunctional protein ArgJ beta chain	1.01962	0.00155143
Q99383	HRP1	Nuclear polyadenylated RNA-binding protein 4	1.00483	0.000743216
P40517	YRB2	Ran-specific GTPase-activating protein 2	0.99947	0.00634206
P46949	FYV8	Protein FYV8	0.998853	0.00389178
P46367	ALD4	Potassium-activated aldehyde dehydrogenase, mitochondrial	0.998561	0.00820862
Q03661	ESC1	Silent chromatin protein ESC1	0.99816	0.000539121
P04050	RPO21	DNA-directed RNA polymerase II subunit RPB1	0.986986	0.00111202
Q12532	RQC2	Ribosome quality control complex subunit 2	0.980293	0.00120777
P53972	RCM1	25S rRNA (cytosine(2278)-C(5))-methyltransferase	0.962939	0.0112389
P53927	NOP15	Ribosome biogenesis protein 15	0.951505	0.00100273
P27614	CPS1	Carboxypeptidase S	0.949824	0.00961051
P17967	PDI1	Protein disulfide-isomerase	0.943006	0.00129942
P38205	NCL1	Multisite-specific tRNA:(cytosine-C(5))-methyltransferase	0.940564	0.00167313
P34216	EDE1	EH domain-containing and endocytosis protein 1	0.940328	0.00362333
P34226	SKT5	Protein SKT5	0.939727	0.0151935
Q08421	ETT1	Enhancer of translation termination 1	0.938941	0.0401885
Q12114	CHS5	Chitin biosynthesis protein CHS5	0.937011	0.00481056
P53894	CBK1	Serine/threonine-protein kinase CBK1	0.929294	0.00682334
P19812	UBR1	E3 ubiquitin-protein ligase UBR1	0.921405	0.0106046
P54000	SUB1	RNA polymerase II transcriptional coactivator SUB1	0.921175	0.00121923
P14907	NSP1	Nucleoporin NSP1	0.920988	0.00852163
P20484	MAK11	Protein MAK11	0.910237	0.0268781
Q06672	TSR2	Pre-rRNA-processing protein TSR2	0.88467	0.0183371
P46151	MET12	Methylenetetrahydrofolate reductase 1	0.87473	0.0208677
Q07657	SHS1	Seventh homolog of septin 1	0.866115	0.00696268
P46669	RPA43	DNA-directed RNA polymerase I subunit RPA43	0.859087	0.0291653
P32657	CHD1	Chromo domain-containing protein 1	0.848222	0.0174869
P38996	NAB3	Nuclear polyadenylated RNA-binding protein 3	0.84454	0.0017333
P32867	SSO1	Protein SSO1	0.831342	0.0204924
P11792	SCH9	Serine/threonine-protein kinase SCH9	0.822751	0.00473629
Q08979	KEL3	Kelch repeat-containing protein 3	0.815418	0.0020352
Q06709	REH1	Cytoplasmic 60S subunit biogenesis factor REH1	0.809627	0.00886689
P25293	NAP1	Nucleosome assembly protein	0.807535	0.0036604
P25367	RNQ1	[PIN+] prion protein RNQ1	0.797391	0.0208575
Q05050	EIS1	Eisosome protein 1	0.795232	0.0263099
P43609	RSC8	Chromatin structure-remodeling complex protein RSC8	0.786619	0.00373659
P40477	NUP159	Nucleoporin NUP159	0.786401	0.0020372
P47083	MPP10	U3 small nucleolar RNA-associated protein MPP10	0.775673	0.0112389
Q12494	KCS1	Inositol hexakisphosphate kinase 1	0.737037	0.0490905
P32568	SNQ2	Protein SNQ2	0.730296	0.0146424
P38079	YRO2;MRH1	Protein YRO2;Protein MRH1	0.719956	0.0208038
P21954	IDP1	Isocitrate dehydrogenase [NADP], mitochondrial	0.706476	0.00233644
P32583	SRP40	Suppressor protein SRP40	0.701018	0.012163
P37302	APE3	Aminopeptidase Y	0.689805	0.025342
P36037	DOA1	Protein DOA1	0.678932	0.0344546
P27809	KRE2	Glycolipid 2-alpha-mannosyltransferase	0.668499	0.00382973
P20435	RPO26	DNA-directed RNA polymerases I, II, and III subunit RPABC2	0.660373	0.00877757
P38911	FPR3	FK506-binding nuclear protein	0.645101	0.0176707
P41811	SEC27	Coatomer subunit beta	0.643011	0.00484643
Q00816	REG1	Resistance to glucose repression protein 1	0.640231	0.0140437
Q12136	SAS10	Something about silencing protein 10	0.622952	0.0176687
P47166	SGM1	Protein SGM1	0.620966	0.0184821
P40889	YIL177C;YRF1-8;YRF1-5;YRF1-1;YRF1-6;YRF1-7;YRF1-3;YEL076C;YLR464W;YEL076C-A	Y element ATP-dependent helicase YJL225C;Y element ATP-dependent helicase YIL177C;Y element ATP-dependent helicase protein 1 copy 8;Y element ATP-dependent helicase protein 1 copy 5;Y element ATP-dependent helicase protein 1 copy 1;Y element ATP-dependent helicase protein 1 copy 6;Y element ATP-dependent helicase protein 1 copy 7;Y element ATP-dependent helicase protein 1 copy 3;Uncharacterized p…	0.618189	0.0211531
P35184	SQT1	Ribosome assembly protein SQT1	0.610656	0.0190522
Q04004	PLP1	Phosducin-like protein 1	0.6101	0.0197827
P23615	SPT6	Transcription elongation factor SPT6	0.597723	0.00829507
P08004	CHS1	Chitin synthase 1	0.584822	0.0446323
P38112	MAK5	ATP-dependent RNA helicase MAK5	0.582064	0.034984
P42846	KRI1	Protein KRI1	0.56523	0.0289428
P04786	TOP1	DNA topoisomerase 1	0.558049	0.0312586
Q04739	GAL83	SNF1 protein kinase subunit beta-3	0.556509	0.0263475
P53879	RHO5	GTP-binding protein RHO5	0.539327	0.0382724
P43603	LSB3	LAS seventeen-binding protein 3	0.53798	0.0210324
P36053	ELF1	Transcription elongation factor 1	0.537047	0.021816
P17891	CLC1	Clathrin light chain	0.503862	0.0388646
Q08217	PSK2	Serine/threonine-protein kinase PSK2	0.496887	0.0413527
P40019	CHZ1	Histone H2A.Z-specific chaperone CHZ1	0.487915	0.0342501
P53278	YGR130C	Uncharacterized protein YGR130C	0.474647	0.048311
Q12019	MDN1	Midasin	0.466884	0.0309613
P38764	RPN1	26S proteasome regulatory subunit RPN1	0.466498	0.0264086
Q04500	UTP14	U3 small nucleolar RNA-associated protein 14	0.459278	0.0388646
P25369	LSB5	LAS seventeen-binding protein 5	0.441974	0.0408329
P32642	GRX4	Monothiol glutaredoxin-4	0.441331	0.0464909
P40498	UTP25	U3 small nucleolar RNA-associated protein 25	0.438223	0.0300012
Q03103	ERO1	Endoplasmic oxidoreductin-1	0.436437	0.046141
P53210	YGR017W	Uncharacterized protein YGR017W	0.430903	0.0319639
P32486	KRE6	Beta-glucan synthesis-associated protein KRE6	-0.452914	0.0272412
P32773	TOA1	Transcription initiation factor IIA large subunit	-0.484353	0.0225234
P36046	MIA40	Mitochondrial intermembrane space import and assembly protein 40	-0.51796	0.0210448
P53388	DIP5	Dicarboxylic amino acid permease	-0.554323	0.0306922
P25371	ADP1	Probable ATP-dependent permease	-0.61004	0.0150561
P38170	BRN1	Condensin complex subunit 2	-0.611624	0.0195532
P27637	BUD14	Bud site selection protein 14	-0.621772	0.00646545
Q06689	YLR413W	Cell membrane protein YLR413W	-0.628588	0.0122015
P00127	QCR6	Cytochrome b-c1 complex subunit 6	-0.685495	0.0034312
P33336	SKN1	Beta-glucan synthesis-associated protein SKN1	-0.692079	0.00945374
P13134	KEX2	Kexin	-0.693066	0.0469456
P38928	AXL2	Axial budding pattern protein 2	-0.782423	0.0146673
P53832	WSC2	Cell wall integrity and stress response component 2	-0.804868	0.00465291
P23585	HXT2	High-affinity glucose transporter HXT2	-0.823782	0.0287871
Q12692	HTZ1	Histone H2A.Z	4.4811	0.974334
P24384	PRP22	Pre-mRNA-splicing factor ATP-dependent RNA helicase PRP22	3.20649	0.0812935
P61830	HHT1	Histone H3	3.11104	0.974135
P32899	IMP3	U3 small nucleolar ribonucleoprotein protein IMP3	3.06502	0.0978174
P53848	FOL1	Folic acid synthesis protein FOL1;Dihydroneopterin aldolase;2-amino-4-hydroxy-6-hydroxymethyldihydropteridine pyrophosphokinase;Dihydropteroate synthase	3.00418	0.0791305
P50896	PSP1	Protein PSP1	2.95872	0.377432
P32775	GLC3	1,4-alpha-glucan-branching enzyme	2.85249	0.188432
P03874	CBP2	Cytochrome B pre-mRNA-processing protein 2	2.8038	0.353572
P23287	CNA1	Serine/threonine-protein phosphatase 2B catalytic subunit A1	2.73643	0.129711
P53617	NRD1	Protein NRD1	2.66095	0.0538423
P53246	ENV11	Late endosome and vacuole interface protein 11	2.65522	0.162254
Q06688	BER1	SRR1-like protein BER1	2.35838	0.0945286
P41895	TFG1	Transcription initiation factor IIF subunit alpha	2.33353	0.136738
P40059	DOT6	Transcriptional regulatory protein DOT6	2.17769	0.363574
P06701	SIR3	Regulatory protein SIR3	2.12346	0.407228
P38825	TOM71	Protein TOM71	2.0923	0.0781516
Q02196	MET14	Adenylyl-sulfate kinase	1.96864	0.144312
P06115	CTT1	Catalase T	1.95143	0.374474
Q12272	TPT1	tRNA 2-phosphotransferase	1.94153	0.406253
P40343	VPS27	Vacuolar protein sorting-associated protein 27	1.92641	0.0782104
Q02969	PEX25	Peroxisomal membrane protein PEX25	1.92591	0.258425
Q03322	TLG1	T-SNARE affecting a late Golgi compartment protein 1	1.92155	0.0821429
Q00402	NUM1	Nuclear migration protein NUM1	1.81768	0.52558
P17558	PET123	37S ribosomal protein PET123, mitochondrial	1.80049	0.250735
P22202	SSA4	Heat shock protein SSA4	1.69359	0.523265
P33441	MFT1	THO complex subunit MFT1	1.66039	0.281385
P03875	aI1	Putative COX1/OXI3 intron 1 protein	1.56824	0.0606153
P27810	KTR1	Alpha-1,2 mannosyltransferase KTR1	1.52511	0.0508808
P40079	LCP5	U3 small nucleolar ribonucleoprotein protein LCP5	1.50429	0.108183
Q03361	JIP4	Uncharacterized protein JIP4	1.4878	0.0672317
Q06682	UBX5	UBX domain-containing protein 5	1.44189	0.0500084
Q12465	RAX2	Bud site selection protein RAX2	1.37495	0.0870802
P53037	PSD2	Phosphatidylserine decarboxylase proenzyme 2;Phosphatidylserine decarboxylase 2 beta chain;Phosphatidylserine decarboxylase 2 alpha chain	1.36844	0.577541
P36135	UTH1	Probable secreted beta-glucosidase UTH1	1.32648	0.101693
P15442	GCN2	Serine/threonine-protein kinase GCN2	1.31371	0.214888
P48234	ENP2	Ribosome biogenesis protein ENP2	1.30878	0.158442
Q12127	CCW12;CCW22	Covalently-linked cell wall protein 12;Putative covalently bound cell wall protein 22	1.29709	0.0606242
P32047	MLF3	Protein MLF3	1.27645	0.172363
P11433	CDC24	Cell division control protein 24	1.27137	0.0559666
P39685	POM152	Nucleoporin POM152	1.25426	0.0821429
P17442	PHO81	Phosphate system positive regulatory protein PHO81	1.2526	0.773871
P23201	SPA2	Protein SPA2	1.23199	0.871588
P23594	PPH21;PPH22	Serine/threonine-protein phosphatase PP2A-1 catalytic subunit;Serine/threonine-protein phosphatase PP2A-2 catalytic subunit	1.23134	0.181395
Q06214	JIP5	WD repeat-containing protein JIP5	1.21795	0.0875254
Q04007	YDR186C	Uncharacterized protein YDR186C	1.18894	0.0991869
P53008	CWH41	Mannosyl-oligosaccharide glucosidase	1.14817	0.0548237
P53946	ARP5	Actin-related protein 5	1.11912	0.0536559
P32259	SIN4	Mediator of RNA polymerase II transcription subunit 16	1.11227	0.898114
Q08986	SAM3	S-adenosylmethionine permease SAM3	1.0957	0.064535
Q12408	NPC2	Phosphatidylglycerol/phosphatidylinositol transfer protein	1.04749	0.330775
P35193	ATG19	Autophagy-related protein 19	1.04241	0.108788
Q08886	GPB1	Guanine nucleotide-binding protein subunit beta 1	1.02906	0.358004
P38915	SPT8	Transcription factor SPT8	1.01975	0.183413
P14904	APE1	Vacuolar aminopeptidase 1	1.01198	0.189242
P33775	PMT1	Dolichyl-phosphate-mannose--protein mannosyltransferase 1	1.00715	0.118788
P35817	BDF1	Bromodomain-containing factor 1	0.990845	0.233829
P36165	TGL4	Lipase 4	0.987045	0.323126
P38262	SIF2	SIR4-interacting protein SIF2	0.969326	0.0572982
P32578	SIP1	SNF1 protein kinase subunit beta-1	0.954258	0.0817605
P42835	EGT2	Protein EGT2	0.922947	0.108788
Q04217	ECM16	Probable ATP-dependent RNA helicase DHR1	0.920297	0.0695707
P33339	TFC4	Transcription factor tau 131 kDa subunit	0.907426	0.118788
P21951	POL2	DNA polymerase epsilon catalytic subunit A	0.888047	0.0891535
P40989	GSC2	1,3-beta-glucan synthase component GSC2	0.882408	0.171928
Q06147	LCB5	Sphingoid long chain base kinase 5	0.881664	0.127824
Q04233	GIS4	Protein GIS4	0.850832	0.554721
P25386	USO1	Intracellular protein transport protein USO1	0.823638	0.273963
Q12246	LCB4	Sphingoid long chain base kinase 4	0.818027	0.154485
P53874	UBP10	Ubiquitin carboxyl-terminal hydrolase 10	0.804741	0.0540021
P49334	TOM22	Mitochondrial import receptor subunit TOM22	0.794763	0.0606242
P53064	RTF1	RNA polymerase-associated protein RTF1	0.789029	0.0655903
P32790	SLA1	Actin cytoskeleton-regulatory complex protein SLA1	0.781483	0.108022
Q06132	SGD1	Suppressor of glycerol defect protein 1	0.779049	0.110854
P32478	HSP150	Cell wall mannoprotein HSP150	0.76856	0.0514797
P40957	MAD1	Spindle assembly checkpoint component MAD1	0.725092	0.0624743
Q01919	KIN4	Serine/threonine-protein kinase KIN4	0.723109	0.0707945
P08465	MET2	Homoserine O-acetyltransferase	0.72091	0.0687599
P32909	SMY2	Protein SMY2	0.71662	0.0515812
Q06451	TPO3	Polyamine transporter 3	0.713361	0.067039
P39520	IFH1	Protein IFH1	0.712537	0.81364
P34222	PTH2	Peptidyl-tRNA hydrolase 2	0.705646	0.0780055
P38167	ECM21	Protein ECM21	0.696241	0.109536
Q06137	YLR345W	Putative 6-phosphofructo-2-kinase/fructose-2,6-bisphosphatase YLR345W;6-phosphofructo-2-kinase;Fructose-2,6-bisphosphatase	0.69044	0.370998
P48361	ASK10	Activator of SKN7 protein 10	0.690432	0.0973881
P32621	GDA1	Guanosine-diphosphatase	0.687442	0.608162
P32386	YBT1	ATP-dependent bile acid permease	0.684628	0.503915
P53739	FPK1	Flippase kinase 1	0.675944	0.0601263
P38789	SSF1	Ribosome biogenesis protein SSF1	0.669609	0.113955
Q99247	0	Uncharacterized WD repeat-containing protein YOL087C	0.635768	0.0947004
P53121	FLC3	Putative flavin carrier protein 3	0.635748	0.149256
P31380	FUN30	ATP-dependent helicase FUN30	0.633013	0.192552
P53207	SNU71	U1 small nuclear ribonucleoprotein component SNU71	0.627877	0.591789
P13185	KIN1	Serine/threonine protein kinase KIN1	0.614822	0.189673
Q02725	VTC3	Vacuolar transporter chaperone 3	0.612287	0.360442
P18899	DDR48	Stress protein DDR48	0.611099	0.142597
P53200	EFM5	Protein-lysine N-methyltransferase EFM5	0.595745	0.058857
P38758	TDA3	Putative oxidoreductase TDA3	0.5754	0.295799
P25618	CWH43	Protein CWH43	0.573217	0.0591549
P25353	NPP1	Ectonucleotide pyrophosphatase/phosphodiesterase 1;Alkaline phosphodiesterase 1;Nucleotide pyrophosphatase	0.570764	0.954933
Q12153	SSF2	Ribosome biogenesis protein SSF2	0.555811	0.0809718
P35845	SWH1	Oxysterol-binding protein homolog 1	0.544653	0.0653674
P38814	SBE22	Protein SBE22	0.536745	0.304125
P32892	DRS1	ATP-dependent RNA helicase DRS1	0.535156	0.12619
P89105	CTR9	RNA polymerase-associated protein CTR9	0.533458	0.0524835
Q05812	MSC3	Meiotic sister-chromatid recombination protein 3	0.526181	0.238507
Q12176	MAK21	Ribosome biogenesis protein MAK21	0.516802	0.0567436
Q02933	RNY1	Ribonuclease T2-like	0.516107	0.331287
P06786	TOP2	DNA topoisomerase 2	0.513397	0.453969
P00830	ATP2	ATP synthase subunit beta, mitochondrial	0.510222	0.183393
P39105	PLB1	Lysophospholipase 1	0.498962	0.121003
P23776	EXG1	Glucan 1,3-beta-glucosidase I/II	0.498714	0.0526069
O13563	RPN13	26S proteasome regulatory subunit RPN13	0.495715	0.112635
P38187	UBP13	Ubiquitin carboxyl-terminal hydrolase 13	0.493536	0.143461
P40562	MPH1	ATP-dependent DNA helicase MPH1	0.491459	0.361267
P36024	SIS2	Phosphopantothenoylcysteine decarboxylase subunit SIS2	0.489405	0.88564
Q00711	SDH1	Succinate dehydrogenase [ubiquinone] flavoprotein subunit, mitochondrial;Succinate dehydrogenase [ubiquinone] flavoprotein subunit 2, mitochondrial	0.487541	0.601892
Q12451	OSH2	Oxysterol-binding protein homolog 2	0.468631	0.15725
Q12263	GIN4	Serine/threonine-protein kinase GIN4	0.468204	0.153752
Q04225	RRB1	Ribosome assembly protein RRB1	0.465832	0.0583178
P34217	PIN4	RNA-binding protein PIN4	0.461347	0.355867
P53115	INO80	Putative DNA helicase INO80	0.453299	0.170071
Q04279	SEG1	Eisosome protein SEG1	0.449474	0.169416
P38616	YGP1	Protein YGP1	0.447611	0.111102
P00729	PRC1	Carboxypeptidase Y	0.445426	0.381915
P32597	STH1	Nuclear protein STH1/NPS1	0.443621	0.199739
Q08641	ABP140	tRNA(Thr) (cytosine(32)-N(3))-methyltransferase	0.435461	0.0573093
Q05031	DFG5	Mannan endo-1,6-alpha-mannosidase DFG5	0.43192	0.070783
Q06628	ATG13	Autophagy-related protein 13	0.425877	0.565049
P11938	RAP1	DNA-binding protein RAP1	0.422768	0.0569121
P40485	SLM1	Phosphatidylinositol 4,5-bisphosphate-binding protein SLM1	0.419628	0.258425
P39106	MNN1	Alpha-1,3-mannosyltransferase MNN1	0.419505	0.221196
P46992	0	Cell wall protein YJL171C	0.417527	0.159224
Q05934	VID22	Vacuolar import and degradation protein 22	0.411236	0.265856
P46982	MNN5	Alpha-1,2-mannosyltransferase MNN5	0.410719	0.187814
P32566	SMI1	Cell wall assembly regulator SMI1	0.400104	0.0872565
Q06263	VTA1	Vacuolar protein sorting-associated protein VTA1	0.395569	0.495373
Q01217	ARG5,6	Protein ARG5,6, mitochondrial;N-acetyl-gamma-glutamyl-phosphate reductase;Acetylglutamate kinase	0.384052	0.413156
P40533	TED1	Protein TED1	0.383512	0.395818
P21827	SRM1	Guanine nucleotide exchange factor SRM1	0.382883	0.0595211
Q04177	UTP5	U3 small nucleolar RNA-associated protein 5	0.380751	0.139876
P32329	YPS1	Aspartic proteinase 3;Aspartic proteinase 3 subunit alpha;Aspartic proteinase 3 subunit beta	0.373636	0.25481
P42838	LEM3	Alkylphosphocholine resistance protein LEM3	0.369482	0.189498
P38439	LEO1	RNA polymerase-associated protein LEO1	0.368017	0.0757347
P21242	PRE10	Probable proteasome subunit alpha type-7	0.364666	0.071377
P07267	PEP4	Saccharopepsin	0.361694	0.0829176
Q06631	BFR2	Protein BFR2	0.353537	0.209261
P38129	TAF5	Transcription initiation factor TFIID subunit 5	0.352257	0.619389
P32351	IMP2	Sugar utilization regulatory protein IMP2	0.348613	0.333746
Q08977	YPL260W	UPF0662 protein YPL260W	0.348601	0.36102
Q04602	VBA4	Vacuolar basic amino acid transporter 4	0.347515	0.359621
P11655	SEC12	Guanine nucleotide-exchange factor SEC12	0.346159	0.312925
P36049	EBP2	rRNA-processing protein EBP2	0.344904	0.116197
P36091	DCW1	Mannan endo-1,6-alpha-mannosidase DCW1	0.344647	0.104314
P18239	PET9	ADP,ATP carrier protein 2	0.343971	0.123103
P39969	BOI2	Protein BOI2	0.341941	0.366176
P39010	AKR1	Palmitoyltransferase AKR1	0.337792	0.146669
P32917	STE5	Protein STE5	0.336424	0.413624
P32591	SWI3	SWI/SNF complex subunit SWI3	0.336199	0.348512
P10964	RPA190	DNA-directed RNA polymerase I subunit RPA190	0.334522	0.0716287
P40319	ELO3	Elongation of fatty acids protein 3	0.333156	0.309403
Q07824	TPO1	Polyamine transporter 1	0.331619	0.36577
P40038	PCL6	PHO85 cyclin-6	0.331182	0.807354
Q07418	PEX19	Peroxisomal membrane protein import receptor PEX19	0.328011	0.140904
P25037	UBP1	Ubiquitin carboxyl-terminal hydrolase 1	0.320907	0.134908
P40467	ASG1	Activator of stress genes 1	0.312851	0.325683
P39744	NOC2	Nucleolar complex protein 2	0.312274	0.152371
P36041	EAP1	Protein EAP1	0.304351	0.355036
Q12373	HIF1	HAT1-interacting factor 1	0.300981	0.366446
P05030	PMA1;PMA2	Plasma membrane ATPase 1;Plasma membrane ATPase 2	0.299397	0.1739
Q04951	SCW10	Probable family 17 glucosidase SCW10	0.298155	0.499026
P32908	SMC1	Structural maintenance of chromosomes protein 1	0.29589	0.361742
P41815	BAP3	Valine amino-acid permease	0.291558	0.61775
P21538	REB1	DNA-binding protein REB1	0.289987	0.274852
P33302	PDR5	Pleiotropic ABC efflux transporter of multiple drugs	0.28559	0.20173
P40366	DLS1	Protein DLS1	0.284931	0.343248
P07251	ATP1	ATP synthase subunit alpha, mitochondrial	0.280851	0.453969
P28319	CWP1	Cell wall protein CWP1	0.278383	0.703918
Q12196	RIO1	Serine/threonine-protein kinase RIO1	0.278046	0.121383
Q04373	PUF6	Pumilio homology domain family member 6	0.26635	0.338812
P38138	ROT2	Glucosidase 2 subunit alpha	0.262792	0.188838
Q03178	PIR1	Cell wall mannoprotein PIR1	0.252387	0.813106
P32521	PAN1	Actin cytoskeleton-regulatory complex protein PAN1	0.248745	0.341714
P32497	NIP1	Eukaryotic translation initiation factor 3 subunit C	0.248654	0.266613
Q03656	SKY1	Serine/threonine-protein kinase SKY1	0.247243	0.858721
P38288	TOS1	Protein TOS1	0.24656	0.670919
P04821	CDC25	Cell division control protein 25	0.245758	0.411374
P38713	OSH3	Oxysterol-binding protein homolog 3	0.245245	0.47206
P36775	PIM1	Lon protease homolog, mitochondrial	0.241161	0.414407
Q04934	IVY1	Protein IVY1	0.239124	0.242547
Q08032	CDC45	Cell division control protein 45	0.233718	0.783022
O13297	CET1	mRNA-capping enzyme subunit beta	0.221706	0.968227
Q03834	MSH6	DNA mismatch repair protein MSH6	0.220889	0.37055
Q08193	GAS5	1,3-beta-glucanosyltransferase GAS5	0.218904	0.300341
Q01454	CTF4	DNA polymerase alpha-binding protein	0.216385	0.308042
Q06205	FPR4	FK506-binding protein 4	0.210243	0.497137
Q08581	SLK19	Kinetochore protein SLK19	0.201741	0.667589
P32832	NPL6	Chromatin structure-remodeling complex subunit RSC7	0.201737	0.296673
P16474	KAR2	78 kDa glucose-regulated protein homolog	0.187623	0.282709
P32465	HXT1	Low-affinity glucose transporter HXT1	0.186337	0.286602
P43585	VTC2	Vacuolar transporter chaperone 2	0.185895	0.323126
P38041	BOI1	Protein BOB1	0.1843	0.848317
P53632	PAP2	Poly(A) RNA polymerase protein 2	0.184035	0.457483
P34221	PTC3	Protein phosphatase 2C homolog 3	0.18271	0.363574
Q03280	TOM1	E3 ubiquitin-protein ligase TOM1	0.180116	0.329252
P38798	NMD2	Nonsense-mediated mRNA decay protein 2	0.179804	0.487115
Q03063	DIG1	Down-regulator of invasive growth 1	0.178136	0.629404
Q04636	POB3	FACT complex subunit POB3	0.172838	0.396997
P43599	YFR018C	Uncharacterized protein YFR018C	0.172438	0.783854
P36152	DRE2	Fe-S cluster assembly protein DRE2	0.170485	0.462219
P29469	MCM2	DNA replication licensing factor MCM2	0.17039	0.330372
P36027	MID2	Cell wall integrity sensor MID2	0.167484	0.707224
P45976	FIP1	Pre-mRNA polyadenylation factor FIP1	0.166918	0.439306
P53094	MDS3	Negative regulator of sporulation MDS3	0.164381	0.906591
P43611	OSW7	Outer spore wall protein 7	0.160489	0.547957
P06104	RAD6	Ubiquitin-conjugating enzyme E2 2	0.159697	0.681531
P47122	NPA3	GPN-loop GTPase 1	0.158545	0.45131
P22146	GAS1	1,3-beta-glucanosyltransferase GAS1	0.158529	0.449212
P13259	PCT1	Choline-phosphate cytidylyltransferase	0.157187	0.588956
P22211	NPR1	Nitrogen permease reactivator protein	0.149349	0.822882
P09032	GCD1	Translation initiation factor eIF-2B subunit gamma	0.148619	0.448362
Q06338	BCP1	Protein BCP1	0.139238	0.463474
P53734	DBP6	ATP-dependent RNA helicase DBP6	0.138999	0.523638
P40362	UTP18	U3 small nucleolar RNA-associated protein 18	0.134661	0.512254
P11075	SEC7	Protein transport protein SEC7	0.123612	0.534234
P32319	PEP1	Vacuolar protein sorting/targeting protein VPS10	0.115424	0.515319
P39001	UME6	Transcriptional regulatory protein UME6	0.114454	0.966111
P52911	EXG2	Glucan 1,3-beta-glucosidase 2	0.108756	0.646796
P32857	PTM1	Membrane protein PTM1	0.104099	0.878252
Q08269	ALR1	Magnesium transporter ALR1	0.102985	0.79351
P40157	VID27	Vacuolar import and degradation protein 27	0.102823	0.610383
Q00723	PRP38	Pre-mRNA-splicing factor 38	0.0989613	0.914048
P53066	0	Ankyrin repeat-containing protein YGL242C	0.0933251	0.652362
P38623	RCK2	Serine/threonine-protein kinase RCK2	0.0899156	0.903385
P38966	0	Uncharacterized protein YDR089W	0.0807932	0.807354
P39535	PHO90	Low-affinity phosphate transporter PHO90	0.0787912	0.921657
P39723	SPC72	Spindle pole component SPC72	0.078097	0.862775
P15703	BGL2	Glucan 1,3-beta-glucosidase	0.0776861	0.68376
P38959	VPS41	Vacuolar protein sorting-associated protein 41	0.0725716	0.757308
P54784	ORC1	Origin recognition complex subunit 1	0.0707482	0.877063
P36123	SAP190	SIT4-associating protein SAP190	0.0658296	0.974334
P43612	SAP155	SIT4-associating protein SAP155	0.06437	0.766314
P32447	ASF1	Histone chaperone ASF1	0.0502689	0.963722
Q12099	FAL1	ATP-dependent RNA helicase FAL1	0.0464944	0.35818
P38248	ECM33	Cell wall protein ECM33	0.0455366	0.893409
P14906	SEC63	Protein translocation protein SEC63	0.0440631	0.948562
P09959	SWI6	Regulatory protein SWI6	0.0387595	0.961946
P47136	BUD4	Bud site selection protein 4	0.0374052	0.922435
Q04660	ERB1	Ribosome biogenesis protein ERB1	0.0373531	0.974334
P23255	TAF2	Transcription initiation factor TFIID subunit 2	0.0371366	0.909782
Q03177	0	WD repeat-containing protein YMR102C	0.0356562	0.603898
P28263	UBC8	Ubiquitin-conjugating enzyme E2-24 kDa	0.0232892	0.966925
P24031	PHO3	Constitutive acid phosphatase	0.0174958	0.854974
P27514	PHO91	Low-affinity phosphate transporter PHO91	0.0123136	0.854974
Q06344	ESF1	Pre-rRNA-processing protein ESF1	0.0122721	0.90306
P39538	UBP12	Ubiquitin carboxyl-terminal hydrolase 12	0.0121524	0.871377
P0CS90	SSC1	Heat shock protein SSC1, mitochondrial	0.0083718	0.997596
P32336	NUD1	Protein NUD1	0.00674989	0.997596
P47006	RPA34	DNA-directed RNA polymerase I subunit RPA34	0.0064588	0.982674
Q08438	VHS3	Phosphopantothenoylcysteine decarboxylase subunit VHS3	0.00613689	0.558452
P32501	GCD6	Translation initiation factor eIF-2B subunit epsilon	0.00573202	0.998512
P53840	TOF1	Topoisomerase 1-associated factor 1	0.00569226	0.928285
Q05515	SVF1	Survival factor 1	0.00340577	0.94007
P36148	GPT2	Glycerol-3-phosphate O-acyltransferase 2	0.0021673	0.919255
P25365	SED4	Putative guanine nucleotide-exchange factor SED4	-0.00255897	0.890308
P36016	LHS1	Heat shock protein 70 homolog LHS1	-0.00281662	0.785377
P32623	UTR2	Probable glycosidase CRH2	-0.0132327	0.891594
P47037	SMC3	Structural maintenance of chromosomes protein 3	-0.0206531	0.618687
Q05543	RTT103	Regulator of Ty1 transposition protein 103	-0.0217369	0.822135
P14682	CDC34	Ubiquitin-conjugating enzyme E2-34 kDa	-0.0234134	0.838077
P47018	MTC1	Maintenance of telomere capping protein 1	-0.0303911	0.819951
Q03674	PLB2	Lysophospholipase 2	-0.0310021	0.698776
O13585	0	Dilute domain-containing protein YPR089W	-0.0322515	0.674137
P21304	PWP1	Periodic tryptophan protein 1	-0.0333742	0.811969
P39985	POL5	DNA polymerase V	-0.0335444	0.774606
P40472	SIM1	Probable secreted beta-glucosidase SIM1	-0.0363391	0.752089
P10962	MAK16	Protein MAK16	-0.0381708	0.72263
Q06839	YPR097W	PX domain-containing protein YPR097W	-0.0394127	0.52558
Q12242	RUP1	UBA domain-containing protein RUP1	-0.0397824	0.700311
P33202	UFD4	Ubiquitin fusion degradation protein 4	-0.0406362	0.698776
P32466	HXT3	Low-affinity glucose transporter HXT3	-0.0410149	0.723166
P40856	SAP185	SIT4-associating protein SAP185	-0.0430119	0.658151
Q03655	GAS3	Probable 1,3-beta-glucanosyltransferase GAS3	-0.0437612	0.762504
P38193	PSY4	Serine/threonine-protein phosphatase 4 regulatory subunit 2	-0.0462229	0.780515
P43587	YPI1	Type 1 phosphatases regulator YPI1	-0.0469129	0.796199
P32558	SPT16	FACT complex subunit SPT16	-0.0508949	0.725875
P53866	SQS1	Protein SQS1	-0.051318	0.616852
P43639	CKB1	Casein kinase II subunit beta	-0.0572665	0.699362
P47001	CIS3	Cell wall mannoprotein CIS3	-0.0595249	0.632198
P47035	NET1	Nucleolar protein NET1	-0.0639735	0.795438
P41910	MAF1	Repressor of RNA polymerase III transcription MAF1	-0.0682859	0.609592
P47011	GLG2	Glycogenin-2	-0.0809926	0.43896
P18962	DAP2	Dipeptidyl aminopeptidase B	-0.0836892	0.584331
P47818	CCC1	Protein CCC1	-0.0865018	0.525726
P12630	BAR1	Barrierpepsin	-0.090853	0.55288
P27476	NSR1	Nuclear localization sequence-binding protein	-0.0950328	0.533415
P40541	IRR1	Cohesin subunit SCC3	-0.0965279	0.6397
P39996	GTT3	Glutathione transferase 3	-0.0996019	0.496751
P31381	FUN26	Nucleoside transporter FUN26	-0.100361	0.794688
P53853	VPS75	Vacuolar protein sorting-associated protein 75	-0.105348	0.501933
P54867	SLG1	Protein SLG1	-0.110063	0.461807
Q06680	YCG1	Condensin complex subunit 3	-0.11458	0.483634
Q05942	RSA3	Ribosome assembly protein 3	-0.114862	0.468578
P40161	RTT106	Histone chaperone RTT106	-0.116713	0.454109
P38631	FKS1	1,3-beta-glucan synthase component FKS1	-0.123056	0.446536
P27692	SPT5	Transcription elongation factor SPT5	-0.123343	0.442232
P53125	ITC1	Imitation switch two complex protein 1	-0.124348	0.650623
Q06325	YPS7	Aspartic proteinase yapsin-7	-0.127126	0.424164
P40991	NOP2	25S rRNA (cytosine(2870)-C(5))-methyltransferase	-0.127893	0.395818
P53076	VID30	Vacuolar import and degradation protein 30	-0.131131	0.410704
P40186	PCL7	PHO85 cyclin-7	-0.136165	0.614613
Q08001	YLR072W	Uncharacterized protein YLR072W	-0.141896	0.381915
P40318	SSM4	ERAD-associated E3 ubiquitin-protein ligase DOA10	-0.142332	0.511031
P53753	DSE4	Endo-1,3(4)-beta-glucanase 1	-0.144997	0.393709
P32328	DBF20	Serine/threonine-protein kinase DBF20	-0.14819	0.353022
P25441	RPC53	DNA-directed RNA polymerase III subunit RPC4	-0.149906	0.564256
P39923	NPR2	Nitrogen permease regulator 2	-0.151145	0.426923
P32567	PAH1	Phosphatidic acid phosphohydrolase 1	-0.152271	0.370028
P35734	ASK1	DASH complex subunit ASK1	-0.155394	0.349854
Q08951	APL5	AP-3 complex subunit delta	-0.157005	0.348029
Q12386	ARP8	Actin-like protein ARP8	-0.160767	0.48387
P54070	KTR6	Mannosyltransferase KTR6	-0.180192	0.320343
P21957	OPI1	Transcriptional repressor OPI1	-0.182967	0.372834
P35724	MNR2	Manganese resistance protein MNR2	-0.189131	0.279033
D6VTK4	STE2	Pheromone alpha factor receptor	-0.194368	0.279033
O13547	CCW14	Covalently-linked cell wall protein 14	-0.19998	0.281385
P46682	APL6	AP-3 complex subunit beta	-0.200992	0.227255
P38244	PFF1	Vacuolar membrane protease	-0.207002	0.23832
P35842	PHO11;PHO12	Acid phosphatase PHO11;Acid phosphatase PHO12	-0.212252	0.391849
P52286	SKP1	Suppressor of kinetochore protein 1	-0.215263	0.203822
Q12500	AVL9	Late secretory pathway protein AVL9	-0.222218	0.19178
Q12161	PSH1	RING finger protein PSH1	-0.224448	0.190134
Q07800	PSR1	Phosphatase PSR1	-0.232552	0.286144
P53301	CRH1	Probable glycosidase CRH1	-0.232953	0.168675
P38085	TAT1	Valine/tyrosine/tryptophan amino-acid permease 1	-0.248076	0.316767
P39004	HXT7;HXT6	High-affinity hexose transporter HXT6	-0.252943	0.164105
P33753	TRM2	tRNA (uracil(54)-C(5))-methyltransferase	-0.254003	0.206175
P30605	ITR1	Myo-inositol transporter 1	-0.254385	0.157842
P48016	ATH1	Vacuolar acid trehalase	-0.254986	0.401609
P54858	DOS2	Protein DOS2	-0.255399	0.144312
P39521	FHL1	Pre-rRNA-processing protein FHL1	-0.258778	0.393454
Q03254	FCP1	RNA polymerase II subunit A C-terminal domain phosphatase	-0.259651	0.184938
P09620	KEX1	Pheromone-processing carboxypeptidase KEX1	-0.262223	0.14165
P38993	FET3	Iron transport multicopper oxidase FET3	-0.282381	0.141175
P53158	KXD1	Biogenesis of lysosome-related organelles complex 1 subunit KXD1	-0.288563	0.118367
P36169	SKG1	Suppressor of lethality of KEX2 GAS1 double null mutant protein 1	-0.295904	0.260582
Q12163	NBP2	NAP1-binding protein 2	-0.297576	0.102554
P29029	CTS1	Endochitinase	-0.315737	0.176971
P53075	SHE10	Outer spore wall assembly protein SHE10	-0.332389	0.0622953
Q03707	SRC1	Inner nuclear membrane protein SRC1	-0.333205	0.0941852
P34248	0	Probable intramembrane protease YKL100C	-0.336332	0.292768
P17065	SEC2	Rab guanine nucleotide exchange factor SEC2	-0.343019	0.0645223
P53049	YOR1	Oligomycin resistance ATP-dependent permease YOR1	-0.345637	0.153288
Q01589	SED1	Cell wall protein SED1	-0.35357	0.220039
P36143	GLG1	Glycogenin-1	-0.35417	0.203754
P53334	SCW4	Probable family 17 glucosidase SCW4	-0.356952	0.0577389
Q04053	SNX41	Sorting nexin-41	-0.373686	0.157974
P43561	FET5	Iron transport multicopper oxidase FET5	-0.381515	0.064535
Q03516	RSN1	Uncharacterized protein RSN1	-0.385284	0.228144
P32499	NUP2	Nucleoporin NUP2	-0.421548	0.254023

## Sheet: 800
Protein IDs	Protein names	Gene names	Log2 +UVC/-UVC	p Value adjusted
P26783	RPS5	40S ribosomal protein S5	10.0749	0.00277813
P04650	RPL39	60S ribosomal protein L39	10.0691	0.00243563
P05755	RPS9A;RPS9B	40S ribosomal protein S9-A;40S ribosomal protein S9-B	8.84564	0.00333372
P26321	RPL5	60S ribosomal protein L5	8.66839	0.00203749
P29453	RPL8A;RPL8B	60S ribosomal protein L8-A;60S ribosomal protein L8-B	8.58259	0.00275324
P26785	RPL16B	60S ribosomal protein L16-B	8.54512	0.00239787
P39938	RPS26A	40S ribosomal protein S26-A	8.27996	0.00516001
P05737	RPL7A	60S ribosomal protein L7-A	8.19933	0.000671627
P14127	RPS17B;RPS17A	40S ribosomal protein S17-B;40S ribosomal protein S17-A	8.17877	0.00249574
P26784	RPL16A	60S ribosomal protein L16-A	8.09588	0.00166451
P0CX46	RPL2B;RPL2A	60S ribosomal protein L2-B;60S ribosomal protein L2-A	8.01984	0.00123872
P23248	RPS1B	40S ribosomal protein S1-B	7.81666	0.00164324
P0CX48	RPS11B;RPS11A	40S ribosomal protein S11-B;40S ribosomal protein S11-A	7.42066	0.00161757
P0CX38	RPS6B;RPS6A	40S ribosomal protein S6-B;40S ribosomal protein S6-A	7.38479	0.000919675
Q02326	RPL6A	60S ribosomal protein L6-A	7.37535	0.00620428
P53221	RPL26A;RPL26B	60S ribosomal protein L26-A;60S ribosomal protein L26-B	7.32042	0.00153913
P24000	RPL24B	60S ribosomal protein L24-B	7.19111	0.00277813
P26786	RPS7A	40S ribosomal protein S7-A	7.0812	0.000575587
P0CX24	RPL20B;RPL20A	60S ribosomal protein L20-B;60S ribosomal protein L20-A	7.06983	0.000646629
P02406	RPL28	60S ribosomal protein L28	7.06721	0.0054032
P05749	RPL22A	60S ribosomal protein L22-A	6.98791	0.000404033
P05739	RPL6B	60S ribosomal protein L6-B	6.98549	0.00143876
P87262	RPL34A;RPL34B	60S ribosomal protein L34-A;60S ribosomal protein L34-B	6.94518	0.00253324
P49626	RPL4B	60S ribosomal protein L4-B	6.93714	0.00107445
P38061	RPL32	60S ribosomal protein L32	6.89192	0.00190497
P0CX85	RPL35B;RPL35A	60S ribosomal protein L35-B;60S ribosomal protein L35-A	6.82939	0.00164324
O14455	RPL36B	60S ribosomal protein L36-B	6.82647	0.0013567
P33442	RPS1A	40S ribosomal protein S1-A	6.77286	0.0013567
P46990	RPL17A;RPL17B	60S ribosomal protein L17-A;60S ribosomal protein L17-B	6.76161	0.000661705
P04147	PAB1	Polyadenylate-binding protein, cytoplasmic and nuclear	6.75292	0.000885502
P0CX32	RPS24B;RPS24A	40S ribosomal protein S24-B;40S ribosomal protein S24-A	6.72831	0.00249574
P10664	RPL4A	60S ribosomal protein L4-A	6.67584	0.000575587
P0CX36	RPS4B;RPS4A	40S ribosomal protein S4-B;40S ribosomal protein S4-A	6.48948	0.000404033
P56628	RPL22B	60S ribosomal protein L22-B	6.31726	0.000465499
P0C2H9	RPL31A;RPL31B	60S ribosomal protein L31-A;60S ribosomal protein L31-B	6.313	0.00238608
P48164	RPS7A;RPS7B	40S ribosomal protein S7-A;40S ribosomal protein S7-B	6.23409	0.0013567
P49166	RPL37A	60S ribosomal protein L37-A	6.21869	0.00109624
P36105	RPL14A	60S ribosomal protein L14-A	6.19131	0.000575587
P38701	RPS20	40S ribosomal protein S20	6.15802	0.000465499
P05743	RPL26A	60S ribosomal protein L26-A	6.11113	0.0262532
P05756	RPS13	40S ribosomal protein S13	6.09597	0.000575587
P51402	RPL37B	60S ribosomal protein L37-B	6.08663	0.000575587
P04449	RPL24A	60S ribosomal protein L24-A	6.08384	0.000404033
Q01855	RPS15	40S ribosomal protein S15	6.02918	0.00110308
P41805	RPL10	60S ribosomal protein L10	5.98324	0.000575587
P32588	PUB1	Nuclear and cytoplasmic polyadenylated RNA-binding protein PUB1	5.80556	0.000888129
P39990	SNU13	13 kDa ribonucleoprotein-associated protein	5.7856	0.000575587
P0CX56	RPS18B;RPS18A	40S ribosomal protein S18-B;40S ribosomal protein S18-A	5.72944	0.000658414
P10080	SBP1	Single-stranded nucleic acid-binding protein	5.72703	0.000404033
P05744	RPL33A	60S ribosomal protein L33-A	5.63733	0.000813582
P0CX40	RPS8B;RPS8A	40S ribosomal protein S8-B;40S ribosomal protein S8-A	5.61174	0.000404033
P06634	DED1	ATP-dependent RNA helicase DED1	5.51882	0.000404033
P46784	RPS10B	40S ribosomal protein S10-B	5.47958	0.00654065
P0CX83	RPL19B;RPL19A	60S ribosomal protein L19-B;60S ribosomal protein L19-A	5.47547	0.000404033
Q12159	YRA1	RNA annealing protein YRA1	5.43995	0.00270252
P53305	RSM27	Mitochondrial 37S ribosomal protein S27	5.38985	0.000465499
Q01560	NPL3	Nucleolar protein 3	5.37885	0.00123872
P46654	RPS0A;RPS0B	40S ribosomal protein S0-A;40S ribosomal protein S0-B	5.28235	0.00069991
P53849	GIS2	Zinc finger protein GIS2	5.2604	0.000575587
P04456	RPL25	60S ribosomal protein L25	5.18909	0.00107445
P40212	RPL13B	60S ribosomal protein L13-B	5.18605	0.000658414
P17076	RPL8A	60S ribosomal protein L8-A	5.10874	0.000919675
P25443	RPS2	40S ribosomal protein S2	5.09005	0.000465499
Q3E792	RPS25A;RPS25B	40S ribosomal protein S25-A;40S ribosomal protein S25-B	5.00241	0.0023211
P0CX34	RPS30B;RPS30A	40S ribosomal protein S30-B;40S ribosomal protein S30-A	4.96164	0.00107445
Q08962	NIP7	60S ribosome subunit biogenesis protein NIP7	4.9393	0.00123872
P41057	RPS29A	40S ribosomal protein S29-A	4.82157	0.00107052
P36421	TYS1	Tyrosine--tRNA ligase, cytoplasmic	4.79504	0.00122279
P14832	CPR1	Peptidyl-prolyl cis-trans isomerase	4.77755	0.00077804
P14120	RPL30	60S ribosomal protein L30	4.77385	0.000575587
P07284	SES1	Serine--tRNA ligase, cytoplasmic	4.76783	0.000575587
P24783	DBP2	ATP-dependent RNA helicase DBP2	4.72948	0.000575587
Q12672	RPL21A;RPL21B	60S ribosomal protein L21-A;60S ribosomal protein L21-B	4.68318	0.00249574
P40070	LSM4	U6 snRNA-associated Sm-like protein LSm4	4.68049	0.0013567
P06105	SCP160	Protein SCP160	4.62166	0.000575587
P39015	STM1	Suppressor protein STM1	4.57701	0.000465499
P38199	HEK2	Heterogeneous nuclear rnp K-like protein 2	4.46803	0.00107052
P0CX44	RPL1B;RPL1A	60S ribosomal protein L1-B;60S ribosomal protein L1-A	4.43917	0.00107445
O14467	MBF1	Multiprotein-bridging factor 1	4.42413	0.000575587
Q3E7X9	RPS28B;RPS28A	40S ribosomal protein S28-B;40S ribosomal protein S28-A	4.38614	0.00333975
P05750	RPS3	40S ribosomal protein S3	4.32416	0.000575587
P12962	CAF20	Cap-associated protein CAF20	4.32092	0.00107445
P40693	RLP7	Ribosome biogenesis protein RLP7	4.29452	0.00333101
P07281	RPS19B;RPS19A	40S ribosomal protein S19-B;40S ribosomal protein S19-A	4.29073	0.00132136
P0CX52	RPS16B;RPS16A	40S ribosomal protein S16-B;40S ribosomal protein S16-A	4.29058	0.000575587
P25555	GBP2	Single-strand telomeric DNA-binding protein GBP2	4.27039	0.000796347
P38934	BFR1	Nuclear segregation protein BFR1	4.25416	0.00114267
P07260	CDC33	Eukaryotic translation initiation factor 4E	4.21787	0.00277813
Q03558	OYE2	NADPH dehydrogenase 2	4.1089	0.000575587
P36520	MRPL10	54S ribosomal protein L10, mitochondrial	4.05303	0.000575587
P05748	RPL15A	60S ribosomal protein L15-A	3.93142	0.000658414
P14126	RPL3	60S ribosomal protein L3	3.88005	0.0008968
P49167	RPL38	60S ribosomal protein L38	3.87042	0.000785851
P0CX42	RPL23B;RPL23A	60S ribosomal protein L23-B;60S ribosomal protein L23-A	3.86844	0.00074183
Q02204	MRPL13	54S ribosomal protein L13, mitochondrial	3.86438	0.00245335
P46672	ARC1	tRNA-aminoacylation cofactor ARC1	3.84414	0.000785851
P0CX50	RPL18B;RPL18A	60S ribosomal protein L18-B;60S ribosomal protein L18-A	3.79524	0.00116023
P0CX28	RPL42B;RPL42A	60S ribosomal protein L42-B;60S ribosomal protein L42-A	3.74744	0.00730622
P10081	TIF1	ATP-dependent RNA helicase eIF4A	3.72598	0.000575587
P0CX54	RPL12B;RPL12A	60S ribosomal protein L12-B;60S ribosomal protein L12-A	3.70007	0.00107445
Q08925	MRN1	RNA-binding protein MRN1	3.69097	0.000671627
P38804	RTC3	Restriction of telomere capping protein 3	3.64252	0.0137593
Q04067	TIF35	Eukaryotic translation initiation factor 3 subunit G	3.60881	0.000575587
P38861	NMD3	60S ribosomal export protein NMD3	3.59367	0.00121913
Q05900	YHC1	U1 small nuclear ribonucleoprotein C	3.5774	0.00194784
P34167	TIF3	Eukaryotic translation initiation factor 4B	3.54895	0.00186231
P32324	EFT1	Elongation factor 2	3.51826	0.00123872
P28272	URA1	Dihydroorotate dehydrogenase (fumarate)	3.50221	0.00910207
P33399	LHP1	La protein homolog	3.50054	0.000575587
P40858	MRPL49	54S ribosomal protein L49, mitochondrial	3.49664	0.000575587
P40040	THO1	Protein THO1	3.44311	0.0013567
P53978	HEF3	Elongation factor 3B	3.38831	0.0166075
P40078	NSA2	Ribosome biogenesis protein NSA2	3.37657	0.00600794
P0C2H7	RPL27B;RPL27A	60S ribosomal protein L27-B;60S ribosomal protein L27-A	3.35575	0.000646629
P25567	SRO9	RNA-binding protein SRO9	3.33796	0.000575587
P39517	DHH1	ATP-dependent RNA helicase DHH1	3.3379	0.000785851
P15180	KRS1	Lysine--tRNA ligase, cytoplasmic	3.33432	0.00161757
P23369	MRPL25	54S ribosomal protein L25, mitochondrial	3.32755	0.00300463
Q08235	BRX1	Ribosome biogenesis protein BRX1	3.31306	0.0121545
Q07915	RLP24	Ribosome biogenesis protein RLP24	3.30389	0.00268421
P40159		Uncharacterized protein YNL208W	3.30061	0.00143876
P38249	RPG1	Eukaryotic translation initiation factor 3 subunit A	3.26097	0.00123872
Q07478	SUB2	ATP-dependent RNA helicase SUB2	3.22373	0.0100985
P22147	XRN1	5-3 exoribonuclease 1	3.20913	0.000671627
P38431	TIF5	Eukaryotic translation initiation factor 5	3.18931	0.0023049
Q3E7Y3	RPS22B	40S ribosomal protein S22-B	3.18569	0.00123872
P37291	SHM2	Serine hydroxymethyltransferase, cytosolic	3.16649	0.0013567
P15424	MSS116	ATP-dependent RNA helicase MSS116, mitochondrial	3.15173	0.000661705
P53316	YGR250C	Uncharacterized RNA-binding protein YGR250C	3.13969	0.00107445
P09064	SUI3	Eukaryotic translation initiation factor 2 subunit beta	3.12594	0.000671627
Q02642	EGD1	Nascent polypeptide-associated complex subunit beta-1	3.11544	0.0013567
P46655	GUS1	Glutamate--tRNA ligase, cytoplasmic	3.11385	0.00300463
P32527	ZUO1	Zuotin	3.08896	0.00121913
P07263	HTS1	Histidine--tRNA ligase, mitochondrial	3.06734	0.0023049
P53292	MRPS35	37S ribosomal protein S35, mitochondrial	3.03164	0.00140208
P32445	RIM1	Single-stranded DNA-binding protein RIM1, mitochondrial	3.03102	0.00392001
P32387	MRP20	54S ribosomal protein L41, mitochondrial	3.03013	0.0413466
P23301	HYP2	Eukaryotic translation initiation factor 5A-1	3.02896	0.00123671
P32831	NGR1	Negative growth regulatory protein NGR1	3.02054	0.00203749
P12385	SUP45	Eukaryotic peptide chain release factor subunit 1	3.01601	0.0013567
P40024	ARB1	ABC transporter ATP-binding protein ARB1	2.95665	0.0013567
P06367	RPS14A	40S ribosomal protein S14-A	2.95322	0.000912041
P22353	MRPL8	54S ribosomal protein L8, mitochondrial	2.95265	0.00123872
Q08746	RRS1	Regulator of ribosome biosynthesis	2.92939	0.00140969
P26637	CDC60	Leucine--tRNA ligase, cytoplasmic	2.89489	0.000912041
P04801	THS1	Threonine--tRNA ligase, cytoplasmic	2.87893	0.000785851
Q02486	ABF2	ARS-binding factor 2, mitochondrial	2.84054	0.00567059
P36036	YRA2	RNA annealing protein YRA2	2.82814	0.00275324
P00950	GPM1	Phosphoglycerate mutase 1	2.81499	0.000919675
P53741	BRE5	UBP3-associated protein BRE5	2.81276	0.00484485
Q02892	NOG1	Nucleolar GTP-binding protein 1	2.80277	0.000912041
Q01662	MAP1	Methionine aminopeptidase 1	2.802	0.00351067
P40561	SGN1	RNA-binding protein SGN1	2.80098	0.0013567
Q08208	NOP12	Nucleolar protein 12	2.76394	0.000919675
P38720	GND1	6-phosphogluconate dehydrogenase, decarboxylating 1	2.76273	0.000912041
P33750	SOF1	Protein SOF1	2.72775	0.00107445
P07806	VAS1	Valine--tRNA ligase, mitochondrial	2.69962	0.00121913
Q12273	TY1B-OL	Transposon Ty1-OL Gag-Pol polyprotein;Capsid protein;Ty1 protease;Integrase;Reverse transcriptase/ribonuclease H	2.69469	0.00100157
P38707	DED81	Asparagine--tRNA ligase, cytoplasmic	2.68312	0.000919675
Q04600	TMA64	Translation machinery-associated protein 64	2.66071	0.00124638
P40495	LYS12	Homoisocitrate dehydrogenase, mitochondrial	2.65401	0.0114045
Q05506		Arginine--tRNA ligase, cytoplasmic	2.65095	0.00121913
P53883	NOP13	Nucleolar protein 13	2.64036	0.00229293
P38219	OLA1	Obg-like ATPase 1	2.62267	0.00157793
Q03690	CLU1	Clustered mitochondria protein 1	2.61108	0.000880369
Q05775	HCR1	Eukaryotic translation initiation factor 3 subunit J	2.59474	0.000919675
P04807	HXK2	Hexokinase-2	2.59366	0.00107445
P25642	IMG2	54S ribosomal protein IMG2, mitochondrial	2.58336	0.0013567
P09436	ILS1	Isoleucine--tRNA ligase, cytoplasmic	2.58028	0.0013567
P43586	LOC1	60S ribosomal subunit assembly/export protein LOC1	2.57613	0.00643073
P20081	FPR1	FK506-binding protein 1	2.57382	0.00161757
P53145	LSG1	Large subunit GTPase 1	2.56783	0.00100157
Q04214	TY1B-MR1;TY1B-BL;TY1A-MR1;TY1A-BL	Transposon Ty1-MR1 Gag-Pol polyprotein;Capsid protein;Ty1 protease;Integrase;Reverse transcriptase/ribonuclease H;Transposon Ty1-BL Gag-Pol polyprotein;Capsid protein;Ty1 protease;Integrase;Reverse transcriptase/ribonuclease H;Transposon Ty1-MR1 Gag polyprotein;Capsid protein;Gag-p4;Transposon Ty1-BL Gag polyprotein;Capsid protein;Gag-p4	2.5661	0.00107445
P41058	RPS29B	40S ribosomal protein S29-B	2.56218	0.0054032
Q08972	NEW1	[NU+] prion formation protein 1	2.56078	0.000912041
P05317	RPP0	60S acidic ribosomal protein P0	2.55976	0.00112819
P36534	MRPL40	54S ribosomal protein L40, mitochondrial	2.55585	0.00250734
P41920	YRB1	Ran-specific GTPase-activating protein 1	2.55501	0.00357469
P53742	NOG2	Nucleolar GTP-binding protein 2	2.55322	0.00600794
P36160	RPF2	Ribosome biogenesis protein RPF2	2.5473	0.00140208
P36008	TEF4	Elongation factor 1-gamma 2	2.53573	0.00122602
P38151	PBP2	PAB1-binding protein 2	2.53509	0.0187833
P60010	ACT1	Actin	2.49625	0.0013567
P38333	ENP1	Essential nuclear protein 1	2.48584	0.0017563
P0C2I9	TY1B-PR1;TY1B-PR2;TY1B-DR5;TY1B-H;TY1B-JR2;TY1B-ML1;TY1B-NL2	Transposon Ty1-PR1 Gag-Pol polyprotein;Capsid protein;Ty1 protease;Integrase;Reverse transcriptase/ribonuclease H;Transposon Ty1-PR2 Gag-Pol polyprotein;Capsid protein;Ty1 protease;Integrase;Reverse transcriptase/ribonuclease H;Transposon Ty1-DR5 Gag-Pol polyprotein;Capsid protein;Ty1 protease;Integrase;Reverse transcriptase/ribonuclease H;Transposon Ty1-H Gag-Pol polyprotein;Capsid protein;Ty1 p…	2.47621	0.00248621
P38688	SRP72	Signal recognition particle subunit SRP72	2.47141	0.00469741
P16521	YEF3	Elongation factor 3A	2.46669	0.000928736
P51998	YML6	54S ribosomal protein YmL6, mitochondrial	2.46372	0.00409978
P38687	SRP68	Signal recognition particle subunit SRP68	2.45991	0.00132623
P43582	WWM1	WW domain-containing protein WWM1	2.4537	0.00457854
P38779	CIC1	Proteasome-interacting protein CIC1	2.44747	0.0010631
P04802	DPS1	Aspartate--tRNA ligase, cytoplasmic	2.44304	0.00124638
P38278	BMT2	25S rRNA (adenine(2142)-N(1))-methyltransferase	2.4345	0.00245144
Q99181	HSH49	Protein HSH49	2.43169	0.00140208
Q03735	NAB6	RNA-binding protein NAB6	2.41897	0.00156911
P41812	POP1	Ribonucleases P/MRP protein subunit POP1	2.41805	0.0010631
Q03612	TY1B-LR4;TY1B-PR3;TY1B-JR1;TY1B-ML2;TY1B-ER1;TY1B-OL;TY1A-PR3	Transposon Ty1-LR4 Gag-Pol polyprotein;Capsid protein;Ty1 protease;Integrase;Reverse transcriptase/ribonuclease H;Transposon Ty1-PR3 Gag-Pol polyprotein;Capsid protein;Ty1 protease;Integrase;Reverse transcriptase/ribonuclease H;Transposon Ty1-JR1 Gag-Pol polyprotein;Capsid protein;Ty1 protease;Integrase;Reverse transcriptase/ribonuclease H;Transposon Ty1-ML2 Gag-Pol polyprotein;Capsid protein;Ty1…	2.4042	0.0040319
Q00539	NAM8	Protein NAM8	2.40151	0.0013567
P53184	PNC1	Nicotinamidase	2.3914	0.00186231
Q08818	MSC6	Meiotic sister-chromatid recombination protein 6, mitochondrial	2.38031	0.00139348
Q06630	MHR1	Mitochondrial homologous recombination protein 1	2.36967	0.00212741
P07264	LEU1	3-isopropylmalate dehydratase	2.36345	0.00300463
Q12068	GRE2	NADPH-dependent methylglyoxal reductase GRE2	2.36086	0.0107788
Q06218	DBP9	ATP-dependent RNA helicase DBP9	2.35942	0.00249574
P32481	GCD11	Eukaryotic translation initiation factor 2 subunit gamma	2.33623	0.0023211
P07170	ADK1	Adenylate kinase	2.33017	0.00351067
P39676	YHB1	Flavohemoprotein	2.32713	0.0122358
P53834	HCH1	Hsp90 co-chaperone HCH1	2.32711	0.00597662
P40033	RSM18	37S ribosomal protein RSM18, mitochondrial	2.32439	0.00250734
P15646	NOP1	rRNA 2-O-methyltransferase fibrillarin	2.32245	0.0174737
P37838	NOP4	Nucleolar protein 4	2.31198	0.00140208
P38833	YHR127W	Uncharacterized protein YHR127W	2.31015	0.00132136
Q03532	HAS1	ATP-dependent RNA helicase HAS1	2.29645	0.00362148
P53261	NOP7	Pescadillo homolog	2.28638	0.0015588
P47150	RSM7	37S ribosomal protein S7, mitochondrial	2.28534	0.00977597
P15891	ABP1	Actin-binding protein	2.26665	0.00473735
P32582	CYS4	Cystathionine beta-synthase	2.26624	0.00123872
P25294	SIS1	Protein SIS1	2.26354	0.00320992
P08518	RPB2	DNA-directed RNA polymerase II subunit RPB2	2.26261	0.00107445
P16550	APA1	Protein APA1;5,5-P-1,P-4-tetraphosphate phosphorylase;ADP-sulfurylase	2.2557	0.0279047
P34247	UTP11	U3 small nucleolar RNA-associated protein 11	2.25169	0.0015588
P15731	UBC4	Ubiquitin-conjugating enzyme E2 4	2.24796	0.0399223
P25491	YDJ1	Mitochondrial protein import protein MAS5	2.24262	0.00310862
P41911	GPD2	Glycerol-3-phosphate dehydrogenase [NAD(+)] 2, mitochondrial	2.23634	0.00363807
Q06151	DCS1	m7GpppX diphosphatase	2.23115	0.00520084
P32835	GSP1	GTP-binding nuclear protein GSP1/CNR1	2.23115	0.0013567
P06103	PRT1	Eukaryotic translation initiation factor 3 subunit B	2.22714	0.00121913
P38175	MRP21	37S ribosomal protein MRP21, mitochondrial	2.22451	0.00600794
P0CX30	RPS23B;RPS23A	40S ribosomal protein S23-B;40S ribosomal protein S23-A	2.2205	0.00185374
P35732	DEF1	RNA polymerase II degradation factor 1	2.21147	0.00173333
P34761	WHI3	Protein WHI3	2.21045	0.0110322
P53235	YGR054W	Eukaryotic translation initiation factor 2A	2.20913	0.00186231
Q04599	MRPL1	54S ribosomal protein L1, mitochondrial	2.19856	0.00484136
P38088	GRS1	Glycine--tRNA ligase 1, mitochondrial	2.1935	0.00192079
Q08689	NAT5	N-terminal acetyltransferase A complex subunit NAT5	2.19302	0.0144184
P13188	GLN4	Glutamine--tRNA ligase	2.18962	0.00124638
P22336	RFA1	Replication factor A protein 1	2.18603	0.0013567
P05694	MET6	5-methyltetrahydropteroyltriglutamate--homocysteine methyltransferase	2.16711	0.00140208
P15625	FRS2	Phenylalanine--tRNA ligase alpha subunit	2.16689	0.00185374
P00958	MES1	Methionine--tRNA ligase, cytoplasmic	2.15184	0.00122585
P38805	RPF1	Ribosome production factor 1	2.15118	0.00132623
P00817	IPP1	Inorganic pyrophosphatase	2.14967	0.00186231
P53912		Uncharacterized protein YNL134C	2.14848	0.00185374
P38708	YHR020W	Putative proline--tRNA ligase YHR020W	2.13273	0.00161685
P53131	PRP43	Pre-mRNA-splicing factor ATP-dependent RNA helicase PRP43	2.12639	0.00164652
P53252	PIL1	Sphingolipid long chain base-responsive protein PIL1	2.1227	0.00176239
P32288	GLN1	Glutamine synthetase	2.11783	0.00123671
P07991	CAR2	Ornithine aminotransferase	2.11748	0.00362755
P49367	LYS4	Homoaconitase, mitochondrial	2.1171	0.0023211
Q02821	SRP1	Importin subunit alpha	2.10456	0.0137634
Q3E757	RPL11B;RPL11A	60S ribosomal protein L11-B;60S ribosomal protein L11-A	2.0999	0.00125545
P46959	GCD14	tRNA (adenine(58)-N(1))-methyltransferase catalytic subunit TRM61	2.09593	0.0013567
P05319	RPP2A	60S acidic ribosomal protein P2-alpha	2.08978	0.0013567
P29952	PMI40	Mannose-6-phosphate isomerase	2.08826	0.00375353
P29547	CAM1	Elongation factor 1-gamma 1	2.07561	0.00123872
P00812	CAR1	Arginase	2.06845	0.0210016
P53090	ARO8	Aromatic/aminoadipate aminotransferase 1	2.06578	0.00140208
Q02931	NAN1	NET1-associated nuclear protein 1	2.05858	0.0015588
P12687	MRP7	54S ribosomal protein L2, mitochondrial	2.05578	0.00966022
P40302	PRE5	Proteasome subunit alpha type-6	2.05206	0.00133159
P25339	PUF4	Pumilio homology domain family member 4	2.04919	0.00567059
Q03195	RLI1	Translation initiation factor RLI1	2.04894	0.00198142
Q99257	MEX67	mRNA export factor MEX67	2.04773	0.00143876
P06101	CDC37	Hsp90 co-chaperone Cdc37	2.04656	0.00384959
P53952		Uncharacterized protein YNL050C	2.04477	0.0128167
P15624	FRS1	Phenylalanine--tRNA ligase beta subunit	2.04353	0.00363807
P38788	SSZ1	Ribosome-associated complex subunit SSZ1	2.03097	0.00156911
P40150	SSB1;SSB2	Heat shock protein SSB1;Heat shock protein SSB2	2.02807	0.00132136
P14843	ARO3	Phospho-2-dehydro-3-deoxyheptonate aldolase, phenylalanine-inhibited	2.01383	0.00406885
P38922	HRB1	Protein HRB1	2.00928	0.0015588
P39976	DLD3	D-lactate dehydrogenase [cytochrome] 3	1.99164	0.00245335
Q05022	RRP5	rRNA biogenesis protein RRP5	1.99047	0.00675918
P22203	VMA4	V-type proton ATPase subunit E	1.97987	0.0128476
Q12754	RRP12	Ribosomal RNA-processing protein 12	1.97507	0.00851408
P11484	SSB1	Heat shock protein SSB1	1.97057	0.00161757
P28007	GAR1	H/ACA ribonucleoprotein complex subunit 1	1.9659	0.00221064
P17558	PET123	37S ribosomal protein PET123, mitochondrial	1.95371	0.00721235
P49723	RNR4	Ribonucleoside-diphosphate reductase small chain 2	1.95242	0.0186371
Q08920	CBC2	Nuclear cap-binding protein subunit 2	1.93318	0.0242998
P22217	TRX1	Thioredoxin-1	1.92947	0.00445209
P40825	ALA1	Alanine--tRNA ligase, mitochondrial	1.92401	0.0017563
P14540	FBA1	Fructose-bisphosphate aldolase	1.92156	0.00248621
Q12230	PIL1;LSP1	Sphingolipid long chain base-responsive protein PIL1;Sphingolipid long chain base-responsive protein LSP1	1.92118	0.00277813
P33201	MRT4	Ribosome assembly factor MRT4	1.92039	0.00150451
Q03862	ARX1	Probable metalloprotease ARX1	1.91896	0.00179614
P00925	ENO1;ENO2	Enolase 1;Enolase 2	1.91411	0.0015588
P23542	AAT2	Aspartate aminotransferase, cytoplasmic	1.91205	0.00600794
P25384	TY2B-C;TY2B-GR2;TY2B-F;TY2A-OR1;TY2A-DR2;TY2A-C;TY2A-LR2;TY2A-GR2;TY2A-F;TY2B-DR3;TY2A-DR3	Transposon Ty2-C Gag-Pol polyprotein;Capsid protein;Ty2 protease;Integrase;Reverse transcriptase/ribonuclease H;Transposon Ty2-GR2 Gag-Pol polyprotein;Capsid protein;Ty2 protease;Integrase;Reverse transcriptase/ribonuclease H;Transposon Ty2-F Gag-Pol polyprotein;Capsid protein;Ty2 protease;Integrase;Reverse transcriptase/ribonuclease H;Transposon Ty2-OR1 Gag polyprotein;Capsid protein;Gag-p4;Tran…	1.91133	0.0267835
P36136	SHB17	Sedoheptulose 1,7-bisphosphatase	1.90582	0.00376729
P32388	MRP49	54S ribosomal protein MRP49, mitochondrial	1.90497	0.00457785
P40010	NUG1	Nuclear GTP-binding protein NUG1	1.90464	0.00470478
Q00955	ACC1	Acetyl-CoA carboxylase;Biotin carboxylase	1.90027	0.00275324
P40156	RRG9	Required for respiratory growth protein 9, mitochondrial	1.89969	0.00176239
P40055	UTP7	U3 small nucleolar RNA-associated protein 7	1.89905	0.00448557
P04912	HTA2;HTA1	Histone H2A.2;Histone H2A.1	1.89451	0.00958249
P20606	SAR1	Small COPII coat GTPase SAR1	1.8938	0.0421608
P05453	SUP35	Eukaryotic peptide chain release factor GTP-binding subunit	1.88784	0.00351814
P17255	VMA1	V-type proton ATPase catalytic subunit A;Endonuclease PI-SceI	1.88576	0.0013567
Q06106	MRD1	Multiple RNA-binding domain-containing protein 1	1.88286	0.00153913
P00899	TRP2	Anthranilate synthase component 1	1.87521	0.00300463
P38879	EGD2	Nascent polypeptide-associated complex subunit alpha	1.86385	0.00186231
P29509	TRR1	Thioredoxin reductase 1	1.85214	0.00297902
Q08444	NOB1	20S-pre-rRNA D-site endonuclease NOB1	1.85162	0.00251759
P80210	ADE12	Adenylosuccinate synthetase	1.85015	0.00277813
P07245	ADE3	C-1-tetrahydrofolate synthase, cytoplasmic;Methylenetetrahydrofolate dehydrogenase;Methenyltetrahydrofolate cyclohydrolase;Formyltetrahydrofolate synthetase	1.84435	0.00403644
P24276	SSD1	Protein SSD1	1.84147	0.00172342
Q07807	PUF3	mRNA-binding protein PUF3	1.83965	0.0115455
P47120	LIA1	Deoxyhypusine hydroxylase	1.82454	0.00721235
P36526	MRPL27	54S ribosomal protein L27, mitochondrial	1.823	0.0186371
Q02950	MRP51	37S ribosomal protein MRP51, mitochondrial	1.82274	0.0061795
Q07551		NADPH-dependent alpha-keto amide reductase	1.80686	0.0057532
P53336	YGR283C	Putative methyltransferase YGR283C	1.80223	0.014768
P38009	ADE17	Bifunctional purine biosynthesis protein ADE17;Phosphoribosylaminoimidazolecarboxamide formyltransferase;IMP cyclohydrolase	1.7957	0.00942033
Q06672	TSR2	Pre-rRNA-processing protein TSR2	1.79311	0.00690558
P20424	SRP54	Signal recognition particle subunit SRP54	1.78575	0.0186371
P07149	FAS1	Fatty acid synthase subunit beta;3-hydroxyacyl-[acyl-carrier-protein] dehydratase;Enoyl-[acyl-carrier-protein] reductase [NADH];[Acyl-carrier-protein] acetyltransferase;[Acyl-carrier-protein] malonyltransferase;S-acyl fatty acid synthase thioesterase	1.78516	0.00428761
P39936	TIF4632	Eukaryotic initiation factor 4F subunit p130	1.78029	0.0023211
P04806	HXK1	Hexokinase-1	1.77473	0.0104693
P05738	RPL9A	60S ribosomal protein L9-A	1.77411	0.00143876
P33309	DOM34	Protein DOM34	1.77218	0.0231858
Q01477	UBP3	Ubiquitin carboxyl-terminal hydrolase 3	1.77147	0.00166868
P22515	UBA1	Ubiquitin-activating enzyme E1 1	1.77137	0.00520084
Q06287	EMG1	Ribosomal RNA small subunit methyltransferase NEP1	1.77101	0.00168357
P05318	RPP1A	60S acidic ribosomal protein P1-alpha	1.76458	0.0061795
P38174	MAP2	Methionine aminopeptidase 2	1.75579	0.00498697
P53140	RMD9	Protein RMD9, mitochondrial	1.74618	0.00166451
P49089	ASN1	Asparagine synthetase [glutamine-hydrolyzing] 1	1.7382	0.00485732
Q12074	SPE3	Spermidine synthase	1.73191	0.00297902
P51401	RPL9B	60S ribosomal protein L9-B	1.72833	0.00154723
P10659	SAM1	S-adenosylmethionine synthase 1	1.72557	0.00287038
P24280	SEC14	SEC14 cytosolic factor	1.72526	0.00883922
P33322	CBF5	H/ACA ribonucleoprotein complex subunit 4	1.72396	0.00400023
Q3E754	RPS21A;RPS21B	40S ribosomal protein S21-A;40S ribosomal protein S21-B	1.7238	0.00188475
P38777	FSH1	Family of serine hydrolases 1	1.72365	0.00157793
P21734	UBC1	Ubiquitin-conjugating enzyme E2 1	1.72307	0.00249574
P32505	NAB2	Nuclear polyadenylated RNA-binding protein NAB2	1.7202	0.00373996
P07702	LYS2	L-aminoadipate-semialdehyde dehydrogenase	1.71014	0.00166868
Q01163	RSM23	37S ribosomal protein S23, mitochondrial	1.70382	0.00561856
P04046	ADE4	Amidophosphoribosyltransferase	1.68893	0.0015588
P53723		UPF0674 endoplasmic reticulum membrane protein YNR021W	1.67755	0.00465645
Q12211	PUS1	tRNA pseudouridine synthase 1	1.67139	0.00277813
P02992	TUF1	Elongation factor Tu, mitochondrial	1.66643	0.00470049
P31334	MRPL9	54S ribosomal protein L9, mitochondrial	1.66535	0.00915793
P47079	CCT8	T-complex protein 1 subunit theta	1.66259	0.0028494
P53731	ARC35	Actin-related protein 2/3 complex subunit 2	1.66071	0.0335428
P21524	RNR1	Ribonucleoside-diphosphate reductase large chain 1	1.65758	0.0354953
P38075	PDX3	Pyridoxamine 5-phosphate oxidase	1.64276	0.00942033
P49090	ASN2	Asparagine synthetase [glutamine-hydrolyzing] 2	1.64183	0.00320992
P38682	GLO3	ADP-ribosylation factor GTPase-activating protein GLO3	1.64139	0.00457854
P38625	GUA1	GMP synthase [glutamine-hydrolyzing]	1.63557	0.00192079
P07259	CPA2;URA2	Carbamoyl-phosphate synthase arginine-specific large chain;Protein URA2;Glutamine-dependent carbamoyl-phosphate synthase;Aspartate carbamoyltransferase	1.63513	0.00245335
P30771	NAM7	ATP-dependent helicase NAM7	1.63402	0.00351067
Q99216	PNO1	Pre-rRNA-processing protein PNO1	1.6337	0.00357277
P37262	SOL2	6-phosphogluconolactonase-like protein 2	1.629	0.00664708
P25087	ERG6	Sterol 24-C-methyltransferase	1.62645	0.0108252
P48567	PUS4	tRNA pseudouridine synthase 4	1.60703	0.00331947
P22138	RPA135	DNA-directed RNA polymerase I subunit RPA135	1.60589	0.00206805
P10592	SSA1;SSA2	Heat shock protein SSA1;Heat shock protein SSA2	1.60301	0.00212138
P08524	ERG20	Farnesyl pyrophosphate synthase	1.60045	0.0137067
P29311	BMH1	Protein BMH1	1.5931	0.0019629
P47912	FAA4	Long-chain-fatty-acid--CoA ligase 4	1.58011	0.00270252
Q05946	UTP13	U3 small nucleolar RNA-associated protein 13	1.57843	0.00779254
P06780	RHO1	GTP-binding protein RHO1	1.57842	0.00234321
Q07896	NOC3	Nucleolar complex-associated protein 3	1.57746	0.00780257
Q08287	NOP8	60S ribosome subunit biogenesis protein NOP8	1.567	0.00696954
P40069	KAP123	Importin subunit beta-4	1.56582	0.00283212
P19358	SAM1;SAM2	S-adenosylmethionine synthase 1;S-adenosylmethionine synthase 2	1.56169	0.00181443
P53303	ZPR1	Zinc finger protein ZPR1	1.55852	0.00268437
P40531	GVP36	Protein GVP36	1.55766	0.0299091
P41807	VMA13	V-type proton ATPase subunit H	1.55682	0.0115455
P38912	TIF11	Eukaryotic translation initiation factor 1A	1.55628	0.00384959
P25635	PWP2	Periodic tryptophan protein 2	1.55576	0.00300463
Q04869		Uncharacterized protein YMR315W	1.5396	0.0270294
P14742	GFA1	Glutamine--fructose-6-phosphate aminotransferase [isomerizing]	1.53593	0.00239787
P39101	CAJ1	Protein CAJ1	1.53563	0.00576933
P23292	YCK2	Casein kinase I homolog 2	1.53282	0.0487119
Q04305	UTP15	U3 small nucleolar RNA-associated protein 15	1.53249	0.039873
P05759	RPS31	Ubiquitin-40S ribosomal protein S31;Ubiquitin;40S ribosomal protein S31	1.53188	0.00289935
Q02354	UTP6	U3 small nucleolar RNA-associated protein 6	1.52484	0.00616482
P16120	THR4	Threonine synthase	1.52482	0.00289314
P40075	SCS2	Vesicle-associated membrane protein-associated protein SCS2	1.52306	0.0270102
Q12009	TRM8	tRNA (guanine-N(7)-)-methyltransferase	1.50405	0.0114071
P38882	UTP9	U3 small nucleolar RNA-associated protein 9	1.50238	0.0196413
P32787	MGM101	Mitochondrial genome maintenance protein MGM101	1.50214	0.0206954
P39729	RBG1	Ribosome-interacting GTPase 1	1.49982	0.00542152
P32327	PYC1;PYC2	Pyruvate carboxylase 1;Pyruvate carboxylase 2	1.49752	0.0028862
P15565	TRM1	tRNA (guanine(26)-N(2))-dimethyltransferase, mitochondrial	1.49359	0.0134843
P53297	PBP1	PAB1-binding protein 1	1.48672	0.0110322
Q03264	NGL2	RNA exonuclease NGL2	1.48583	0.00351067
P32915	SEC61	Protein transport protein SEC61	1.48202	0.00514652
P52910	ACS2	Acetyl-coenzyme A synthetase 2	1.48001	0.00362148
P34223	SHP1	UBX domain-containing protein 1	1.47754	0.00942033
P23724	PRE7	Proteasome subunit beta type-6	1.46969	0.00544625
P07342	ILV2	Acetolactate synthase catalytic subunit, mitochondrial	1.46934	0.00375353
P32606	PET127	Putative mitochondrial translation system component PET127	1.4689	0.0102737
P00445	SOD1	Superoxide dismutase [Cu-Zn]	1.4668	0.00942033
P53598	LSC1	Succinyl-CoA ligase [ADP-forming] subunit alpha, mitochondrial	1.46659	0.00233002
P38143	GPX2	Glutathione peroxidase 2	1.46348	0.0122358
Q08647	PUS7	Multisubstrate pseudouridine synthase 7	1.45701	0.00721235
P32368	SAC1	Phosphoinositide phosphatase SAC1	1.45605	0.0023211
P38711	RPS27B;RPS27A	40S ribosomal protein S27-B;40S ribosomal protein S27-A	1.45286	0.00249574
P25382	RSA4	Ribosome assembly protein 4	1.44878	0.00997892
P40016	RPN3	26S proteasome regulatory subunit RPN3	1.44873	0.0274405
Q05911	ADE13	Adenylosuccinate lyase	1.4472	0.00564317
P09733	TUB1	Tubulin alpha-1 chain	1.44711	0.00377096
P32599	SAC6	Fimbrin	1.44146	0.00544625
P33330	SER1	Phosphoserine aminotransferase	1.43559	0.00277813
P15705	STI1	Heat shock protein STI1	1.43496	0.0054032
P36010	YNK1	Nucleoside diphosphate kinase	1.43151	0.011678
Q07623	NOP6	Nucleolar protein 6	1.42939	0.00567059
P45818	ROK1	ATP-dependent RNA helicase ROK1	1.42827	0.00275324
P07172	HIS5	Histidinol-phosphate aminotransferase	1.4212	0.00425406
Q12000	TMA46	Translation machinery-associated protein 46	1.42115	0.0115262
P41819	DIM1	Dimethyladenosine transferase	1.4208	0.00915793
Q99321	DDP1	Diphosphoinositol polyphosphate phosphohydrolase DDP1	1.41883	0.0231753
P25644	PAT1	DNA topoisomerase 2-associated protein PAT1	1.4164	0.00561856
P02994	TEF1	Elongation factor 1-alpha	1.40744	0.00304188
P40054	SER3	D-3-phosphoglycerate dehydrogenase 1	1.40678	0.00362148
P36525	MRPL24	54S ribosomal protein L24, mitochondrial	1.39855	0.0451365
P00560	PGK1	Phosphoglycerate kinase	1.39435	0.00250734
P47077	NOP9	Nucleolar protein 9	1.39311	0.00633082
P11412	ZWF1	Glucose-6-phosphate 1-dehydrogenase	1.3857	0.00923234
P37303	GLY1	Low specificity L-threonine aldolase	1.38429	0.00392994
P54839	ERG13	Hydroxymethylglutaryl-CoA synthase	1.38228	0.0149697
P38972	ADE6	Phosphoribosylformylglycinamidine synthase	1.37897	0.0028979
P02400	RPP2B	60S acidic ribosomal protein P2-beta	1.37858	0.00776244
P32074	SEC21	Coatomer subunit gamma	1.37757	0.00262776
P28777	ARO2	Chorismate synthase	1.37626	0.019877
P40079	LCP5	U3 small nucleolar ribonucleoprotein protein LCP5	1.37366	0.0051104
P08566	ARO1	Pentafunctional AROM polypeptide;3-dehydroquinate synthase;3-phosphoshikimate 1-carboxyvinyltransferase;Shikimate kinase;3-dehydroquinate dehydratase;Shikimate dehydrogenase	1.37111	0.00254223
P15303	SEC23	Protein transport protein SEC23	1.37019	0.00277813
P37263		UPF0743 protein YCR087C-A	1.36618	0.00420101
P00931	TRP5	Tryptophan synthase	1.36523	0.00289314
P39743	RVS167	Reduced viability upon starvation protein 167	1.35984	0.00764804
P40462	TMA108	Protein TMA108	1.35426	0.0149181
P38626	CBR1	NADH-cytochrome b5 reductase 1	1.35181	0.00829686
Q04894	ADH6	NADP-dependent alcohol dehydrogenase 6	1.34455	0.00851408
P34760	TSA1	Peroxiredoxin TSA1	1.33966	0.00277813
P47143	ADO1	Adenosine kinase	1.33743	0.00339851
P22803	TRX1;TRX2	Thioredoxin-1;Thioredoxin-2	1.33686	0.00568409
Q12122	LYS21	Homocitrate synthase, mitochondrial	1.33448	0.00504283
P32770	NRP1	Asparagine-rich protein	1.32934	0.0094027
P15700	URA6	Uridylate kinase	1.32374	0.0103912
Q03161		Glucose-6-phosphate 1-epimerase	1.32312	0.00599578
P36516	MRPL3	54S ribosomal protein L3, mitochondrial	1.32079	0.0122358
Q06698	YLR419W	Putative ATP-dependent RNA helicase YLR419W	1.31374	0.00703127
Q06706	IKI3	Elongator complex protein 1	1.31355	0.00402343
P23254	TKL1	Transketolase 1	1.30706	0.0061955
Q02046	MTD1	Methylenetetrahydrofolate dehydrogenase [NAD(+)]	1.30529	0.0155243
P38998	LYS1	Saccharopine dehydrogenase [NAD(+), L-lysine-forming]	1.30444	0.0338267
P41277	GPP2;GPP1	Glycerol-1-phosphate phosphohydrolase 2;Glycerol-1-phosphate phosphohydrolase 1	1.29873	0.00572488
Q07505	YDL086W	Putative carboxymethylenebutenolidase	1.29237	0.00687758
P32366	VMA6	V-type proton ATPase subunit d	1.28769	0.00542152
P43593	UBP6	Ubiquitin carboxyl-terminal hydrolase 6	1.28322	0.00695417
P32449	ARO3;ARO4	Phospho-2-dehydro-3-deoxyheptonate aldolase, phenylalanine-inhibited;Phospho-2-dehydro-3-deoxyheptonate aldolase, tyrosine-inhibited	1.27956	0.00305746
P15496	IDI1	Isopentenyl-diphosphate Delta-isomerase	1.27104	0.0399223
P28707	SBA1	Co-chaperone protein SBA1	1.26976	0.0140467
P38426	TPS3	Trehalose synthase complex regulatory subunit TPS3	1.26647	0.00706893
P22943	HSP12	12 kDa heat shock protein	1.26362	0.0148304
P31373	CYS3	Cystathionine gamma-lyase	1.26327	0.0115098
P48570	LYS20	Homocitrate synthase, cytosolic isozyme	1.25819	0.00409978
P39940	RSP5	E3 ubiquitin-protein ligase RSP5	1.24887	0.00445338
P32602	SEC17	Alpha-soluble NSF attachment protein	1.24651	0.00882046
Q06053	DUS3	tRNA-dihydrouridine(47) synthase [NAD(P)(+)]	1.24215	0.0184814
P45978	SCD6	Protein SCD6	1.24144	0.00392994
Q05580	HEL2	E3 ubiquitin-protein ligase HEL2	1.23947	0.00698068
P32614	FRD1	Fumarate reductase 1	1.23241	0.00312086
P38115	ARA1	D-arabinose dehydrogenase [NAD(P)+] heavy chain	1.2303	0.0121968
P02557	TUB2	Tubulin beta chain	1.22914	0.00520084
P43616	DUG1	Cys-Gly metallodipeptidase DUG1	1.22859	0.0157083
P21576	VPS1	Vacuolar protein sorting-associated protein 1	1.2262	0.00616482
P50896	PSP1	Protein PSP1	1.22586	0.0360241
P29295	HRR25	Casein kinase I homolog HRR25	1.22537	0.0117672
Q12434	RDI1	Rho GDP-dissociation inhibitor	1.22487	0.0124833
P33401	PGM1	Phosphoglucomutase 1	1.21804	0.00466526
Q12447	PAA1	Polyamine N-acetyltransferase 1	1.21335	0.00825771
Q12089	AEP3	ATPase expression protein 3	1.2104	0.0257415
P04050	RPO21	DNA-directed RNA polymerase II subunit RPB1	1.20888	0.0231947
P40106	GPP2	Glycerol-1-phosphate phosphohydrolase 2	1.20868	0.0190929
Q12458	YPR1	Putative reductase 1	1.201	0.00568409
P30624	FAA1	Long-chain-fatty-acid--CoA ligase 1	1.19784	0.00764804
P27929	NAM9	37S ribosomal protein NAM9, mitochondrial	1.18713	0.00430363
P36018	YPT52	GTP-binding protein YPT52	1.18677	0.00500621
P10591	SSA1	Heat shock protein SSA1	1.1829	0.00491099
P16862	PFK2	ATP-dependent 6-phosphofructokinase subunit beta	1.18197	0.00353831
P13663	HOM2	Aspartate-semialdehyde dehydrogenase	1.18132	0.00477295
Q08971	YPL225W	Protein PBDC1 homolog	1.18105	0.0276858
P20449	DBP5	ATP-dependent RNA helicase DBP5	1.1801	0.00907419
Q03973	HMO1	High mobility group protein 1	1.17746	0.00458635
P53276	UTP8	U3 small nucleolar RNA-associated protein 8	1.17707	0.00458057
P09938	RNR2	Ribonucleoside-diphosphate reductase small chain 1	1.17593	0.00458825
Q12129	NMD4	Nonsense-mediated decay protein 4	1.17524	0.0413911
P39714	BDH1	(R,R)-butanediol dehydrogenase	1.17389	0.0211328
P15873	POL30	Proliferating cell nuclear antigen	1.16954	0.0110322
P34160	STO1	Nuclear cap-binding protein complex subunit 1	1.16924	0.00698068
P53914	KRE33	UPF0202 protein KRE33	1.16824	0.00922305
P35194	UTP20	U3 small nucleolar RNA-associated protein 20	1.16294	0.0059275
Q02875	SYH1	SMY2 homolog 2	1.16133	0.00370051
P53972	RCM1	25S rRNA (cytosine(2278)-C(5))-methyltransferase	1.16047	0.00744156
P25343	RVS161	Reduced viability upon starvation protein 161	1.15783	0.00457854
P40510	SER33	D-3-phosphoglycerate dehydrogenase 2	1.1568	0.0115941
P07258	CPA1	Carbamoyl-phosphate synthase arginine-specific small chain	1.15126	0.00727867
P38809	YHR097C	Uncharacterized protein YHR097C	1.14651	0.00897647
P32861	UGP1	UTP--glucose-1-phosphate uridylyltransferase	1.14512	0.00520084
Q12272	TPT1	tRNA 2-phosphotransferase	1.14231	0.00572488
P38712	RRP3	ATP-dependent rRNA helicase RRP3	1.14191	0.0108084
P22768	ARG1	Argininosuccinate synthase	1.1409	0.00363807
P47117	ARP3	Actin-related protein 3	1.14025	0.0263482
P38968	SEC31	Protein transport protein SEC31	1.13804	0.0135374
Q12449	AHA1	Hsp90 co-chaperone AHA1	1.13732	0.0116182
P03965	CPA2	Carbamoyl-phosphate synthase arginine-specific large chain	1.13454	0.00438466
Q12680	GLT1	Glutamate synthase [NADH]	1.13443	0.00375353
P32356	NTH1	Neutral trehalase	1.13302	0.030867
P32589	SSE1	Heat shock protein homolog SSE1	1.12819	0.00541912
P35193	ATG19	Autophagy-related protein 19	1.12814	0.0149158
Q07381	TSR1	Ribosome biogenesis protein TSR1	1.1279	0.0137067
P31688	TPS2	Trehalose-phosphatase	1.12482	0.00642595
P17505	MDH1	Malate dehydrogenase, mitochondrial	1.12211	0.0100431
P35844	KES1	Protein KES1	1.12166	0.0382692
P16861	PFK1	ATP-dependent 6-phosphofructokinase subunit alpha	1.11948	0.00416521
Q07655	WHI4	Protein WHI4	1.11614	0.00448768
P25694	CDC48	Cell division control protein 48	1.11581	0.0056004
P47075	VTC4	Vacuolar transporter chaperone 4	1.11419	0.0302577
Q99207	NOP14	Nucleolar complex protein 14	1.11057	0.0076504
P39926	SSO1;SSO2	Protein SSO1;Protein SSO2	1.10809	0.0335655
P08417	FUM1	Fumarate hydratase, mitochondrial	1.10707	0.0299091
P10869	HOM3	Aspartokinase	1.10262	0.0163972
P53254	UTP22	U3 small nucleolar RNA-associated protein 22	1.09934	0.00633446
Q12040	YOR283W	Broad-specificity phosphatase YOR283W	1.09677	0.0338267
P25586	KRR1	KRR1 small subunit processome component	1.09208	0.00533883
P32769	HBS1	Elongation factor 1 alpha-like protein	1.08643	0.00633823
P12945	NAT1	N-terminal acetyltransferase A complex subunit NAT1	1.07744	0.0147786
P14907	NSP1	Nucleoporin NSP1	1.07375	0.0276682
P47135	JSN1	Protein JSN1	1.07165	0.0101606
P39078	CCT4	T-complex protein 1 subunit delta	1.06391	0.00445338
P38205	NCL1	Multisite-specific tRNA:(cytosine-C(5))-methyltransferase	1.06239	0.0184814
P15019	TAL1	Transaldolase	1.05723	0.04455
P17709	GLK1	Glucokinase-1	1.05674	0.0132706
P32379	PUP2	Proteasome subunit alpha type-5	1.05349	0.0128703
P17121	SAC7	GTPase-activating protein SAC7	1.05104	0.0195026
P40482	SEC24	Protein transport protein SEC24	1.05085	0.00465645
P00815	HIS4	Histidine biosynthesis trifunctional protein;Phosphoribosyl-AMP cyclohydrolase;Phosphoribosyl-ATP pyrophosphohydrolase;Histidinol dehydrogenase	1.04659	0.00597662
P07244	ADE5,7	Bifunctional purine biosynthetic protein ADE5,7;Phosphoribosylamine--glycine ligase;Phosphoribosylformylglycinamidine cyclo-ligase	1.04327	0.0185445
P17967	PDI1	Protein disulfide-isomerase	1.03841	0.00521897
P54113	ADE16	Bifunctional purine biosynthesis protein ADE16;Phosphoribosylaminoimidazolecarboxamide formyltransferase;IMP cyclohydrolase	1.03731	0.0299091
P41338	ERG10	Acetyl-CoA acetyltransferase	1.03027	0.00921348
P33734	HIS7	Imidazole glycerol phosphate synthase hisHF;Glutamine amidotransferase;Cyclase	1.02956	0.00613657
P25368	RRP7	Ribosomal RNA-processing protein 7	1.02826	0.0463465
P16140	VMA2	V-type proton ATPase subunit B	1.02163	0.0114793
P40562	MPH1	ATP-dependent DNA helicase MPH1	1.01971	0.00701291
P38891	BAT1	Branched-chain-amino-acid aminotransferase, mitochondrial	1.01422	0.00567059
P38845	CRP1	Cruciform DNA-recognizing protein 1;CRP1 short N-terminal subpeptide;CRP1 short C-terminal subpeptide	1.00954	0.0185461
P31412	VMA5	V-type proton ATPase subunit C	1.00939	0.0108157
Q03835	GRX3	Monothiol glutaredoxin-3	0.99571	0.0100985
P32643	TMT1	Trans-aconitate 3-methyltransferase	0.99526	0.0415137
P53927	NOP15	Ribosome biogenesis protein 15	0.99451	0.00535161
P19146	ARF2	ADP-ribosylation factor 2	0.993999	0.00568409
P33892	GCN1	Translational activator GCN1	0.981286	0.00521377
P15108	HSP82;HSC82	ATP-dependent molecular chaperone HSP82;ATP-dependent molecular chaperone HSC82	0.981244	0.00544625
P28241	IDH2	Isocitrate dehydrogenase [NAD] subunit 2, mitochondrial	0.980058	0.0247099
Q08162	DIS3	Exosome complex exonuclease DIS3	0.978578	0.0355362
P39998	EDC3	Enhancer of mRNA-decapping protein 3	0.977652	0.0142096
P35691	TMA19	Translationally-controlled tumor protein homolog	0.976185	0.0104077
Q12154	GET3	ATPase GET3	0.97457	0.0100579
P32457	CDC3	Cell division control protein 3	0.971332	0.00693129
P32477	GSH1	Glutamate--cysteine ligase	0.963534	0.00600794
P53852		Cysteine--tRNA ligase	0.96254	0.00679294
P28274	URA7	CTP synthase 1	0.962374	0.0158805
P25605	ILV6	Acetolactate synthase small subunit, mitochondrial	0.959733	0.0123777
P12686	MRP13	37S ribosomal protein MRP13, mitochondrial	0.956343	0.0169444
Q12460	NOP56	Nucleolar protein 56	0.9543	0.0322919
P19414	ACO1	Aconitate hydratase, mitochondrial	0.945506	0.0361432
P38116	ARL1	ADP-ribosylation factor-like protein 1	0.944249	0.0127584
P39954	SAH1	Adenosylhomocysteinase	0.931562	0.0109435
P31116	HOM6	Homoserine dehydrogenase	0.931357	0.0134843
Q08960	TYW1	S-adenosyl-L-methionine-dependent tRNA 4-demethylwyosine synthase	0.928507	0.0184763
P06169	PDC1	Pyruvate decarboxylase isozyme 1	0.927411	0.010026
P53622	COP1	Coatomer subunit alpha	0.921461	0.00698068
P39966	PTC2	Protein phosphatase 2C homolog 2	0.920728	0.0155721
P40093	YER156C	UPF0160 protein YER156C	0.919877	0.0128476
P00549	CDC19	Pyruvate kinase 1	0.918167	0.00654884
Q10740	LAP2	Leukotriene A-4 hydrolase homolog	0.914991	0.00815412
Q06146	YLR257W	Uncharacterized protein YLR257W	0.912956	0.0185253
P38817	GGA2	ADP-ribosylation factor-binding protein GGA2	0.907037	0.0104693
P23291	YCK1	Casein kinase I homolog 1	0.905411	0.00815412
P54838	DAK1	Dihydroxyacetone kinase 1	0.903688	0.00832003
Q12019	MDN1	Midasin	0.903188	0.00670832
P53081	NIF3	NGG1-interacting factor 3	0.899567	0.0234014
P39533	ACO2	Homocitrate dehydratase, mitochondrial	0.897724	0.00679311
P30822	CRM1	Exportin-1	0.892585	0.00827856
P39522	ILV3	Dihydroxy-acid dehydratase, mitochondrial	0.888724	0.0162923
Q02773	RPM2	Ribonuclease P protein component, mitochondrial	0.888587	0.0226348
P38427	TSL1	Trehalose synthase complex regulatory subunit TSL1	0.887092	0.00687758
P38555	YPT31	GTP-binding protein YPT31/YPT8	0.886967	0.00982989
P32790	SLA1	Actin cytoskeleton-regulatory complex protein SLA1	0.88618	0.0288566
P12709	PGI1	Glucose-6-phosphate isomerase	0.884636	0.00867887
P05150	ARG3	Ornithine carbamoyltransferase	0.882504	0.0257202
Q06679	UTP4	U3 small nucleolar RNA-associated protein 4	0.882037	0.0161438
Q12220	DIP2	U3 small nucleolar RNA-associated protein 12	0.874525	0.0171355
P34241	URB1	Nucleolar pre-ribosomal-associated protein 1	0.874352	0.00695417
P49954	NIT3	Probable hydrolase NIT3	0.870887	0.0265408
P38624	PRE3	Proteasome subunit beta type-1	0.870555	0.00942033
P22137	CHC1	Clathrin heavy chain	0.870345	0.0205562
P39935	TIF4631	Eukaryotic initiation factor 4F subunit p150	0.865036	0.00897647
P34909	MOT2	General negative regulator of transcription subunit 4	0.861725	0.0195402
P37012	PGM2	Phosphoglucomutase 2	0.860727	0.0430306
P00924	ENO1	Enolase 1	0.84792	0.0141071
P38011	ASC1	Guanine nucleotide-binding protein subunit beta-like protein	0.844165	0.00764804
P07213	TOM70	Mitochondrial import receptor subunit TOM70	0.841581	0.0218102
P25373	GRX1	Glutaredoxin-1	0.833748	0.0298959
P35719	MRP8	Uncharacterized protein MRP8	0.832717	0.0395435
P21264	ADE2	Phosphoribosylaminoimidazole carboxylase	0.826906	0.0189771
P32454	APE2	Aminopeptidase 2, mitochondrial	0.812935	0.00838718
P40047	ALD5	Aldehyde dehydrogenase 5, mitochondrial	0.812864	0.0104017
Q12118	SGT2	Small glutamine-rich tetratricopeptide repeat-containing protein 2	0.810306	0.0134533
P25293	NAP1	Nucleosome assembly protein	0.810207	0.0163972
P39016	MPT5	Suppressor protein MPT5	0.807475	0.0161438
P40217	TIF34	Eukaryotic translation initiation factor 3 subunit I	0.806495	0.0144644
P18562	FUR1	Uracil phosphoribosyltransferase	0.80169	0.0195026
P11745	RNA1	Ran GTPase-activating protein 1	0.795002	0.0153122
P40032	TPA1	Prolyl 3,4-dihydroxylase TPA1	0.793401	0.0392728
P20459	SUI2	Eukaryotic translation initiation factor 2 subunit alpha	0.791104	0.0201058
P15454	GUK1	Guanylate kinase	0.790463	0.0134843
P38853	KEL1	Kelch repeat-containing protein 1	0.789775	0.0343812
P25623	SYP1	Suppressor of yeast profilin deletion	0.789074	0.0275895
P48015	GCV1	Aminomethyltransferase, mitochondrial	0.784246	0.0453753
Q01939	RPT6	26S protease regulatory subunit 8 homolog	0.77615	0.0479151
P31382	PMT2	Dolichyl-phosphate-mannose--protein mannosyltransferase 2	0.776024	0.040167
Q05672	RBS1	RNA-binding suppressor of PAS kinase protein 1	0.772106	0.0244958
P07283	SEC53	Phosphomannomutase	0.767982	0.0141227
P12688	YPK1	Serine/threonine-protein kinase YPK1	0.767884	0.0246327
P16603	NCP1	NADPH--cytochrome P450 reductase	0.767382	0.0169301
P54003	SUR7	Protein SUR7	0.763669	0.0408536
P28495	CAP1	F-actin-capping protein subunit alpha	0.758286	0.0343812
P39958	GDI1	Rab GDP-dissociation inhibitor	0.756794	0.0379785
Q12109	WRS1	Tryptophan--tRNA ligase, cytoplasmic	0.756167	0.0173296
P38903	RTS1	Serine/threonine-protein phosphatase 2A 56 kDa regulatory subunit delta isoform	0.755056	0.0446493
P00942	TPI1	Triosephosphate isomerase	0.749909	0.0139415
P39683	NPT1	Nicotinate phosphoribosyltransferase	0.742724	0.0378664
Q04439	MYO3;MYO5	Myosin-3;Myosin-5	0.740139	0.0134843
P54115	ALD6	Magnesium-activated aldehyde dehydrogenase, cytosolic	0.73958	0.0128246
P54783	ALO1	D-arabinono-1,4-lactone oxidase	0.736333	0.0156709
P00937	TRP3	Multifunctional tryptophan biosynthesis protein;Anthranilate synthase component 2;Indole-3-glycerol phosphate synthase	0.731847	0.0289646
P11076	ARF1	ADP-ribosylation factor 1	0.729648	0.0163651
P49095	GCV2	Glycine dehydrogenase (decarboxylating), mitochondrial	0.72549	0.0263482
Q00764	TPS1	Alpha,alpha-trehalose-phosphate synthase [UDP-forming] 56 kDa subunit	0.720036	0.0123826
Q02908	ELP3	Elongator complex protein 3	0.718982	0.0184763
P38795	QNS1	Glutamine-dependent NAD(+) synthetase	0.717617	0.0161438
P53172	SDS23	Protein SDS23	0.714543	0.0440087
P41940	PSA1	Mannose-1-phosphate guanyltransferase	0.70675	0.0136319
P12695	LAT1	Dihydrolipoyllysine-residue acetyltransferase component of pyruvate dehydrogenase complex, mitochondrial	0.701357	0.0402307
P38840	ARO9	Aromatic amino acid aminotransferase 2	0.69653	0.0298959
Q99383	HRP1	Nuclear polyadenylated RNA-binding protein 4	0.692002	0.0242998
P06738	GPH1	Glycogen phosphorylase	0.690019	0.0257026
P06168	ILV5	Ketol-acid reductoisomerase, mitochondrial	0.683779	0.0266652
P06782	SNF1	Carbon catabolite-derepressing protein kinase	0.683475	0.0380346
P12612	TCP1	T-complex protein 1 subunit alpha	0.672133	0.0172471
P27472	GSY2	Glycogen [starch] synthase isoform 2	0.667374	0.0257026
P06208	LEU4	2-isopropylmalate synthase	0.666681	0.0156183
Q12464	RVB2	RuvB-like protein 2	0.66203	0.033442
P09880	TRL1	tRNA ligase	0.660613	0.0487119
P19097	FAS2	Fatty acid synthase subunit alpha;Acyl carrier;3-oxoacyl-[acyl-carrier-protein] reductase;3-oxoacyl-[acyl-carrier-protein] synthase	0.658776	0.0263482
Q12080	NOP53	Ribosome biogenesis protein NOP53	0.653859	0.03537
P00498	HIS1	ATP phosphoribosyltransferase	0.649492	0.0487976
P43585	VTC2	Vacuolar transporter chaperone 2	0.649097	0.0196413
Q06178	NMA1	Nicotinamide/nicotinic acid mononucleotide adenylyltransferase 1	0.640028	0.0267388
P32628	RAD23	UV excision repair protein RAD23	0.639513	0.0301685
P50109	PSP2	Protein PSP2	0.637122	0.0271619
P38810	SFB3	SED5-binding protein 3	0.628788	0.0262532
Q06147	LCB5	Sphingoid long chain base kinase 5	0.620721	0.0366598
P38883	RIX1	Pre-rRNA-processing protein RIX1	0.605223	0.0269469
Q03280	TOM1	E3 ubiquitin-protein ligase TOM1	0.601024	0.0330585
P37898	AAP1	Alanine/arginine aminopeptidase	0.600844	0.0440387
P38764	RPN1	26S proteasome regulatory subunit RPN1	0.596316	0.0415137
P18851	STE4	Guanine nucleotide-binding protein subunit beta	0.593659	0.03989
P23638	PRE9	Proteasome subunit alpha type-3	0.570732	0.0382525
P38328	ARC40	Actin-related protein 2/3 complex subunit 1	0.569139	0.0238052
P32895	PRS1	Ribose-phosphate pyrophosphokinase 1	0.567631	0.0275972
P0CX26	RPL43B;RPL43A	60S ribosomal protein L43-B;60S ribosomal protein L43-A	0.564766	0.0223601
P38230	ZTA1	Probable quinone oxidoreductase	0.552348	0.0257202
P32473	PDB1	Pyruvate dehydrogenase E1 component subunit beta, mitochondrial	0.50182	0.0483508
P16474	KAR2	78 kDa glucose-regulated protein homolog	0.501769	0.0320737
Q06704	IMH1	Golgin IMH1	0.50097	0.0487119
P41810	SEC26	Coatomer subunit beta	0.491969	0.048968
P53890	BNI5	Bud neck protein 5	0.490123	0.0327314
P53128	MET13	Methylenetetrahydrofolate reductase 2	0.489281	0.0392076
P26570	PPZ1	Serine/threonine-protein phosphatase PP-Z1	0.484704	0.04155
P54885	PRO2	Gamma-glutamyl phosphate reductase	0.481943	0.0422885
P00359	TDH2;TDH3	Glyceraldehyde-3-phosphate dehydrogenase 2;Glyceraldehyde-3-phosphate dehydrogenase 3	0.478738	0.0376227
P08465	MET2	Homoserine O-acetyltransferase	0.476287	0.0463465
P00358	TDH2	Glyceraldehyde-3-phosphate dehydrogenase 2	0.467681	0.0409388
P50095	IMD2;YAR075W;IMD4;IMD3	Inosine-5-monophosphate dehydrogenase 2;Putative inosine-5-monophosphate dehydrogenase-like protein YAR075W;Inosine-5-monophosphate dehydrogenase 4;Inosine-5-monophosphate dehydrogenase 3	0.451485	0.0402342
P00330	ADH1	Alcohol dehydrogenase 1	0.436489	0.0444984
P33775	PMT1	Dolichyl-phosphate-mannose--protein mannosyltransferase 1	0.434004	0.048968
P25371	ADP1	Probable ATP-dependent permease	-0.459557	0.0391913
P36169	SKG1	Suppressor of lethality of KEX2 GAS1 double null mutant protein 1	-0.605907	0.0195026
Q07800	PSR1	Phosphatase PSR1	-0.859388	0.0155721
P32386	YBT1	ATP-dependent bile acid permease	5.49379	0.336869
P25039	MEF1	Elongation factor G, mitochondrial	4.80348	0.386026
P38113	ADH5	Alcohol dehydrogenase 5	4.19596	0.289481
P40018	SMB1	Small nuclear ribonucleoprotein-associated protein B	3.00402	0.0961072
P32911	SUI1	Eukaryotic translation initiation factor eIF-1	2.79842	0.0549613
P40202	CCS1	Superoxide dismutase 1 copper chaperone	2.22486	0.133592
Q03559	YMR295C	Uncharacterized protein YMR295C	2.20104	0.117075
P47100	TY1B-PR2;TY1B-DR5;TY1B-H;TY1B-JR2;TY1B-ML1;TY1B-PR3;TY1B-MR1;TY1B-BL;TY1B-NL1	Transposon Ty1-PR2 Gag-Pol polyprotein;Capsid protein;Ty1 protease;Integrase;Reverse transcriptase/ribonuclease H;Transposon Ty1-DR5 Gag-Pol polyprotein;Capsid protein;Ty1 protease;Integrase;Reverse transcriptase/ribonuclease H;Transposon Ty1-H Gag-Pol polyprotein;Capsid protein;Ty1 protease;Integrase;Reverse transcriptase/ribonuclease H;Transposon Ty1-JR2 Gag-Pol polyprotein;Capsid protein;Ty1 p…	2.19226	0.0608829
P25348	MRPL32	54S ribosomal protein L32, mitochondrial	2.15934	0.063179
P53691	CPR6	Peptidyl-prolyl cis-trans isomerase CPR6	1.97051	0.0653012
P34730	BMH2	Protein BMH2	1.94075	0.108952
Q03219		Uncharacterized protein YMR178W	1.93609	0.0832584
P33759	MRPS5	37S ribosomal protein S5, mitochondrial	1.93339	0.266691
P14020	DPM1	Dolichol-phosphate mannosyltransferase	1.91077	0.0754079
P19454	CKA2	Casein kinase II subunit alpha	1.89685	0.14421
P89886	TMA20	Translation machinery-associated protein 20	1.83933	0.0951742
P21965	MCK1	Protein kinase MCK1	1.82654	0.09044
Q03246	MRPS17	37S ribosomal protein S17, mitochondrial	1.76073	0.0991617
P22696	ESS1	Peptidyl-prolyl cis-trans isomerase ESS1	1.74056	0.092765
Q12329	HSP42	Heat shock protein 42	1.73201	0.0772964
P40029	MXR1	Peptide methionine sulfoxide reductase	1.68386	0.135096
P32899	IMP3	U3 small nucleolar ribonucleoprotein protein IMP3	1.67283	0.115788
P02294	HTB2;HTB1	Histone H2B.2;Histone H2B.1	1.60302	0.0823913
Q05016		Uncharacterized oxidoreductase YMR226C	1.58285	0.0617842
P32598	GLC7	Serine/threonine-protein phosphatase PP1-2	1.55306	0.0665758
Q06010	STE23	A-factor-processing enzyme	1.51216	0.406762
P32469	DPH5	Diphthine synthase	1.48821	0.23852
P14306	TFS1	Carboxypeptidase Y inhibitor	1.48157	0.133596
Q99297	ODC2	Mitochondrial 2-oxodicarboxylate carrier 2	1.43263	0.164534
P53981		Uncharacterized phosphatase YNL010W	1.39325	0.0517834
P11972	SST2	Protein SST2	1.32393	0.0701403
P38314	SDS24	Protein SDS24	1.31765	0.390181
P06115	CTT1	Catalase T	1.29255	0.0869336
P36528	MRPL17	54S ribosomal protein L17, mitochondrial	1.2796	0.0863239
Q03799	MRPS8	37S ribosomal protein S8, mitochondrial	1.27192	0.0811576
P53301	CRH1	Probable glycosidase CRH1	1.24313	0.176867
P47047	MTR4	ATP-dependent RNA helicase DOB1	1.21495	0.0598445
Q12335	PST2	Protoplast secreted protein 2	1.21361	0.15604
P53043	PPT1	Serine/threonine-protein phosphatase T	1.20293	0.0628717
P32902	MRP4	37S ribosomal protein MRP4, mitochondrial	1.17743	0.155088
P32263	PRO3	Pyrroline-5-carboxylate reductase	1.13843	0.0695733
Q3E705	EFG1	rRNA-processing protein EFG1	1.12844	0.0574557
P52489	PYK2	Pyruvate kinase 2	1.1129	0.212782
Q08985	SAM4	Homocysteine S-methyltransferase 2	1.09836	0.0869849
P32771	SFA1	S-(hydroxymethyl)glutathione dehydrogenase	1.09541	0.0705294
Q02725	VTC3	Vacuolar transporter chaperone 3	1.08243	0.103902
P32901	PTR2	Peptide transporter PTR2	1.07079	0.248978
Q04947	RTN1	Reticulon-like protein 1	1.07044	0.098616
P53295	RBG2	Ribosome-interacting GTPase 2	1.06045	0.106715
P40470	RRT14	Regulator of rDNA transcription protein 14	1.04449	0.412834
P40088	FTR1	Plasma membrane iron permease	1.03708	0.0930541
P32334	MSB2	Signaling mucin MSB2	1.03312	0.136656
P43535	GCN20	Protein GCN20	1.02917	0.110783
P39076	CCT2	T-complex protein 1 subunit beta	1.0275	0.0922521
P21243	SCL1	Proteasome subunit alpha type-1	1.01748	0.112422
P38827	SET1	Histone-lysine N-methyltransferase, H3 lysine-4 specific	1.01467	0.134566
P47017	LSM1	Sm-like protein LSm1	1.00168	0.0654627
P23776	EXG1	Glucan 1,3-beta-glucosidase I/II	0.981899	0.0587854
P22202	SSA4	Heat shock protein SSA4	0.981516	0.103902
P38791	DYS1	Deoxyhypusine synthase	0.978552	0.239372
P18759	SEC18	Vesicular-fusion protein SEC18	0.973465	0.369232
P35842	PHO11;PHO12	Acid phosphatase PHO11;Acid phosphatase PHO12	0.97146	0.106278
P27616	ADE1	Phosphoribosylaminoimidazole-succinocarboxamide synthase	0.964885	0.0851915
P46683	YAR1	Ankyrin repeat-containing protein YAR1	0.963007	0.254868
P53011	SEH1	Nucleoporin SEH1	0.954425	0.0651887
P38961	RRP8	25S rRNA (adenine(645)-N(1))-methyltransferase	0.951617	0.114189
P32377	MVD1	Diphosphomevalonate decarboxylase	0.943967	0.0665622
Q08909	YOR385W	Uncharacterized protein YOR385W	0.94077	0.231399
P40413	CCT5	T-complex protein 1 subunit epsilon	0.927982	0.218621
Q86ZR7	YKL033W-A	Putative uncharacterized hydrolase YKL033W-A	0.924957	0.196015
P47039	BNA3	Probable kynurenine--oxoglutarate transaminase BNA3	0.922304	0.165078
Q06325	YPS7	Aspartic proteinase yapsin-7	0.91577	0.312087
P50094	IMD4	Inosine-5-monophosphate dehydrogenase 4	0.913063	0.162337
Q08687	TMA16	Translation machinery-associated protein 16	0.912216	0.106585
P11433	CDC24	Cell division control protein 24	0.885058	0.117148
P53111	ARI1	NADPH-dependent aldehyde reductase ARI1	0.876644	0.30232
Q02792	RAT1	5-3 exoribonuclease 2	0.872675	0.265397
P36060	MCR1	NADH-cytochrome b5 reductase 2;NADH-cytochrome b5 reductase p34 form;NADH-cytochrome b5 reductase p32 form	0.858939	0.052734
Q06252		Uncharacterized protein YLR179C	0.858623	0.251655
P53273		Uncharacterized vacuolar membrane protein YGR125W	0.85771	0.117779
P32590	SSE2	Heat shock protein homolog SSE2	0.846946	0.0594772
P25367	RNQ1	[PIN+] prion protein RNQ1	0.843056	0.266275
Q03430	RSM28	37S ribosomal protein RSM28, mitochondrial	0.838962	0.720952
P32476	ERG1	Squalene monooxygenase	0.835713	0.166946
P38792	RRP4	Exosome complex component RRP4	0.825332	0.406551
P32179	MET22	3(2),5-bisphosphate nucleotidase	0.812383	0.0546071
P53075	SHE10	Outer spore wall assembly protein SHE10	0.810469	0.0663773
P49704	PRP31	Pre-mRNA-processing factor 31	0.809432	0.16877
P14737	RAD9	DNA repair protein RAD9	0.796879	0.110783
P32916	SRP101	Signal recognition particle receptor subunit alpha homolog	0.785539	0.117094
Q12522	TIF6	Eukaryotic translation initiation factor 6	0.784194	0.164534
Q99369	FSH3	Family of serine hydrolases 3	0.781511	0.0541787
P36048	SNU114	Pre-mRNA-splicing factor SNU114	0.777417	0.0816967
Q00916	SNP1	U1 small nuclear ribonucleoprotein 70 kDa homolog	0.773586	0.343807
P31539	HSP104	Heat shock protein 104	0.773264	0.0681766
P11938	RAP1	DNA-binding protein RAP1	0.768366	0.104273
P42943	CCT7	T-complex protein 1 subunit eta	0.749657	0.162337
P42847	MRPS18	37S ribosomal protein S18, mitochondrial	0.748071	0.136269
P20051	URA4	Dihydroorotase	0.741014	0.150707
Q12271	INP53	Polyphosphatidylinositol phosphatase INP53;SAC1-like phosphoinositide phosphatase;Phosphatidylinositol 4,5-bisphosphate 5-phosphatase	0.740369	0.180761
P38755	OSH7	Oxysterol-binding protein homolog 7	0.737122	0.196054
Q02256	YVH1	Tyrosine-protein phosphatase YVH1	0.736109	0.0680422
P38109		Putative serine carboxypeptidase YBR139W	0.734347	0.293597
P38787	PAN5	2-dehydropantoate 2-reductase	0.728546	0.188877
P53327	SLH1	Antiviral helicase SLH1	0.72627	0.128673
P38858	SOL3	6-phosphogluconolactonase 3	0.716814	0.0533678
P49957	TRM9	tRNA (carboxymethyluridine(34)-5-O)-methyltransferase	0.706255	0.348265
P41698	BUD8	Bud site selection protein 8	0.703697	0.0539285
P00360	TDH1	Glyceraldehyde-3-phosphate dehydrogenase 1	0.698918	0.170075
P53137	CUE3	CUE domain-containing protein 3	0.692014	0.426003
P43588	RPN11	Ubiquitin carboxyl-terminal hydrolase RPN11	0.688912	0.0836927
P17649	UGA1	4-aminobutyrate aminotransferase	0.688749	0.0601311
P32565	RPN2	26S proteasome regulatory subunit RPN2	0.688153	0.0748105
P38772	BCD1	Box C/D snoRNA protein 1	0.681773	0.258532
Q12034	SLF1	Protein SLF1	0.674266	0.284012
P38120	MRPS9	37S ribosomal protein S9, mitochondrial	0.673193	0.133469
Q12044	RCN2	Regulator of calcineurin 2	0.670682	0.301375
P35197	GCS1	ADP-ribosylation factor GTPase-activating protein GCS1	0.668072	0.207913
P16387	PDA1	Pyruvate dehydrogenase E1 component subunit alpha, mitochondrial	0.661628	0.089794
P53617	NRD1	Protein NRD1	0.658532	0.146566
P40991	NOP2	25S rRNA (cytosine(2870)-C(5))-methyltransferase	0.65815	0.105941
Q12514	NOT5	General negative regulator of transcription subunit 5	0.651793	0.0722361
P36056	RSM22	37S ribosomal protein S22, mitochondrial	0.648012	0.139229
P17106	CBF1	Centromere-binding protein 1	0.639289	0.0628943
P03874	CBP2	Cytochrome B pre-mRNA-processing protein 2	0.628805	0.175893
P22579	SIN3	Transcriptional regulatory protein SIN3	0.623447	0.661737
P32485	HOG1	Mitogen-activated protein kinase HOG1	0.623343	0.366387
P47116	PTK2	Serine/threonine-protein kinase PTK2/STK2	0.60505	0.174052
O13585		Dilute domain-containing protein YPR089W	0.59926	0.0584163
P40303	PRE6	Proteasome subunit alpha type-4	0.596974	0.0649134
P36091	DCW1	Mannan endo-1,6-alpha-mannosidase DCW1	0.586133	0.113954
P38330		Protein RMD9-like, mitochondrial	0.584422	0.163983
P30665	MCM4	DNA replication licensing factor MCM4	0.576102	0.15604
Q12265	PRS5	Ribose-phosphate pyrophosphokinase 5	0.575716	0.174072
P50107	GLO1	Lactoylglutathione lyase	0.575522	0.467097
P14741	GCN3	Translation initiation factor eIF-2B subunit alpha	0.574547	0.112116
P38336	POP4	RNases MRP/P 32.9 kDa subunit	0.572391	0.404697
Q03940	RVB1	RuvB-like protein 1	0.572138	0.161223
P37304	PAM1	Protein PAM1	0.569893	0.063179
Q08723	RPN8	26S proteasome regulatory subunit RPN8	0.569062	0.227568
Q07418	PEX19	Peroxisomal membrane protein import receptor PEX19	0.562259	0.279749
P38351	PAF1	RNA polymerase II-associated protein 1	0.559959	0.0616181
Q06436	MAG2	RING-finger protein MAG2	0.558364	0.0539038
P35210	SPT23	Protein SPT23	0.557721	0.133596
Q04311	VMS1	Protein VMS1	0.556424	0.222917
P53924	DMA2	E3 ubiquitin-protein ligase DMA2	0.550804	0.463022
P00890	CIT1	Citrate synthase, mitochondrial	0.550734	0.0713573
P04786	TOP1	DNA topoisomerase 1	0.5493	0.0751822
P02829	HSP82	ATP-dependent molecular chaperone HSP82	0.548994	0.0507876
P53743	ESF2	Pre-rRNA-processing protein ESF2	0.545951	0.0555197
P14065	GCY1	Glycerol 2-dehydrogenase (NADP(+))	0.542734	0.909027
P43609	RSC8	Chromatin structure-remodeling complex protein RSC8	0.537724	0.160784
Q06103	RPN7	26S proteasome regulatory subunit RPN7	0.53718	0.15011
P32854	PEP12	Syntaxin PEP12	0.536329	0.716182
P53246	ENV11	Late endosome and vacuole interface protein 11	0.535639	0.0767224
P53091	MCM6	DNA replication licensing factor MCM6	0.53239	0.188819
P31384	CCR4	Glucose-repressible alcohol dehydrogenase transcriptional effector	0.528276	0.895261
P43123	QRI1	UDP-N-acetylglucosamine pyrophosphorylase	0.528034	0.250819
P07256	COR1	Cytochrome b-c1 complex subunit 1, mitochondrial	0.526806	0.266691
P33338	SLA2	Protein SLA2	0.523349	0.209183
P43603	LSB3	LAS seventeen-binding protein 3	0.522294	0.0548964
P39077	CCT3	T-complex protein 1 subunit gamma	0.521058	0.369232
P27614	CPS1	Carboxypeptidase S	0.520754	0.09555
P25270	MRM1	rRNA methyltransferase 1, mitochondrial	0.515528	0.170282
P42842	EMW1	Essential for maintenance of the cell wall protein 1	0.514369	0.106585
Q12179	YPL245W	Uncharacterized protein YPL245W	0.51192	0.414994
P40037	HMF1	Protein HMF1	0.509304	0.307276
P54000	SUB1	RNA polymerase II transcriptional coactivator SUB1	0.504438	0.0610101
P15992	HSP26	Heat shock protein 26	0.502905	0.426004
P43579	IES1	Ino eighty subunit 1	0.502513	0.0993556
P53166	MRH4	ATP-dependent RNA helicase MRH4, mitochondrial	0.494095	0.259698
P53879	RHO5	GTP-binding protein RHO5	0.485719	0.140264
P47160	ENT3	Epsin-3	0.48539	0.0603489
Q12127	CCW12	Covalently-linked cell wall protein 12	0.483698	0.220602
P23255	TAF2	Transcription initiation factor TFIID subunit 2	0.483266	0.0911783
Q12494	KCS1	Inositol hexakisphosphate kinase 1	0.48305	0.0667118
P42945	UTP10	U3 small nucleolar RNA-associated protein 10	0.480988	0.164882
Q07527	TRM3	tRNA (guanosine(18)-2-O)-methyltransferase	0.480877	0.337345
P00729	PRC1	Carboxypeptidase Y	0.479048	0.221623
P38698	PPX1	Exopolyphosphatase	0.475808	0.501058
Q12359	ATO3	Ammonia transport outward protein 3	0.475104	0.206185
P40523	YIL055C	Uncharacterized protein YIL055C	0.474304	0.185113
P38284	ICS2	Increased copper sensitivity protein 2	0.472927	0.470869
P13298	URA5	Orotate phosphoribosyltransferase 1	0.472024	0.11126
Q12221	PUF2	mRNA-binding protein PUF2	0.471907	0.05143
P34244	HSL1	Probable serine/threonine-protein kinase HSL1	0.466635	0.341828
P09440	MIS1	C-1-tetrahydrofolate synthase, mitochondrial;Methylenetetrahydrofolate dehydrogenase;Methenyltetrahydrofolate cyclohydrolase;Formyltetrahydrofolate synthetase	0.464722	0.574698
P38803	IPI1	Pre-rRNA-processing protein IPI1	0.462968	0.195531
P38234	RFS1	Protein RFS1	0.461655	0.173799
P38081		Uncharacterized glycosyl hydrolase YBR056W	0.461292	0.0509844
P39986	SPF1	Manganese-transporting ATPase 1	0.46077	0.170282
P40457	MLP2	Protein MLP2	0.460707	0.341828
P25342	CDC10	Cell division control protein 10	0.459783	0.23658
Q00711	SDH1	Succinate dehydrogenase [ubiquinone] flavoprotein subunit, mitochondrial	0.458415	0.674393
P28743	KIP2	Kinesin-like protein KIP2	0.457136	0.239195
P40017	YAT2	Carnitine O-acetyltransferase YAT2	0.45594	0.246126
P25654		UPF0587 protein YCR090C	0.453973	0.205746
P15274	AMD1	AMP deaminase	0.452689	0.138085
P33299	RPT1	26S protease regulatory subunit 7 homolog	0.452447	0.279093
P22517	CMK2	Calcium/calmodulin-dependent protein kinase II	0.450438	0.166866
P38353	SSH1	Sec sixty-one protein homolog	0.446972	0.117171
P01120	RAS2	Ras-like protein 2	0.446728	0.0663875
Q00055	GPD1	Glycerol-3-phosphate dehydrogenase [NAD(+)] 1	0.446111	0.0930647
Q06833	YPR091C	Uncharacterized PH domain-containing protein YPR091C	0.445779	0.0513524
Q05785	ENT2	Epsin-2	0.445113	0.0847711
P11792	SCH9	Serine/threonine-protein kinase SCH9	0.444375	0.162181
P32605	MUD1	U1 small nuclear ribonucleoprotein A	0.440764	0.133853
P07703	RPC40	DNA-directed RNA polymerases I and III subunit RPAC1	0.437665	0.256049
Q02866	MUK1	Protein MUK1	0.435105	0.0794032
P14743	NMT1	Glycylpeptide N-tetradecanoyltransferase	0.429005	0.195481
P32623	UTR2	Probable glycosidase CRH2	0.427429	0.247326
Q04371		Protein-glutamate O-methyltransferase	0.42698	0.262558
P06102	NOT3	General negative regulator of transcription subunit 3	0.426678	0.0945671
P33327	GDH2	NAD-specific glutamate dehydrogenase	0.425017	0.300088
Q06408	ARO10	Transaminated amino acid decarboxylase	0.418063	0.0764828
Q04432	HSP31	Glutathione-independent glyoxalase HSP31	0.412587	0.219131
P40052	YER079W	Uncharacterized protein YER079W	0.411567	0.105941
P32563	VPH1	V-type proton ATPase subunit a, vacuolar isoform	0.409347	0.196015
P39010	AKR1	Palmitoyltransferase AKR1	0.40583	0.274838
P34248		Probable intramembrane protease YKL100C	0.405746	0.411815
P32471	EFB1	Elongation factor 1-beta	0.403754	0.0764828
P07560	SEC4	Ras-related protein SEC4	0.401506	0.0555137
Q00362	CDC55	Protein phosphatase PP2A regulatory subunit B	0.400901	0.169629
P29029	CTS1	Endochitinase	0.399253	0.230498
P38996	NAB3	Nuclear polyadenylated RNA-binding protein 3	0.397247	0.0562863
P41921	GLR1	Glutathione reductase	0.396162	0.107374
Q12389	DBP10	ATP-dependent RNA helicase DBP10	0.395518	0.0725517
P32583	SRP40	Suppressor protein SRP40	0.3954	0.0629905
P36135	UTH1	Probable secreted beta-glucosidase UTH1	0.394867	0.355146
P09734	TUB3	Tubulin alpha-3 chain	0.393329	0.741556
P23293	SGV1	Serine/threonine-protein kinase BUR1	0.391066	0.491376
P32642	GRX4	Monothiol glutaredoxin-4	0.390066	0.15604
P23180	AIM17	Probable oxidoreductase AIM17	0.386791	0.426004
P35184	SQT1	Ribosome assembly protein SQT1	0.384739	0.063179
Q01217	ARG5,6	Protein ARG5,6, mitochondrial;N-acetyl-gamma-glutamyl-phosphate reductase;Acetylglutamate kinase	0.382857	0.0919738
P53207	SNU71	U1 small nuclear ribonucleoprotein component SNU71	0.382568	0.0881667
P32264	PRO1	Glutamate 5-kinase	0.377568	0.311055
P24279	MCM3	DNA replication licensing factor MCM3	0.377129	0.279506
P50089		Uncharacterized protein YGR237C	0.376894	0.335742
P32330	DGR2	2-deoxy-glucose resistant protein 2	0.376334	0.106919
P40546	FAF1	Protein FAF1	0.371967	0.0867564
P32793	YSC84	Protein YSC84	0.371387	0.0862841
P43639	CKB1	Casein kinase II subunit beta	0.364304	0.0862841
P36100	TFA1	Transcription initiation factor IIE subunit alpha	0.358727	0.0710145
Q12499	NOP58	Nucleolar protein 58	0.355966	0.0822409
P43573	BUD27	Bud site selection protein 27	0.354766	0.393369
P33329	PPZ2	Serine/threonine-protein phosphatase PP-Z2	0.350677	0.0774733
P49334	TOM22	Mitochondrial import receptor subunit TOM22	0.35034	0.147548
Q08492	BUD21	Bud site selection protein 21	0.348508	0.166201
P23644	TOM40	Mitochondrial import receptor subunit TOM40	0.346752	0.474045
P27809	KRE2	Glycolipid 2-alpha-mannosyltransferase	0.345883	0.0939108
P38295	EHT1	Medium-chain fatty acid ethyl ester synthase/esterase 2	0.342749	0.430465
P21954	IDP1	Isocitrate dehydrogenase [NADP], mitochondrial	0.338022	0.377086
P17555	SRV2	Adenylyl cyclase-associated protein	0.334952	0.173799
P10964	RPO21;RPA190	DNA-directed RNA polymerase II subunit RPB1;DNA-directed RNA polymerase I subunit RPA190	0.334322	0.0928734
P09624	LPD1	Dihydrolipoyl dehydrogenase, mitochondrial	0.334191	0.150372
Q05468	RQC1	Ribosome quality control complex subunit 1	0.334092	0.147944
P25582	SPB1	27S pre-rRNA (guanosine(2922)-2-O)-methyltransferase	0.332142	0.155915
P36168	ESL2	EST/SMG-like protein 1	0.331086	0.222139
Q02455	MLP1	Protein MLP1	0.327335	0.091214
Q04338	VTI1	t-SNARE VTI1	0.327302	0.609402
P39962	YCK3	Casein kinase I homolog 3	0.326866	0.103759
Q04728	ARG7	Arginine biosynthesis bifunctional protein ArgJ, mitochondrial;Glutamate N-acetyltransferase;Amino-acid acetyltransferase;Arginine biosynthesis bifunctional protein ArgJ alpha chain;Arginine biosynthesis bifunctional protein ArgJ beta chain	0.326486	0.157459
Q06132	SGD1	Suppressor of glycerol defect protein 1	0.323917	0.1331
P18544	ARG8	Acetylornithine aminotransferase, mitochondrial	0.321781	0.163983
P16547	OM45	Mitochondrial outer membrane protein OM45	0.319754	0.525264
P38713	OSH3	Oxysterol-binding protein homolog 3	0.319058	0.103196
P17890	RPC31	DNA-directed RNA polymerase III subunit RPC7	0.318702	0.112496
P53839	GOR1	Glyoxylate reductase 1	0.318498	0.237968
P50101	UBP15	Ubiquitin carboxyl-terminal hydrolase 15	0.316156	0.807691
P00830	ATP2	ATP synthase subunit beta, mitochondrial	0.315793	0.10062
P38321		Uncharacterized protein YBR225W	0.315688	0.362518
Q99258	RIB3	3,4-dihydroxy-2-butanone 4-phosphate synthase	0.311801	0.341828
P53632	PAP2	Poly(A) RNA polymerase protein 2	0.311504	0.1973
Q05905	HRI1	Protein HRI1	0.311143	0.126079
Q03088	SVL3	Styryl dye vacuolar localization protein 3	0.309691	0.125045
P48561	TRF5	Poly(A) RNA polymerase protein 1	0.307827	0.615587
Q08601	MCA1	Metacaspase-1	0.307545	0.15011
P38988	GGC1	Mitochondrial GTP/GDP carrier protein 1	0.303978	0.301413
P38993	FET3	Iron transport multicopper oxidase FET3	0.301968	0.312482
P47166	SGM1	Protein SGM1	0.300775	0.40128
P39960	BEM2	GTPase-activating protein BEM2/IPL2	0.300022	0.131181
P53877	IPI3	Pre-rRNA-processing protein IPI3	0.299699	0.28261
Q12285	MDY2	Ubiquitin-like protein MDY2	0.298779	0.549139
P32504	CBF2	Centromere DNA-binding protein complex CBF3 subunit A	0.297008	0.501368
Q06511	RRP15	Ribosomal RNA-processing protein 15	0.295232	0.249254
P28319	CWP1	Cell wall protein CWP1	0.294208	0.618396
P46680	AIP1	Actin-interacting protein 1	0.293255	0.165078
P01119	RAS1	Ras-like protein 1	0.29278	0.649693
Q12466	TCB1	Tricalbin-1	0.291771	0.513099
P41811	SEC27	Coatomer subunit beta	0.290551	0.113624
Q04347	BUD22	Bud site selection protein 22	0.289998	0.23852
Q04182	PDR15	ATP-dependent permease PDR15	0.288894	0.166665
P53840	TOF1	Topoisomerase 1-associated factor 1	0.287958	0.209492
P19882	HSP60	Heat shock protein 60, mitochondrial	0.285772	0.198096
P53863	JJJ1	J protein JJJ1	0.283538	0.506591
P08679	CIT2	Citrate synthase, peroxisomal	0.282593	0.292972
P53165	SGF73	SAGA-associated factor 73	0.280949	0.219131
Q08965	BMS1	Ribosome biogenesis protein BMS1	0.278144	0.146891
P53236	RSC1	Chromatin structure-remodeling complex subunit RSC1	0.27662	0.343807
P53298	OKP1	Central kinetochore subunit OKP1	0.275752	0.314482
P53919	NAF1	H/ACA ribonucleoprotein complex non-core subunit NAF1	0.275739	0.156449
Q02933	RNY1	Ribonuclease T2-like	0.274717	0.451224
P46367	ALD4	Potassium-activated aldehyde dehydrogenase, mitochondrial	0.273244	0.134614
P04840	POR1	Mitochondrial outer membrane protein porin 1	0.273226	0.160772
P32608	RTG2	Retrograde regulation protein 2	0.27221	0.390625
P23641	MIR1	Mitochondrial phosphate carrier protein;Mitochondrial phosphate carrier protein, N-terminally processed	0.271651	0.153501
Q03640	TCB3	Tricalbin-3	0.270231	0.14421
P40957	MAD1	Spindle assembly checkpoint component MAD1	0.267982	0.240934
P20967	KGD1	2-oxoglutarate dehydrogenase, mitochondrial	0.267231	0.247326
P37302	APE3	Aminopeptidase Y	0.267201	0.238125
P26754	RFA2	Replication factor A protein 2	0.26535	0.197896
P32568	SNQ2	Protein SNQ2	0.263954	0.179177
P36047	SDS22	Protein phosphatase 1 regulatory subunit SDS22	0.25963	0.400964
P48361	ASK10	Activator of SKN7 protein 10	0.259431	0.146051
P53155	YGL082W	Uncharacterized protein YGL082W	0.256283	0.200635
P25451	PUP3	Proteasome subunit beta type-3	0.256017	0.185607
P38929	PMC1	Calcium-transporting ATPase 2	0.253434	0.349315
P53191	PIB2	Phosphatidylinositol 3-phosphate-binding protein 2	0.251505	0.225193
P07251	ATP1	ATP synthase subunit alpha, mitochondrial	0.249671	0.438043
P27476	NSR1	Nuclear localization sequence-binding protein	0.248619	0.224433
Q12306	SMT3	Ubiquitin-like protein SMT3	0.245382	0.191873
P40414	TPM2	Tropomyosin-2	0.244501	0.197896
P48237	CCM1	Mitochondrial group I intron splicing factor CCM1	0.243607	0.782968
Q12363	WTM1	Transcriptional modulator WTM1	0.243459	0.16277
Q03048	COF1	Cofilin	0.243103	0.173084
Q12176	MAK21	Ribosome biogenesis protein MAK21	0.243064	0.207434
P53313	SDA1	Protein SDA1	0.242202	0.264165
P23748	MIH1	M-phase inducer phosphatase	0.242098	0.436796
P41832	BNI1	Protein BNI1	0.234994	0.362518
P41818	GLC8	Protein GLC8	0.230556	0.238715
Q12481	RRP36	rRNA biogenesis protein RRP36	0.229672	0.392465
P07246	ADH3	Alcohol dehydrogenase 3, mitochondrial	0.229522	0.185607
P38288	TOS1	Protein TOS1	0.228318	0.366417
P32892	DRS1	ATP-dependent RNA helicase DRS1	0.226896	0.241113
Q04562	TMN2	Transmembrane 9 superfamily member 2	0.22647	0.212782
P40578	MGA2	Protein MGA2	0.226437	0.399138
Q06506	RRP9	Ribosomal RNA-processing protein 9	0.225597	0.19603
P25349	YCP4	Flavoprotein-like protein YCP4	0.225493	0.216467
P34221	PTC3	Protein phosphatase 2C homolog 3	0.223065	0.282108
Q02785	PDR12	ATP-dependent permease PDR12	0.220753	0.316546
Q02959	HOS3	Histone deacetylase HOS3	0.219914	0.210382
Q04951	SCW10	Probable family 17 glucosidase SCW10	0.217961	0.662904
P53379	MKC7	Aspartic proteinase MKC7	0.217824	0.849573
P38213	DSF2	Protein DSF2	0.217567	0.600894
P25386	USO1	Intracellular protein transport protein USO1	0.214416	0.231794
P13382	POL1	DNA polymerase alpha catalytic subunit A	0.213324	0.499065
P06785	CDC21	Thymidylate synthase	0.212455	0.418408
P53072	TAN1	tRNA acetyltransferase TAN1	0.211965	0.810164
P40363		S-formylglutathione hydrolase	0.211667	0.930084
Q08193	GAS5	1,3-beta-glucanosyltransferase GAS5	0.208334	0.250465
P21304	PWP1	Periodic tryptophan protein 1	0.206708	0.220606
Q12186	MSL5	Branchpoint-bridging protein	0.206448	0.411492
Q03774	TRM82	tRNA (guanine-N(7)-)-methyltransferase non-catalytic subunit TRM82	0.204438	0.486882
P07262	GDH1	NADP-specific glutamate dehydrogenase 1	0.201283	0.317738
Q04500	UTP14	U3 small nucleolar RNA-associated protein 14	0.201234	0.251787
P40186	PCL7	PHO85 cyclin-7	0.200759	0.325989
P36126	SPO14	Phospholipase D1	0.198802	0.376428
P32381	ARP2	Actin-related protein 2	0.198701	0.908238
P25353	NPP1	Ectonucleotide pyrophosphatase/phosphodiesterase 1;Alkaline phosphodiesterase 1;Nucleotide pyrophosphatase	0.196668	0.248667
P46982	MNN5	Alpha-1,2-mannosyltransferase MNN5	0.195148	0.469595
P48589	RPS12	40S ribosomal protein S12	0.19394	0.264312
Q05031	DFG5	Mannan endo-1,6-alpha-mannosidase DFG5	0.191676	0.323364
Q12355	PST1	Cell wall mannoprotein PST1	0.191388	0.727418
P12630	BAR1	Barrierpepsin	0.190283	0.427449
Q12361	GPR1	G protein-coupled receptor GPR1	0.18856	0.592899
P36015	YKT6	Synaptobrevin homolog YKT6	0.187608	0.268582
P31374	PSK1	Serine/threonine-protein kinase PSK1	0.186251	0.623461
P36054	RCN1	Calcipressin-like protein	0.185838	0.45406
P48234	ENP2	Ribosome biogenesis protein ENP2	0.184988	0.3215
P20448	HCA4	ATP-dependent RNA helicase HCA4	0.182851	0.568298
P38735	VMR1	ABC transporter ATP-binding protein/permease VMR1	0.181136	0.88735
Q08206	YOL036W	Uncharacterized protein YOL036W	0.179663	0.584876
P40517	YRB2	Ran-specific GTPase-activating protein 2	0.179278	0.455315
Q08951	APL5	AP-3 complex subunit delta	0.176277	0.358964
Q02969	PEX25	Peroxisomal membrane protein PEX25	0.175801	0.325799
P34233	ASH1	Transcriptional regulatory protein ASH1	0.174981	0.590258
P24031	PHO3	Constitutive acid phosphatase	0.174832	0.51171
Q06523	YPR148C	Uncharacterized protein YPR148C	0.172891	0.331499
P36003	NNK1	Nitrogen network kinase 1	0.172772	0.364977
Q06142	KAP95	Importin subunit beta-1	0.171932	0.99358
P34078	LTV1	Protein LTV1	0.171235	0.541695
Q12117	YRO2;MRH1	Protein YRO2;Protein MRH1	0.16987	0.321899
P47139		Uncharacterized protein YJR098C	0.16925	0.8423
P34072	MKS1	Negative regulator of RAS-cAMP pathway	0.168172	0.354366
P22146	GAS1	1,3-beta-glucanosyltransferase GAS1	0.168028	0.393171
P40472	SIM1	Probable secreted beta-glucosidase SIM1	0.165525	0.602414
P0CS90	SSC1	Heat shock protein SSC1, mitochondrial	0.164429	0.399836
P25515	VMA3	V-type proton ATPase subunit c	0.16303	0.741556
P42846	KRI1	Protein KRI1	0.159564	0.384708
P47001	CIS3	Cell wall mannoprotein CIS3	0.159489	0.414994
P53843	IST1	Vacuolar protein sorting-associated protein IST1	0.158754	0.390181
Q12339	UTP23	rRNA-processing protein UTP23	0.158103	0.953735
P46992		Cell wall protein YJL171C	0.155664	0.463022
P38114	TBS1	Uncharacterized transcriptional regulatory protein TBS1	0.154195	0.771505
P34250	SEG2	Eisosome protein SEG2	0.154003	0.390625
P32939	YPT7	GTP-binding protein YPT7	0.153896	0.353847
P53337	ERV29	ER-derived vesicles protein ERV29	0.153285	0.521635
P27705	MIG1	Regulatory protein MIG1	0.152275	0.539815
P18239	PET9	ADP,ATP carrier protein 2	0.15208	0.653462
Q02648	TRM44	tRNA (uracil-O(2)-)-methyltransferase	0.146518	0.96693
P32468	CDC12	Cell division control protein 12	0.145261	0.424999
Q12252	PHM7	Phosphate metabolism protein 7	0.142803	0.80105
Q04279	SEG1	Eisosome protein SEG1	0.142733	0.407075
Q12153	SSF1;SSF2	Ribosome biogenesis protein SSF1;Ribosome biogenesis protein SSF2	0.141278	0.427169
P14904	APE1	Vacuolar aminopeptidase 1	0.141189	0.398052
P38970	HAL5	Serine/threonine-protein kinase HAL5	0.140846	0.617221
Q12377	RPN6	26S proteasome regulatory subunit RPN6	0.140106	0.743097
Q08412	CUE5	Ubiquitin-binding protein CUE5	0.139486	0.428882
Q04336		Uncharacterized protein YMR196W	0.139091	0.675981
P35207	SKI2	Antiviral helicase SKI2	0.138805	0.539815
P16649	TUP1	General transcriptional corepressor TUP1	0.135204	0.454894
P51862	ROM2	RHO1 GDP-GTP exchange protein 2	0.134532	0.752573
P35202	THI80	Thiamine pyrophosphokinase	0.133291	0.865692
P17536	TPM1	Tropomyosin-1	0.130078	0.411815
P53616	SUN4	Probable secreted beta-glucosidase SUN4	0.128459	0.463022
Q03661	ESC1	Silent chromatin protein ESC1	0.127628	0.423687
Q12136	SAS10	Something about silencing protein 10	0.126915	0.440544
P38152	CTP1	Tricarboxylate transport protein	0.125801	0.611513
Q99247		Uncharacterized WD repeat-containing protein YOL087C	0.123346	0.495037
P01123	YPT1	GTP-binding protein YPT1	0.12271	0.429004
P53920	NMA111	Pro-apoptotic serine protease NMA111	0.122654	0.721416
P53550	DCP2	mRNA-decapping enzyme subunit 2	0.120705	0.91686
Q06440	CRN1	Coronin-like protein	0.120536	0.879883
Q03776	PRP42	U1 small nuclear ribonucleoprotein component PRP42	0.118199	0.853983
P11978	SIR4	Regulatory protein SIR4	0.11383	0.920819
P38165	RTG3	Retrograde regulation protein 3	0.113565	0.610707
Q12158	MCD1	Sister chromatid cohesion protein 1	0.111591	0.672596
P36049	EBP2	rRNA-processing protein EBP2	0.1113	0.527675
P53121	FLC3	Putative flavin carrier protein 3	0.108427	0.600255
P33767	WBP1	Dolichyl-diphosphooligosaccharide--protein glycosyltransferase subunit WBP1	0.107482	0.8597
Q04491	SEC13	Protein transport protein SEC13	0.106647	0.488704
P53066		Ankyrin repeat-containing protein YGL242C	0.106052	0.592461
Q01389	BCK1	Serine/threonine-protein kinase BCK1/SLK1/SSP31	0.105294	0.672596
P53911	EAF7	Chromatin modification-related protein EAF7	0.105123	0.778947
P43610	IRC5	Uncharacterized ATP-dependent helicase IRC5	0.105108	0.808446
P38798	NMD2	Nonsense-mediated mRNA decay protein 2	0.104186	0.681962
Q04225	RRB1	Ribosome assembly protein RRB1	0.103821	0.682986
P34240	ZRT3	Zinc-regulated transporter 3	0.102191	0.955325
P38836	ECM14	Putative metallocarboxypeptidase ECM14	0.101291	0.541695
Q03750	TAF8	Transcription initiation factor TFIID subunit 8	0.100707	0.987573
P53283	TPO2	Polyamine transporter 2	0.100313	0.898151
P32801	ELM1	Serine/threonine-protein kinase ELM1	0.0996562	0.666891
P38041	BOI1	Protein BOB1	0.0976198	0.645435
P32521	PAN1	Actin cytoskeleton-regulatory complex protein PAN1	0.0963214	0.720891
Q03655	GAS3	Probable 1,3-beta-glucanosyltransferase GAS3	0.0933832	0.662187
Q03103	ERO1	Endoplasmic oxidoreductin-1	0.092873	0.629742
P47134	BIR1	Protein BIR1	0.0921694	0.668297
P43560	YFL042C	Uncharacterized protein YFL042C	0.0913177	0.607122
P36006	MYO3	Myosin-3	0.0895932	0.566879
P13185	KIN1	Serine/threonine protein kinase KIN1	0.088569	0.75221
P38793	TRM5	tRNA (guanine(37)-N1)-methyltransferase	0.0864382	0.704911
Q06631	BFR2	Protein BFR2	0.0846179	0.663386
P53189	SCW11	Probable family 17 glucosidase SCW11	0.0839017	0.852578
Q12196	RIO1	Serine/threonine-protein kinase RIO1	0.0837437	0.590258
P53894	CBK1	Serine/threonine-protein kinase CBK1	0.0817521	0.987573
P40893	REE1	Regulation of enolase protein 1	0.0790083	0.776083
P39105	PLB1	Lysophospholipase 1	0.0782642	0.729577
P18962	DAP2	Dipeptidyl aminopeptidase B	0.0778319	0.8521
Q03780	YDR239C	Uncharacterized protein YDR239C	0.0769745	0.801121
Q08229	NBA1	Protein NBA1	0.074882	0.8762
P32329	YPS1	Aspartic proteinase 3;Aspartic proteinase 3 subunit alpha;Aspartic proteinase 3 subunit beta	0.074774	0.778947
P07267	PEP4	Saccharopepsin	0.0742566	0.675981
Q08281	RTC1	Restriction of telomere capping protein 1	0.073947	0.776083
P39744	NOC2	Nucleolar complex protein 2	0.0720001	0.659839
O13563	RPN13	26S proteasome regulatory subunit RPN13	0.0711406	0.668297
Q08245	ZEO1	Protein ZEO1	0.0698075	0.75269
P15442	GCN2	Serine/threonine-protein kinase GCN2	0.0679861	0.697754
P32523	PRP19	Pre-mRNA-processing factor 19	0.0679623	0.832647
P32784	SCT1	Glycerol-3-phosphate O-acyltransferase 1	0.0678357	0.673169
P40357	SEC9	Protein transport protein SEC9	0.0672582	0.820004
P38789	SSF1	Ribosome biogenesis protein SSF1	0.066878	0.720422
Q12263	GIN4	Serine/threonine-protein kinase GIN4	0.066302	0.7782
P32502	GCD7	Translation initiation factor eIF-2B subunit beta	0.0662973	0.778947
P21827	SRM1	Guanine nucleotide exchange factor SRM1	0.0659	0.778947
Q04373	PUF6	Pumilio homology domain family member 6	0.0655129	0.720204
P34226	SKT5	Protein SKT5	0.0653202	0.778947
P38852	LIN1	Protein LIN1	0.064803	0.81548
P40485	SLM1	Phosphatidylinositol 4,5-bisphosphate-binding protein SLM1	0.0614008	0.980924
Q03212	EAR1	Protein EAR1	0.0605587	0.986184
P17891	CLC1	Clathrin light chain	0.058541	0.76446
P38911	FPR3	FK506-binding nuclear protein	0.0568489	0.739422
Q05021	TAF7	Transcription initiation factor TFIID subunit 7	0.0545577	0.778533
P39730	FUN12	Eukaryotic translation initiation factor 5B	0.053536	0.778533
P32497	NIP1	Eukaryotic translation initiation factor 3 subunit C	0.0511001	0.787194
Q08921	TCO89	Target of rapamycin complex 1 subunit TCO89	0.0488271	0.778947
P38071	ETR1	Enoyl-[acyl-carrier protein] reductase [NADPH, B-specific], mitochondrial	0.0486465	0.9876
P25389	KCC4	Probable serine/threonine-protein kinase KCC4	0.0476858	0.966105
P40160	RIO2	Serine/threonine-protein kinase RIO2	0.0474002	0.778947
P33297	RPT5	26S protease regulatory subunit 6A	0.0473899	0.789652
P39079	CCT6	T-complex protein 1 subunit zeta	0.0465492	0.96693
P38170	BRN1	Condensin complex subunit 2	0.0462878	0.898477
P28625	YIM1	Protein YIM1	0.0445721	0.91459
Q05777	YLR194C	Cell wall protein YLR194C	0.0441606	0.963847
P22211	NPR1	Nitrogen permease reactivator protein	0.0413688	0.81871
P25441	RPC53	DNA-directed RNA polymerase III subunit RPC4	0.0408918	0.8762
P47083	MPP10	U3 small nucleolar RNA-associated protein MPP10	0.0395041	0.840042
P27514	PHO91	Low-affinity phosphate transporter PHO91	0.0378678	0.907462
P32499	NUP2	Nucleoporin NUP2	0.0358903	0.833914
Q12532	RQC2	Ribosome quality control complex subunit 2	0.0349421	0.831408
P53866	SQS1	Protein SQS1	0.0336682	0.876927
P33753	TRM2	tRNA (uracil(54)-C(5))-methyltransferase	0.0332412	0.99814
P40511	SPO22	Sporulation-specific protein 22	0.0329938	0.903154
P06104	RAD6	Ubiquitin-conjugating enzyme E2 2	0.0312844	0.955325
P38112	MAK5	ATP-dependent RNA helicase MAK5	0.0308333	0.887101
P38260	FES1	Hsp70 nucleotide exchange factor FES1	0.0292808	0.99026
P33339	TFC4	Transcription factor tau 131 kDa subunit	0.0292605	0.861376
P25588	MRC1	Mediator of replication checkpoint protein 1	0.028602	0.993545
P17883	SKI3	Superkiller protein 3	0.0281149	0.993545
Q04013	YHM2	Citrate/oxoglutarate carrier protein	0.0275012	0.971718
P38695	HXT4;HXT5	Low-affinity glucose transporter HXT4;Probable glucose transporter HXT5	0.0249516	0.987383
P53918	ESBP6	Uncharacterized transporter ESBP6	0.0247727	0.936278
Q12100	RTK1	Probable serine/threonine-protein kinase RTK1	0.0237989	0.949658
P38691	KSP1	Serine/threonine-protein kinase KSP1	0.0233253	0.903873
Q99271	NHA1	Na(+)/H(+) antiporter	0.023223	0.89478
Q12242	RUP1	UBA domain-containing protein RUP1	0.0227054	0.971017
P25369	LSB5	LAS seventeen-binding protein 5	0.0212703	0.976604
Q06344	ESF1	Pre-rRNA-processing protein ESF1	0.0206394	0.905778
P39955	SAP1	Protein SAP1	0.0197505	0.933546
P41910	MAF1	Repressor of RNA polymerase III transcription MAF1	0.0182722	0.776083
Q04004	PLP1	Phosducin-like protein 1	0.018144	0.919782
P06701	SIR3	Regulatory protein SIR3	0.0181266	0.928838
P39996	GTT3	Glutathione transferase 3	0.0167649	0.930704
P38928	AXL2	Axial budding pattern protein 2	0.0167362	0.778947
Q08004	BUD20	Bud site selection protein 20	0.0161296	0.993545
Q04233	GIS4	Protein GIS4	0.0160774	0.993545
P33302	PDR5	Pleiotropic ABC efflux transporter of multiple drugs	0.0158079	0.952376
Q08032	CDC45	Cell division control protein 45	0.0139325	0.978469
Q06680	YCG1	Condensin complex subunit 3	0.0135536	0.930084
P30656	PRE2	Proteasome subunit beta type-5	0.011653	0.958011
P40059	DOT6	Transcriptional regulatory protein DOT6	0.0115203	0.979274
P38244	PFF1	Vacuolar membrane protease	0.0107719	0.995181
Q08979	KEL3	Kelch repeat-containing protein 3	0.0101588	0.960206
P21242	PRE10	Probable proteasome subunit alpha type-7	0.0101272	0.963236
Q06709	REH1	Cytoplasmic 60S subunit biogenesis factor REH1	0.00986858	0.967912
P38248	ECM33	Cell wall protein ECM33	0.00921358	0.979274
P39726	GCV3	Glycine cleavage system H protein, mitochondrial	0.00803449	0.986184
P19524	MYO2	Myosin-2	0.00798369	0.979274
P38800	YHR080C	Uncharacterized protein YHR080C	0.00727946	0.987573
Q04177	UTP5	U3 small nucleolar RNA-associated protein 5	0.00725625	0.993545
Q03834	MSH6	DNA mismatch repair protein MSH6	0.00704535	0.992793
P53064	RTF1	RNA polymerase-associated protein RTF1	0.00566045	0.986633
P39520	IFH1	Protein IFH1	0.00479221	0.992193
P39521	FHL1	Pre-rRNA-processing protein FHL1	0.00443462	0.9876
P38825	TOM71	Protein TOM71	0.00439658	0.97251
P53724	MRPL50	54S ribosomal protein L50, mitochondrial	0.00353975	0.986184
P47136	BUD4	Bud site selection protein 4	0.00277511	0.987457
P52911	EXG2	Glucan 1,3-beta-glucosidase 2	0.00257775	0.979274
P32319	PEP1	Vacuolar protein sorting/targeting protein VPS10	0.00228707	0.99301
P53210	YGR017W	Uncharacterized protein YGR017W	0.00161674	0.993545
Q12191	BUG1	Binder of USO1 and GRH1 protein 1	0.000631784	0.987573
P35817	BDF1	Bromodomain-containing factor 1	-0.000111526	0.987457
P47122	NPA3	GPN-loop GTPase 1	-0.000294799	0.996067
P38250	IST2	Increased sodium tolerance protein 2	-0.00229483	0.986184
P47068	BBC1	Myosin tail region-interacting protein MTI1	-0.00247553	0.987573
P41895	TFG1	Transcription initiation factor IIF subunit alpha	-0.0035808	0.980292
P19807	HNM1	Choline transport protein	-0.00470557	0.933546
P36080	RRP14	Ribosomal RNA-processing protein 14	-0.00642106	0.967912
P07866	LTE1	Guanine nucleotide exchange factor LTE1	-0.00663335	0.968797
P33202	UFD4	Ubiquitin fusion degradation protein 4	-0.00739947	0.965372
Q04602	VBA4	Vacuolar basic amino acid transporter 4	-0.00776876	0.955325
Q05942	RSA3	Ribosome assembly protein 3	-0.00887839	0.958011
P04821	CDC25	Cell division control protein 25	-0.0101255	0.954365
P36076	CAB3	Coenzyme A biosynthesis protein 3	-0.0105074	0.944821
Q12163	NBP2	NAP1-binding protein 2	-0.011123	0.953735
P36016	LHS1	Heat shock protein 70 homolog LHS1	-0.0131586	0.930084
Q00402	NUM1	Nuclear migration protein NUM1	-0.0152984	0.907462
Q06836	SYT1	Arf guanine nucleotide exchange factor SYT1	-0.01592	0.853983
P40362	UTP18	U3 small nucleolar RNA-associated protein 18	-0.0171467	0.91329
P48813	GNP1	High-affinity glutamine permease	-0.0180646	0.896887
P23615	SPT6	Transcription elongation factor SPT6	-0.0189994	0.907814
P45976	FIP1	Pre-mRNA polyadenylation factor FIP1	-0.0218818	0.896755
P53037	PSD2	Phosphatidylserine decarboxylase proenzyme 2;Phosphatidylserine decarboxylase 2 beta chain;Phosphatidylserine decarboxylase 2 alpha chain	-0.0224191	0.880432
P15703	BGL2	Glucan 1,3-beta-glucosidase	-0.0238975	0.88458
P39969	BOI2	Protein BOI2	-0.0243811	0.879995
P40541	IRR1	Cohesin subunit SCC3	-0.0251174	0.88012
P53125	ITC1	Imitation switch two complex protein 1	-0.0252392	0.879198
P18899	DDR48	Stress protein DDR48	-0.0261766	0.871909
P36152	DRE2	Fe-S cluster assembly protein DRE2	-0.026546	0.871909
Q05050	EIS1	Eisosome protein 1	-0.0270127	0.869374
Q00772	SLT2	Mitogen-activated protein kinase SLT2/MPK1	-0.027448	0.851106
Q07442	BDF2	Bromodomain-containing factor 2	-0.02767	0.843903
Q08732	HRK1	Serine/threonine-protein kinase HRK1	-0.0277137	0.864592
P40107	VRG4	GDP-mannose transporter 1	-0.0278608	0.859569
P39001	UME6	Transcriptional regulatory protein UME6	-0.029009	0.859569
P40498	UTP25	U3 small nucleolar RNA-associated protein 25	-0.0299374	0.853983
P32466	HXT3	Low-affinity glucose transporter HXT3	-0.0299735	0.84795
P46669	RPA43	DNA-directed RNA polymerase I subunit RPA43	-0.0314706	0.847778
P32351	IMP2	Sugar utilization regulatory protein IMP2	-0.031984	0.843718
P39083	RGA1	Rho-type GTPase-activating protein 1	-0.0327937	0.839382
P53853	VPS75	Vacuolar protein sorting-associated protein 75	-0.0343733	0.832647
P25365	SED4	Putative guanine nucleotide-exchange factor SED4	-0.0364043	0.825047
Q12224	RLM1	Transcription factor RLM1	-0.0364633	0.824819
Q04660	ERB1	Ribosome biogenesis protein ERB1	-0.0370071	0.821559
Q06525	URN1	Pre-mRNA-splicing factor URN1	-0.0374814	0.819644
P32447	ASF1	Histone chaperone ASF1	-0.037998	0.817418
P35734	ASK1	DASH complex subunit ASK1	-0.0396783	0.807691
P38631	FKS1	1,3-beta-glucan synthase component FKS1	-0.0400802	0.808446
P32862	RGT1	Glucose transport transcription regulator RGT1	-0.0401637	0.808446
P40038	PCL6	PHO85 cyclin-6	-0.0402063	0.801968
Q03769	ENT5	Epsin-5	-0.0405217	0.781267
P32047	MLF3	Protein MLF3	-0.0407647	0.807691
P32657	CHD1	Chromo domain-containing protein 1	-0.0432268	0.795577
Q03656	SKY1	Serine/threonine-protein kinase SKY1	-0.0436086	0.787194
P39004	HXT1;HXT7;HXT6;HXT3;HXT2;HXT4;HXT5	Low-affinity glucose transporter HXT1;High-affinity hexose transporter HXT6;Low-affinity glucose transporter HXT3;High-affinity glucose transporter HXT2;Low-affinity glucose transporter HXT4;Probable glucose transporter HXT5	-0.0439174	0.791777
P47035	NET1	Nucleolar protein NET1	-0.0445688	0.784872
Q06340	ESC2	Protein ESC2	-0.0448801	0.778947
P21538	REB1	DNA-binding protein REB1	-0.0449407	0.778947
P48415	SEC16	COPII coat assembly protein SEC16	-0.0450242	0.778947
Q12373	HIF1	HAT1-interacting factor 1	-0.0452619	0.779593
Q04636	POB3	FACT complex subunit POB3	-0.0453713	0.778947
P35201	MIF2	Protein MIF2	-0.0458357	0.781267
P13259	PCT1	Choline-phosphate cytidylyltransferase	-0.0458455	0.778947
P39985	POL5	DNA polymerase V	-0.045886	0.778947
P14736	RAD4	DNA repair protein RAD4	-0.0462277	0.778854
P11075	SEC7	Protein transport protein SEC7	-0.0471141	0.775572
Q12315	GLE1	Nucleoporin GLE1	-0.0473188	0.781267
Q05854		Uncharacterized transcriptional regulatory protein YLR278C	-0.0481508	0.778947
P34218	SAS3	Histone acetyltransferase SAS3	-0.0484692	0.778947
Q05471	SWR1	Helicase SWR1	-0.051917	0.75269
P23585	HXT2	High-affinity glucose transporter HXT2	-0.0533509	0.772125
P36053	ELF1	Transcription elongation factor 1	-0.0546343	0.736627
P32566	SMI1	Cell wall assembly regulator SMI1	-0.0549454	0.750022
P39723	SPC72	Spindle pole component SPC72	-0.0567693	0.758839
Q00723	PRP38	Pre-mRNA-splicing factor 38	-0.0585778	0.71338
P32591	SWI3	SWI/SNF complex subunit SWI3	-0.0594933	0.720422
P40340	YTA7	Tat-binding homolog 7	-0.0614241	0.697754
P53832	WSC2	Cell wall integrity and stress response component 2	-0.0616817	0.7113
P05030	PMA1	Plasma membrane ATPase 1	-0.0619303	0.696002
P53753	DSE4	Endo-1,3(4)-beta-glucanase 1	-0.0628326	0.697754
Q06205	FPR4	FK506-binding protein 4	-0.0638484	0.689524
P38193	PSY4	Serine/threonine-protein phosphatase 4 regulatory subunit 2	-0.0642353	0.712036
P38013	AHP1	Peroxiredoxin type-2	-0.0646117	0.68525
Q04217	ECM16	Probable ATP-dependent RNA helicase DHR1	-0.0664499	0.698701
P53115	INO80	Putative DNA helicase INO80	-0.0669481	0.681564
P53874	UBP10	Ubiquitin carboxyl-terminal hydrolase 10	-0.0669566	0.68542
Q03897	MTC5	Maintenance of telomere capping protein 5	-0.0676177	0.703187
P27692	SPT5	Transcription elongation factor SPT5	-0.067984	0.675981
P14164	ABF1	ARS-binding factor 1	-0.0680991	0.667458
Q03466	EBS1	Protein EBS1	-0.0681992	0.717409
P47818	CCC1	Protein CCC1	-0.0693234	0.706544
P36143	GLG1	Glycogenin-1	-0.0697199	0.70039
P33441	MFT1	THO complex subunit MFT1	-0.0699102	0.666168
P31380	FUN30	ATP-dependent helicase FUN30	-0.0705497	0.668297
P38700	APM2	Adaptin medium chain homolog APM2	-0.0709087	0.676809
P47018	MTC1	Maintenance of telomere capping protein 1	-0.0718242	0.645254
Q04958	NTE1	Lysophospholipase NTE1	-0.0722772	0.670737
P35177	SPT7	Transcriptional activator SPT7	-0.0724324	0.670737
P08468	PET111	Protein PET111, mitochondrial	-0.0727219	0.715293
P40161	RTT106	Histone chaperone RTT106	-0.0730894	0.647826
P36037	DOA1	Protein DOA1	-0.0750394	0.628869
Q06628	ATG13	Autophagy-related protein 13	-0.0754765	0.697398
P53734	DBP6	ATP-dependent RNA helicase DBP6	-0.0774595	0.65578
P40319	ELO3	Elongation of fatty acids protein 3	-0.0777487	0.662187
Q08641	ABP140	tRNA(Thr) (cytosine(32)-N(3))-methyltransferase	-0.0783625	0.615583
P08678	CYR1	Adenylate cyclase	-0.0800498	0.615876
P49017	COQ5	2-methoxy-6-polyprenyl-1,4-benzoquinol methylase, mitochondrial	-0.0801965	0.607122
Q08001	YLR072W	Uncharacterized protein YLR072W	-0.0813666	0.614394
Q05518	PAL1	Protein PAL1	-0.0814464	0.624129
Q08108	PLB3	Lysophospholipase 3	-0.0814829	0.685437
P34756	FAB1	1-phosphatidylinositol 3-phosphate 5-kinase FAB1	-0.0826501	0.628252
Q06214	JIP5	WD repeat-containing protein JIP5	-0.0831511	0.611402
P54784	ORC1	Origin recognition complex subunit 1	-0.0831539	0.608578
Q05515	SVF1	Survival factor 1	-0.0841723	0.610707
Q06451	TPO3	Polyamine transporter 3	-0.085618	0.592899
P50111	ZDS1	Protein ZDS1	-0.0859709	0.633278
Q06338	BCP1	Protein BCP1	-0.0867261	0.575171
P14682	CDC34	Ubiquitin-conjugating enzyme E2-34 kDa	-0.0869761	0.590387
Q08269	ALR1	Magnesium transporter ALR1	-0.087079	0.590387
P38145	RIB5	Riboflavin synthase	-0.0873478	0.618396
P54070	KTR6	Mannosyltransferase KTR6	-0.0879649	0.632252
Q08581	SLK19	Kinetochore protein SLK19	-0.0880832	0.586512
P38915	SPT8	Transcription factor SPT8	-0.0883554	0.570891
Q02208	TOF2	Topoisomerase 1-associated factor 2	-0.0888449	0.645254
Q12152	YPL150W	Putative serine/threonine-protein kinase YPL150W	-0.0889182	0.603491
Q03177		WD repeat-containing protein YMR102C	-0.0902272	0.580372
P36123	SAP190	SIT4-associating protein SAP190	-0.0928352	0.563329
Q01589	SED1	Cell wall protein SED1	-0.0940813	0.663386
Q12500	AVL9	Late secretory pathway protein AVL9	-0.0943179	0.539833
P47006	RPA34	DNA-directed RNA polymerase I subunit RPA34	-0.0958525	0.575171
Q03063	DIG1	Down-regulator of invasive growth 1	-0.0977309	0.530273
P32501	GCD6	Translation initiation factor eIF-2B subunit epsilon	-0.0978064	0.56178
Q12114	CHS5	Chitin biosynthesis protein CHS5	-0.100588	0.532284
P39923	NPR2	Nitrogen permease regulator 2	-0.100727	0.542799
P38187	UBP13	Ubiquitin carboxyl-terminal hydrolase 13	-0.100934	0.583774
Q12296	MAM3	Protein MAM3	-0.101162	0.609402
P25037	UBP1	Ubiquitin carboxyl-terminal hydrolase 1	-0.101603	0.534717
P38439	LEO1	RNA polymerase-associated protein LEO1	-0.102487	0.531574
O13547	CCW14	Covalently-linked cell wall protein 14	-0.104606	0.628252
P09620	KEX1	Pheromone-processing carboxypeptidase KEX1	-0.104889	0.512679
P47032	PRY1	Protein PRY1	-0.105216	0.557601
P32832	NPL6	Chromatin structure-remodeling complex subunit RSC7	-0.105834	0.569669
P11655	SEC12	Guanine nucleotide-exchange factor SEC12	-0.106033	0.537519
P17065	SEC2	Rab guanine nucleotide exchange factor SEC2	-0.106191	0.499065
P53094	MDS3	Negative regulator of sporulation MDS3	-0.106556	0.495037
P36046	MIA40	Mitochondrial intermembrane space import and assembly protein 40	-0.106638	0.496223
Q04767	TVP18	Golgi apparatus membrane protein TVP18	-0.106839	0.63129
P23201	SPA2	Protein SPA2	-0.10879	0.50196
Q03497	STE20	Serine/threonine-protein kinase STE20	-0.108833	0.488118
P06786	TOP2	DNA topoisomerase 2	-0.109172	0.499065
Q04934	IVY1	Protein IVY1	-0.109758	0.508257
Q06681	YSP2	GRAM domain-containing protein YSP2	-0.112015	0.5408
P14906	SEC63	Protein translocation protein SEC63	-0.11218	0.486668
P09032	GCD1	Translation initiation factor eIF-2B subunit gamma	-0.113593	0.467097
P35724	MNR2	Manganese resistance protein MNR2	-0.113689	0.472196
P38959	VPS41	Vacuolar protein sorting-associated protein 41	-0.115105	0.453969
P38616	YGP1	Protein YGP1	-0.119025	0.583324
P38758	TDA3	Putative oxidoreductase TDA3	-0.119451	0.470554
P28496	LAC1	Sphingosine N-acyltransferase LAC1	-0.120907	0.431664
P32857	PTM1	Membrane protein PTM1	-0.121539	0.47355
Q12161	PSH1	RING finger protein PSH1	-0.122078	0.457974
P34164	SIP2	SNF1 protein kinase subunit beta-2	-0.122332	0.46797
P32465	HXT1	Low-affinity glucose transporter HXT1	-0.122354	0.478977
Q04781	RKR1	E3 ubiquitin-protein ligase listerin	-0.122491	0.488475
Q03707	SRC1	Inner nuclear membrane protein SRC1	-0.123049	0.468744
Q07532	IWR1	RNA polymerase II nuclear localization protein IWR1	-0.123341	0.457715
P38742	NPR3	Nitrogen permease regulator 3	-0.123566	0.442476
P36148	GPT2	Glycerol-3-phosphate O-acyltransferase 2	-0.124056	0.44319
P36166	PXL1	Paxillin-like protein 1	-0.124857	0.590387
P40157	VID27	Vacuolar import and degradation protein 27	-0.124937	0.435956
P39538	UBP12	Ubiquitin carboxyl-terminal hydrolase 12	-0.124945	0.420448
P53278	YGR130C	Uncharacterized protein YGR130C	-0.126414	0.434286
P32644	ECM32	Putative ATP-dependent RNA helicase ECM32	-0.128504	0.55843
P43564	YFL034W	Uncharacterized membrane protein YFL034W	-0.12885	0.430293
P10962	MAK16	Protein MAK16	-0.129629	0.427082
P89105	CTR9	RNA polymerase-associated protein CTR9	-0.129786	0.417373
P53200	EFM5	Protein-lysine N-methyltransferase EFM5	-0.131351	0.425319
P28263	UBC8	Ubiquitin-conjugating enzyme E2-24 kDa	-0.132404	0.412635
Q04007	YDR186C	Uncharacterized protein YDR186C	-0.134181	0.512062
P42835	EGT2	Protein EGT2	-0.134491	0.562223
P52286	SKP1	Suppressor of kinetochore protein 1	-0.136611	0.403038
P46682	APL6	AP-3 complex subunit beta	-0.13681	0.390181
Q04195	SIZ1	E3 SUMO-protein ligase SIZ1	-0.137044	0.389446
P22035	BAS1	Myb-like DNA-binding protein BAS1	-0.137445	0.417373
P40477	NUP159	Nucleoporin NUP159	-0.137918	0.401362
P32336	NUD1	Protein NUD1	-0.137936	0.394065
P43597	YFR016C	Uncharacterized protein YFR016C	-0.138391	0.394985
P32558	SPT16	FACT complex subunit SPT16	-0.139538	0.396197
P43587	YPI1	Type 1 phosphatases regulator YPI1	-0.139806	0.413804
P30605	ITR1	Myo-inositol transporter 1	-0.141444	0.564848
P40989	GSC2	1,3-beta-glucan synthase component GSC2	-0.147309	0.543132
Q05543	RTT103	Regulator of Ty1 transposition protein 103	-0.148053	0.349315
P53076	VID30	Vacuolar import and degradation protein 30	-0.148151	0.372279
Q99252	ECM3	Protein ECM3	-0.148899	0.438043
Q07824	TPO1	Polyamine transporter 1	-0.150612	0.470869
Q06685	VIP1	Inositol hexakisphosphate and diphosphoinositol-pentakisphosphate kinase	-0.154504	0.344119
P32802	EMP70	Transmembrane 9 superfamily member 1;Protein p24a	-0.155434	0.394611
P47029	ALY2	Arrestin-related trafficking adapter 3	-0.158699	0.323364
P43565	RIM15	Serine/threonine-protein kinase RIM15	-0.159507	0.401362
P29469	MCM2	DNA replication licensing factor MCM2	-0.160055	0.343807
Q12753	HAA1	Transcriptional activator HAA1	-0.160306	0.351321
P43612	SAP155	SIT4-associating protein SAP155	-0.161999	0.321371
P38080	AKL1	Serine/threonine-protein kinase AKL1	-0.162695	0.369239
Q01919	KIN4	Serine/threonine-protein kinase KIN4	-0.163461	0.339693
Q06315	SKG3	Protein SKG3	-0.163623	0.384442
P47069	MPS3	Spindle pole body assembly component MPS3	-0.166306	0.312482
P40154	IES2	Ino eighty subunit 2	-0.166426	0.314152
P32917	STE5	Protein STE5	-0.166719	0.39859
Q07653	HBT1	Protein HBT1	-0.169022	0.480344
P29465	CHS3	Chitin synthase 3	-0.171938	0.321499
P40968	CDC40	Pre-mRNA-processing factor 17	-0.172629	0.339693
P25558	BUD3	Bud site selection protein 3	-0.17291	0.344119
Q12094	TSR3	Ribosome biogenesis protein TSR3	-0.175082	0.430093
P38931	SSN2	Mediator of RNA polymerase II transcription subunit 13	-0.175703	0.376563
P53334	SCW4	Probable family 17 glucosidase SCW4	-0.17606	0.501368
P53739	FPK1	Flippase kinase 1	-0.177193	0.309564
P31381	FUN26	Nucleoside transporter FUN26	-0.177969	0.447138
P53158	KXD1	Biogenesis of lysosome-related organelles complex 1 subunit KXD1	-0.178007	0.279749
Q08236	AVO1	Target of rapamycin complex 2 subunit AVO1	-0.179757	0.291195
P38835	YHR131C	PH domain-containing protein YHR131C	-0.180148	0.310311
P35845	SWH1	Oxysterol-binding protein homolog 1	-0.183489	0.292575
P36027	MID2	Cell wall integrity sensor MID2	-0.183846	0.429731
P38623	RCK2	Serine/threonine-protein kinase RCK2	-0.184325	0.266691
Q12386	ARP8	Actin-like protein ARP8	-0.184889	0.288009
P53968	CRZ1	Transcriptional regulator CRZ1	-0.185012	0.495404
P40856	SAP185	SIT4-associating protein SAP185	-0.187401	0.345005
P31385	DEP1	Transcriptional regulatory protein DEP1	-0.188968	0.271305
Q08926	UIP4	ULP1-interacting protein 4	-0.189376	0.282421
P47169	MET5	Sulfite reductase [NADPH] subunit beta	-0.189542	0.44556
Q08977	YPL260W	UPF0662 protein YPL260W	-0.190913	0.262268
Q08986	SAM3	S-adenosylmethionine permease SAM3	-0.192221	0.517297
P53943	AQR1	Probable transporter AQR1	-0.193139	0.437784
P00927	ILV1	Threonine dehydratase, mitochondrial	-0.193921	0.283042
P40021	ZRG8	Zinc-regulated protein 8	-0.194788	0.317494
P28273	OXP1	5-oxoprolinase	-0.195423	0.329493
Q06689	YLR413W	Cell membrane protein YLR413W	-0.198225	0.41398
Q07657	SHS1	Seventh homolog of septin 1	-0.19884	0.288121
Q05812	MSC3	Meiotic sister-chromatid recombination protein 3	-0.199441	0.29411
P46949	FYV8	Protein FYV8	-0.200084	0.263017
Q08438	VHS3	Phosphopantothenoylcysteine decarboxylase subunit VHS3	-0.200365	0.28647
Q06070	YLR407W	Uncharacterized protein YLR407W	-0.200454	0.284366
P54786	ZDS2	Protein ZDS2	-0.206905	0.360047
P32478	HSP150	Cell wall mannoprotein HSP150	-0.207205	0.28324
P07274	PFY1	Profilin	-0.207431	0.219131
P53893	RIA1	Ribosome assembly protein 1	-0.208179	0.213858
P40850	MKT1	Protein MKT1	-0.211019	0.282419
P32522	PET309	Pentatricopeptide repeat-containing protein PET309, mitochondrial	-0.217039	0.403954
P36024	SIS2	Phosphopantothenoylcysteine decarboxylase subunit SIS2	-0.217807	0.238125
Q03104	MSC1	Meiotic sister chromatid recombination protein 1	-0.217899	0.420448
Q12451	OSH2	Oxysterol-binding protein homolog 2	-0.218299	0.201238
P40480	HOS4	Protein HOS4	-0.218818	0.302743
P40463	VHS2	Protein VHS2	-0.220565	0.311845
Q03178	PIR1	Cell wall mannoprotein PIR1	-0.222395	0.307276
Q12124	MED2	Mediator of RNA polymerase II transcription subunit 2	-0.226048	0.197063
P24784	DBP1	ATP-dependent RNA helicase DBP1	-0.226199	0.402627
P38966		Uncharacterized protein YDR089W	-0.227644	0.313504
P54785	MOT3	Transcriptional activator/repressor MOT3	-0.228803	0.217468
P54858	DOS2	Protein DOS2	-0.229981	0.178637
Q06251	YLR177W	Uncharacterized protein YLR177W	-0.230142	0.391423
P40476	PRM5	Pheromone-regulated membrane protein 5	-0.230553	0.360046
Q03254	FCP1	RNA polymerase II subunit A C-terminal domain phosphatase	-0.23204	0.192606
Q08923	CTI6	Histone deacetylase complex subunit CTI6	-0.232436	0.187328
P32486	KRE6	Beta-glucan synthesis-associated protein KRE6	-0.234397	0.19603
Q12018	CDC53	Cell division control protein 53	-0.235606	0.3551
P43599	YFR018C	Uncharacterized protein YFR018C	-0.236222	0.266691
P23900	FPS1	Glycerol uptake/efflux facilitator protein	-0.238205	0.19422
P40019	CHZ1	Histone H2A.Z-specific chaperone CHZ1	-0.241842	0.171453
P13130	SPS100	Sporulation-specific wall maturation protein	-0.241937	0.406762
P13134	KEX2	Kexin	-0.243422	0.17477
P43633	ALK1	Serine/threonine-protein kinase Haspin homolog ALK1	-0.247105	0.229952
P36041	EAP1	Protein EAP1	-0.24905	0.165078
P53388	DIP5	Dicarboxylic amino acid permease	-0.249395	0.385981
P32567	PAH1	Phosphatidic acid phosphohydrolase 1	-0.25443	0.159187
P00127	QCR6	Cytochrome b-c1 complex subunit 6	-0.255866	0.149272
Q05359	ERP1	Protein ERP1	-0.256103	0.191873
P53150	LIF1	Ligase-interacting factor 1	-0.256607	0.214958
Q12149	RRP6	Exosome complex exonuclease RRP6	-0.258203	0.428882
P25333	SAT4	Serine/threonine-protein kinase HAL4/SAT4	-0.259521	0.150707
P39928	SLN1	Osmosensing histidine protein kinase SLN1	-0.259642	0.155915
P32773	TOA1	Transcription initiation factor IIA large subunit	-0.263934	0.15011
P38990	SAK1	SNF1-activating kinase 1	-0.26832	0.136656
P27637	BUD14	Bud site selection protein 14	-0.285634	0.14675
Q12256	TPO4	Polyamine transporter 4	-0.286557	0.163628
Q04739	SIP2;GAL83	SNF1 protein kinase subunit beta-2;SNF1 protein kinase subunit beta-3	-0.288664	0.162265
P08004	CHS1	Chitin synthase 1	-0.288727	0.284686
Q04053	SNX41	Sorting nexin-41	-0.289845	0.136162
P54867	SLG1	Protein SLG1	-0.291655	0.302743
P38085	TAT1	Valine/tyrosine/tryptophan amino-acid permease 1	-0.291864	0.238715
Q12048	ICY2	Protein ICY2	-0.293225	0.196856
P32634	PMD1	Negative regulator of sporulation PMD1	-0.296487	0.177807
P36004	KKQ8	Probable serine/threonine-protein kinase KKQ8	-0.298049	0.161497
P34217	PIN4	RNA-binding protein PIN4	-0.30449	0.323947
P38994	MSS4	Probable phosphatidylinositol 4-phosphate 5-kinase MSS4	-0.305958	0.121778
P18494	GLN3	Nitrogen regulatory protein GLN3	-0.306571	0.173084
P32900	SKG6	Protein SKG6	-0.311426	0.159035
P33334	PRP8	Pre-mRNA-splicing factor 8	-0.321417	0.386463
P38227	QDR3	Quinidine resistance protein 3	-0.321915	0.106812
Q03516	RSN1	Uncharacterized protein RSN1	-0.335122	0.115315
P38167	ECM21	Protein ECM21	-0.33961	0.174378
Q08967	FLC1	Flavin carrier protein 1	-0.344361	0.0862841
P30606	ITR2	Myo-inositol transporter 2	-0.34876	0.129783
P36062	AVT3	Vacuolar amino acid transporter 3	-0.34936	0.260051
P25655	CDC39	General negative regulator of transcription subunit 1	-0.35866	0.144735
P33336	SKN1	Beta-glucan synthesis-associated protein SKN1	-0.360001	0.071909
P21339	MSB1	Morphogenesis-related protein MSB1	-0.360981	0.133222
Q00816	REG1	Resistance to glucose repression protein 1	-0.371036	0.0685586
Q06108	RGC1	Regulator of the glycerol channel 1	-0.371505	0.153924
P34225	YEL1	Guanine-nucleotide exchange factor YEL1	-0.386404	0.0764828
P38282	SPP381	Pre-mRNA-splicing factor SPP381	-0.397025	0.0708257
P53552	THO2	THO complex subunit 2	-0.399029	0.154017
P53049	YOR1	Oligomycin resistance ATP-dependent permease YOR1	-0.400377	0.133166
P53939	NIS1	Protein NIS1	-0.403796	0.213538
Q12516	SRF1	Regulator of phospholipase D SRF1	-0.426399	0.11015
P34216	EDE1	EH domain-containing and endocytosis protein 1	-0.437832	0.0618449
P40474	QDR2	Quinidine resistance protein 2	-0.439058	0.113624
P32578	SIP1	SNF1 protein kinase subunit beta-1	-0.439378	0.157121
P53226	BUD9	Bud site selection protein 9	-0.44356	0.185113
Q04409	EMI2	Putative glucokinase-2	-0.455227	0.0869336
Q08773	ISW2	ISWI chromatin-remodeling complex ATPase ISW2	-0.495419	0.0977023
D6VTK4	STE2	Pheromone alpha factor receptor	-0.535114	0.207116
Q06810	OPY2	Protein OPY2	-0.556748	0.0695733
P53950	VAC7	Vacuolar segregation protein 7	-0.568312	0.136305
Q03629	YML079W	Uncharacterized protein YML079W	-0.576545	0.12566
P47108	URB2	Nucleolar pre-ribosomal-associated protein 2	-0.614106	0.0786134
Q08157	YOL019W	Uncharacterized membrane protein YOL019W	-0.661335	0.133166

## Sheet: 400
Protein IDs	Protein names	Gene names	Log2 +UVC/-UVC	p Value adjusted
P26783	RPS5	40S ribosomal protein S5	10.5131	3.74746e-05
P04650	RPL39	60S ribosomal protein L39	9.43939	8.36158e-06
P14127	RPS17B;RPS17A	40S ribosomal protein S17-B;40S ribosomal protein S17-A	9.17976	3.96343e-05
P05755	RPS9B	40S ribosomal protein S9-B	9.13968	4.57951e-05
P0CX46	RPL2B;RPL2A	60S ribosomal protein L2-B;60S ribosomal protein L2-A	8.67205	7.73459e-06
P26321	RPL5	60S ribosomal protein L5	8.34088	6.27223e-06
P26785	RPL16B	60S ribosomal protein L16-B	8.22402	3.50247e-05
P0CX38	RPS6B;RPS6A	40S ribosomal protein S6-B;40S ribosomal protein S6-A	8.17456	8.36158e-06
P05739	RPL6B	60S ribosomal protein L6-B	7.871	5.16235e-05
P29453	RPL8A;RPL8B	60S ribosomal protein L8-A;60S ribosomal protein L8-B	7.79876	8.22197e-06
P26784	RPL16A	60S ribosomal protein L16-A	7.61653	2.65149e-05
P0CX48	RPS11B;RPS11A	40S ribosomal protein S11-B;40S ribosomal protein S11-A	7.54677	3.21794e-06
P0CX32	RPS24B;RPS24A	40S ribosomal protein S24-B;40S ribosomal protein S24-A	7.3967	8.22197e-06
P33442	RPS1A	40S ribosomal protein S1-A	7.36518	2.68722e-05
P0CX24	RPL20B;RPL20A	60S ribosomal protein L20-B;60S ribosomal protein L20-A	7.28801	1.53618e-05
P10664	RPL4A	60S ribosomal protein L4-A	6.8263	6.63417e-06
P23248	RPS1B;RPS1A	40S ribosomal protein S1-B;40S ribosomal protein S1-A	6.81743	5.90148e-06
P39938	RPS26A	40S ribosomal protein S26-A	6.81283	0.00110038
P05749	RPL22A	60S ribosomal protein L22-A	6.71592	3.21794e-06
P05737	RPL7A	60S ribosomal protein L7-A	6.67279	1.2431e-05
P0C2H8	RPL31B;RPL31A	60S ribosomal protein L31-B;60S ribosomal protein L31-A	6.49179	0.000155668
P53221	RPL26A;RPL26B	60S ribosomal protein L26-A;60S ribosomal protein L26-B	6.48472	3.21794e-06
Q02326	RPL6A	60S ribosomal protein L6-A	6.47854	6.63417e-06
P87262	RPL34A;RPL34B	60S ribosomal protein L34-A;60S ribosomal protein L34-B	6.42192	0.000109703
P32588	PUB1	Nuclear and cytoplasmic polyadenylated RNA-binding protein PUB1	6.33882	6.63417e-06
P04147	PAB1	Polyadenylate-binding protein, cytoplasmic and nuclear	6.33668	8.36158e-06
P02406	RPL28	60S ribosomal protein L28	6.28225	6.63417e-06
P0CX36	RPS4B;RPS4A	40S ribosomal protein S4-B;40S ribosomal protein S4-A	6.26354	6.38306e-06
P49626	RPL4A;RPL4B	60S ribosomal protein L4-A;60S ribosomal protein L4-B	6.258	6.63417e-06
P0CX85	RPL35B;RPL35A	60S ribosomal protein L35-B;60S ribosomal protein L35-A	6.24715	3.82631e-06
O14455	RPL36B;RPL36A	60S ribosomal protein L36-B;60S ribosomal protein L36-A	6.2459	6.63417e-06
P26786	RPS7A	40S ribosomal protein S7-A	6.12078	2.2028e-05
Q01855	RPS15	40S ribosomal protein S15	6.05292	6.69943e-05
P36105	RPL14A;RPL14B	60S ribosomal protein L14-A;60S ribosomal protein L14-B	5.8727	3.50247e-05
P24000	RPL24A;RPL24B	60S ribosomal protein L24-A;60S ribosomal protein L24-B	5.85142	8.36158e-06
P48164	RPS7B	40S ribosomal protein S7-B	5.7923	1.06441e-05
P10080	SBP1	Single-stranded nucleic acid-binding protein	5.75952	7.73459e-06
P38061	RPL32	60S ribosomal protein L32	5.73864	7.09277e-06
P0CX40	RPS8B;RPS8A	40S ribosomal protein S8-B;40S ribosomal protein S8-A	5.73385	6.73732e-06
P38701	RPS20	40S ribosomal protein S20	5.6408	1.26674e-05
P39990	SNU13	13 kDa ribonucleoprotein-associated protein	5.56202	6.63417e-06
P56628	RPL22B	60S ribosomal protein L22-B	5.53984	0.00033117
P05756	RPS13	40S ribosomal protein S13	5.43921	6.63417e-06
P46990	RPL17A;RPL17B	60S ribosomal protein L17-A;60S ribosomal protein L17-B	5.41363	6.63417e-06
P06634	DED1	ATP-dependent RNA helicase DED1	5.26629	8.22197e-06
P49166	RPL37A	60S ribosomal protein L37-A	5.16971	2.30177e-05
P41805	RPL10	60S ribosomal protein L10	5.10354	6.78631e-06
P0CX83	RPL19B;RPL19A	60S ribosomal protein L19-B;60S ribosomal protein L19-A	5.07275	1.50627e-05
P25443	RPS2	40S ribosomal protein S2	4.98839	8.36158e-06
P05743	RPL26A	60S ribosomal protein L26-A	4.97327	8.36158e-06
P0CX56	RPS18B;RPS18A	40S ribosomal protein S18-B;40S ribosomal protein S18-A	4.92127	9.42786e-06
Q12159	YRA1	RNA annealing protein YRA1	4.859	8.36158e-06
P41057	RPS29A;RPS29B	40S ribosomal protein S29-A;40S ribosomal protein S29-B	4.85086	5.59172e-05
P17076	RPL8A	60S ribosomal protein L8-A	4.82334	8.36158e-06
P07284	SES1	Serine--tRNA ligase, cytoplasmic	4.71298	1.34698e-05
Q08962	NIP7	60S ribosome subunit biogenesis protein NIP7	4.67057	7.73459e-06
P46654	RPS0B;RPS0A	40S ribosomal protein S0-B;40S ribosomal protein S0-A	4.66031	2.69779e-05
P24783	DBP2	ATP-dependent RNA helicase DBP2	4.59411	6.73732e-06
P10081	TIF1	ATP-dependent RNA helicase eIF4A	4.54994	1.47961e-05
P25555	GBP2	Single-strand telomeric DNA-binding protein GBP2	4.45742	1.99423e-05
P40212	RPL13B;RPL13A	60S ribosomal protein L13-B;60S ribosomal protein L13-A	4.44898	6.78631e-06
P53849	GIS2	Zinc finger protein GIS2	4.42693	8.36158e-06
P40693	RLP7	Ribosome biogenesis protein RLP7	4.39278	8.95295e-06
P40858	MRPL49	54S ribosomal protein L49, mitochondrial	4.31573	0.000144001
P06105	SCP160	Protein SCP160	4.3019	1.51494e-05
Q01560	NPL3	Nucleolar protein 3	4.27941	1.26674e-05
P38199	HEK2	Heterogeneous nuclear rnp K-like protein 2	4.21858	8.22197e-06
P12962	CAF20	Cap-associated protein CAF20	4.10189	0.00283159
P05744	RPL33A	60S ribosomal protein L33-A	4.08125	2.48607e-05
P51402	RPL37B	60S ribosomal protein L37-B	4.05936	0.00103507
P32445	RIM1	Single-stranded DNA-binding protein RIM1, mitochondrial	4.00639	3.57425e-05
P40070	LSM4	U6 snRNA-associated Sm-like protein LSm4	3.93397	1.48075e-05
P38934	BFR1	Nuclear segregation protein BFR1	3.90397	1.48075e-05
P04456	RPL25	60S ribosomal protein L25	3.84797	9.77906e-06
P14120	RPL30	60S ribosomal protein L30	3.83742	1.02267e-05
Q08925	MRN1	RNA-binding protein MRN1	3.79309	9.77906e-06
Q08745	RPS10A;RPS10B	40S ribosomal protein S10-A;40S ribosomal protein S10-B	3.78651	4.19309e-05
P0CX42	RPL23B;RPL23A	60S ribosomal protein L23-B;60S ribosomal protein L23-A	3.76204	0.000284945
P05750	RPS3	40S ribosomal protein S3	3.6956	5.15409e-05
P0CX52	RPS16B;RPS16A	40S ribosomal protein S16-B;40S ribosomal protein S16-A	3.67743	2.26767e-05
P36421	TYS1	Tyrosine--tRNA ligase, cytoplasmic	3.67634	1.48642e-05
Q04067	TIF35	Eukaryotic translation initiation factor 3 subunit G	3.64712	0.000334697
Q3E792	RPS25A;RPS25B	40S ribosomal protein S25-A;40S ribosomal protein S25-B	3.63638	2.20695e-05
P0CX44	RPL1B;RPL1A	60S ribosomal protein L1-B;60S ribosomal protein L1-A	3.6332	0.00019499
P34167	TIF3	Eukaryotic translation initiation factor 4B	3.58828	5.59172e-05
P15424	MSS116	ATP-dependent RNA helicase MSS116, mitochondrial	3.57565	3.50247e-05
P36520	MRPL10	54S ribosomal protein L10, mitochondrial	3.51479	0.000279708
P14126	RPL3	60S ribosomal protein L3	3.45581	2.68722e-05
Q08208	NOP12	Nucleolar protein 12	3.45169	1.48075e-05
P0CX54	RPL12B;RPL12A	60S ribosomal protein L12-B;60S ribosomal protein L12-A	3.43707	8.13096e-05
P07260	CDC33	Eukaryotic translation initiation factor 4E	3.41978	1.50627e-05
P0CX50	RPL18B;RPL18A	60S ribosomal protein L18-B;60S ribosomal protein L18-A	3.39217	2.48607e-05
Q02753	RPL21A;RPL21B	60S ribosomal protein L21-A;60S ribosomal protein L21-B	3.37634	3.51429e-05
P32324	EFT1	Elongation factor 2	3.33411	0.000178375
P05748	RPL15A;RPL15B	60S ribosomal protein L15-A;60S ribosomal protein L15-B	3.31312	7.4127e-05
Q03558	OYE2	NADPH dehydrogenase 2	3.30549	4.19309e-05
P23301	HYP2	Eukaryotic translation initiation factor 5A-1	3.29598	0.000399314
Q05900	YHC1	U1 small nuclear ribonucleoprotein C	3.25741	7.24204e-05
P46672	ARC1	tRNA-aminoacylation cofactor ARC1	3.21978	0.000161554
P0C2H7	RPL27B;RPL27A	60S ribosomal protein L27-B;60S ribosomal protein L27-A	3.14634	4.10407e-05
P15180	KRS1	Lysine--tRNA ligase, cytoplasmic	3.14266	3.66081e-05
P53316	YGR250C	Uncharacterized RNA-binding protein YGR250C	3.07764	4.00638e-05
P33399	LHP1	La protein homolog	3.05899	0.000199653
Q07478	SUB2	ATP-dependent RNA helicase SUB2	3.0354	6.20587e-05
P39517	DHH1	ATP-dependent RNA helicase DHH1	3.03464	9.32126e-05
Q3E7X9	RPS28A;RPS28B	40S ribosomal protein S28-A;40S ribosomal protein S28-B	2.99654	0.000588054
P07281	RPS19B;RPS19A	40S ribosomal protein S19-B;40S ribosomal protein S19-A	2.99243	0.00101406
P25567	SRO9	RNA-binding protein SRO9	2.99175	6.11502e-05
P0CX34	RPS30B;RPS30A	40S ribosomal protein S30-B;40S ribosomal protein S30-A	2.99136	5.53491e-05
P39015	STM1	Suppressor protein STM1	2.97601	3.98143e-05
P40078	NSA2	Ribosome biogenesis protein NSA2	2.95829	3.91e-05
P14832	CPR1	Peptidyl-prolyl cis-trans isomerase	2.86494	4.49588e-05
Q07915	RLP24	Ribosome biogenesis protein RLP24	2.85971	0.00033238
P46655	GUS1	Glutamate--tRNA ligase, cytoplasmic	2.84399	0.000242773
P38151	PBP2	PAB1-binding protein 2	2.81775	0.000154234
P07263	HTS1	Histidine--tRNA ligase, mitochondrial	2.79707	0.000104532
P33750	SOF1	Protein SOF1	2.77345	5.71227e-05
P53292	MRPS35	37S ribosomal protein S35, mitochondrial	2.75217	4.92787e-05
P32831	NGR1	Negative growth regulatory protein NGR1	2.72329	7.57468e-05
P38249	RPG1	Eukaryotic translation initiation factor 3 subunit A	2.71955	7.57468e-05
P38861	NMD3	60S ribosomal export protein NMD3	2.71519	9.32126e-05
Q08235	BRX1	Ribosome biogenesis protein BRX1	2.68243	0.000871249
P36036	YRA2	RNA annealing protein YRA2	2.67534	9.02821e-05
P53131	PRP43	Pre-mRNA-splicing factor ATP-dependent RNA helicase PRP43	2.66783	0.000119824
P53305	RSM27	Mitochondrial 37S ribosomal protein S27	2.6418	0.0022749
P49167	RPL38	60S ribosomal protein L38	2.6392	0.000260784
Q02642	EGD1	Nascent polypeptide-associated complex subunit beta-1	2.63477	0.000199653
P38431	TIF5	Eukaryotic translation initiation factor 5	2.62647	8.0454e-05
P47150	RSM7	37S ribosomal protein S7, mitochondrial	2.60167	0.00013574
P38175	MRP21	37S ribosomal protein MRP21, mitochondrial	2.58658	8.54342e-05
Q06218	DBP9	ATP-dependent RNA helicase DBP9	2.57327	0.000291462
P23369	MRPL25	54S ribosomal protein L25, mitochondrial	2.56772	0.00012788
Q05022	RRP5	rRNA biogenesis protein RRP5	2.56648	0.000198955
P22147	XRN1	5-3 exoribonuclease 1	2.53074	0.000797183
Q02204	MRPL13	54S ribosomal protein L13, mitochondrial	2.52737	0.000664252
P38219	OLA1	Obg-like ATPase 1	2.5122	0.000430496
P40024	ARB1	ABC transporter ATP-binding protein ARB1	2.50068	0.000278284
P05319	RPP2A	60S acidic ribosomal protein P2-alpha	2.49778	0.00409221
P38333	ENP1	Essential nuclear protein 1	2.48028	0.000144001
P40033	RSM18	37S ribosomal protein RSM18, mitochondrial	2.47954	0.000111248
P37838	NOP4	Nucleolar protein 4	2.44886	0.000193489
Q05775	HCR1	Eukaryotic translation initiation factor 3 subunit J	2.44315	0.000291462
Q03735	NAB6	RNA-binding protein NAB6	2.44296	0.000111248
Q08818	MSC6	Meiotic sister-chromatid recombination protein 6, mitochondrial	2.44133	0.00019499
Q03690	CLU1	Clustered mitochondria protein 1	2.43826	0.000551552
P53261	NOP7	Pescadillo homolog	2.43247	0.00010985
P12687	MRP7	54S ribosomal protein L2, mitochondrial	2.42734	0.000543779
P40581	HYR1	Peroxiredoxin HYR1	2.42318	0.000119824
Q06630	MHR1	Mitochondrial homologous recombination protein 1	2.4221	0.000199653
P22353	MRPL8	54S ribosomal protein L8, mitochondrial	2.40847	0.000193489
P53742	NOG2	Nucleolar GTP-binding protein 2	2.39893	0.000165259
P41812	POP1	Ribonucleases P/MRP protein subunit POP1	2.39067	0.000250423
Q00539	NAM8	Protein NAM8	2.3881	0.00011029
P53883	NOP13	Nucleolar protein 13	2.38762	0.00010564
P04801	THS1	Threonine--tRNA ligase, cytoplasmic	2.37226	0.000285459
Q02892	NOG1	Nucleolar GTP-binding protein 1	2.36062	0.000211928
P25339	PUF4	Pumilio homology domain family member 4	2.3583	0.000242773
Q08746	RRS1	Regulator of ribosome biosynthesis	2.35229	0.000292617
P26637	CDC60	Leucine--tRNA ligase, cytoplasmic	2.35034	0.000343638
P53723		UPF0674 endoplasmic reticulum membrane protein YNR021W	2.34051	0.000278284
P53336	YGR283C	Putative methyltransferase YGR283C	2.33872	0.000579154
P06367	RPS14A;RPS14B	40S ribosomal protein S14-A;40S ribosomal protein S14-B	2.33352	0.000206328
P43586	LOC1	60S ribosomal subunit assembly/export protein LOC1	2.32925	0.000889414
O14467	MBF1	Multiprotein-bridging factor 1	2.30551	0.000416066
P38720	GND1	6-phosphogluconate dehydrogenase, decarboxylating 1	2.30085	0.000184245
P25348	MRPL32	54S ribosomal protein L32, mitochondrial	2.29641	0.00148431
P00950	GPM1	Phosphoglycerate mutase 1	2.27215	0.00132045
P41058	RPS29B	40S ribosomal protein S29-B	2.27171	0.00184563
P40495	LYS12	Homoisocitrate dehydrogenase, mitochondrial	2.26353	0.000242773
Q08972	NEW1	[NU+] prion formation protein 1	2.25047	0.000605309
P12385	SUP45	Eukaryotic peptide chain release factor subunit 1	2.24111	0.000154234
Q04600	TMA64	Translation machinery-associated protein 64	2.24036	0.000198955
P25491	YDJ1	Mitochondrial protein import protein MAS5	2.23823	0.000449004
Q99181	HSH49	Protein HSH49	2.22432	0.000912745
P53184	PNC1	Nicotinamidase	2.22155	0.000392382
P37291	SHM2	Serine hydroxymethyltransferase, cytosolic	2.21633	0.00033238
P38707	DED81	Asparagine--tRNA ligase, cytoplasmic	2.21559	0.000315035
Q02931	NAN1	NET1-associated nuclear protein 1	2.21252	0.000233095
P32505	NAB2	Nuclear polyadenylated RNA-binding protein NAB2	2.20999	0.00134676
P38922	HRB1	Protein HRB1	2.20747	0.000392382
P38088	GRS1	Glycine--tRNA ligase 1, mitochondrial	2.19157	0.00210649
P22336	RFA1	Replication factor A protein 1	2.1864	0.000291462
P38783	FYV4	Protein FYV4, mitochondrial	2.18577	0.000489346
P41911	GPD2	Glycerol-3-phosphate dehydrogenase [NAD(+)] 2, mitochondrial	2.17661	0.000177342
P0CX28	RPL42B;RPL42A	60S ribosomal protein L42-B;60S ribosomal protein L42-A	2.17572	0.000411271
P32387	MRP20	54S ribosomal protein L41, mitochondrial	2.16516	0.000177947
Q12754	RRP12	Ribosomal RNA-processing protein 12	2.15934	0.000612923
P06103	PRT1	Eukaryotic translation initiation factor 3 subunit B	2.14371	0.00135627
P51998	YML6	54S ribosomal protein YmL6, mitochondrial	2.14288	0.000889414
P09064	SUI3	Eukaryotic translation initiation factor 2 subunit beta	2.14059	0.000858881
Q05506		Arginine--tRNA ligase, cytoplasmic	2.13924	0.00184729
P38804	RTC3	Restriction of telomere capping protein 3	2.13228	0.000392345
P32902	MRP4	37S ribosomal protein MRP4, mitochondrial	2.12556	0.000195637
P20051	URA4	Dihydroorotase	2.11263	0.00245488
P16521	YEF3	Elongation factor 3A	2.1083	0.00107607
P08518	RPB2	DNA-directed RNA polymerase II subunit RPB2	2.0998	0.000291462
P41920	YRB1	Ran-specific GTPase-activating protein 1	2.08384	0.000950496
P15625	FRS2	Phenylalanine--tRNA ligase alpha subunit	2.0793	0.000562809
P39683	NPT1	Nicotinate phosphoribosyltransferase	2.07584	0.000802528
P53140	RMD9	Protein RMD9, mitochondrial	2.07261	0.000292617
Q03195	RLI1	Translation initiation factor RLI1	2.07214	0.00173253
P38687	SRP68	Signal recognition particle subunit SRP68	2.07061	0.000342364
P09436	ILS1	Isoleucine--tRNA ligase, cytoplasmic	2.05443	0.00145409
P04807	HXK2	Hexokinase-2	2.05393	0.00248651
P05317	RPP0	60S acidic ribosomal protein P0	2.05334	0.00117453
P32481	GCD11	Eukaryotic translation initiation factor 2 subunit gamma	2.05129	0.00237877
Q99258	RIB3	3,4-dihydroxy-2-butanone 4-phosphate synthase	2.05077	0.0361504
P53145	LSG1	Large subunit GTPase 1	2.04545	0.0003295
P35732	DEF1	RNA polymerase II degradation factor 1	2.03973	0.000250423
P0CX73	TY1A-PL;TY1A-LR2;TY1A-ER1;TY1A-DR6;TY1A-LR4	Transposon Ty1-PL Gag polyprotein;Capsid protein;Gag-p4;Transposon Ty1-LR2 Gag polyprotein;Capsid protein;Gag-p4;Transposon Ty1-ER1 Gag polyprotein;Capsid protein;Gag-p4;Transposon Ty1-DR6 Gag polyprotein;Capsid protein;Gag-p4;Transposon Ty1-LR4 Gag polyprotein;Capsid protein;Gag-p4	2.03915	0.00109413
Q3E7Y3	RPS22B;RPS22A	40S ribosomal protein S22-B;40S ribosomal protein S22-A	2.0387	0.000271039
P13188	GLN4	Glutamine--tRNA ligase	2.03823	0.000454808
Q04214	TY1B-MR1;TY1A-MR1;TY1B-BL;TY1A-BL	Transposon Ty1-MR1 Gag-Pol polyprotein;Capsid protein;Ty1 protease;Integrase;Reverse transcriptase/ribonuclease H;Transposon Ty1-MR1 Gag polyprotein;Capsid protein;Gag-p4;Transposon Ty1-BL Gag-Pol polyprotein;Capsid protein;Ty1 protease;Integrase;Reverse transcriptase/ribonuclease H;Transposon Ty1-BL Gag polyprotein;Capsid protein;Gag-p4	2.0381	0.00148431
P36008	TEF4	Elongation factor 1-gamma 2	2.01983	0.00184729
P60010	ACT1	Actin	2.01476	0.00209519
P04802	DPS1	Aspartate--tRNA ligase, cytoplasmic	2.00857	0.00093181
P40561	SGN1	RNA-binding protein SGN1	1.99207	0.000372295
Q02354	UTP6	U3 small nucleolar RNA-associated protein 6	1.98816	0.000291462
Q03612	TY1A-PR1;TY1A-A;TY1A-DR4;TY1B-PR2;TY1B-ML1;TY1B-DR5;TY1B-H;TY1B-PR3;TY1A-PL;TY1A-LR2;TY1A-ER1;TY1A-DR6;TY1A-LR4;TY1B-JR2;TY1B-ML2;TY1B-ER1;TY1B-GR1;TY1B-OL;TY1B-NL2	Transposon Ty1-PR1 Gag polyprotein;Capsid protein;Gag-p4;Transposon Ty1-A Gag polyprotein;Capsid protein;Gag-p4;Transposon Ty1-DR4 Gag polyprotein;Capsid protein;Gag-p4;Transposon Ty1-PR2 Gag-Pol polyprotein;Capsid protein;Ty1 protease;Integrase;Reverse transcriptase/ribonuclease H;Transposon Ty1-ML1 Gag-Pol polyprotein;Capsid protein;Ty1 protease;Integrase;Reverse transcriptase/ribonuclease H;Tr…	1.96578	0.00152732
P0C2J0	TY1B-PR2;TY1B-ML1;TY1B-DR5;TY1B-H;TY1B-NL2	Transposon Ty1-PR2 Gag-Pol polyprotein;Capsid protein;Ty1 protease;Integrase;Reverse transcriptase/ribonuclease H;Transposon Ty1-ML1 Gag-Pol polyprotein;Capsid protein;Ty1 protease;Integrase;Reverse transcriptase/ribonuclease H;Transposon Ty1-DR5 Gag-Pol polyprotein;Capsid protein;Ty1 protease;Integrase;Reverse transcriptase/ribonuclease H;Transposon Ty1-H Gag-Pol polyprotein;Capsid protein;Ty1 p…	1.95221	0.00652091
P53952		Uncharacterized protein YNL050C	1.92997	0.000790959
P32787	MGM101	Mitochondrial genome maintenance protein MGM101	1.92351	0.000454808
P25642	IMG2	54S ribosomal protein IMG2, mitochondrial	1.91713	0.000463705
P32915	SEC61	Protein transport protein SEC61	1.91468	0.0020842
P32527	ZUO1	Zuotin	1.9125	0.000410421
Q01662	MAP1	Methionine aminopeptidase 1	1.91004	0.000361834
P53235	YGR054W	Eukaryotic translation initiation factor 2A	1.90333	0.000829964
P38688	SRP72	Signal recognition particle subunit SRP72	1.90212	0.00090634
Q01163	RSM23	37S ribosomal protein S23, mitochondrial	1.88948	0.000872647
Q03532	HAS1	ATP-dependent RNA helicase HAS1	1.88099	0.000455139
Q99216	PNO1	Pre-rRNA-processing protein PNO1	1.88058	0.000489346
P07806	VAS1	Valine--tRNA ligase, mitochondrial	1.87697	0.000744875
P15731	UBC4	Ubiquitin-conjugating enzyme E2 4	1.87497	0.0383355
P07264	LEU1	3-isopropylmalate dehydratase	1.86868	0.000824984
P05318	RPP1A	60S acidic ribosomal protein P1-alpha	1.86356	0.0150984
P38278	BMT2	25S rRNA (adenine(2142)-N(1))-methyltransferase	1.85671	0.00641059
P00817	IPP1	Inorganic pyrophosphatase	1.85653	0.00248651
P15646	NOP1	rRNA 2-O-methyltransferase fibrillarin	1.84983	0.00089013
P36160	RPF2	Ribosome biogenesis protein RPF2	1.84725	0.000417414
Q03799	MRPS8	37S ribosomal protein S8, mitochondrial	1.84363	0.000889414
P20424	SRP54	Signal recognition particle subunit SRP54	1.84279	0.000442565
P49367	LYS4	Homoaconitase, mitochondrial	1.83984	0.00585187
P25635	PWP2	Periodic tryptophan protein 2	1.83674	0.000771766
P53276	UTP8	U3 small nucleolar RNA-associated protein 8	1.82518	0.000738173
P0CX30	RPS23B;RPS23A	40S ribosomal protein S23-B;40S ribosomal protein S23-A	1.82061	0.000872647
P00958	MES1	Methionine--tRNA ligase, cytoplasmic	1.81615	0.000908546
P48567	PUS4	tRNA pseudouridine synthase 4	1.80702	0.000715608
Q06106	MRD1	Multiple RNA-binding domain-containing protein 1	1.79816	0.00165325
P34239	LST4	Protein LST4	1.79332	0.0184635
P40150	SSB1;SSB2	Heat shock protein SSB1;Heat shock protein SSB2	1.78706	0.00151224
P04912	HTA2;HTA1	Histone H2A.2;Histone H2A.1	1.77578	0.00267689
P02309	HHF1	Histone H4	1.76626	0.00755333
Q03430	RSM28	37S ribosomal protein RSM28, mitochondrial	1.76256	0.00140983
P05694	MET6	5-methyltetrahydropteroyltriglutamate--homocysteine methyltransferase	1.74592	0.00381924
P02294	HTB2;HTB1	Histone H2B.2;Histone H2B.1	1.74322	0.0120673
P47120	LIA1	Deoxyhypusine hydroxylase	1.72834	0.000763832
P40055	UTP7	U3 small nucleolar RNA-associated protein 7	1.72758	0.0020842
P38833	YHR127W	Uncharacterized protein YHR127W	1.72503	0.0049411
Q12068	GRE2	NADPH-dependent methylglyoxal reductase GRE2	1.71518	0.00101206
P28272	URA1	Dihydroorotate dehydrogenase (fumarate)	1.71282	0.0194942
P45818	ROK1	ATP-dependent RNA helicase ROK1	1.71186	0.00663688
P38985	SRP14	Signal recognition particle subunit SRP14	1.69993	0.00773548
P32836	GSP1;GSP2	GTP-binding nuclear protein GSP1/CNR1;GTP-binding nuclear protein GSP2/CNR2	1.69386	0.00237877
P40010	NUG1	Nuclear GTP-binding protein NUG1	1.69223	0.00111183
Q08647	PUS7	Multisubstrate pseudouridine synthase 7	1.68958	0.00145409
P24276	SSD1	Protein SSD1	1.68505	0.000872647
P20081	FPR1	FK506-binding protein 1	1.68234	0.000937479
P53912		Uncharacterized protein YNL134C	1.67976	0.00161228
P11484	SSB1	Heat shock protein SSB1	1.66385	0.00167537
P40040	THO1	Protein THO1	1.65233	0.000744875
Q04305	UTP15	U3 small nucleolar RNA-associated protein 15	1.64966	0.000802528
P38779	CIC1	Proteasome-interacting protein CIC1	1.64501	0.00136743
P14540	FBA1	Fructose-bisphosphate aldolase	1.64284	0.00174826
Q05946	UTP13	U3 small nucleolar RNA-associated protein 13	1.63318	0.00290622
Q3E757	RPL11B;RPL11A	60S ribosomal protein L11-B;60S ribosomal protein L11-A	1.62702	0.00148431
Q08287	NOP8	60S ribosome subunit biogenesis protein NOP8	1.62426	0.00184563
P41819	DIM1	Dimethyladenosine transferase	1.62237	0.00764609
Q08285	RRP40	Exosome complex component RRP40	1.60315	0.00340496
P32582	CYS4	Cystathionine beta-synthase	1.59695	0.0157739
P07172	HIS5	Histidinol-phosphate aminotransferase	1.59306	0.0176552
P53731	ARC35	Actin-related protein 2/3 complex subunit 2	1.59188	0.00641059
P40825	ALA1	Alanine--tRNA ligase, mitochondrial	1.59113	0.0025002
P38708	YHR020W	Putative proline--tRNA ligase YHR020W	1.59059	0.0022749
P33759	MRPS5	37S ribosomal protein S5, mitochondrial	1.58554	0.0205867
Q12211	PUS1	tRNA pseudouridine synthase 1	1.57792	0.00309514
P27616	ADE1	Phosphoribosylaminoimidazole-succinocarboxamide synthase	1.56452	0.0142342
P46959	GCD14	tRNA (adenine(58)-N(1))-methyltransferase catalytic subunit TRM61	1.55801	0.00652104
Q03862	ARX1	Probable metalloprotease ARX1	1.55772	0.00162099
P29295	HRR25	Casein kinase I homolog HRR25	1.5542	0.0280823
Q05911	ADE13	Adenylosuccinate lyase	1.54704	0.00190548
P32487	LYP1	Lysine-specific permease	1.54539	0.0438704
P22217	TRX1	Thioredoxin-1	1.5376	0.00652091
P23254	TKL1	Transketolase 1	1.52871	0.00699124
Q02785	PDR12	ATP-dependent permease PDR12	1.5267	0.00132158
P24280	SEC14	SEC14 cytosolic factor	1.51781	0.00148431
P04046	ADE4	Amidophosphoribosyltransferase	1.51435	0.00151113
P38777	FSH1	Family of serine hydrolases 1	1.50945	0.00120982
P47077	NOP9	Nucleolar protein 9	1.50254	0.00326591
P00812	CAR1	Arginase	1.49702	0.00493855
P15891	ABP1	Actin-binding protein	1.48612	0.00700858
Q04867		Putative methyltransferase YMR310C	1.4773	0.0173682
P29311	BMH1	Protein BMH1	1.4758	0.00913519
P25343	RVS161	Reduced viability upon starvation protein 161	1.47535	0.009228
P14843	ARO3	Phospho-2-dehydro-3-deoxyheptonate aldolase, phenylalanine-inhibited	1.4713	0.00577885
P34247	UTP11	U3 small nucleolar RNA-associated protein 11	1.47092	0.00862119
P40075	SCS2	Vesicle-associated membrane protein-associated protein SCS2	1.46627	0.0191584
P17558	PET123	37S ribosomal protein PET123, mitochondrial	1.46547	0.00634306
P53972	RCM1	25S rRNA (cytosine(2278)-C(5))-methyltransferase	1.46293	0.00270842
P53741	BRE5	UBP3-associated protein BRE5	1.46239	0.0115721
Q04599	MRPL1	54S ribosomal protein L1, mitochondrial	1.45525	0.00466524
P38912	TIF11	Eukaryotic translation initiation factor 1A	1.45316	0.0037882
P40159		Uncharacterized protein YNL208W	1.44377	0.00558006
P17255	VMA1	V-type proton ATPase catalytic subunit A;Endonuclease PI-SceI	1.43987	0.00364944
Q06287	EMG1	Ribosomal RNA small subunit methyltransferase NEP1	1.43961	0.00599832
P49723	RNR4	Ribonucleoside-diphosphate reductase small chain 2	1.43669	0.00198746
Q02260	SMD1	Small nuclear ribonucleoprotein Sm D1	1.43524	0.00153929
P89886	TMA20	Translation machinery-associated protein 20	1.43176	0.00196594
Q03246	MRPS17	37S ribosomal protein S17, mitochondrial	1.42975	0.00184729
P41338	ERG10	Acetyl-CoA acetyltransferase	1.42852	0.0205753
P23542	AAT2	Aspartate aminotransferase, cytoplasmic	1.42138	0.0204599
P32598	GLC7	Serine/threonine-protein phosphatase PP1-2	1.41802	0.00898114
P07245	ADE3	C-1-tetrahydrofolate synthase, cytoplasmic;Methylenetetrahydrofolate dehydrogenase;Methenyltetrahydrofolate cyclohydrolase;Formyltetrahydrofolate synthetase	1.4157	0.00258804
P53090	ARO8	Aromatic/aminoadipate aminotransferase 1	1.40723	0.00834776
P10659	SAM1	S-adenosylmethionine synthase 1	1.39843	0.00721694
P08536	MET3	Sulfate adenylyltransferase	1.3956	0.0152265
P25294	SIS1	Protein SIS1	1.3948	0.00263812
P52910	ACS2	Acetyl-coenzyme A synthetase 2	1.39132	0.00368468
P00925	ENO2;ENO1	Enolase 2;Enolase 1	1.39057	0.00645528
P11972	SST2	Protein SST2	1.38779	0.00334843
P39729	RBG1	Ribosome-interacting GTPase 1	1.38772	0.00533504
P53598	LSC1	Succinyl-CoA ligase [ADP-forming] subunit alpha, mitochondrial	1.38462	0.00260932
P07244	ADE5,7	Bifunctional purine biosynthetic protein ADE5,7;Phosphoribosylamine--glycine ligase;Phosphoribosylformylglycinamidine cyclo-ligase	1.38161	0.0101776
Q08444	NOB1	20S-pre-rRNA D-site endonuclease NOB1	1.38065	0.00654525
P38788	SSZ1	Ribosome-associated complex subunit SSZ1	1.38038	0.00489621
P03874	CBP2	Cytochrome B pre-mRNA-processing protein 2	1.38007	0.00270842
P32388	MRP49	54S ribosomal protein MRP49, mitochondrial	1.38003	0.0157816
P22138	RPA135	DNA-directed RNA polymerase I subunit RPA135	1.37977	0.0166503
Q07896	NOC3	Nucleolar complex-associated protein 3	1.37888	0.00198864
Q12074	SPE3	Spermidine synthase	1.37513	0.00773224
P38972	ADE6	Phosphoribosylformylglycinamidine synthase	1.37498	0.00660033
P39976	DLD3	D-lactate dehydrogenase [cytochrome] 3	1.3722	0.00288194
Q06672	TSR2	Pre-rRNA-processing protein TSR2	1.37102	0.0160853
P80210	ADE12	Adenylosuccinate synthetase	1.36643	0.00219392
P28777	ARO2	Chorismate synthase	1.36489	0.00604897
P34223	SHP1	UBX domain-containing protein 1	1.36287	0.0236748
Q06217	SMD2	Small nuclear ribonucleoprotein Sm D2	1.35356	0.00279558
P50896	PSP1	Protein PSP1	1.35354	0.00631468
P40156	RRG9	Required for respiratory growth protein 9, mitochondrial	1.35231	0.0020842
P25270	MRM1	rRNA methyltransferase 1, mitochondrial	1.35168	0.0025601
P32368	SAC1	Phosphoinositide phosphatase SAC1	1.34877	0.00395196
Q07807	PUF3	mRNA-binding protein PUF3	1.34576	0.0083323
P35193	ATG19	Autophagy-related protein 19	1.3437	0.0219346
P53617	NRD1	Protein NRD1	1.34264	0.00489175
P38143	GPX2	Glutathione peroxidase 2	1.34005	0.0256623
Q12089	AEP3	ATPase expression protein 3	1.33614	0.00652091
P05453	SUP35	Eukaryotic peptide chain release factor GTP-binding subunit	1.33329	0.00635583
P50861	RIB4	6,7-dimethyl-8-ribityllumazine synthase	1.32899	0.00893591
P54839	ERG13	Hydroxymethylglutaryl-CoA synthase	1.32848	0.00651704
P33201	MRT4	Ribosome assembly factor MRT4	1.3266	0.0151203
P25087	ERG6	Sterol 24-C-methyltransferase	1.32606	0.00360432
P28707	SBA1	Co-chaperone protein SBA1	1.32583	0.0121064
P38805	RPF1	Ribosome production factor 1	1.32499	0.0253307
P25644	PAT1	DNA topoisomerase 2-associated protein PAT1	1.32407	0.0104118
Q02950	MRP51	37S ribosomal protein MRP51, mitochondrial	1.32357	0.00645528
Q04869		Uncharacterized protein YMR315W	1.31934	0.0060082
P39958	GDI1	Rab GDP-dissociation inhibitor	1.3162	0.00875403
P05759	RPS31	Ubiquitin-40S ribosomal protein S31;Ubiquitin;40S ribosomal protein S31	1.31406	0.00353528
P05738	RPL9A	60S ribosomal protein L9-A	1.3078	0.00548944
P32288	GLN1	Glutamine synthetase	1.30367	0.00319047
P17423	THR1	Homoserine kinase	1.29807	0.0208601
P04050	RPO21	DNA-directed RNA polymerase II subunit RPB1	1.29391	0.00830162
P28007	GAR1	H/ACA ribonucleoprotein complex subunit 1	1.28831	0.0218793
P53981		Uncharacterized phosphatase YNL010W	1.28822	0.00719958
P40302	PRE5	Proteasome subunit alpha type-6	1.2807	0.00429083
P49089	ASN1;ASN2	Asparagine synthetase [glutamine-hydrolyzing] 1;Asparagine synthetase [glutamine-hydrolyzing] 2	1.27952	0.0174838
Q08920	CBC2	Nuclear cap-binding protein subunit 2	1.27933	0.012286
P22515	UBA1	Ubiquitin-activating enzyme E1 1	1.27919	0.0262323
P29952	PMI40	Mannose-6-phosphate isomerase	1.27882	0.00738378
Q12230	LSP1	Sphingolipid long chain base-responsive protein LSP1	1.27555	0.00375497
Q00916	SNP1	U1 small nuclear ribonucleoprotein 70 kDa homolog	1.27491	0.00721134
P38009	ADE17	Bifunctional purine biosynthesis protein ADE17;Phosphoribosylaminoimidazolecarboxamide formyltransferase;IMP cyclohydrolase	1.27349	0.00800749
P33322	CBF5	H/ACA ribonucleoprotein complex subunit 4	1.26384	0.00730522
P04806	HXK1	Hexokinase-1	1.2606	0.00409221
P49704	PRP31	Pre-mRNA-processing factor 31	1.25553	0.0290993
P15624	FRS1	Phenylalanine--tRNA ligase beta subunit	1.25142	0.00663688
P19358	SAM2	S-adenosylmethionine synthase 2	1.24587	0.0159224
P32327	PYC2;PYC1	Pyruvate carboxylase 2;Pyruvate carboxylase 1	1.2447	0.00951388
P40470	RRT14	Regulator of rDNA transcription protein 14	1.24044	0.00557695
P38075	PDX3	Pyridoxamine 5-phosphate oxidase	1.23888	0.012894
P36526	MRPL27	54S ribosomal protein L27, mitochondrial	1.23843	0.0206348
P38828	LSM12	Protein LSM12	1.23507	0.00470995
P00445	SOD1	Superoxide dismutase [Cu-Zn]	1.23296	0.00621925
P28241	IDH2	Isocitrate dehydrogenase [NAD] subunit 2, mitochondrial	1.22842	0.0178615
P38712	RRP3	ATP-dependent rRNA helicase RRP3	1.22676	0.00719958
P36068	SHE2	SWI5-dependent HO expression protein 2	1.22419	0.00593454
P36060	MCR1	NADH-cytochrome b5 reductase 2;NADH-cytochrome b5 reductase p34 form;NADH-cytochrome b5 reductase p32 form	1.22345	0.00423115
P16862	PFK2	ATP-dependent 6-phosphofructokinase subunit beta	1.21599	0.0197422
P16861	PFK1	ATP-dependent 6-phosphofructokinase subunit alpha	1.19933	0.010572
Q07551		NADPH-dependent alpha-keto amide reductase	1.19503	0.00409221
P15565	TRM1	tRNA (guanine(26)-N(2))-dimethyltransferase, mitochondrial	1.19261	0.00446912
P53252	PIL1	Sphingolipid long chain base-responsive protein PIL1	1.19049	0.012894
Q05016		Uncharacterized oxidoreductase YMR226C	1.19026	0.0202152
P12945	NAT1	N-terminal acetyltransferase A complex subunit NAT1	1.18772	0.00504428
P36010	YNK1	Nucleoside diphosphate kinase	1.18053	0.034157
P51401	RPL9A;RPL9B	60S ribosomal protein L9-A;60S ribosomal protein L9-B	1.17633	0.00652104
P31373	CYS3	Cystathionine gamma-lyase	1.1676	0.0119476
P07149	FAS1	Fatty acid synthase subunit beta;3-hydroxyacyl-[acyl-carrier-protein] dehydratase;Enoyl-[acyl-carrier-protein] reductase [NADH];[Acyl-carrier-protein] acetyltransferase;[Acyl-carrier-protein] malonyltransferase;S-acyl fatty acid synthase thioesterase	1.16304	0.0433732
P20448	HCA4	ATP-dependent RNA helicase HCA4	1.15488	0.0453359
P00899	TRP2	Anthranilate synthase component 1	1.15415	0.0119947
Q12220	DIP2	U3 small nucleolar RNA-associated protein 12	1.14904	0.00755333
P38698	PPX1	Exopolyphosphatase	1.14198	0.0265984
Q12000	TMA46	Translation machinery-associated protein 46	1.14194	0.0285002
P32606	PET127	Putative mitochondrial translation system component PET127	1.13901	0.012894
P38711	RPS27B;RPS27A	40S ribosomal protein S27-B;40S ribosomal protein S27-A	1.13065	0.00948764
Q08985	SAM4	Homocysteine S-methyltransferase 2	1.12843	0.0139313
P29509	TRR1	Thioredoxin reductase 1	1.12263	0.0256623
P00560	PGK1	Phosphoglycerate kinase	1.12218	0.0106542
P39743	RVS167	Reduced viability upon starvation protein 167	1.11462	0.00862877
P53297	PBP1	PAB1-binding protein 1	1.1135	0.0128791
P40482	SEC24	Protein transport protein SEC24	1.11076	0.0105469
P14742	GFA1	Glutamine--fructose-6-phosphate aminotransferase [isomerizing]	1.11037	0.01391
P00931	TRP5	Tryptophan synthase	1.10942	0.0173682
P25382	RSA4	Ribosome assembly protein 4	1.10755	0.00972356
P45978	SCD6	Protein SCD6	1.10527	0.00754523
P36516	MRPL3	54S ribosomal protein L3, mitochondrial	1.10388	0.0149922
Q3E754	RPS21A;RPS21B	40S ribosomal protein S21-A;40S ribosomal protein S21-B	1.10206	0.0216274
P35194	UTP20	U3 small nucleolar RNA-associated protein 20	1.10132	0.010572
P32377	MVD1	Diphosphomevalonate decarboxylase	1.09909	0.009228
Q00955	ACC1	Acetyl-CoA carboxylase;Biotin carboxylase	1.09846	0.0109311
Q06053	DUS3	tRNA-dihydrouridine(47) synthase [NAD(P)(+)]	1.09699	0.0359673
P20449	DBP5	ATP-dependent RNA helicase DBP5	1.09554	0.0237729
Q08971	YPL225W	Protein PBDC1 homolog	1.09209	0.00663688
P30771	NAM7	ATP-dependent helicase NAM7	1.09149	0.00721694
P07702	LYS2	L-aminoadipate-semialdehyde dehydrogenase	1.07883	0.0278762
P10869	HOM3	Aspartokinase	1.0756	0.00772318
P33330	SER1	Phosphoserine aminotransferase	1.07269	0.0299937
P47117	ARP3	Actin-related protein 3	1.0724	0.0134598
P38626	CBR1	NADH-cytochrome b5 reductase 1	1.07113	0.0335344
P27929	NAM9	37S ribosomal protein NAM9, mitochondrial	1.06644	0.008068
P38879	EGD2	Nascent polypeptide-associated complex subunit alpha	1.06184	0.0151975
P39998	EDC3	Enhancer of mRNA-decapping protein 3	1.06062	0.00890525
P32381	ARP2	Actin-related protein 2	1.05556	0.01358
P06780	RHO1	GTP-binding protein RHO1	1.05203	0.0208976
Q04894	ADH6	NADP-dependent alcohol dehydrogenase 6	1.0516	0.0100776
Q12458	YPR1	Putative reductase 1	1.05148	0.00994769
Q12167	RRG1	Required for respiratory growth protein 1, mitochondrial	1.05025	0.028943
Q12154	GET3	ATPase GET3	1.04723	0.0197422
P39522	ILV3	Dihydroxy-acid dehydratase, mitochondrial	1.04386	0.0290993
P16550	APA1	Protein APA1;5,5-P-1,P-4-tetraphosphate phosphorylase;ADP-sulfurylase	1.04348	0.0265272
P07991	CAR2	Ornithine aminotransferase	1.03962	0.0096612
P38625	GUA1	GMP synthase [glutamine-hydrolyzing]	1.03822	0.010428
Q12487	MRPL23	54S ribosomal protein L23, mitochondrial	1.03463	0.00854381
P32770	NRP1	Asparagine-rich protein	1.03198	0.0138883
P38115	ARA1	D-arabinose dehydrogenase [NAD(P)+] heavy chain	1.02953	0.0112896
P53691	CPR6	Peptidyl-prolyl cis-trans isomerase CPR6	1.02685	0.00848043
P07259	URA2	Protein URA2;Glutamine-dependent carbamoyl-phosphate synthase;Aspartate carbamoyltransferase	1.02385	0.0120673
P38555	YPT31	GTP-binding protein YPT31/YPT8	1.01999	0.0373002
P32074	SEC21	Coatomer subunit gamma	1.01089	0.0184635
P54783	ALO1	D-arabinono-1,4-lactone oxidase	1.01018	0.0117345
P35844	KES1	Protein KES1	1.00983	0.0152265
P40054	SER3;SER33	D-3-phosphoglycerate dehydrogenase 1;D-3-phosphoglycerate dehydrogenase 2	1.00963	0.0110549
P43593	UBP6	Ubiquitin carboxyl-terminal hydrolase 6	1.00937	0.012024
P02992	TUF1	Elongation factor Tu, mitochondrial	1.00842	0.012894
Q02908	ELP3	Elongator complex protein 3	1.00703	0.00984596
P32476	ERG1	Squalene monooxygenase	1.00274	0.0223306
P09938	RNR2	Ribonucleoside-diphosphate reductase small chain 1	0.999871	0.0151975
Q12447	PAA1	Polyamine N-acetyltransferase 1	0.997436	0.012894
P43321	SMD3	Small nuclear ribonucleoprotein Sm D3	0.996808	0.0134587
P38891	BAT1	Branched-chain-amino-acid aminotransferase, mitochondrial	0.995957	0.010723
P53254	UTP22	U3 small nucleolar RNA-associated protein 22	0.992525	0.0199702
P53927	NOP15	Ribosome biogenesis protein 15	0.988483	0.0205867
P38174	MAP2	Methionine aminopeptidase 2	0.987869	0.0127868
P47075	VTC4	Vacuolar transporter chaperone 4	0.986218	0.0435777
P47912	FAA4	Long-chain-fatty-acid--CoA ligase 4	0.981909	0.0139313
Q12122	LYS21	Homocitrate synthase, mitochondrial	0.980105	0.0174718
P25694	CDC48	Cell division control protein 48	0.977331	0.0222015
P16140	VMA2	V-type proton ATPase subunit B	0.976351	0.0268588
P10592	SSA2	Heat shock protein SSA2	0.975258	0.0138761
P32366	VMA6	V-type proton ATPase subunit d	0.974565	0.0451084
P02994	TEF1	Elongation factor 1-alpha	0.973018	0.0208006
P32179	MET22	3(2),5-bisphosphate nucleotidase	0.972438	0.0321528
P51601	FOL2	GTP cyclohydrolase 1	0.971399	0.0402216
Q12109	WRS1	Tryptophan--tRNA ligase, cytoplasmic	0.969138	0.0137654
P06169	PDC1	Pyruvate decarboxylase isozyme 1	0.968017	0.0257225
Q02648	TRM44	tRNA (uracil-O(2)-)-methyltransferase	0.966068	0.0110859
Q99257	MEX67	mRNA export factor MEX67	0.965332	0.0110859
P08417	FUM1	Fumarate hydratase, mitochondrial	0.964551	0.0116773
P25384	TY2B-C;TY2B-GR1;TY2B-GR2;TY2B-F;TY2B-B;TY2B-DR1;TY2B-LR1;TY2A-DR3;TY2A-C;TY2A-GR2;TY2A-F;TY2A-DR1;TY2A-LR1;TY2A-GR1;TY2A-B;TY2B-OR1;TY2B-DR2;TY2B-OR2;TY2B-LR2;TY2A-OR1;TY2A-DR2;TY2A-LR2;TY2A-OR2	Transposon Ty2-C Gag-Pol polyprotein;Capsid protein;Ty2 protease;Integrase;Reverse transcriptase/ribonuclease H;Transposon Ty2-GR1 Gag-Pol polyprotein;Capsid protein;Ty2 protease;Integrase;Reverse transcriptase/ribonuclease H;Transposon Ty2-GR2 Gag-Pol polyprotein;Capsid protein;Ty2 protease;Integrase;Reverse transcriptase/ribonuclease H;Transposon Ty2-F Gag-Pol polyprotein;Capsid protein;Ty2 pro…	0.964079	0.0154349
P18759	SEC18	Vesicular-fusion protein SEC18	0.962741	0.0438704
P21576	VPS1	Vacuolar protein sorting-associated protein 1	0.9621	0.0222015
P39940	RSP5	E3 ubiquitin-protein ligase RSP5	0.959949	0.0237729
P39078	CCT4	T-complex protein 1 subunit delta	0.959832	0.0208006
P38998	LYS1	Saccharopine dehydrogenase [NAD(+), L-lysine-forming]	0.95078	0.0242437
P38120	MRPS9	37S ribosomal protein S9, mitochondrial	0.949841	0.0355551
P47079	CCT8	T-complex protein 1 subunit theta	0.949045	0.0125177
Q08179	MDM38	Mitochondrial distribution and morphology protein 38	0.946923	0.0148936
P48570	LYS21;LYS20	Homocitrate synthase, mitochondrial;Homocitrate synthase, cytosolic isozyme	0.946003	0.0323221
P49090	ASN2	Asparagine synthetase [glutamine-hydrolyzing] 2	0.945098	0.0402593
P40069	KAP123	Importin subunit beta-4	0.934876	0.0419988
P41277	GPP1	Glycerol-1-phosphate phosphohydrolase 1	0.931338	0.0199702
P32589	SSE1	Heat shock protein homolog SSE1	0.929346	0.0242437
P39533	ACO2	Homocitrate dehydratase, mitochondrial	0.928003	0.0216464
P40185	MMF1	Protein MMF1, mitochondrial	0.925847	0.0465315
P00549	CDC19	Pyruvate kinase 1	0.918349	0.0299736
P02557	TUB2	Tubulin beta chain	0.912971	0.0227105
Q12272	TPT1	tRNA 2-phosphotransferase	0.907513	0.0184295
P14020	DPM1	Dolichol-phosphate mannosyltransferase	0.906042	0.0218793
Q08723	RPN8	26S proteasome regulatory subunit RPN8	0.902445	0.0384363
P32449	ARO4	Phospho-2-dehydro-3-deoxyheptonate aldolase, tyrosine-inhibited	0.900795	0.0290993
P28000	RPC19	DNA-directed RNA polymerases I and III subunit RPAC2	0.896744	0.0199702
P53166	MRH4	ATP-dependent RNA helicase MRH4, mitochondrial	0.893823	0.0204496
P07703	RPC40	DNA-directed RNA polymerases I and III subunit RPAC1	0.889351	0.0160853
P38765	YHI9	Uncharacterized isomerase YHI9	0.887885	0.0199974
P36013	MAE1	NAD-dependent malic enzyme, mitochondrial	0.881645	0.0199744
P08524	ERG20	Farnesyl pyrophosphate synthase	0.876761	0.0443046
P32861	UGP1	UTP--glucose-1-phosphate uridylyltransferase	0.875215	0.0234826
P21771	MRPS28	37S ribosomal protein S28, mitochondrial	0.874529	0.0321528
P39076	CCT2	T-complex protein 1 subunit beta	0.874026	0.0261639
P35197	GCS1	ADP-ribosylation factor GTPase-activating protein GCS1	0.873363	0.0205753
P29547	CAM1	Elongation factor 1-gamma 1	0.873048	0.0273387
P40531	GVP36	Protein GVP36	0.869755	0.0199702
P39936	TIF4632	Eukaryotic initiation factor 4F subunit p130	0.864821	0.0447538
P38882	UTP9	U3 small nucleolar RNA-associated protein 9	0.861302	0.0309743
P13663	HOM2	Aspartate-semialdehyde dehydrogenase	0.853788	0.0336665
P18562	FUR1	Uracil phosphoribosyltransferase	0.851632	0.0441881
P15705	STI1	Heat shock protein STI1	0.849697	0.0206773
P12709	PGI1	Glucose-6-phosphate isomerase	0.844944	0.0341506
P34241	URB1	Nucleolar pre-ribosomal-associated protein 1	0.842404	0.0258798
P30624	FAA1;FAA3	Long-chain-fatty-acid--CoA ligase 1;Long-chain-fatty-acid--CoA ligase 3	0.836064	0.0250777
P11745	RNA1	Ran GTPase-activating protein 1	0.832565	0.0299736
P36048	SNU114	Pre-mRNA-splicing factor SNU114	0.832521	0.0321528
P39101	CAJ1	Protein CAJ1	0.829253	0.0261639
P33734	HIS7	Imidazole glycerol phosphate synthase hisHF;Glutamine amidotransferase;Cyclase	0.825376	0.0443387
Q06146	YLR257W	Uncharacterized protein YLR257W	0.823893	0.0473844
Q06440	CRN1	Coronin-like protein	0.817427	0.0441881
Q12375	ORT1	Mitochondrial ornithine transporter 1	0.811239	0.0398873
P06101	CDC37	Hsp90 co-chaperone Cdc37	0.803561	0.046822
P39935	TIF4631;TIF4632	Eukaryotic initiation factor 4F subunit p150;Eukaryotic initiation factor 4F subunit p130	0.80125	0.0256623
Q02773	RPM2	Ribonuclease P protein component, mitochondrial	0.80044	0.0250805
P40462	TMA108	Protein TMA108	0.799208	0.0324512
P32454	APE2	Aminopeptidase 2, mitochondrial	0.794899	0.0302958
P39954	SAH1	Adenosylhomocysteinase	0.792086	0.0412702
P40991	NOP2	25S rRNA (cytosine(2870)-C(5))-methyltransferase	0.790434	0.0485059
P32901	PTR2	Peptide transporter PTR2	0.790045	0.047193
P38295	EHT1	Medium-chain fatty acid ethyl ester synthase/esterase 2	0.787734	0.0453359
P16603	NCP1	NADPH--cytochrome P450 reductase	0.787528	0.041851
P00447	SOD2	Superoxide dismutase [Mn], mitochondrial	0.787156	0.0350269
P31412	VMA5	V-type proton ATPase subunit C	0.784162	0.0276331
P17709	GLK1;EMI2	Glucokinase-1;Putative glucokinase-2	0.780283	0.0453134
P15454	GUK1	Guanylate kinase	0.778232	0.0493991
P34760	TSA1	Peroxiredoxin TSA1	0.771627	0.0435777
P22803	TRX2	Thioredoxin-2	0.766757	0.0364187
P47096	BNA1	3-hydroxyanthranilate 3,4-dioxygenase	0.766329	0.0319446
Q86ZR7	YKL033W-A	Putative uncharacterized hydrolase YKL033W-A	0.761309	0.0387371
P06168	ILV5	Ketol-acid reductoisomerase, mitochondrial	0.757698	0.0406311
P36018	YPT52	GTP-binding protein YPT52	0.756276	0.0367888
Q08960	TYW1	S-adenosyl-L-methionine-dependent tRNA 4-demethylwyosine synthase	0.755633	0.0362983
P01120	RAS2	Ras-like protein 2	0.745055	0.0357278
P31688	TPS2	Trehalose-phosphatase	0.741711	0.0352512
Q07381	TSR1	Ribosome biogenesis protein TSR1	0.741618	0.0334844
P15108	HSP82;HSC82	ATP-dependent molecular chaperone HSP82;ATP-dependent molecular chaperone HSC82	0.740422	0.0488
P47160	ENT3	Epsin-3	0.736215	0.0357278
P47039	BNA3	Probable kynurenine--oxoglutarate transaminase BNA3	0.732295	0.0351309
Q99383	HRP1	Nuclear polyadenylated RNA-binding protein 4	0.73099	0.0429476
P34730	BMH2	Protein BMH2	0.730764	0.047193
P12612	TCP1	T-complex protein 1 subunit alpha	0.716725	0.0460163
P25623	SYP1	Suppressor of yeast profilin deletion	0.716219	0.0456556
Q12019	MDN1	Midasin	0.711269	0.0419212
P00890	CIT1	Citrate synthase, mitochondrial	0.705669	0.0419212
P50107	GLO1	Lactoylglutathione lyase	0.705395	0.0473343
P38845	CRP1	Cruciform DNA-recognizing protein 1;CRP1 short N-terminal subpeptide;CRP1 short C-terminal subpeptide	0.699363	0.0443387
P32599	SAC6	Fimbrin	0.681143	0.0488905
Q05468	RQC1	Ribosome quality control complex subunit 1	0.669336	0.0493302
P29704	ERG9	Squalene synthase	2.84223	0.116108
Q06010	STE23	A-factor-processing enzyme	2.55121	0.269973
P36102	PAN3	PAB-dependent poly(A)-specific ribonuclease subunit PAN3	2.41711	0.321156
P53724	MRPL50	54S ribosomal protein L50, mitochondrial	1.93076	0.0688642
Q04458	HFD1	Fatty aldehyde dehydrogenase HFD1	1.86447	0.0767737
P32911	SUI1	Eukaryotic translation initiation factor eIF-1	1.82077	0.0507601
Q02486	ABF2	ARS-binding factor 2, mitochondrial	1.77635	0.140101
P39726	GCV3	Glycine cleavage system H protein, mitochondrial	1.65119	0.190052
P53719		Uncharacterized protein YNR014W	1.60693	0.37055
P32523	PRP19	Pre-mRNA-processing factor 19	1.57083	0.0917896
P38836	ECM14	Putative metallocarboxypeptidase ECM14	1.55192	0.0646767
Q01476	UBP2	Ubiquitin carboxyl-terminal hydrolase 2	1.3941	0.12156
Q12127	CCW12;CCW22	Covalently-linked cell wall protein 12;Putative covalently bound cell wall protein 22	1.33465	0.0975355
P02400	RPP2B	60S acidic ribosomal protein P2-beta	1.26151	0.0513123
P07170	ADK1	Adenylate kinase	1.21734	0.0631721
Q3E705	EFG1	rRNA-processing protein EFG1	1.19195	0.118278
P32899	IMP3	U3 small nucleolar ribonucleoprotein protein IMP3	1.17488	0.0686707
P39676	YHB1	Flavohemoprotein	1.14908	0.0882096
Q12125	GET4	Golgi to ER traffic protein 4	1.10825	0.0855274
Q02821	SRP1	Importin subunit alpha	1.09436	0.071216
P40029	MXR1	Peptide methionine sulfoxide reductase	1.08692	0.0629773
P38988	GGC1	Mitochondrial GTP/GDP carrier protein 1	1.08044	0.0550451
P10614	ERG11	Lanosterol 14-alpha demethylase	1.03214	0.0726421
P22517	CMK2	Calcium/calmodulin-dependent protein kinase II	1.02835	0.225179
P22203	VMA4	V-type proton ATPase subunit E	0.969065	0.073315
P25342	CDC10	Cell division control protein 10	0.96801	0.113258
Q07623	NOP6	Nucleolar protein 6	0.966934	0.117473
P39016	MPT5	Suppressor protein MPT5	0.963476	0.0785152
P21147	OLE1	Acyl-CoA desaturase 1	0.954316	0.515052
P53078	SDT1	Suppressor of disruption of TFIIS	0.949433	0.266553
P03965	CPA2	Carbamoyl-phosphate synthase arginine-specific large chain	0.935428	0.100851
P38336	POP4	RNases MRP/P 32.9 kDa subunit	0.926165	0.0550586
P08566	ARO1	Pentafunctional AROM polypeptide;3-dehydroquinate synthase;3-phosphoshikimate 1-carboxyvinyltransferase;Shikimate kinase;3-dehydroquinate dehydratase;Shikimate dehydrogenase	0.92295	0.0585887
Q02793	SKI8	Antiviral protein SKI8	0.920114	0.0569161
Q08206	YOL036W	Uncharacterized protein YOL036W	0.917305	0.334841
P47135	JSN1	Protein JSN1	0.914624	0.0975355
P53250	TWF1	Twinfilin-1	0.913137	0.0688642
P40018	SMB1	Small nuclear ribonucleoprotein-associated protein B	0.910779	0.319276
P18544	ARG8	Acetylornithine aminotransferase, mitochondrial	0.896774	0.0818239
P19414	ACO1	Aconitate hydratase, mitochondrial	0.89414	0.0519098
P38886	RPN10	26S proteasome regulatory subunit RPN10	0.890846	0.272045
P53914	KRE33	UPF0202 protein KRE33	0.887251	0.0695111
P40079	LCP5	U3 small nucleolar ribonucleoprotein protein LCP5	0.883237	0.0565027
P35842	PHO11;PHO12	Acid phosphatase PHO11;Acid phosphatase PHO12	0.882967	0.272045
P31334	MRPL9	54S ribosomal protein L9, mitochondrial	0.882322	0.0890701
P47143	ADO1	Adenosine kinase	0.878824	0.0774162
P53303	ZPR1	Zinc finger protein ZPR1	0.876192	0.0695111
P23595	PPH22;PPH21	Serine/threonine-protein phosphatase PP2A-2 catalytic subunit;Serine/threonine-protein phosphatase PP2A-1 catalytic subunit	0.86969	0.0513117
P57743	LSM3	U6 snRNA-associated Sm-like protein LSm3	0.863304	0.12461
Q12034	SLF1	Protein SLF1	0.859119	0.0629773
P32769	HBS1	Elongation factor 1 alpha-like protein	0.858485	0.0522391
P40047	ALD5	Aldehyde dehydrogenase 5, mitochondrial	0.849915	0.0545178
Q03835	GRX3	Monothiol glutaredoxin-3	0.843077	0.059991
P03069	GCN4	General control protein GCN4	0.837549	0.0938817
P54861	DNM1	Dynamin-related protein DNM1	0.836829	0.213259
Q01477	UBP3	Ubiquitin carboxyl-terminal hydrolase 3	0.833651	0.0544508
P21339	MSB1	Morphogenesis-related protein MSB1	0.833152	0.362391
P21264	ADE2	Phosphoribosylaminoimidazole carboxylase	0.832696	0.0690066
P39079	CCT6	T-complex protein 1 subunit zeta	0.828005	0.0849663
Q02256	YVH1	Tyrosine-protein phosphatase YVH1	0.82206	0.176408
P37262	SOL2	6-phosphogluconolactonase-like protein 2	0.820937	0.114859
P34761	WHI3	Protein WHI3	0.820385	0.280855
Q08689	NAT5	N-terminal acetyltransferase A complex subunit NAT5	0.816473	0.079677
P38840	ARO9	Aromatic amino acid aminotransferase 2	0.815211	0.0615893
P25375	PRD1	Saccharolysin	0.812863	0.0565027
P36534	MRPL40	54S ribosomal protein L40, mitochondrial	0.809274	0.0734895
Q04338	VTI1	t-SNARE VTI1	0.809217	0.0774162
P23180	AIM17	Probable oxidoreductase AIM17	0.807948	0.243167
Q12434	RDI1	Rho GDP-dissociation inhibitor	0.805551	0.0545178
P22768	ARG1	Argininosuccinate synthase	0.80525	0.0922105
P07342	ILV2	Acetolactate synthase catalytic subunit, mitochondrial	0.803158	0.114992
P19524	MYO2	Myosin-2	0.801499	0.15051
P19097	FAS2	Fatty acid synthase subunit alpha;Acyl carrier;3-oxoacyl-[acyl-carrier-protein] reductase;3-oxoacyl-[acyl-carrier-protein] synthase	0.80019	0.166769
P16120	THR4	Threonine synthase	0.797322	0.0644323
P23639	PRE8	Proteasome subunit alpha type-2	0.793945	0.072297
P00815	HIS4	Histidine biosynthesis trifunctional protein;Phosphoribosyl-AMP cyclohydrolase;Phosphoribosyl-ATP pyrophosphohydrolase;Histidinol dehydrogenase	0.791637	0.0505094
P15700	URA6	Uridylate kinase	0.790466	0.141035
P34160	STO1	Nuclear cap-binding protein complex subunit 1	0.78806	0.065502
P48015	GCV1	Aminomethyltransferase, mitochondrial	0.780396	0.0766083
P15019	TAL1	Transaldolase	0.775827	0.0902383
P38968	SEC31	Protein transport protein SEC31	0.77568	0.172684
P33775	PMT1	Dolichyl-phosphate-mannose--protein mannosyltransferase 1	0.772143	0.0837709
Q12460	NOP56	Nucleolar protein 56	0.770526	0.0793975
P13298	URA5	Orotate phosphoribosyltransferase 1	0.768092	0.119589
P32457	CDC3	Cell division control protein 3	0.767713	0.0513969
P32895	PRS1	Ribose-phosphate pyrophosphokinase 1	0.76027	0.0517274
P38205	NCL1	Multisite-specific tRNA:(cytosine-C(5))-methyltransferase	0.754278	0.0864496
P07252	CBP1	Cytochrome B pre-mRNA-processing protein 1	0.75123	0.0890701
Q99207	NOP14	Nucleolar complex protein 14	0.746295	0.0631189
Q08162	DIS3	Exosome complex exonuclease DIS3	0.740242	0.0532236
Q03219		Uncharacterized protein YMR178W	0.7398	0.0998495
Q03940	RVB1	RuvB-like protein 1	0.736913	0.0960346
P36525	MRPL24	54S ribosomal protein L24, mitochondrial	0.735972	0.141582
Q06142	KAP95	Importin subunit beta-1	0.735059	0.145936
P38353	SSH1	Sec sixty-one protein homolog	0.734613	0.102204
P17157	PHO85	Cyclin-dependent protein kinase PHO85	0.734573	0.080193
P25043	PUP1	Proteasome subunit beta type-2	0.733409	0.0544993
P28274	URA7	CTP synthase 1	0.7307	0.0740845
P12688	YPK1	Serine/threonine-protein kinase YPK1	0.728686	0.0505075
P03871	REP1	Partitioning protein REP1	0.722428	0.580295
Q06147	LCB5	Sphingoid long chain base kinase 5	0.719847	0.0818239
P00942	TPI1	Triosephosphate isomerase	0.717504	0.0580926
P32602	SEC17	Alpha-soluble NSF attachment protein	0.716577	0.0629773
Q04371		Protein-glutamate O-methyltransferase	0.716174	0.0536213
P04786	TOP1	DNA topoisomerase 1	0.715748	0.0753062
P37012	PGM2	Phosphoglucomutase 2	0.715381	0.0679256
P38234	RFS1	Protein RFS1	0.715225	0.0670177
P47047	MTR4	ATP-dependent RNA helicase DOB1	0.713872	0.0696643
P54115	ALD6	Magnesium-activated aldehyde dehydrogenase, cytosolic	0.713258	0.059991
P54860	UFD2	E4 ubiquitin-protein ligase UFD2	0.71075	0.0926128
P43616	DUG1	Cys-Gly metallodipeptidase DUG1	0.708913	0.271159
P35691	TMA19	Translationally-controlled tumor protein homolog	0.707137	0.0776721
P11938	RAP1	DNA-binding protein RAP1	0.704832	0.0900894
P31116	HOM6	Homoserine dehydrogenase	0.703512	0.0647102
P33767	WBP1	Dolichyl-diphosphooligosaccharide--protein glycosyltransferase subunit WBP1	0.703511	0.0741586
Q12449	AHA1	Hsp90 co-chaperone AHA1	0.702273	0.0818239
P40578	MGA2	Protein MGA2	0.700012	0.244498
Q03774	TRM82	tRNA (guanine-N(7)-)-methyltransferase non-catalytic subunit TRM82	0.698735	0.0631189
P40106	GPP2	Glycerol-1-phosphate phosphohydrolase 2	0.698598	0.0600111
P39960	BEM2	GTPase-activating protein BEM2/IPL2	0.691371	0.0547852
P47166	SGM1	Protein SGM1	0.690581	0.0804333
P38011	ASC1	Guanine nucleotide-binding protein subunit beta-like protein	0.690108	0.0572545
P40217	TIF34	Eukaryotic translation initiation factor 3 subunit I	0.688861	0.0703213
P17106	CBF1	Centromere-binding protein 1	0.688726	0.0513117
P41940	PSA1	Mannose-1-phosphate guanyltransferase	0.6887	0.0646287
P00830	ATP2	ATP synthase subunit beta, mitochondrial	0.688114	0.118629
P14907	NSP1	Nucleoporin NSP1	0.686706	0.0904178
P38772	BCD1	Box C/D snoRNA protein 1	0.684607	0.118674
Q06698	YLR419W	Putative ATP-dependent RNA helicase YLR419W	0.682945	0.0511083
P43555	EMP47	Protein EMP47	0.678561	0.278496
P36126	SPO14	Phospholipase D1	0.673563	0.159491
P43585	VTC2	Vacuolar transporter chaperone 2	0.671462	0.0616083
P32614	FRD1	Fumarate reductase 1	0.668673	0.0741586
P19146	ARF1;ARF2	ADP-ribosylation factor 1;ADP-ribosylation factor 2	0.668204	0.0679357
P21524	RNR1	Ribonucleoside-diphosphate reductase large chain 1	0.666966	0.0524498
P40077	DSE1	Protein DSE1	0.661304	0.076537
Q10740	LAP2	Leukotriene A-4 hydrolase homolog	0.660364	0.0631721
P39704	ERP2;ERP4	Protein ERP2;Protein ERP4	0.655198	0.163902
Q06679	UTP4	U3 small nucleolar RNA-associated protein 4	0.651643	0.079677
Q06151	DCS1	m7GpppX diphosphatase	0.649247	0.0690132
P07283	SEC53	Phosphomannomutase	0.645731	0.0768016
Q04013	YHM2	Citrate/oxoglutarate carrier protein	0.642383	0.162081
Q07844	RIX7	Ribosome biogenesis ATPase RIX7	0.642024	0.0746223
P06208	LEU4	2-isopropylmalate synthase	0.640418	0.0980626
P25373	GRX1	Glutaredoxin-1	0.639058	0.0743328
P47176	BAT2	Branched-chain-amino-acid aminotransferase, cytosolic	0.635486	0.117473
P37303	GLY1	Low specificity L-threonine aldolase	0.628523	0.0695484
P32568	SNQ2	Protein SNQ2	0.627209	0.0646441
P15303	SEC23	Protein transport protein SEC23	0.626611	0.0828552
P39714	BDH1	(R,R)-butanediol dehydrogenase	0.625901	0.0610644
P40202	CCS1	Superoxide dismutase 1 copper chaperone	0.624727	0.103415
P50094	IMD4	Inosine-5-monophosphate dehydrogenase 4	0.624382	0.0837927
P09733	TUB1;TUB3	Tubulin alpha-1 chain;Tubulin alpha-3 chain	0.62417	0.143055
P38152	CTP1	Tricarboxylate transport protein	0.622111	0.411142
P34248		Probable intramembrane protease YKL100C	0.621344	0.168281
P43603	LSB3	LAS seventeen-binding protein 3	0.620828	0.106935
Q06178	NMA1	Nicotinamide/nicotinic acid mononucleotide adenylyltransferase 1	0.62047	0.233244
P18239	PET9	ADP,ATP carrier protein 2	0.619363	0.138125
P39077	CCT3	T-complex protein 1 subunit gamma	0.619023	0.0916212
P11076	ARF1	ADP-ribosylation factor 1	0.615305	0.0960346
P21965	MCK1	Protein kinase MCK1	0.615125	0.534312
P17505	MDH1	Malate dehydrogenase, mitochondrial	0.612715	0.216761
P17967	PDI1	Protein disulfide-isomerase	0.612585	0.102427
P53852		Cysteine--tRNA ligase	0.61243	0.0753062
P53759	DUS1	tRNA-dihydrouridine(16/17) synthase [NAD(P)(+)]	0.612252	0.123206
Q07505	YDL086W	Putative carboxymethylenebutenolidase	0.611846	0.0692153
P37898	AAP1	Alanine/arginine aminopeptidase	0.608379	0.0985386
P54838	DAK1	Dihydroxyacetone kinase 1	0.60692	0.0921093
P06782	SNF1	Carbon catabolite-derepressing protein kinase	0.605983	0.147056
P32356	NTH1	Neutral trehalase	0.602027	0.113906
P25605	ILV6	Acetolactate synthase small subunit, mitochondrial	0.599797	0.114859
P38427	TSL1	Trehalose synthase complex regulatory subunit TSL1	0.59883	0.0695111
P12695	LAT1	Dihydrolipoyllysine-residue acetyltransferase component of pyruvate dehydrogenase complex, mitochondrial	0.597271	0.198163
P20459	SUI2	Eukaryotic translation initiation factor 2 subunit alpha	0.59657	0.0951197
P25293	NAP1	Nucleosome assembly protein	0.594182	0.100239
P38230	ZTA1	Probable quinone oxidoreductase	0.593703	0.0761301
P23776	EXG1	Glucan 1,3-beta-glucosidase I/II	0.59231	0.0771755
Q02046	MTD1	Methylenetetrahydrofolate dehydrogenase [NAD(+)]	0.591666	0.134603
Q12080	NOP53	Ribosome biogenesis protein NOP53	0.590775	0.100628
P47137		Uncharacterized oxidoreductase YJR096W	0.590014	0.218323
P53295	RBG2	Ribosome-interacting GTPase 2	0.588928	0.295124
P32469	DPH5	Diphthine synthase	0.588737	0.165878
P32379	PUP2	Proteasome subunit alpha type-5	0.587434	0.103714
Q12009	TRM8	tRNA (guanine-N(7)-)-methyltransferase	0.585446	0.12845
P32860	NFU1	NifU-like protein, mitochondrial	0.583739	0.0774162
P23638	PRE9	Proteasome subunit alpha type-3	0.581661	0.080193
P07258	CPA1	Carbamoyl-phosphate synthase arginine-specific small chain	0.58032	0.175923
P0CX26	RPL43B;RPL43A	60S ribosomal protein L43-B;60S ribosomal protein L43-A	0.580073	0.102785
P28495	CAP1	F-actin-capping protein subunit alpha	0.577619	0.152059
P07251	ATP1	ATP synthase subunit alpha, mitochondrial	0.5773	0.200871
P40516	EFM4	Protein-lysine N-methyltransferase EFM4	0.577126	0.270672
Q12265	PRS5	Ribose-phosphate pyrophosphokinase 5	0.575964	0.080193
P00498	HIS1	ATP phosphoribosyltransferase	0.574801	0.102325
Q05785	ENT2	Epsin-2	0.57472	0.247999
P10964	RPA190	DNA-directed RNA polymerase I subunit RPA190	0.574322	0.115375
Q12377	RPN6	26S proteasome regulatory subunit RPN6	0.571392	0.213654
P34222	PTH2	Peptidyl-tRNA hydrolase 2	0.571045	0.174103
P38203	LSM2	U6 snRNA-associated Sm-like protein LSm2	0.570706	0.0818016
P35719	MRP8	Uncharacterized protein MRP8	0.570565	0.0960346
P14306	TFS1	Carboxypeptidase Y inhibitor	0.567932	0.102142
P38857	MPC2	Mitochondrial pyruvate carrier 2	0.566838	0.0980626
P32790	SLA1	Actin cytoskeleton-regulatory complex protein SLA1	0.566454	0.0849663
Q05672	RBS1	RNA-binding suppressor of PAS kinase protein 1	0.56598	0.113823
P05150	ARG3	Ornithine carbamoyltransferase	0.564832	0.173808
P42842	EMW1	Essential for maintenance of the cell wall protein 1	0.563085	0.0960346
P38330		Protein RMD9-like, mitochondrial	0.561565	0.21669
P47044		LOG family protein YJL055W	0.559265	0.228117
P54003	SUR7	Protein SUR7	0.557699	0.103443
Q03161		Glucose-6-phosphate 1-epimerase	0.55242	0.134594
P36521	MRPL11	54S ribosomal protein L11, mitochondrial	0.551322	0.0913945
P53111	ARI1	NADPH-dependent aldehyde reductase ARI1	0.548917	0.153673
P15873	POL30	Proliferating cell nuclear antigen	0.54746	0.205346
P49435	APT1	Adenine phosphoribosyltransferase 1	0.547044	0.371163
P32628	RAD23	UV excision repair protein RAD23	0.546253	0.138829
Q05584	GLO2	Hydroxyacylglutathione hydrolase, cytoplasmic isozyme	0.54519	0.135377
P38351	PAF1	RNA polymerase II-associated protein 1	0.543565	0.128246
P25451	PUP3	Proteasome subunit beta type-3	0.540637	0.182885
P49095	GCV2	Glycine dehydrogenase (decarboxylating), mitochondrial	0.539394	0.145554
P33302	PDR5	Pleiotropic ABC efflux transporter of multiple drugs	0.538141	0.112886
P54885	PRO2	Gamma-glutamyl phosphate reductase	0.53785	0.140819
P36528	MRPL17	54S ribosomal protein L17, mitochondrial	0.53631	0.110812
P31383	TPD3	Protein phosphatase PP2A regulatory subunit A	0.535985	0.352257
P08468	PET111	Protein PET111, mitochondrial	0.535966	0.111071
P53615	NCE103	Carbonic anhydrase	0.533301	0.280102
P50095	IMD2;IMD3	Inosine-5-monophosphate dehydrogenase 2;Inosine-5-monophosphate dehydrogenase 3	0.531915	0.174103
P25586	KRR1	KRR1 small subunit processome component	0.531372	0.142946
P32916	SRP101	Signal recognition particle receptor subunit alpha homolog	0.531295	0.128087
P25654		UPF0587 protein YCR090C	0.529444	0.116486
Q04182	PDR15	ATP-dependent permease PDR15	0.528605	0.213042
Q12465	RAX2	Bud site selection protein RAX2	0.526282	0.21818
P20967	KGD1	2-oxoglutarate dehydrogenase, mitochondrial	0.525638	0.411142
P53905	LSM7	U6 snRNA-associated Sm-like protein LSm7	0.523786	0.707538
P10591	SSA1;SSA4	Heat shock protein SSA1;Heat shock protein SSA4	0.523303	0.141477
P24279	MCM3	DNA replication licensing factor MCM3	0.522955	0.506449
P26754	RFA2	Replication factor A protein 2	0.51818	0.153148
P16387	PDA1	Pyruvate dehydrogenase E1 component subunit alpha, mitochondrial	0.517143	0.665232
Q08492	BUD21	Bud site selection protein 21	0.513093	0.202872
P50109	PSP2	Protein PSP2	0.510691	0.166286
P54113	ADE16	Bifunctional purine biosynthesis protein ADE16;Phosphoribosylaminoimidazolecarboxamide formyltransferase;IMP cyclohydrolase	0.510648	0.385388
Q07655	WHI4	Protein WHI4	0.510173	0.12564
Q12389	DBP10	ATP-dependent RNA helicase DBP10	0.509679	0.138956
P40032	TPA1	Prolyl 3,4-dihydroxylase TPA1	0.508377	0.15051
P53881	MRPL22	54S ribosomal protein L22, mitochondrial	0.508256	0.166769
P27472	GSY2	Glycogen [starch] synthase isoform 2	0.507766	0.122422
P17649	UGA1	4-aminobutyrate aminotransferase	0.505933	0.163818
P25349	YCP4	Flavoprotein-like protein YCP4	0.505742	0.283148
P15442	GCN2	Serine/threonine-protein kinase GCN2	0.50462	0.140311
P53298	OKP1	Central kinetochore subunit OKP1	0.500811	0.320872
P47011	GLG2	Glycogenin-2	0.498807	0.217504
P12686	MRP13	37S ribosomal protein MRP13, mitochondrial	0.498425	0.434495
Q12048	ICY2	Protein ICY2	0.497552	0.493451
P38713	OSH3	Oxysterol-binding protein homolog 3	0.496904	0.125717
Q12464	RVB2	RuvB-like protein 2	0.495618	0.130075
P32793	YSC84	Protein YSC84	0.494841	0.15051
P33298	RPT3	26S protease regulatory subunit 6B homolog	0.494546	0.271159
P53885	MDG1	Signal transduction protein MDG1	0.494056	0.852553
P47017	LSM1	Sm-like protein LSm1	0.489844	0.549092
Q99369	FSH3	Family of serine hydrolases 3	0.487204	0.252614
P40546	FAF1	Protein FAF1	0.487087	0.220831
Q06704	IMH1	Golgin IMH1	0.485969	0.145284
Q04728	ARG7	Arginine biosynthesis bifunctional protein ArgJ, mitochondrial;Glutamate N-acetyltransferase;Amino-acid acetyltransferase;Arginine biosynthesis bifunctional protein ArgJ alpha chain;Arginine biosynthesis bifunctional protein ArgJ beta chain	0.485259	0.18725
P53133	YGL117W	Uncharacterized protein YGL117W	0.483323	0.459741
P53834	HCH1	Hsp90 co-chaperone HCH1	0.483035	0.144004
P33416	HSP78	Heat shock protein 78, mitochondrial	0.482004	0.153148
P11412	ZWF1	Glucose-6-phosphate 1-dehydrogenase	0.479807	0.344531
P38853	KEL1	Kelch repeat-containing protein 1	0.479182	0.147185
Q00362	CDC55	Protein phosphatase PP2A regulatory subunit B	0.478673	0.150644
P32565	RPN2	26S proteasome regulatory subunit RPN2	0.477725	0.206292
P22137	CHC1	Clathrin heavy chain	0.476296	0.349471
P40088	FTR1	Plasma membrane iron permease	0.475789	0.152893
P53743	ESF2	Pre-rRNA-processing protein ESF2	0.474728	0.203949
P29478	SEC65	Signal recognition particle subunit SEC65	0.473219	0.18725
P33299	RPT1	26S protease regulatory subunit 7 homolog	0.472105	0.160307
P21954	IDP1	Isocitrate dehydrogenase [NADP], mitochondrial	0.466653	0.231494
P32471	EFB1	Elongation factor 1-beta	0.464665	0.231494
P36047	SDS22	Protein phosphatase 1 regulatory subunit SDS22	0.463868	0.222438
Q12513	TMA17	Translation machinery-associated protein 17	0.463115	0.15018
P34240	ZRT3	Zinc-regulated transporter 3	0.462642	0.493451
P39966	PTC2	Protein phosphatase 2C homolog 2	0.462563	0.35878
P28319	CWP1	Cell wall protein CWP1	0.462277	0.559996
P07560	SEC4	Ras-related protein SEC4	0.459806	0.272179
Q04439	MYO5	Myosin-5	0.457616	0.152473
P00937	TRP3	Multifunctional tryptophan biosynthesis protein;Anthranilate synthase component 2;Indole-3-glycerol phosphate synthase	0.456989	0.175332
P38328	ARC40	Actin-related protein 2/3 complex subunit 1	0.455672	0.252005
P53075	SHE10	Outer spore wall assembly protein SHE10	0.451488	0.246277
Q00764	TPS1	Alpha,alpha-trehalose-phosphate synthase [UDP-forming] 56 kDa subunit	0.451467	0.156952
P47190	PMT3	Dolichyl-phosphate-mannose--protein mannosyltransferase 3	0.451118	0.356935
P38773	DOG2;DOG1	2-deoxyglucose-6-phosphate phosphatase 2;2-deoxyglucose-6-phosphate phosphatase 1	0.450063	0.21146
P49954	NIT3	Probable hydrolase NIT3	0.449492	0.173889
P53207	SNU71	U1 small nuclear ribonucleoprotein component SNU71	0.448004	0.175054
P15992	HSP26	Heat shock protein 26	0.447967	0.958783
P46367	ALD4	Potassium-activated aldehyde dehydrogenase, mitochondrial	0.447949	0.175332
P34221	PTC3;PTC2	Protein phosphatase 2C homolog 3;Protein phosphatase 2C homolog 2	0.445348	0.188906
O13297	CET1	mRNA-capping enzyme subunit beta	0.441275	0.169009
Q05580	HEL2	E3 ubiquitin-protein ligase HEL2	0.440232	0.34083
P17883	SKI3	Superkiller protein 3	0.438714	0.244498
P38961	RRP8	25S rRNA (adenine(645)-N(1))-methyltransferase	0.438228	0.405156
Q05905	HRI1	Protein HRI1	0.436954	0.225676
Q03973	HMO1	High mobility group protein 1	0.436555	0.692575
P32621	GDA1	Guanosine-diphosphatase	0.436206	0.298533
P38426	TPS3	Trehalose synthase complex regulatory subunit TPS3	0.435143	0.23881
P41698	BUD8	Bud site selection protein 8	0.434685	0.246277
Q12306	SMT3	Ubiquitin-like protein SMT3	0.433107	0.173962
P39926	SSO1;SSO2	Protein SSO1;Protein SSO2	0.427552	0.268851
Q00055	GPD1	Glycerol-3-phosphate dehydrogenase [NAD(+)] 1	0.426934	0.190944
Q01217	ARG5,6	Protein ARG5,6, mitochondrial;N-acetyl-gamma-glutamyl-phosphate reductase;Acetylglutamate kinase	0.426333	0.455465
P53327	SLH1	Antiviral helicase SLH1	0.426033	0.421751
P47134	BIR1	Protein BIR1	0.425923	0.18725
P14065	GCY1	Glycerol 2-dehydrogenase (NADP(+))	0.424828	0.359323
P33892	GCN1	Translational activator GCN1	0.424048	0.245619
Q06505	SPN1	Transcription factor SPN1	0.421982	0.309126
P21243	SCL1	Proteasome subunit alpha type-1	0.421132	0.238618
P06701	SIR3	Regulatory protein SIR3	0.42055	0.254459
P48361	ASK10	Activator of SKN7 protein 10	0.419902	0.200871
P00359	TDH3	Glyceraldehyde-3-phosphate dehydrogenase 3	0.41972	0.237551
Q01939	RPT6	26S protease regulatory subunit 8 homolog	0.418405	0.370463
P40093	YER156C	UPF0160 protein YER156C	0.418256	0.364936
P28834	IDH1	Isocitrate dehydrogenase [NAD] subunit 1, mitochondrial	0.41714	0.356937
Q08421	ETT1	Enhancer of translation termination 1	0.415947	0.818136
Q02969	PEX25	Peroxisomal membrane protein PEX25	0.413893	0.401241
P07275	PUT2	Delta-1-pyrroline-5-carboxylate dehydrogenase, mitochondrial	0.411646	0.206735
P43639	CKB1	Casein kinase II subunit beta	0.410923	0.369957
Q12408	NPC2	Phosphatidylglycerol/phosphatidylinositol transfer protein	0.406162	0.221503
P38993	FET3	Iron transport multicopper oxidase FET3	0.406142	0.345918
Q04409	EMI2	Putative glucokinase-2	0.405409	0.300099
P32473	PDB1	Pyruvate dehydrogenase E1 component subunit beta, mitochondrial	0.404022	0.245888
P07246	ADH3	Alcohol dehydrogenase 3, mitochondrial	0.402106	0.299697
P39931	SSP120	Protein SSP120	0.399325	0.238129
Q04602	VBA4	Vacuolar basic amino acid transporter 4	0.399251	0.475705
Q06511	RRP15	Ribosomal RNA-processing protein 15	0.397075	0.259582
P32608	RTG2	Retrograde regulation protein 2	0.394969	0.224055
Q12680	GLT1	Glutamate synthase [NADH]	0.394097	0.285748
P23724	PRE7	Proteasome subunit beta type-6	0.391967	0.728469
P40303	PRE6	Proteasome subunit alpha type-4	0.391594	0.356457
P00358	TDH2	Glyceraldehyde-3-phosphate dehydrogenase 2	0.389669	0.310558
Q00711	SDH1	Succinate dehydrogenase [ubiquinone] flavoprotein subunit, mitochondrial	0.38694	0.347087
P17555	SRV2	Adenylyl cyclase-associated protein	0.386894	0.233244
P30656	PRE2	Proteasome subunit beta type-5	0.383779	0.374507
Q08965	BMS1	Ribosome biogenesis protein BMS1	0.383515	0.310936
P38631	FKS1	1,3-beta-glucan synthase component FKS1	0.381935	0.280654
Q06833	YPR091C	Uncharacterized PH domain-containing protein YPR091C	0.381033	0.266618
P53622	COP1	Coatomer subunit alpha	0.37662	0.50431
P18962	DAP2	Dipeptidyl aminopeptidase B	0.376488	0.271159
P15274	AMD1	AMP deaminase	0.373639	0.27969
P38996	NAB3	Nuclear polyadenylated RNA-binding protein 3	0.373537	0.271159
P33297	RPT5	26S protease regulatory subunit 6A	0.373397	0.261598
P41811	SEC27	Coatomer subunit beta	0.373023	0.312527
P38810	SFB3	SED5-binding protein 3	0.370503	0.534259
P36088		Free methionine-R-sulfoxide reductase	0.369796	0.477886
P31539	HSP104	Heat shock protein 104	0.369276	0.356457
P30822	CRM1	Exportin-1	0.365905	0.332316
P46680	AIP1	Actin-interacting protein 1	0.365227	0.252614
P38326	SWC5	SWR1-complex protein 5	0.363733	0.405723
P32466	HXT3	Low-affinity glucose transporter HXT3	0.362984	0.453289
P00431	CCP1	Cytochrome c peroxidase, mitochondrial	0.361869	0.37937
P32623	UTR2	Probable glycosidase CRH2	0.359831	0.405723
P11433	CDC24	Cell division control protein 24	0.359163	0.528152
P53313	SDA1	Protein SDA1	0.357293	0.394862
P00330	ADH1	Alcohol dehydrogenase 1	0.355605	0.348536
P50101	UBP15	Ubiquitin carboxyl-terminal hydrolase 15	0.354712	0.280654
P38170	BRN1	Condensin complex subunit 2	0.353817	0.59332
P06738	GPH1	Glycogen phosphorylase	0.352904	0.339593
P53236	RSC1	Chromatin structure-remodeling complex subunit RSC1	0.351719	0.349542
P50089		Uncharacterized protein YGR237C	0.350713	0.359869
Q06132	SGD1	Suppressor of glycerol defect protein 1	0.350674	0.356937
P38931	SSN2	Mediator of RNA polymerase II transcription subunit 13	0.350502	0.366155
P32643	TMT1	Trans-aconitate 3-methyltransferase	0.349813	0.323844
P32892	DRS1	ATP-dependent RNA helicase DRS1	0.348992	0.276355
P41910	MAF1	Repressor of RNA polymerase III transcription MAF1	0.346704	0.825609
P41921	GLR1	Glutathione reductase	0.344338	0.34901
P33753	TRM2	tRNA (uracil(54)-C(5))-methyltransferase	0.343377	0.694264
Q05583	CIA1	Cytosolic iron-sulfur protein assembly protein 1	0.34141	0.359613
Q06103	RPN7	26S proteasome regulatory subunit RPN7	0.338349	0.850628
P27476	NSR1	Nuclear localization sequence-binding protein	0.337512	0.427446
P25582	SPB1	27S pre-rRNA (guanosine(2922)-2-O)-methyltransferase	0.336302	0.364702
P40052	YER079W	Uncharacterized protein YER079W	0.33339	0.366473
P47169	MET5	Sulfite reductase [NADPH] subunit beta	0.32807	0.540109
P40414	TPM2	Tropomyosin-2	0.327341	0.356937
Q12499	NOP58	Nucleolar protein 58	0.327257	0.358854
P26570	PPZ1;PPZ2	Serine/threonine-protein phosphatase PP-Z1;Serine/threonine-protein phosphatase PP-Z2	0.325609	0.512783
P23644	TOM40	Mitochondrial import receptor subunit TOM40	0.324622	0.607737
P38197		UPF0001 protein YBL036C	0.324481	0.793078
P00924	ENO1	Enolase 1	0.322949	0.532231
P38084	BAP2	Leu/Val/Ile amino-acid permease	0.322041	0.33547
Q04003	SAS4	Something about silencing protein 4	0.321765	0.523633
Q06408	ARO10	Transaminated amino acid decarboxylase	0.321639	0.421334
Q12335	PST2	Protoplast secreted protein 2	0.321216	0.321434
Q06680	YCG1	Condensin complex subunit 3	0.320938	0.455672
Q03048	COF1	Cofilin	0.320577	0.357672
Q12753	HAA1	Transcriptional activator HAA1	0.317285	0.428249
P36017	VPS21	Vacuolar protein sorting-associated protein 21	0.31613	0.503352
Q12186	MSL5	Branchpoint-bridging protein	0.315529	0.492478
P28625	YIM1	Protein YIM1	0.315128	0.717525
P48237	CCM1	Mitochondrial group I intron splicing factor CCM1	0.313771	0.393055
P01119	RAS1	Ras-like protein 1	0.311786	0.416825
Q12179	YPL245W	Uncharacterized protein YPL245W	0.310952	0.3732
Q01532	LAP3	Cysteine proteinase 1, mitochondrial	0.310378	0.634728
Q04712	RRN11	RNA polymerase I-specific transcription initiation factor RRN11	0.309807	0.76486
P38883	RIX1	Pre-rRNA-processing protein RIX1	0.309531	0.662753
P32563	VPH1	V-type proton ATPase subunit a, vacuolar isoform	0.307895	0.683084
P42945	UTP10	U3 small nucleolar RNA-associated protein 10	0.307562	0.394902
P47029	ALY2	Arrestin-related trafficking adapter 3	0.30723	0.344587
P49334	TOM22	Mitochondrial import receptor subunit TOM22	0.307173	0.421334
Q04432	HSP31	Glutathione-independent glyoxalase HSP31	0.305843	0.348708
P38764	RPN1	26S proteasome regulatory subunit RPN1	0.305541	0.415181
P07262	GDH1	NADP-specific glutamate dehydrogenase 1	0.303715	0.459278
P34072	MKS1	Negative regulator of RAS-cAMP pathway	0.303265	0.43154
Q07418	PEX19	Peroxisomal membrane protein import receptor PEX19	0.301049	0.419775
P36015	YKT6	Synaptobrevin homolog YKT6	0.299563	0.427883
P32521	PAN1	Actin cytoskeleton-regulatory complex protein PAN1	0.299361	0.363101
Q12481	RRP36	rRNA biogenesis protein RRP36	0.299067	0.454417
Q04347	BUD22	Bud site selection protein 22	0.298484	0.367147
Q03088	SVL3	Styryl dye vacuolar localization protein 3	0.298086	0.459741
P41832	BNI1	Protein BNI1	0.296224	0.686436
P53890	BNI5	Bud neck protein 5	0.292987	0.546043
Q12242	RUP1	UBA domain-containing protein RUP1	0.292851	0.506246
Q04491	SEC13	Protein transport protein SEC13	0.29108	0.501251
P14904	APE1	Vacuolar aminopeptidase 1	0.289498	0.421751
P39962	YCK3	Casein kinase I homolog 3	0.288616	0.3732
P32465	HXT1	Low-affinity glucose transporter HXT1	0.287402	0.403804
P16474	KAR2	78 kDa glucose-regulated protein homolog	0.28503	0.413273
P00410	COX2	Cytochrome c oxidase subunit 2	0.283322	0.407732
P32642	GRX4	Monothiol glutaredoxin-4	0.282993	0.403603
P54000	SUB1	RNA polymerase II transcriptional coactivator SUB1	0.282203	0.43154
P48234	ENP2	Ribosome biogenesis protein ENP2	0.281711	0.473565
Q04947	RTN1	Reticulon-like protein 1	0.2816	0.883851
P27614	CPS1	Carboxypeptidase S	0.281049	0.477886
P43535	GCN20	Protein GCN20	0.280574	0.629468
Q06451	TPO3	Polyamine transporter 3	0.280298	0.403603
P33202	UFD4	Ubiquitin fusion degradation protein 4	0.27795	0.455172
P32939	YPT7	GTP-binding protein YPT7	0.276837	0.455172
P42846	KRI1	Protein KRI1	0.276638	0.468208
P30665	MCM4	DNA replication licensing factor MCM4	0.27453	0.787949
Q12118	SGT2	Small glutamine-rich tetratricopeptide repeat-containing protein 2	0.273624	0.49655
P47818	CCC1	Protein CCC1	0.271927	0.553824
P00360	TDH1	Glyceraldehyde-3-phosphate dehydrogenase 1	0.271066	0.694264
P35184	SQT1	Ribosome assembly protein SQT1	0.267825	0.468379
Q08909	YOR385W	Uncharacterized protein YOR385W	0.267638	0.475705
P38114	TBS1	Uncharacterized transcriptional regulatory protein TBS1	0.266971	0.750127
P34756	FAB1	1-phosphatidylinositol 3-phosphate 5-kinase FAB1	0.266338	0.557769
P07267	PEP4	Saccharopepsin	0.266167	0.49313
P38624	PRE3	Proteasome subunit beta type-1	0.265348	0.636277
P48589	RPS12	40S ribosomal protein S12	0.265187	0.506246
Q06506	RRP9	Ribosomal RNA-processing protein 9	0.265018	0.461617
P40957	MAD1	Spindle assembly checkpoint component MAD1	0.264615	0.478584
Q03104	MSC1	Meiotic sister chromatid recombination protein 1	0.264265	0.455465
P08679	CIT2	Citrate synthase, peroxisomal	0.262477	0.477886
P28321	YJU3	Monoglyceride lipase	0.261732	0.473783
Q02455	MLP1	Protein MLP1	0.260635	0.440611
P32263	PRO3	Pyrroline-5-carboxylate reductase	0.260364	0.800395
P32771	SFA1	S-(hydroxymethyl)glutathione dehydrogenase	0.258785	0.514806
P47072		Uncharacterized protein YJL016W	0.258683	0.469529
Q12221	PUF2	mRNA-binding protein PUF2	0.258189	0.500425
Q12136	SAS10	Something about silencing protein 10	0.258153	0.494773
P53879	RHO5	GTP-binding protein RHO5	0.25779	0.501251
Q02725	VTC3	Vacuolar transporter chaperone 3	0.257622	0.683271
Q03834	MSH6	DNA mismatch repair protein MSH6	0.257077	0.57657
Q08951	APL5	AP-3 complex subunit delta	0.256281	0.468379
P36070	RRN3	RNA polymerase I-specific transcription initiation factor RRN3	0.254372	0.474359
P11655	SEC12	Guanine nucleotide-exchange factor SEC12	0.252896	0.597474
P36152	DRE2	Fe-S cluster assembly protein DRE2	0.251797	0.583258
Q03280	TOM1	E3 ubiquitin-protein ligase TOM1	0.251587	0.454417
P40968	CDC40	Pre-mRNA-processing factor 17	0.250146	0.521421
P34217	PIN4	RNA-binding protein PIN4	0.246608	0.883692
P16649	TUP1	General transcriptional corepressor TUP1	0.245115	0.559347
Q04373	PUF6	Pumilio homology domain family member 6	0.244664	0.513733
P39001	UME6	Transcriptional regulatory protein UME6	0.244488	0.723086
P32784	SCT1	Glycerol-3-phosphate O-acyltransferase 1	0.242203	0.520666
Q05854		Uncharacterized transcriptional regulatory protein YLR278C	0.241558	0.491377
P09624	LPD1	Dihydrolipoyl dehydrogenase, mitochondrial	0.239568	0.51949
P39969	BOI2	Protein BOI2	0.239371	0.566727
Q03103	ERO1	Endoplasmic oxidoreductin-1	0.23932	0.522625
Q12153	SSF2;SSF1	Ribosome biogenesis protein SSF2;Ribosome biogenesis protein SSF1	0.238261	0.546043
P24031	PHO3	Constitutive acid phosphatase	0.237301	0.559996
P0CS90	SSC1	Heat shock protein SSC1, mitochondrial	0.236229	0.579697
P39004	HXT7;HXT6	High-affinity hexose transporter HXT6	0.234754	0.721887
P53128	MET13	Methylenetetrahydrofolate reductase 2	0.232655	0.811726
Q12315	GLE1	Nucleoporin GLE1	0.232647	0.544664
P19882	HSP60	Heat shock protein 60, mitochondrial	0.231062	0.522488
P02829	HSP82	ATP-dependent molecular chaperone HSP82	0.230252	0.528152
P53843	IST1	Vacuolar protein sorting-associated protein IST1	0.229377	0.520666
D6VTK4	STE2	Pheromone alpha factor receptor	0.229264	0.73994
P38071	ETR1	Enoyl-[acyl-carrier protein] reductase [NADPH, B-specific], mitochondrial	0.228745	0.636304
P21304	PWP1	Periodic tryptophan protein 1	0.228546	0.517517
P46982	MNN5	Alpha-1,2-mannosyltransferase MNN5	0.22835	0.535736
Q12100	RTK1	Probable serine/threonine-protein kinase RTK1	0.228349	0.522681
P13130	SPS100	Sporulation-specific wall maturation protein	0.228178	0.64394
Q03640	TCB3	Tricalbin-3	0.226394	0.518347
P39985	POL5	DNA polymerase V	0.224015	0.582996
P32803	EMP24	Endosomal protein P24B	0.222853	0.673072
P32499	NUP2	Nucleoporin NUP2	0.222468	0.528152
Q04500	UTP14	U3 small nucleolar RNA-associated protein 14	0.222012	0.59332
P53150	LIF1	Ligase-interacting factor 1	0.221501	0.662753
Q12117	YRO2;MRH1	Protein YRO2;Protein MRH1	0.221217	0.582052
P39723	SPC72	Spindle pole component SPC72	0.220858	0.584099
P37302	APE3	Aminopeptidase Y	0.219906	0.627326
P53191	PIB2	Phosphatidylinositol 3-phosphate-binding protein 2	0.219664	0.556131
P54867	SLG1	Protein SLG1	0.217604	0.738493
P33339	TFC4	Transcription factor tau 131 kDa subunit	0.217452	0.661119
Q03661	ESC1	Silent chromatin protein ESC1	0.214811	0.559261
P43610	IRC5	Uncharacterized ATP-dependent helicase IRC5	0.214739	0.586124
P22211	NPR1	Nitrogen permease reactivator protein	0.214736	0.559347
P32917	STE5	Protein STE5	0.213804	0.692575
P53172	SDS23	Protein SDS23	0.213246	0.814352
P46669	RPA43	DNA-directed RNA polymerase I subunit RPA43	0.212828	0.562801
Q12176	MAK21	Ribosome biogenesis protein MAK21	0.21239	0.633868
Q04279	SEG1	Eisosome protein SEG1	0.210471	0.553824
P38789	SSF1	Ribosome biogenesis protein SSF1	0.210224	0.636277
P53165	SGF73	SAGA-associated factor 73	0.209032	0.633492
P53125	ITC1	Imitation switch two complex protein 1	0.208916	0.544679
Q06709	REH1	Cytoplasmic 60S subunit biogenesis factor REH1	0.207783	0.548847
P29465	CHS3	Chitin synthase 3	0.207085	0.64394
Q05518	PAL1	Protein PAL1	0.206135	0.631412
P38109		Putative serine carboxypeptidase YBR139W	0.204948	0.701221
P41810	SEC26	Coatomer subunit beta	0.203087	0.63678
Q08193	GAS5	1,3-beta-glucanosyltransferase GAS5	0.20283	0.631791
P09457	ATP5	ATP synthase subunit 5, mitochondrial	0.202783	0.82047
P32566	SMI1	Cell wall assembly regulator SMI1	0.198685	0.670652
P32334	MSB2	Signaling mucin MSB2	0.198263	0.872469
Q12363	WTM1	Transcriptional modulator WTM1	0.197213	0.576164
P25369	LSB5	LAS seventeen-binding protein 5	0.197209	0.680717
P32504	CBF2	Centromere DNA-binding protein complex CBF3 subunit A	0.196379	0.64394
Q12158	MCD1	Sister chromatid cohesion protein 1	0.196028	0.627326
P47006	RPA34	DNA-directed RNA polymerase I subunit RPA34	0.19535	0.676119
P11075	SEC7	Protein transport protein SEC7	0.195181	0.64394
P01123	YPT1	GTP-binding protein YPT1	0.193732	0.641413
Q12359	ATO3	Ammonia transport outward protein 3	0.192813	0.751595
Q12480	AIM45	Probable electron transfer flavoprotein subunit alpha, mitochondrial	0.192185	0.800395
P36100	TFA1	Transcription initiation factor IIE subunit alpha	0.192084	0.588543
P06104	RAD6	Ubiquitin-conjugating enzyme E2 2	0.191683	0.637073
P07257	QCR2	Cytochrome b-c1 complex subunit 2, mitochondrial	0.191586	0.59318
P15703	BGL2	Glucan 1,3-beta-glucosidase	0.191328	0.684409
P40038	PCL6	PHO85 cyclin-6	0.189619	0.60246
Q03656	SKY1	Serine/threonine-protein kinase SKY1	0.188175	0.676119
P38113	ADH5	Alcohol dehydrogenase 5	0.187188	0.768549
P38787	PAN5	2-dehydropantoate 2-reductase	0.184779	0.64394
P39520	IFH1	Protein IFH1	0.184771	0.692575
P40160	RIO2	Serine/threonine-protein kinase RIO2	0.183939	0.666261
P53301	CRH1	Probable glycosidase CRH1	0.183437	0.80044
Q04007	YDR186C	Uncharacterized protein YDR186C	0.182843	0.773758
P38013	AHP1	Peroxiredoxin type-2	0.181279	0.682928
Q06631	BFR2	Protein BFR2	0.180697	0.705496
P04840	POR1	Mitochondrial outer membrane protein porin 1	0.180647	0.667197
P50946	OCA1	Putative tyrosine-protein phosphatase OCA1	0.179927	0.813157
P40562	MPH1	ATP-dependent DNA helicase MPH1	0.179327	0.645507
P32329	YPS1	Aspartic proteinase 3;Aspartic proteinase 3 subunit alpha;Aspartic proteinase 3 subunit beta	0.17792	0.695879
P39968	VAC8	Vacuolar protein 8	0.177395	0.638444
P36080	RRP14	Ribosomal RNA-processing protein 14	0.177154	0.694264
Q06344	ESF1	Pre-rRNA-processing protein ESF1	0.176174	0.654035
P38112	MAK5	ATP-dependent RNA helicase MAK5	0.175567	0.683271
P39744	NOC2	Nucleolar complex protein 2	0.173135	0.692575
P53379	MKC7	Aspartic proteinase MKC7	0.172825	0.65242
P53632	PAP2	Poly(A) RNA polymerase protein 2	0.172624	0.677445
Q02866	MUK1	Protein MUK1	0.171355	0.655658
P39730	FUN12	Eukaryotic translation initiation factor 5B	0.170467	0.694264
P53121	FLC3	Putative flavin carrier protein 3	0.170246	0.708183
P36049	EBP2	rRNA-processing protein EBP2	0.169449	0.683271
P53550	DCP2	mRNA-decapping enzyme subunit 2	0.1692	0.787658
Q12152	YPL150W	Putative serine/threonine-protein kinase YPL150W	0.1682	0.676119
Q99247		Uncharacterized WD repeat-containing protein YOL087C	0.167903	0.721451
Q06810	OPY2	Protein OPY2	0.166913	0.707538
P53919	NAF1	H/ACA ribonucleoprotein complex non-core subunit NAF1	0.166721	0.692581
P34087	RPB7	DNA-directed RNA polymerase II subunit RPB7	0.16669	0.688497
P07256	COR1	Cytochrome b-c1 complex subunit 1, mitochondrial	0.166398	0.688551
P36148	GPT2	Glycerol-3-phosphate O-acyltransferase 2	0.166284	0.692575
P47069	MPS3	Spindle pole body assembly component MPS3	0.166003	0.708183
P23900	FPS1	Glycerol uptake/efflux facilitator protein	0.165218	0.666261
P38145	RIB5	Riboflavin synthase	0.16468	0.666261
P27514	PHO91	Low-affinity phosphate transporter PHO91	0.164466	0.707538
P39010	AKR1	Palmitoyltransferase AKR1	0.16428	0.67668
P36053	ELF1	Transcription elongation factor 1	0.164108	0.72387
P23615	SPT6	Transcription elongation factor SPT6	0.162101	0.72843
Q07824	TPO1	Polyamine transporter 1	0.161927	0.692575
P19881	PHO13	4-nitrophenylphosphatase	0.161695	0.87324
P38881	NVJ1	Nucleus-vacuole junction protein 1	0.161542	0.773234
Q12373	HIF1	HAT1-interacting factor 1	0.161409	0.756753
P25588	MRC1	Mediator of replication checkpoint protein 1	0.161214	0.72343
P32862	RGT1	Glucose transport transcription regulator RGT1	0.160585	0.709774
Q06689	YLR413W	Cell membrane protein YLR413W	0.159935	0.803489
P40517	YRB2	Ran-specific GTPase-activating protein 2	0.158871	0.756217
P53278	YGR130C	Uncharacterized protein YGR130C	0.15852	0.698047
Q08979	KEL3	Kelch repeat-containing protein 3	0.157248	0.744516
Q12532	RQC2	Ribosome quality control complex subunit 2	0.153896	0.719825
Q03897	MTC5	Maintenance of telomere capping protein 5	0.153855	0.727118
P32447	ASF1	Histone chaperone ASF1	0.153179	0.738493
Q04225	RRB1	Ribosome assembly protein RRB1	0.152517	0.766404
P47083	MPP10	U3 small nucleolar RNA-associated protein MPP10	0.151283	0.746023
P28743	KIP2	Kinesin-like protein KIP2	0.15	0.79609
P25368	RRP7	Ribosomal RNA-processing protein 7	0.148965	0.794223
P36091	DCW1	Mannan endo-1,6-alpha-mannosidase DCW1	0.147894	0.72676
P24720	MNE1	Protein MNE1	0.145921	0.769516
P32497	NIP1	Eukaryotic translation initiation factor 3 subunit C	0.145855	0.751595
P53734	DBP6	ATP-dependent RNA helicase DBP6	0.145685	0.769811
P40498	UTP25	U3 small nucleolar RNA-associated protein 25	0.143509	0.790109
Q01589	SED1	Cell wall protein SED1	0.143037	0.974256
Q03177		WD repeat-containing protein YMR102C	0.142109	0.710177
P54070	KTR6	Mannosyltransferase KTR6	0.141497	0.887407
P40457	MLP2	Protein MLP2	0.141001	0.857108
Q06252		Uncharacterized protein YLR179C	0.140336	0.805012
P53866	SQS1	Protein SQS1	0.140077	0.769811
P21827	SRM1	Guanine nucleotide exchange factor SRM1	0.139682	0.712995
P38800	YHR080C	Uncharacterized protein YHR080C	0.138009	0.721451
Q03780	YDR239C	Uncharacterized protein YDR239C	0.137713	0.746023
P07866	LTE1	Guanine nucleotide exchange factor LTE1	0.137112	0.863083
P48415	SEC16	COPII coat assembly protein SEC16	0.136299	0.757085
P11792	SCH9	Serine/threonine-protein kinase SCH9	0.136039	0.812774
Q08641	ABP140	tRNA(Thr) (cytosine(32)-N(3))-methyltransferase	0.135591	0.735068
P36004	KKQ8	Probable serine/threonine-protein kinase KKQ8	0.135433	0.798703
P32578	SIP1	SNF1 protein kinase subunit beta-1	0.13442	0.837369
P40157	VID27	Vacuolar import and degradation protein 27	0.133603	0.773088
P32583	SRP40	Suppressor protein SRP40	0.133477	0.731729
P00729	PRC1	Carboxypeptidase Y	0.132742	0.787949
P36076	CAB3	Coenzyme A biosynthesis protein 3	0.132228	0.766404
P36037	DOA1	Protein DOA1	0.131718	0.775422
Q12114	CHS5	Chitin biosynthesis protein CHS5	0.13049	0.756917
P05030	PMA1	Plasma membrane ATPase 1	0.129834	0.777902
P23585	HXT2	High-affinity glucose transporter HXT2	0.129458	0.835735
P21538	REB1	DNA-binding protein REB1	0.129107	0.776634
P43564	YFL034W	Uncharacterized membrane protein YFL034W	0.129075	0.790034
Q04217	ECM16	Probable ATP-dependent RNA helicase DHR1	0.128932	0.773758
Q06525	URN1	Pre-mRNA-splicing factor URN1	0.128805	0.795682
P43579	IES1	Ino eighty subunit 1	0.12861	0.739444
P30605	ITR1	Myo-inositol transporter 1	0.127895	0.962665
Q03063	DIG1	Down-regulator of invasive growth 1	0.126735	0.828159
Q05515	SVF1	Survival factor 1	0.12587	0.776833
P38193	PSY4	Serine/threonine-protein phosphatase 4 regulatory subunit 2	0.124954	0.843705
P40362	UTP18	U3 small nucleolar RNA-associated protein 18	0.124693	0.798398
P06102	NOT3	General negative regulator of transcription subunit 3	0.124317	0.763203
P14736	RAD4	DNA repair protein RAD4	0.124131	0.787949
P47068	BBC1	Myosin tail region-interacting protein MTI1	0.123592	0.769516
P38700	APM2	Adaptin medium chain homolog APM2	0.12304	0.773758
P40050	YER077C	Uncharacterized protein YER077C	0.12298	0.77709
O13547	CCW14	Covalently-linked cell wall protein 14	0.12261	0.903065
P40541	IRR1	Cohesin subunit SCC3	0.122568	0.776634
P41895	TFG1	Transcription initiation factor IIF subunit alpha	0.121999	0.813157
P10962	MAK16	Protein MAK16	0.121803	0.849791
P53064	RTF1	RNA polymerase-associated protein RTF1	0.120509	0.808122
P40161	RTT106	Histone chaperone RTT106	0.119742	0.826433
P40856	SAP185	SIT4-associating protein SAP185	0.119681	0.828448
Q06523	YPR148C	Uncharacterized protein YPR148C	0.119643	0.773088
Q04233	GIS4	Protein GIS4	0.1189	0.858756
P52911	EXG2	Glucan 1,3-beta-glucosidase 2	0.118035	0.856868
Q05031	DFG5	Mannan endo-1,6-alpha-mannosidase DFG5	0.117873	0.857108
Q12094	TSR3	Ribosome biogenesis protein TSR3	0.117862	0.774822
P47136	BUD4	Bud site selection protein 4	0.116953	0.828448
Q04660	ERB1	Ribosome biogenesis protein ERB1	0.115802	0.820187
Q00402	NUM1	Nuclear migration protein NUM1	0.115377	0.795019
P47122	NPA3	GPN-loop GTPase 1	0.115109	0.817016
P21242	PRE10	Probable proteasome subunit alpha type-7	0.114534	0.807984
P89105	CTR9	RNA polymerase-associated protein CTR9	0.113612	0.817416
P25386	USO1	Intracellular protein transport protein USO1	0.112053	0.798774
P13382	POL1	DNA polymerase alpha catalytic subunit A	0.110614	0.856868
P18494	GLN3	Nitrogen regulatory protein GLN3	0.110439	0.788986
P53874	UBP10	Ubiquitin carboxyl-terminal hydrolase 10	0.109424	0.835735
P13185	KIN1	Serine/threonine protein kinase KIN1	0.108444	0.856868
Q04636	POB3	FACT complex subunit POB3	0.108371	0.824326
P06786	TOP2	DNA topoisomerase 2	0.108317	0.825857
Q99252	ECM3	Protein ECM3	0.108082	0.845223
Q04177	UTP5	U3 small nucleolar RNA-associated protein 5	0.10779	0.817016
Q05543	RTT103	Regulator of Ty1 transposition protein 103	0.107488	0.803226
P32801	ELM1	Serine/threonine-protein kinase ELM1	0.107448	0.824534
P38244	PFF1	Vacuolar membrane protease	0.107387	0.863727
Q02933	RNY1	Ribonuclease T2-like	0.107118	0.793783
P25618	CWH43	Protein CWH43	0.107077	0.950759
Q12196	RIO1	Serine/threonine-protein kinase RIO1	0.1068	0.853152
P14906	SEC63	Protein translocation protein SEC63	0.106351	0.850628
P40893	REE1	Regulation of enolase protein 1	0.105655	0.860209
P35210	SPT23	Protein SPT23	0.105363	0.823809
Q06836	SYT1	Arf guanine nucleotide exchange factor SYT1	0.105168	0.824196
P38282	SPP381	Pre-mRNA-splicing factor SPP381	0.104322	0.810465
Q08412	CUE5	Ubiquitin-binding protein CUE5	0.103012	0.808122
P27809	KRE2	Glycolipid 2-alpha-mannosyltransferase	0.102794	0.823237
P32047	MLF3	Protein MLF3	0.102639	0.875938
P04821	CDC25	Cell division control protein 25	0.102426	0.806013
P00927	ILV1	Threonine dehydratase, mitochondrial	0.100775	0.839751
Q06340	ESC2	Protein ESC2	0.100533	0.843705
P43560	YFL042C	Uncharacterized protein YFL042C	0.100287	0.810465
P17891	CLC1	Clathrin light chain	0.100043	0.817203
P23748	MIH1	M-phase inducer phosphatase	0.0998812	0.817416
P32832	NPL6	Chromatin structure-remodeling complex subunit RSC7	0.099809	0.960301
Q05050	EIS1	Eisosome protein 1	0.0989809	0.847028
P17536	TPM1	Tropomyosin-1	0.0983414	0.837648
P25365	SED4	Putative guanine nucleotide-exchange factor SED4	0.0982347	0.857108
P38915	SPT8	Transcription factor SPT8	0.0977596	0.852553
Q12163	NBP2	NAP1-binding protein 2	0.0966496	0.817416
Q03776	PRP42	U1 small nuclear ribonucleoprotein component PRP42	0.0965729	0.93404
P39105	PLB1	Lysophospholipase 1	0.0963722	0.828448
P13517	CAP2	F-actin-capping protein subunit beta	0.0952218	0.953669
P27692	SPT5	Transcription elongation factor SPT5	0.0938094	0.85843
Q07532	IWR1	RNA polymerase II nuclear localization protein IWR1	0.0933131	0.883692
Q08236	AVO1	Target of rapamycin complex 2 subunit AVO1	0.0925251	0.85843
P47018	MTC1	Maintenance of telomere capping protein 1	0.0911288	0.835326
P40480	HOS4	Protein HOS4	0.0907829	0.845223
Q12386	ARP8	Actin-like protein ARP8	0.0903242	0.85081
P43587	YPI1	Type 1 phosphatases regulator YPI1	0.0896921	0.880387
P43599	YFR018C	Uncharacterized protein YFR018C	0.0895419	0.857108
Q06205	FPR4	FK506-binding protein 4	0.0880122	0.85843
Q99271	NHA1	Na(+)/H(+) antiporter	0.0869271	0.885355
P09032	GCD1	Translation initiation factor eIF-2B subunit gamma	0.085786	0.869685
Q03750	TAF8	Transcription initiation factor TFIID subunit 8	0.0856558	0.903065
P34250	SEG2	Eisosome protein SEG2	0.0853975	0.856119
P53210	YGR017W	Uncharacterized protein YGR017W	0.0852366	0.859981
P23641	MIR1	Mitochondrial phosphate carrier protein;Mitochondrial phosphate carrier protein, N-terminally processed	0.0847071	0.839751
Q06325	YPS7	Aspartic proteinase yapsin-7	0.0838769	0.905656
P25353	NPP1	Ectonucleotide pyrophosphatase/phosphodiesterase 1;Alkaline phosphodiesterase 1;Nucleotide pyrophosphatase	0.0831927	0.922254
P38798	NMD2	Nonsense-mediated mRNA decay protein 2	0.082475	0.852282
P53214	MTL1	Protein MTL1	0.0817892	0.849791
P38439	LEO1	RNA polymerase-associated protein LEO1	0.0813235	0.874602
P22146	GAS1	1,3-beta-glucanosyltransferase GAS1	0.0809068	0.89759
P32854	PEP12	Syntaxin PEP12	0.0807802	0.889554
P32657	CHD1	Chromo domain-containing protein 1	0.0803637	0.875938
P09620	KEX1	Pheromone-processing carboxypeptidase KEX1	0.0796205	0.893985
P14682	CDC34	Ubiquitin-conjugating enzyme E2-34 kDa	0.0795306	0.89164
P41818	GLC8	Protein GLC8	0.07937	0.858216
P53008	CWH41	Mannosyl-oligosaccharide glucosidase	0.0791913	0.88963
Q12522	TIF6	Eukaryotic translation initiation factor 6	0.0787173	0.969469
P17065	SEC2	Rab guanine nucleotide exchange factor SEC2	0.0787067	0.8771
Q03148	SNZ1	Pyridoxal 5-phosphate synthase subunit SNZ1	0.0784592	0.888024
P32558	SPT16	FACT complex subunit SPT16	0.0777279	0.888024
P46949	FYV8	Protein FYV8	0.077069	0.880387
P38250	IST2	Increased sodium tolerance protein 2	0.0765747	0.857108
P36016	LHS1	Heat shock protein 70 homolog LHS1	0.076184	0.859567
Q08001	YLR072W	Uncharacterized protein YLR072W	0.0755588	0.879125
P31380	FUN30	ATP-dependent helicase FUN30	0.0752326	0.913834
Q05942	RSA3	Ribosome assembly protein 3	0.0747123	0.889554
P33441	MFT1	THO complex subunit MFT1	0.0742323	0.875196
P35177	SPT7	Transcriptional activator SPT7	0.0724724	0.873885
Q12361	GPR1	G protein-coupled receptor GPR1	0.0717701	0.986838
P40472	SIM1	Probable secreted beta-glucosidase SIM1	0.0715331	0.962376
P36123	SAP190	SIT4-associating protein SAP190	0.071387	0.888047
P45976	FIP1	Pre-mRNA polyadenylation factor FIP1	0.0712395	0.876115
P40154	IES2	Ino eighty subunit 2	0.0708855	0.887407
P38187	UBP13	Ubiquitin carboxyl-terminal hydrolase 13	0.0706835	0.873797
P08678	CYR1	Adenylate cyclase	0.0705531	0.89955
P53066		Ankyrin repeat-containing protein YGL242C	0.0704068	0.874022
Q12451	OSH2	Oxysterol-binding protein homolog 2	0.0703655	0.880387
P40025	PHM8	Phosphate metabolism protein 8	0.0700649	0.903065
P38852	LIN1	Protein LIN1	0.0697191	0.883692
P40107	VRG4	GDP-mannose transporter 1	0.0689221	0.883692
P43597	YFR016C	Uncharacterized protein YFR016C	0.068769	0.893985
Q06338	BCP1	Protein BCP1	0.0682001	0.89828
Q01919	KIN4	Serine/threonine-protein kinase KIN4	0.0679112	0.880854
P35817	BDF1	Bromodomain-containing factor 1	0.0675474	0.898217
P53853	VPS75	Vacuolar protein sorting-associated protein 75	0.0671368	0.883692
P40059	DOT6	Transcriptional regulatory protein DOT6	0.0668091	0.94586
Q12161	PSH1	RING finger protein PSH1	0.0667898	0.89759
P47035	NET1	Nucleolar protein NET1	0.0665933	0.903065
P53115	INO80	Putative DNA helicase INO80	0.0663436	0.893693
P29029	CTS1	Endochitinase	0.0663372	0.933947
P54784	ORC1	Origin recognition complex subunit 1	0.0663274	0.887407
P46682	APL6	AP-3 complex subunit beta	0.0660779	0.901435
P53158	KXD1	Biogenesis of lysosome-related organelles complex 1 subunit KXD1	0.0655066	0.90015
P38080	AKL1	Serine/threonine-protein kinase AKL1	0.0653615	0.883692
P33327	GDH2	NAD-specific glutamate dehydrogenase	0.0637271	0.910981
Q12500	AVL9	Late secretory pathway protein AVL9	0.0633112	0.901435
P32319	PEP1;VTH2;VTH1	Vacuolar protein sorting/targeting protein VPS10;Uncharacterized membrane glycoprotein YNR065C;VPS10 homolog 2;VPS10 homolog 1	0.0630372	0.883692
P47001	CIS3	Cell wall mannoprotein CIS3	0.063018	0.953026
P53246	ENV11	Late endosome and vacuole interface protein 11	0.0629712	0.94586
Q03707	SRC1	Inner nuclear membrane protein SRC1	0.0612722	0.901435
P32501	GCD6	Translation initiation factor eIF-2B subunit epsilon	0.0611256	0.91193
P53950	VAC7	Vacuolar segregation protein 7	0.0609682	0.917474
Q03655	GAS3	Probable 1,3-beta-glucanosyltransferase GAS3	0.0597565	0.908493
Q04336		Uncharacterized protein YMR196W	0.0596179	0.994769
P25037	UBP1	Ubiquitin carboxyl-terminal hydrolase 1	0.0594566	0.917495
P35845	SWH1	Oxysterol-binding protein homolog 1	0.0592082	0.902652
P54858	DOS2	Protein DOS2	0.0584437	0.912922
P38911	FPR3	FK506-binding nuclear protein	0.0583944	0.893693
P20606	SAR1	Small COPII coat GTPase SAR1	0.0575334	0.919013
P32330	DGR2	2-deoxy-glucose resistant protein 2	0.0571798	0.991658
Q08977	YPL260W	UPF0662 protein YPL260W	0.0567235	0.893877
P53200	EFM5	Protein-lysine N-methyltransferase EFM5	0.0562039	0.909702
P38248	ECM33	Cell wall protein ECM33	0.05612	0.942551
P53081	NIF3	NGG1-interacting factor 3	0.0559802	0.982408
P32773	TOA1	Transcription initiation factor IIA large subunit	0.0556884	0.917867
P40019	CHZ1	Histone H2A.Z-specific chaperone CHZ1	0.0555474	0.922093
P39538	UBP12	Ubiquitin carboxyl-terminal hydrolase 12	0.0555108	0.912922
P38966		Uncharacterized protein YDR089W	0.055368	0.950478
P40340	YTA7	Tat-binding homolog 7	0.0541661	0.909702
Q12250	RPN5	26S proteasome regulatory subunit RPN5	0.0527363	0.919013
P36135	UTH1	Probable secreted beta-glucosidase UTH1	0.0517956	0.975917
P28263	UBC8	Ubiquitin-conjugating enzyme E2-24 kDa	0.0517521	0.903065
Q08032	CDC45	Cell division control protein 45	0.0495428	0.994769
P40477	NUP159	Nucleoporin NUP159	0.0494026	0.920358
P40186	PCL7	PHO85 cyclin-7	0.0484923	0.986544
P54786	ZDS2	Protein ZDS2	0.0484821	0.994769
P52286	SKP1	Suppressor of kinetochore protein 1	0.04835	0.934064
P38041	BOI1	Protein BOB1	0.048272	0.931132
Q08245	ZEO1	Protein ZEO1	0.0477985	0.927786
P34164	SIP2	SNF1 protein kinase subunit beta-2	0.0475489	0.947041
Q12263	GIN4	Serine/threonine-protein kinase GIN4	0.0473727	0.94586
P34078	LTV1	Protein LTV1	0.046513	0.934892
Q06214	JIP5	WD repeat-containing protein JIP5	0.0456662	0.931168
P36027	MID2	Cell wall integrity sensor MID2	0.0444161	0.919013
P18899	DDR48	Stress protein DDR48	0.0439686	0.917474
P38959	VPS41	Vacuolar protein sorting-associated protein 41	0.04388	0.922093
P13259	PCT1	Choline-phosphate cytidylyltransferase	0.0415837	0.920358
P38928	AXL2	Axial budding pattern protein 2	0.0414076	0.958783
P53863	JJJ1	J protein JJJ1	0.0410931	0.956934
P50273	ATP22	Mitochondrial translation factor ATP22	0.0405501	0.931168
P14164	ABF1	ARS-binding factor 1	0.0397379	0.944764
P53939	NIS1	Protein NIS1	0.0389509	0.973664
P07274	PFY1	Profilin	0.0385916	0.934064
P32591	SWI3	SWI/SNF complex subunit SWI3	0.0385481	0.941708
Q06681	YSP2	GRAM domain-containing protein YSP2	0.038491	0.974256
Q00723	PRP38	Pre-mRNA-splicing factor 38	0.0384403	0.941708
Q03674	PLB2	Lysophospholipase 2	0.0369616	0.91996
P23201	SPA2	Protein SPA2	0.0362443	0.944764
P40017	YAT2	Carnitine O-acetyltransferase YAT2	0.0360307	0.922093
P35201	MIF2	Protein MIF2	0.0357186	0.981798
P36046	MIA40	Mitochondrial intermembrane space import and assembly protein 40	0.0339816	0.967674
Q00816	REG1	Resistance to glucose repression protein 1	0.0332337	0.958783
P34218	SAS3	Histone acetyltransferase SAS3	0.0326938	0.973614
Q12256	TPO4	Polyamine transporter 4	0.0323978	0.954151
P38835	YHR131C	PH domain-containing protein YHR131C	0.0323859	0.957663
Q08732	HRK1	Serine/threonine-protein kinase HRK1	0.0310699	0.943747
Q04739	GAL83	SNF1 protein kinase subunit beta-3	0.0307916	0.972388
Q04195	SIZ1	E3 SUMO-protein ligase SIZ1	0.0290019	0.972047
P39521	FHL1	Pre-rRNA-processing protein FHL1	0.0288808	0.960342
P36143	GLG1	Glycogenin-1	0.0285079	0.951957
P33329	PPZ2	Serine/threonine-protein phosphatase PP-Z2	0.028489	0.941708
P10961	HSF1	Heat shock factor protein	0.0273691	0.958783
P53753	DSE4	Endo-1,3(4)-beta-glucanase 1	0.0260118	0.973439
O13563	RPN13	26S proteasome regulatory subunit RPN13	0.0248702	0.967674
P41807	VMA13	V-type proton ATPase subunit H	0.0239215	0.985563
P03875	aI1	Putative COX1/OXI3 intron 1 protein	0.0237258	0.934892
P38623	RCK2	Serine/threonine-protein kinase RCK2	0.0237158	0.958783
Q05471	SWR1	Helicase SWR1	0.0230339	0.973846
P43612	SAP155	SIT4-associating protein SAP155	0.0227678	0.958783
P12630	BAR1	Barrierpepsin	0.0221389	0.997133
P40463	VHS2	Protein VHS2	0.0220922	0.973846
P36523	MRPL15	54S ribosomal protein L15, mitochondrial	0.0219743	0.981798
P38085	TAT1	Valine/tyrosine/tryptophan amino-acid permease 1	0.0213962	0.994769
P38288	TOS1	Protein TOS1	0.0212696	0.986544
P38691	KSP1	Serine/threonine-protein kinase KSP1	0.0198779	0.995339
Q12044	RCN2	Regulator of calcineurin 2	0.0198679	0.69284
P35207	SKI2	Antiviral helicase SKI2	0.0197302	0.977974
P16622	HEM15	Ferrochelatase, mitochondrial	0.0193623	0.994769
Q05359	ERP1	Protein ERP1	0.0187659	0.98661
Q08229	NBA1	Protein NBA1	0.0185456	0.902116
P40989	GSC2	1,3-beta-glucan synthase component GSC2	0.0169044	0.974256
P43565	RIM15	Serine/threonine-protein kinase RIM15	0.0164988	0.979047
P53552	THO2	THO complex subunit 2	0.014543	0.869685
P38758	TDA3	Putative oxidoreductase TDA3	0.0143203	0.979338
P53076	VID30	Vacuolar import and degradation protein 30	0.0134828	0.993777
P53894	CBK1	Serine/threonine-protein kinase CBK1	0.0122824	0.970473
Q03254	FCP1	RNA polymerase II subunit A C-terminal domain phosphatase	0.0106163	0.994947
Q08281	RTC1	Restriction of telomere capping protein 1	0.0105231	0.983444
P53091	MCM6	DNA replication licensing factor MCM6	0.00995795	0.828448
P27637	BUD14	Bud site selection protein 14	0.00966427	0.986838
P29469	MCM2	DNA replication licensing factor MCM2	0.00964855	0.985563
P40513	MAM33	Mitochondrial acidic protein MAM33	0.00954144	0.986276
P36024	SIS2	Phosphopantothenoylcysteine decarboxylase subunit SIS2	0.00653795	0.995231
P38227	QDR3	Quinidine resistance protein 3	0.00480574	0.995903
Q02208	TOF2	Topoisomerase 1-associated factor 2	0.00440249	0.997133
Q08581	SLK19	Kinetochore protein SLK19	0.00372221	0.983008
Q03516	RSN1	Uncharacterized protein RSN1	0.00329987	0.995339
P38970	HAL5	Serine/threonine-protein kinase HAL5	0.00321916	0.982211
P53189	SCW11	Probable family 17 glucosidase SCW11	0.00259991	0.974696
Q04934	IVY1	Protein IVY1	0.00206838	0.997133
P53839	GOR1	Glyoxylate reductase 1	0.00169558	0.960788
P46992		Cell wall protein YJL171C	-0.00218476	0.957565
P38827	SET1	Histone-lysine N-methyltransferase, H3 lysine-4 specific	-0.00241957	0.986544
Q12124	MED2	Mediator of RNA polymerase II transcription subunit 2	-0.00303133	0.962376
P38138	ROT2	Glucosidase 2 subunit alpha	-0.00485017	0.974696
P53616	SUN4	Probable secreted beta-glucosidase SUN4	-0.0050349	0.942981
P13134	KEX2	Kexin	-0.00559303	0.975917
Q05021	TAF7	Transcription initiation factor TFIID subunit 7	-0.00612103	0.9773
P25441	RPC53	DNA-directed RNA polymerase III subunit RPC4	-0.00679928	0.983008
P39923	NPR2	Nitrogen permease regulator 2	-0.0117136	0.973846
P25333	SAT4	Serine/threonine-protein kinase HAL4/SAT4	-0.012549	0.963727
Q08438	VHS3	Phosphopantothenoylcysteine decarboxylase subunit VHS3	-0.0134027	0.963727
Q04004	PLP1	Phosducin-like protein 1	-0.01474	0.950452
Q04951	SCW10	Probable family 17 glucosidase SCW10	-0.0157514	0.901435
P38742	NPR3	Nitrogen permease regulator 3	-0.015978	0.963727
P34216	EDE1	EH domain-containing and endocytosis protein 1	-0.0169599	0.958783
Q04958	NTE1	Lysophospholipase NTE1	-0.0171108	0.963727
P53932		Uncharacterized transporter YNL095C	-0.0174118	0.973846
P36003	NNK1	Nitrogen network kinase 1	-0.018455	0.957578
P32900	SKG6	Protein SKG6	-0.0197481	0.903065
Q08923	CTI6	Histone deacetylase complex subunit CTI6	-0.0205136	0.951957
P38990	SAK1	SNF1-activating kinase 1	-0.0217105	0.904072
P54785	MOT3	Transcriptional activator/repressor MOT3	-0.0222142	0.956934
Q06706	IKI3	Elongator complex protein 1	-0.0227347	0.89759
P53037	PSD2	Phosphatidylserine decarboxylase proenzyme 2;Phosphatidylserine decarboxylase 2 beta chain;Phosphatidylserine decarboxylase 2 alpha chain	-0.0231152	0.957663
Q08108	PLB3	Lysophospholipase 3	-0.0267753	0.94586
P22133	MDH2	Malate dehydrogenase, cytoplasmic	-0.0306207	0.922254
Q07657	SHS1	Seventh homolog of septin 1	-0.0313768	0.927786
P32634	PMD1	Negative regulator of sporulation PMD1	-0.0333776	0.924082
P34244	HSL1	Probable serine/threonine-protein kinase HSL1	-0.034119	0.888047
Q08269	ALR1	Magnesium transporter ALR1	-0.035565	0.910981
P35724	MNR2	Manganese resistance protein MNR2	-0.0386314	0.913675
P25371	ADP1	Probable ATP-dependent permease	-0.043491	0.898217
P22136	AEP2	ATPase expression protein 2, mitochondrial	-0.0459113	0.781123
Q06315	SKG3	Protein SKG3	-0.0462122	0.903065
P32802	EMP70	Transmembrane 9 superfamily member 1;Protein p24a	-0.050504	0.880387
P40026	KRE29	DNA repair protein KRE29	-0.0537453	0.827119
P20434	RPB5	DNA-directed RNA polymerases I, II, and III subunit RPABC1	-0.0580744	0.837369
P31374	PSK1	Serine/threonine-protein kinase PSK1	-0.0605505	0.876371
Q03497	STE20;CLA4	Serine/threonine-protein kinase STE20;Serine/threonine-protein kinase CLA4	-0.0651446	0.867176
P00127	QCR6	Cytochrome b-c1 complex subunit 6	-0.0652359	0.872822
P31381	FUN26	Nucleoside transporter FUN26	-0.0652591	0.903065
P32567	PAH1	Phosphatidic acid phosphohydrolase 1	-0.0676391	0.857524
P28496	LAC1	Sphingosine N-acyltransferase LAC1	-0.0678078	0.863291
P32336	NUD1	Protein NUD1	-0.0679485	0.847117
Q03212	EAR1	Protein EAR1	-0.072726	0.823441
P34225	YEL1	Guanine-nucleotide exchange factor YEL1	-0.0747523	0.839685
P53094	MDS3	Negative regulator of sporulation MDS3	-0.074991	0.849791
P36041	EAP1	Protein EAP1	-0.0768888	0.839726
P40021	ZRG8	Zinc-regulated protein 8	-0.0799537	0.833081
P48813	GNP1	High-affinity glutamine permease	-0.0799925	0.798703
P25558	BUD3	Bud site selection protein 3	-0.0806221	0.835735
P53388	DIP5	Dicarboxylic amino acid permease	-0.0822729	0.739722
Q08157	YOL019W	Uncharacterized membrane protein YOL019W	-0.0831088	0.817016
Q04053	SNX41	Sorting nexin-41	-0.0841242	0.835735
P31385	DEP1	Transcriptional regulatory protein DEP1	-0.0893384	0.813157
P43633	ALK1	Serine/threonine-protein kinase Haspin homolog ALK1	-0.0928824	0.805012
Q04632	COG8	Conserved oligomeric Golgi complex subunit 8	-0.0935603	0.787949
P53226	BUD9	Bud site selection protein 9	-0.0966792	0.756217
P16547	OM45	Mitochondrial outer membrane protein OM45	-0.096863	0.600184
P35734	ASK1	DASH complex subunit ASK1	-0.0983787	0.803226
Q12191	BUG1	Binder of USO1 and GRH1 protein 1	-0.101472	0.788352
P38321		Uncharacterized protein YBR225W	-0.10488	0.787435
P32337	PSE1	Importin subunit beta-3	-0.110099	0.839726
P25389	KCC4	Probable serine/threonine-protein kinase KCC4	-0.111055	0.773088
P53739	FPK1	Flippase kinase 1	-0.111275	0.777953
Q08926	UIP4	ULP1-interacting protein 4	-0.112373	0.756217
P40319	ELO3	Elongation of fatty acids protein 3	-0.114969	0.773088
P53943	AQR1	Probable transporter AQR1	-0.115614	0.738493
P38167	ECM21	Protein ECM21	-0.116162	0.748034
P32486	KRE6	Beta-glucan synthesis-associated protein KRE6	-0.117561	0.748261
P39996	GTT3	Glutathione transferase 3	-0.119686	0.757085
P38260	FES1	Hsp70 nucleotide exchange factor FES1	-0.121786	0.667197
Q06070	YLR407W	Uncharacterized protein YLR407W	-0.124764	0.746007
P53832	WSC2	Cell wall integrity and stress response component 2	-0.124985	0.739444
Q03178	PIR1	Cell wall mannoprotein PIR1	-0.126337	0.692575
P18851	STE4	Guanine nucleotide-binding protein subunit beta	-0.127388	0.692575
Q12355	PST1	Cell wall mannoprotein PST1	-0.128878	0.721451
Q12224	RLM1	Transcription factor RLM1	-0.131833	0.67472
P39928	SLN1	Osmosensing histidine protein kinase SLN1	-0.133896	0.722393
Q02205	MEH1	Protein MEH1	-0.136136	0.706878
P38616	YGP1	Protein YGP1	-0.138894	0.683271
P53283	TPO2	Polyamine transporter 2	-0.140621	0.692575
P32857	PTM1	Membrane protein PTM1	-0.144057	0.692575
P33336	SKN1	Beta-glucan synthesis-associated protein SKN1	-0.14731	0.683999
Q07442	BDF2	Bromodomain-containing factor 2	-0.147401	0.683528
P53334	SCW4	Probable family 17 glucosidase SCW4	-0.147516	0.675813
P42835	EGT2	Protein EGT2	-0.151254	0.667712
P34226	SKT5	Protein SKT5	-0.153639	0.653676
P32351	IMP2	Sugar utilization regulatory protein IMP2	-0.169743	0.636242
P36166	PXL1	Paxillin-like protein 1	-0.179161	0.608974
P38994	MSS4	Probable phosphatidylinositol 4-phosphate 5-kinase MSS4	-0.187754	0.59318
Q03322	TLG1	T-SNARE affecting a late Golgi compartment protein 1	-0.192688	0.569392
P09880	TRL1	tRNA ligase	-0.199064	0.558723
Q08921	TCO89	Target of rapamycin complex 1 subunit TCO89	-0.201466	0.555378
P08004	CHS1	Chitin synthase 1	-0.206222	0.532231
P06785	CDC21	Thymidylate synthase	-0.219994	0.627326
Q07653	HBT1	Protein HBT1	-0.220737	0.514052
P40485	SLM1	Phosphatidylinositol 4,5-bisphosphate-binding protein SLM1	-0.224604	0.487163
P39083	RGA1	Rho-type GTPase-activating protein 1	-0.228767	0.481828
P40476	PRM5	Pheromone-regulated membrane protein 5	-0.233348	0.484319
Q07800	PSR1;PSR2	Phosphatase PSR1;Probable phosphatase PSR2	-0.23525	0.483791
Q08967	FLC1	Flavin carrier protein 1	-0.235829	0.482166
P38165	RTG3	Retrograde regulation protein 3	-0.246128	0.459968
P53968	CRZ1	Transcriptional regulator CRZ1	-0.247526	0.407732
P47032	PRY1	Protein PRY1	-0.275345	0.403603
Q05777	YLR194C	Cell wall protein YLR194C	-0.287824	0.327903
Q05812	MSC3	Meiotic sister-chromatid recombination protein 3	-0.294585	0.365302
Q12516	SRF1	Regulator of phospholipase D SRF1	-0.333158	0.298951
Q12296	MAM3	Protein MAM3	-0.354587	0.271159
P47139		Uncharacterized protein YJR098C	-0.364536	0.252341
P36169	SKG1	Suppressor of lethality of KEX2 GAS1 double null mutant protein 1	-0.370738	0.250494
P53274		Uncharacterized protein YGR126W	-0.379571	0.256922
P22202	SSA4	Heat shock protein SSA4	-0.388943	0.249302
Q06628	ATG13	Autophagy-related protein 13	-0.391041	0.247999
P40553	DOT5	Peroxiredoxin DOT5	-0.391412	0.24566
P39719	FLC2	Flavin carrier protein 2	-0.406926	0.347087
P32478	HSP150	Cell wall mannoprotein HSP150	-0.413221	0.202094
P32522	PET309	Pentatricopeptide repeat-containing protein PET309, mitochondrial	-0.435043	0.210098
P41948	MEP2	Ammonium transporter MEP2	-0.448028	0.162612
P25574	EMC1	ER membrane protein complex subunit 1	-0.488918	0.172725
P22943	HSP12	12 kDa heat shock protein	-0.54379	0.106136
P36144	UTP30	Ribosome biogenesis protein UTP30	-0.581786	0.206895
P53941	IMP4	U3 small nucleolar ribonucleoprotein protein IMP4	-0.605333	0.158915
Q04781	RKR1	E3 ubiquitin-protein ligase listerin	-0.648967	0.0570708
