# Supplementary material for: Defining the RNA interactome by total RNA‐associated protein purification
Source: Mol Syst Biol. 2019 Apr 8;15(4):e8689. doi: 10.15252/msb.20188689 (PMC6452921; doi:10.15252/msb.20188689)
Supplement: Supplementary file 4 — Dataset EV2 [file MSB-15-e8689-s004.xlsx]

## Sheet: Dataset EV2
Dataset EV2
List of the yeast Saccharomyces cerevisiae proteins quantified with PAR-TRAPP
Grey colour represents p value adjusted of less than 0.05, which was used as a cut-off for statistical significance
Only proteins identified with at least 2 peptides in at least 2 experiments are shown

## Sheet: S. cerevisiae PAR-TRAPP
Protein IDs	Protein names	Gene names	Log2 +UVC/-UVC	p Value adjusted
O14455	RPL36B	60S ribosomal protein L36-B	6.56677	0.00235692
P0CX34	RPS30B;RPS30A	40S ribosomal protein S30-B;40S ribosomal protein S30-A	6.45919	0.0125928
P49167	RPL38	60S ribosomal protein L38	6.44501	0.00186963
P14127	RPS17B;RPS17A	40S ribosomal protein S17-B;40S ribosomal protein S17-A	6.41645	0.00232532
P05755	RPS9A;RPS9B	40S ribosomal protein S9-A;40S ribosomal protein S9-B	6.37401	0.00150877
P39938	RPS26A	40S ribosomal protein S26-A	6.29306	0.00164932
P23248	RPS1B	40S ribosomal protein S1-B	6.2349	0.00150877
P33442	RPS1B;RPS1A	40S ribosomal protein S1-B;40S ribosomal protein S1-A	6.20526	0.00161757
P39015	STM1	Suppressor protein STM1	6.16847	0.00190844
P05740	RPL17A	60S ribosomal protein L17-A	6.14663	0.00134637
P87262	RPL34A;RPL34B	60S ribosomal protein L34-A;60S ribosomal protein L34-B	6.10382	0.00190318
P0CX48	RPS11B;RPS11A	40S ribosomal protein S11-B;40S ribosomal protein S11-A	6.07155	0.00150958
P29453	RPL8A;RPL8B	60S ribosomal protein L8-A;60S ribosomal protein L8-B	6.06033	0.00121244
P0CX85	RPL35B;RPL35A	60S ribosomal protein L35-B;60S ribosomal protein L35-A	5.99046	0.00122089
P17076	RPL8A	60S ribosomal protein L8-A	5.93874	0.00173252
P05750	RPS3	40S ribosomal protein S3	5.89562	0.00121244
P41056	RPL33B	60S ribosomal protein L33-B	5.87338	0.002151
P0CX36	RPS4B;RPS4A	40S ribosomal protein S4-B;40S ribosomal protein S4-A	5.86586	0.00134637
P48164	RPS7B	40S ribosomal protein S7-B	5.81946	0.00134637
P05739	RPL6B	60S ribosomal protein L6-B	5.81197	0.00121244
P05737	RPL7A	60S ribosomal protein L7-A	5.80403	0.00133573
P0CX24	RPL20B;RPL20A	60S ribosomal protein L20-B;60S ribosomal protein L20-A	5.79769	0.00121244
P38861	NMD3	60S ribosomal export protein NMD3	5.74154	0.00121244
P04456	RPL25	60S ribosomal protein L25	5.72961	0.00121244
P53221	RPL26A;RPL26B	60S ribosomal protein L26-A;60S ribosomal protein L26-B	5.72269	0.00121244
P02406	RPL28	60S ribosomal protein L28	5.70914	0.00162465
P26783	RPS5	40S ribosomal protein S5	5.65477	0.00162465
P06634	DED1	ATP-dependent RNA helicase DED1	5.65101	0.00121244
P05744	RPL33A	60S ribosomal protein L33-A	5.60503	0.00121244
P40018	SMB1	Small nuclear ribonucleoprotein-associated protein B	5.59953	0.00641726
P05749	RPL22A	60S ribosomal protein L22-A	5.54611	0.00122089
P40212	RPL13B	60S ribosomal protein L13-B	5.54354	0.00131155
P25443	RPS2	40S ribosomal protein S2	5.52747	0.00121244
P05745	RPL36A	60S ribosomal protein L36-A	5.51992	0.00121244
P26786	RPS7A	40S ribosomal protein S7-A	5.51063	0.00121244
P46654	RPS0B	40S ribosomal protein S0-B	5.48929	0.0127064
Q08235	BRX1	Ribosome biogenesis protein BRX1	5.48796	0.00134131
P10664	RPL4A	60S ribosomal protein L4-A	5.46694	0.00122089
P0C2H8	RPL31A	60S ribosomal protein L31-A	5.45625	0.00121244
P38934	BFR1	Nuclear segregation protein BFR1	5.43128	0.00154809
P0CX38	RPS6B;RPS6A	40S ribosomal protein S6-B;40S ribosomal protein S6-A	5.42731	0.00137048
P05743	RPL26A	60S ribosomal protein L26-A	5.42216	0.00150958
O14467	MBF1	Multiprotein-bridging factor 1	5.41653	0.00121244
P12962	CAF20	Cap-associated protein CAF20	5.40983	0.00122089
P53849	GIS2	Zinc finger protein GIS2	5.40442	0.00121244
P0CX32	RPS24B;RPS24A	40S ribosomal protein S24-B;40S ribosomal protein S24-A	5.39868	0.00121244
Q3E7B7	YDL085C-A	SERF-like protein YDL085C-A	5.38112	0.00632139
P0CX46	RPL2B;RPL2A	60S ribosomal protein L2-B;60S ribosomal protein L2-A	5.35043	0.00121244
Q02326	RPL6A	60S ribosomal protein L6-A	5.34409	0.00121244
P04449	RPL24A	60S ribosomal protein L24-A	5.33924	0.00134637
P38061	RPL32	60S ribosomal protein L32	5.31565	0.00121244
P24000	RPL24B	60S ribosomal protein L24-B	5.28598	0.00121244
P36105	RPL14A	60S ribosomal protein L14-A	5.27308	0.00121244
P05756	RPS13	40S ribosomal protein S13	5.26124	0.00121244
P38199	HEK2	Heterogeneous nuclear rnp K-like protein 2	5.24339	0.00121244
Q3E7X9	RPS28B;RPS28A	40S ribosomal protein S28-B;40S ribosomal protein S28-A	5.23838	0.00524405
P25567	SRO9	RNA-binding protein SRO9	5.23288	0.00121244
Q3E7Y3	RPS22B	40S ribosomal protein S22-B	5.2318	0.00121244
P53905	LSM7	U6 snRNA-associated Sm-like protein LSm7	5.21407	0.0300992
Q12159	YRA1	RNA annealing protein YRA1	5.16361	0.00126919
P26321	RPL5	60S ribosomal protein L5	5.14067	0.00122089
Q3E705	EFG1	rRNA-processing protein EFG1	5.13008	0.00123439
P32905	RPS0A	40S ribosomal protein S0-A	5.12922	0.00121244
P34167	TIF3	Eukaryotic translation initiation factor 4B	5.10681	0.00121244
P24783	DED1;DBP2;DBP1	ATP-dependent RNA helicase DED1;ATP-dependent RNA helicase DBP2;ATP-dependent RNA helicase DBP1	5.10633	0.00121244
P40078	NSA2	Ribosome biogenesis protein NSA2	5.1047	0.00514393
P10080	SBP1	Single-stranded nucleic acid-binding protein	5.08925	0.00121244
P38202		UPF0642 protein YBL028C	5.05801	0.00150958
P49626	RPL4B	60S ribosomal protein L4-B	5.04474	0.00121244
P40449	YIL161W	Uncharacterized protein YIL161W	5.01792	0.00121244
P0CX40	RPS8B;RPS8A	40S ribosomal protein S8-B;40S ribosomal protein S8-A	4.99572	0.00121244
P0CX50	RPL18B;RPL18A	60S ribosomal protein L18-B;60S ribosomal protein L18-A	4.99247	0.00121244
P32588	PUB1	Nuclear and cytoplasmic polyadenylated RNA-binding protein PUB1	4.98287	0.00122089
Q08745	RPS10A	40S ribosomal protein S10-A	4.95301	0.00121244
Q3E772	YGR169C-A	Uncharacterized protein YGR169C-A	4.95298	0.00747464
Q06688	BER1	SRR1-like protein BER1	4.92746	0.00121244
Q04408	YDR514C	Uncharacterized protein YDR514C	4.91386	0.00318052
P37263		UPF0743 protein YCR087C-A	4.90496	0.00236622
P39715	ECM1	Shuttling pre-60S factor ECM1	4.89643	0.00137048
P53742	NOG2	Nucleolar GTP-binding protein 2	4.86705	0.00149282
P38833	YHR127W	Uncharacterized protein YHR127W	4.84349	0.00122089
P0CH09	RPL40B;RPL40A	Ubiquitin-60S ribosomal protein L40;Ubiquitin;60S ribosomal protein L40	4.83459	0.0137627
P15646	NOP1	rRNA 2-O-methyltransferase fibrillarin	4.78215	0.00124137
P06105	SCP160	Protein SCP160	4.78125	0.00121244
P40693	RLP7	Ribosome biogenesis protein RLP7	4.76411	0.00121244
P0CX83	RPL19B;RPL19A	60S ribosomal protein L19-B;60S ribosomal protein L19-A	4.75956	0.00121244
P53732	MRPS12	37S ribosomal protein S12, mitochondrial	4.72378	0.0287359
P56628	RPL22B	60S ribosomal protein L22-B	4.7182	0.00121244
P43586	LOC1	60S ribosomal subunit assembly/export protein LOC1	4.71565	0.00134637
P36036	YRA2	RNA annealing protein YRA2	4.70782	0.00134131
P47019	ALB1	Ribosome biogenesis protein ALB1	4.7046	0.00204274
Q08444	NOB1	20S-pre-rRNA D-site endonuclease NOB1	4.69751	0.00121244
P07281	RPS19B;RPS19A	40S ribosomal protein S19-B;40S ribosomal protein S19-A	4.68563	0.00121244
Q12272	TPT1	tRNA 2-phosphotransferase	4.64057	0.00248243
Q08746	RRS1	Regulator of ribosome biosynthesis	4.61917	0.00121244
P39729	RBG1	Ribosome-interacting GTPase 1	4.61099	0.00121244
P39990	SNU13	13 kDa ribonucleoprotein-associated protein	4.59512	0.00121244
Q06287	EMG1	Ribosomal RNA small subunit methyltransferase NEP1	4.58243	0.00121244
P43321	SMD3	Small nuclear ribonucleoprotein Sm D3	4.57928	0.0292708
P40070	LSM4	U6 snRNA-associated Sm-like protein LSm4	4.57376	0.00121244
P29055	SUA7	Transcription initiation factor IIB	4.56998	0.0142927
P53145	LSG1	Large subunit GTPase 1	4.55263	0.00122089
P14126	RPL3	60S ribosomal protein L3	4.54704	0.00121244
P40010	NUG1	Nuclear GTP-binding protein NUG1	4.52656	0.00170737
P38687	SRP68	Signal recognition particle subunit SRP68	4.50776	0.00122089
Q12179	YPL245W	Uncharacterized protein YPL245W	4.49337	0.00121244
Q05498	FCF1	rRNA-processing protein FCF1	4.49196	0.0188379
P40561	SGN1	RNA-binding protein SGN1	4.48932	0.00150958
P04147	PAB1	Polyadenylate-binding protein, cytoplasmic and nuclear	4.4803	0.00150374
Q01855	RPS15	40S ribosomal protein S15	4.47518	0.00121244
Q99216	PNO1	Pre-rRNA-processing protein PNO1	4.45039	0.00121244
P53251	SLX9	Ribosome biogenesis protein SLX9	4.45015	0.00534191
P38701	RPS20	40S ribosomal protein S20	4.44775	0.00121244
Q07953	SDO1	Ribosome maturation protein SDO1	4.43758	0.00121244
Q02642	EGD1	Nascent polypeptide-associated complex subunit beta-1	4.43586	0.00213723
P33201	MRT4	Ribosome assembly factor MRT4	4.43266	0.00121244
Q08004	BUD20	Bud site selection protein 20	4.42749	0.00121244
Q08925	MRN1	RNA-binding protein MRN1	4.39962	0.00122089
P38151	PBP2	PAB1-binding protein 2	4.39698	0.00154193
P38340	TAE1	Alpha N-terminal protein methyltransferase 1	4.39437	0.00126919
Q07381	TSR1	Ribosome biogenesis protein TSR1	4.36946	0.00121244
Q3E792	RPS25A;RPS25B	40S ribosomal protein S25-A;40S ribosomal protein S25-B	4.36756	0.00213757
Q07362	PBP4	Protein PBP4	4.3292	0.00121244
P26785	RPL16B	60S ribosomal protein L16-B	4.32187	0.00121244
Q12034	SLF1	Protein SLF1	4.31572	0.00162465
P38688	SRP72	Signal recognition particle subunit SRP72	4.29163	0.00133573
P43582	WWM1	WW domain-containing protein WWM1	4.28019	0.0218764
P0CX30	RPS23B;RPS23A	40S ribosomal protein S23-B;40S ribosomal protein S23-A	4.27657	0.00121244
P47089	TMA22	Translation machinery-associated protein 22	4.27033	0.00305693
P34247	UTP11	U3 small nucleolar RNA-associated protein 11	4.26974	0.00344807
P0CX56	RPS18B;RPS18A	40S ribosomal protein S18-B;40S ribosomal protein S18-A	4.26594	0.00134131
P06367	RPS14A	40S ribosomal protein S14-A	4.26424	0.00124137
Q06218	DBP9	ATP-dependent RNA helicase DBP9	4.25573	0.00173252
P40022	YER034W	Uncharacterized protein YER034W	4.25513	0.00121244
P53295	RBG2	Ribosome-interacting GTPase 2	4.25394	0.00121244
Q12000	TMA46	Translation machinery-associated protein 46	4.2532	0.00530301
Q03532	HAS1	ATP-dependent RNA helicase HAS1	4.24006	0.00121244
P32495	NHP2	H/ACA ribonucleoprotein complex subunit 2	4.23539	0.00121244
P32605	MUD1	U1 small nuclear ribonucleoprotein A	4.21275	0.00162465
Q02256	YVH1	Tyrosine-protein phosphatase YVH1	4.2038	0.00295645
P40567	MSL1	U2 small nuclear ribonucleoprotein B	4.18832	0.00220493
P40040	THO1	Protein THO1	4.1805	0.00134637
Q02753	RPL21A	60S ribosomal protein L21-A	4.17146	0.00121244
P40159		Uncharacterized protein YNL208W	4.17143	0.00694791
P26784	RPL16A	60S ribosomal protein L16-A	4.1677	0.00121244
P53723		UPF0674 endoplasmic reticulum membrane protein YNR021W	4.13713	0.00121244
P41819	DIM1	Dimethyladenosine transferase	4.10862	0.00296963
P07260	CDC33	Eukaryotic translation initiation factor 4E	4.09935	0.00164843
Q02892	NOG1	Nucleolar GTP-binding protein 1	4.09517	0.00121244
P40487	DPH1	Diphthamide biosynthesis protein 1	4.09406	0.0262933
P25642	IMG2	54S ribosomal protein IMG2, mitochondrial	4.07997	0.00410656
Q03856	TY1A-DR1	Transposon Ty1-DR1 Gag polyprotein;Capsid protein;Gag-p4	4.07594	0.00121244
P15424	MSS116	ATP-dependent RNA helicase MSS116, mitochondrial	4.05727	0.0020237
P38825	TOM71	Protein TOM71	4.0514	0.00121244
P38779	CIC1	Proteasome-interacting protein CIC1	4.04547	0.00298451
P04650	RPL39	60S ribosomal protein L39	4.02081	0.00121244
Q02260	SMD1	Small nuclear ribonucleoprotein Sm D1	4.01705	0.0272137
P53080	EDC1	Enhancer of mRNA-decapping protein 1	4.01615	0.00494012
P38747	OTU2	OTU domain-containing protein 2	4.01175	0.00121244
P32342	SRP21	Signal recognition particle subunit SRP21	4.00994	0.00539977
P43613	ERJ5	ER-localized J domain-containing protein 5	4.00467	0.00121244
P38805	RPF1	Ribosome production factor 1	3.99498	0.00121244
P32527	ZUO1	Zuotin	3.99372	0.00121244
P38291	POP7	Ribonucleases P/MRP protein subunit POP7	3.98899	0.00391838
P33399	LHP1	La protein homolog	3.98127	0.00162465
P40507	AIR1	Protein AIR1	3.96942	0.00121244
P25555	GBP2	Single-strand telomeric DNA-binding protein GBP2	3.96586	0.00121244
Q08237	REX4	RNA exonuclease 4	3.95185	0.00851123
P0CX52	RPS16B;RPS16A	40S ribosomal protein S16-B;40S ribosomal protein S16-A	3.9466	0.00134131
Q07478	SUB2	ATP-dependent RNA helicase SUB2	3.93575	0.00134131
P38711	RPS27B;RPS27A	40S ribosomal protein S27-B;40S ribosomal protein S27-A	3.93521	0.0014468
P0C2H6	RPL27A	60S ribosomal protein L27-A	3.92456	0.00121244
P35732	DEF1	RNA polymerase II degradation factor 1	3.92194	0.00121244
Q3E757	RPL11B;RPL11A	60S ribosomal protein L11-B;60S ribosomal protein L11-A	3.91865	0.00122089
P0CX44	RPL1B;RPL1A	60S ribosomal protein L1-B;60S ribosomal protein L1-A	3.91752	0.00182522
P11633	NHP6B	Non-histone chromosomal protein 6B	3.91661	0.00121244
P39517	DHH1	ATP-dependent RNA helicase DHH1	3.91239	0.00192526
P53235	YGR054W	Eukaryotic translation initiation factor 2A	3.88265	0.00121244
Q03508		Uncharacterized protein YMR265C	3.87255	0.00124137
Q04067	TIF35	Eukaryotic translation initiation factor 3 subunit G	3.86598	0.00137378
P07263-2	HTS1	Histidine--tRNA ligase, mitochondrial	3.85245	0.00121244
P36068	SHE2	SWI5-dependent HO expression protein 2	3.84231	0.00121244
P53830	CUS2	Cold sensitive U2 snRNA suppressor 2	3.84058	0.012169
P0CX28	RPL42B;RPL42A	60S ribosomal protein L42-B;60S ribosomal protein L42-A	3.82064	0.00121244
P20449	DBP5	ATP-dependent RNA helicase DBP5	3.81996	0.00534166
Q07623	NOP6	Nucleolar protein 6	3.81014	0.00121244
Q08962	NIP7	60S ribosome subunit biogenesis protein NIP7	3.80343	0.00121244
P38174	MAP2	Methionine aminopeptidase 2	3.80135	0.00121244
P47017	LSM1	Sm-like protein LSm1	3.79856	0.00481067
Q08687	TMA16	Translation machinery-associated protein 16	3.79651	0.0167753
Q3E764	TMA7	Translation machinery-associated protein 7	3.78604	0.00121244
P23503	NAR1	Cytosolic Fe-S cluster assembly factor NAR1	3.7858	0.00262458
Q08689	NAT5	N-terminal acetyltransferase A complex subunit NAT5	3.77625	0.00275408
P57743	LSM3	U6 snRNA-associated Sm-like protein LSm3	3.76721	0.00267982
P10081	TIF1	ATP-dependent RNA helicase eIF4A	3.76401	0.00121244
P32911	SUI1	Eukaryotic translation initiation factor eIF-1	3.7554	0.00133949
P41805	RPL10	60S ribosomal protein L10	3.74681	0.00122089
Q12291	BMT6	25S rRNA (uridine(2843)-N(3))-methyltransferase	3.74064	0.00784761
P40581	HYR1	Peroxiredoxin HYR1	3.74053	0.0064098
P36144	UTP30	Ribosome biogenesis protein UTP30	3.73767	0.00121244
P04802	DPS1	Aspartate--tRNA ligase, cytoplasmic	3.72616	0.00121244
Q05775	HCR1	Eukaryotic translation initiation factor 3 subunit J	3.72284	0.00248483
P45818	ROK1	ATP-dependent RNA helicase ROK1	3.72266	0.0093051
P04161	ADE8	Phosphoribosylglycinamide formyltransferase	3.69755	0.0444288
P40055	UTP7	U3 small nucleolar RNA-associated protein 7	3.69227	0.00121244
P25644	PAT1	DNA topoisomerase 2-associated protein PAT1	3.68879	0.00248618
P38793	TRM5	tRNA (guanine(37)-N1)-methyltransferase	3.68829	0.00121244
Q04600	TMA64	Translation machinery-associated protein 64	3.68133	0.00122089
P40024	ARB1	ABC transporter ATP-binding protein ARB1	3.67952	0.00180671
P38828	LSM12	Protein LSM12	3.67236	0.00121244
Q08208	NOP12	Nucleolar protein 12	3.66812	0.00190318
P38786	RPP1	Ribonuclease P/MRP protein subunit RPP1	3.66087	0.00256101
P32324	EFT1	Elongation factor 2	3.6568	0.00161757
P48412	UPF3	Nonsense-mediated mRNA decay protein 3	3.65292	0.0020237
P38333	ENP1	Essential nuclear protein 1	3.64748	0.00161757
P38912	TIF11	Eukaryotic translation initiation factor 1A	3.64552	0.00122089
P00958	MES1	Methionine--tRNA ligase, cytoplasmic	3.6445	0.00150958
P25627	BUD23	18S rRNA (guanine(1575)-N(7))-methyltransferase	3.61214	0.00134131
P40007	NOP16	Nucleolar protein 16	3.59383	0.00182522
Q99181	HSH49	Protein HSH49	3.59129	0.00631343
P23301	HYP2	Eukaryotic translation initiation factor 5A-1	3.58555	0.00264249
Q03208		Uncharacterized protein YML119W	3.57101	0.00594969
Q12339	UTP23	rRNA-processing protein UTP23	3.56977	0.00169192
Q12337	TY2B-GR1;TY2B-C;TY2B-LR1;TY2B-DR1;TY2B-GR2;TY2B-F;TY2B-B;TY2A-GR1	Transposon Ty2-GR1 Gag-Pol polyprotein;Capsid protein;Ty2 protease;Integrase;Reverse transcriptase/ribonuclease H;Transposon Ty2-C Gag-Pol polyprotein;Capsid protein;Ty2 protease;Integrase;Reverse transcriptase/ribonuclease H;Transposon Ty2-LR1 Gag-Pol polyprotein;Capsid protein;Ty2 protease;Integrase;Reverse transcriptase/ribonuclease H;Transposon Ty2-DR1 Gag-Pol polyprotein;Capsid protein;Ty2 p…	3.55273	0.00494542
P53218	POP6	Ribonucleases P/MRP protein subunit POP6	3.54037	0.00121244
Q04603	DPB4	DNA polymerase epsilon subunit D	3.53364	0.00338576
P39998	EDC3	Enhancer of mRNA-decapping protein 3	3.53075	0.00121244
Q03690	CLU1	Clustered mitochondria protein 1	3.52215	0.00121244
P38803	IPI1	Pre-rRNA-processing protein IPI1	3.52151	0.00283378
P40493	BMT5	25S rRNA (uridine(2634)-N(3))-methyltransferase	3.51784	0.00121244
Q12400	TRM10	tRNA (guanine(9)-N1)-methyltransferase	3.51598	0.00203819
P32831	NGR1	Negative growth regulatory protein NGR1	3.51006	0.00162465
Q07648	DTD1	D-tyrosyl-tRNA(Tyr) deacylase	3.50752	0.01278
Q08920	CBC2	Nuclear cap-binding protein subunit 2	3.50739	0.00121244
P09064	SUI3	Eukaryotic translation initiation factor 2 subunit beta	3.50623	0.00121244
P53137	CUE3	CUE domain-containing protein 3	3.50525	0.0020237
Q99382	ENV10	Late endosome and vacuole interface protein 10	3.49483	0.00613775
P47077	NOP9	Nucleolar protein 9	3.4908	0.00294027
P0CX54	RPL12B;RPL12A	60S ribosomal protein L12-B;60S ribosomal protein L12-A	3.49058	0.0113214
P45978	SCD6	Protein SCD6	3.48214	0.00121244
P53316	YGR250C	Uncharacterized RNA-binding protein YGR250C	3.47495	0.00121244
P36095	VPS24	Vacuolar protein-sorting-associated protein 24	3.46252	0.0473907
Q04740	RNH1	Ribonuclease H	3.45688	0.00253963
Q99321	DDP1	Diphosphoinositol polyphosphate phosphohydrolase DDP1	3.44802	0.00134131
Q06436	MAG2	RING-finger protein MAG2	3.43965	0.00397659
Q02554	CUS1	Cold sensitive U2 snRNA suppressor 1	3.43939	0.00185799
Q04305	UTP15	U3 small nucleolar RNA-associated protein 15	3.43532	0.00121244
P47150	RSM7	37S ribosomal protein S7, mitochondrial	3.43147	0.0120991
P38344	REI1	Cytoplasmic 60S subunit biogenesis factor REI1	3.42706	0.00121244
P0CX26	RPL43B;RPL43A	60S ribosomal protein L43-B;60S ribosomal protein L43-A	3.4213	0.00150958
Q06349	DXO1	Decapping and exoribonuclease protein 1	3.41811	0.00375389
Q00916	SNP1	U1 small nuclear ribonucleoprotein 70 kDa homolog	3.41146	0.00121244
P89886	TMA20	Translation machinery-associated protein 20	3.40446	0.00146408
P41812	POP1	Ribonucleases P/MRP protein subunit POP1	3.40314	0.0020237
Q01560	NPL3	Nucleolar protein 3	3.39987	0.00337265
P04912	HTA2;HTA1	Histone H2A.2;Histone H2A.1	3.39787	0.00134131
Q05506		Arginine--tRNA ligase, cytoplasmic	3.3972	0.00121244
P36516	MRPL3	54S ribosomal protein L3, mitochondrial	3.3963	0.00290898
Q02796	LGE1	Transcriptional regulatory protein LGE1	3.3931	0.0131218
P28007	GAR1	H/ACA ribonucleoprotein complex subunit 1	3.39096	0.00121244
P33333	SLC1	Probable 1-acyl-sn-glycerol-3-phosphate acyltransferase	3.38594	0.00134131
P36160	RPF2	Ribosome biogenesis protein RPF2	3.38559	0.00350015
P38249	RPG1	Eukaryotic translation initiation factor 3 subunit A	3.3826	0.00154133
P24784	DBP1	ATP-dependent RNA helicase DBP1	3.38152	0.00410752
P34241	URB1	Nucleolar pre-ribosomal-associated protein 1	3.38084	0.00162465
P25373	GRX1	Glutaredoxin-1	3.37908	0.00121244
P53883	NOP13	Nucleolar protein 13	3.37836	0.00183775
P05317	RPP0	60S acidic ribosomal protein P0	3.35591	0.00121244
P53897	IGO1	mRNA stability protein IGO1	3.35236	0.00122089
P25586	KRR1	KRR1 small subunit processome component	3.33986	0.00190844
Q08647	PUS7	Multisubstrate pseudouridine synthase 7	3.33892	0.00312434
P0CX42	RPL23B;RPL23A	60S ribosomal protein L23-B;60S ribosomal protein L23-A	3.3343	0.00949595
P22147	XRN1	5-3 exoribonuclease 1	3.32227	0.00122089
Q05900	YHC1	U1 small nuclear ribonucleoprotein C	3.30307	0.00162465
P12945	NAT1	N-terminal acetyltransferase A complex subunit NAT1	3.30122	0.00150958
P38143	GPX2	Glutathione peroxidase 2	3.29892	0.00599941
P32505	NAB2	Nuclear polyadenylated RNA-binding protein NAB2	3.29758	0.00557257
Q01080	RPA49	DNA-directed RNA polymerase I subunit RPA49	3.27801	0.00174514
P53072	TAN1	tRNA acetyltransferase TAN1	3.27533	0.00192526
P11632	NHP6A	Non-histone chromosomal protein 6A	3.27383	0.00122089
Q12040	YOR283W	Broad-specificity phosphatase YOR283W	3.27254	0.00462905
P12385	SUP45	Eukaryotic peptide chain release factor subunit 1	3.26911	0.00134131
P38272	SHE3	SWI5-dependent HO expression protein 3	3.26735	0.00419228
P13902	INO4	Protein INO4	3.26568	0.0125928
P35194	RPL20B;RPL20A;UTP20	60S ribosomal protein L20-B;60S ribosomal protein L20-A;U3 small nucleolar RNA-associated protein 20	3.25829	0.00264858
Q06217	SMD2	Small nuclear ribonucleoprotein Sm D2	3.25392	0.00310137
Q12211	PUS1	tRNA pseudouridine synthase 1	3.2516	0.00121244
Q02648	TRM44	tRNA (uracil-O(2)-)-methyltransferase	3.25088	0.0054569
Q99257	MEX67	mRNA export factor MEX67	3.25012	0.00403229
Q02354	UTP6	U3 small nucleolar RNA-associated protein 6	3.24591	0.00363105
Q02908	ELP3	Elongator complex protein 3	3.24252	0.00121244
Q03220	CTL1	Polynucleotide 5-triphosphatase	3.24054	0.00126919
P30771	NAM7	ATP-dependent helicase NAM7	3.23479	0.00121244
Q12754	RRP12	Ribosomal RNA-processing protein 12	3.23317	0.00122089
P06174	HEM4	Uroporphyrinogen-III synthase	3.22977	0.00742296
Q03782	SNU56	56 kDa U1 small nuclear ribonucleoprotein component	3.22869	0.00275408
P38961	RRP8	25S rRNA (adenine(645)-N(1))-methyltransferase	3.21605	0.00187729
P48567	PUS4	tRNA pseudouridine synthase 4	3.20679	0.00165043
P53255	DRN1	CWF19-like protein DRN1	3.20416	0.0108939
P33750	SOF1	Protein SOF1	3.19769	0.00237755
P06103	PRT1	Eukaryotic translation initiation factor 3 subunit B	3.19011	0.00122089
P53276	UTP8	U3 small nucleolar RNA-associated protein 8	3.18712	0.00187384
P53184	PNC1	Nicotinamidase	3.18705	0.0024658
P38719	DBP8	ATP-dependent RNA helicase DBP8	3.17356	0.00121244
P36009	DHR2	Probable ATP-dependent RNA helicase DHR2	3.149	0.00363105
P05759	RPS31	Ubiquitin-40S ribosomal protein S31;Ubiquitin;40S ribosomal protein S31	3.14615	0.00150958
P25339	PUF4	Pumilio homology domain family member 4	3.13644	0.00769131
P14120	RPL30	60S ribosomal protein L30	3.13149	0.00121244
P53870		Uncharacterized protein YNL193W	3.12924	0.00162465
Q00539	NAM8	Protein NAM8	3.12341	0.00232756
Q12099	FAL1	ATP-dependent RNA helicase FAL1	3.12294	0.00651798
P36103	YKL023W	Uncharacterized protein YKL023W	3.12253	0.00121244
P25808	SPB4	ATP-dependent rRNA helicase SPB4	3.1216	0.00206585
Q07508	LUC7	Protein LUC7	3.11984	0.0268119
P12686	MRP13	37S ribosomal protein MRP13, mitochondrial	3.10824	0.00162465
Q07395	SYO1	Synchronized import protein 1	3.09139	0.00225816
P53272		Uncharacterized protein YGR122W	3.08002	0.00248618
Q08831	VTS1	Protein VTS1	3.07545	0.0114615
P53860	PDR16	Phosphatidylinositol transfer protein PDR16	3.07381	0.00187758
Q04489	YML096W	Asparagine synthetase domain-containing protein YML096W	3.05274	0.0200413
P53941	IMP4	U3 small nucleolar ribonucleoprotein protein IMP4	3.05061	0.00248618
Q03264	NGL2	RNA exonuclease NGL2	3.04657	0.0020237
P53131	PRP43	Pre-mRNA-splicing factor ATP-dependent RNA helicase PRP43	3.03304	0.00174514
P38430		Uncharacterized deoxyribonuclease YMR262W	3.02976	0.0103235
P36534	MRPL40	54S ribosomal protein L40, mitochondrial	3.029	0.00596076
P32916	SRP101	Signal recognition particle receptor subunit alpha homolog	3.02014	0.00126919
Q03862	ARX1	Probable metalloprotease ARX1	3.01415	0.00122089
P05748	RPL15A	60S ribosomal protein L15-A	3.00523	0.00122089
P34761	WHI3	Protein WHI3	2.99863	0.00618804
Q04311	VMS1	Protein VMS1	2.9969	0.0108918
P33309	DOM34	Protein DOM34	2.996	0.00126919
P36421	TYS1	Tyrosine--tRNA ligase, cytoplasmic	2.99385	0.00122089
P32899	IMP3	U3 small nucleolar ribonucleoprotein protein IMP3	2.99027	0.00160912
P47093	LSM8	U6 snRNA-associated Sm-like protein LSm8	2.98196	0.0091028
P38792	RRP4	Exosome complex component RRP4	2.97932	0.00137048
P36120	DBP7	ATP-dependent RNA helicase DBP7	2.97872	0.00180213
P36520	MRPL10	54S ribosomal protein L10, mitochondrial	2.97526	0.00362777
P51402	RPL37B	60S ribosomal protein L37-B	2.97075	0.00298451
P38219	OLA1	Obg-like ATPase 1	2.96275	0.00122089
Q03799	MRPS8	37S ribosomal protein S8, mitochondrial	2.95611	0.00782899
Q08972	NEW1	[NU+] prion formation protein 1	2.95373	0.00121244
P41058	RPS29B	40S ribosomal protein S29-B	2.95209	0.00275408
Q12009	TRM8	tRNA (guanine-N(7)-)-methyltransferase	2.94983	0.0145283
Q12273	TY1B-OL	Transposon Ty1-OL Gag-Pol polyprotein;Capsid protein;Ty1 protease;Integrase;Reverse transcriptase/ribonuclease H	2.94465	0.0016689
P46672	ARC1	tRNA-aminoacylation cofactor ARC1	2.93867	0.00187758
Q08285	RRP40	Exosome complex component RRP40	2.93241	0.00275408
P21965	MCK1	Protein kinase MCK1	2.93234	0.00142786
P21269-2	CCA1	CCA tRNA nucleotidyltransferase, mitochondrial	2.92547	0.00608652
P40150	SSB1;SSB2	Heat shock protein SSB1;Heat shock protein SSB2	2.91879	0.00121244
Q04493	GIM5	Prefoldin subunit 5	2.91464	0.00341131
Q04031	RRP17	Ribosomal RNA-processing protein 17	2.91412	0.00121244
P36048	SNU114	Pre-mRNA-splicing factor SNU114	2.90715	0.00706366
P20448	HCA4	ATP-dependent RNA helicase HCA4	2.90439	0.00121244
P41814	GCD10	tRNA (adenine(58)-N(1))-methyltransferase non-catalytic subunit TRM6	2.90283	0.00972949
P09880	TRL1	tRNA ligase	2.90195	0.00135362
P38070	YPK3	AGC kinase YPK3	2.89929	0.00150958
Q02792	RAT1	5-3 exoribonuclease 2	2.89814	0.00182522
Q12094	TSR3	Ribosome biogenesis protein TSR3	2.89373	0.0014066
P38883	RIX1	Pre-rRNA-processing protein RIX1	2.89335	0.00134637
P38777	FSH1	Family of serine hydrolases 1	2.89331	0.00146408
P49957	TRM9	tRNA (carboxymethyluridine(34)-5-O)-methyltransferase	2.86574	0.00409439
P53741	BRE5	UBP3-associated protein BRE5	2.85912	0.00121244
P53336	YGR283C	Putative methyltransferase YGR283C	2.85262	0.00721471
P39935	TIF4631	Eukaryotic initiation factor 4F subunit p150	2.851	0.00122089
P36075	CUE2	Ubiquitin-binding protein CUE2	2.84293	0.00706982
P53859	CSL4	Exosome complex component CSL4	2.83451	0.00121244
Q07897	CMS1	Protein CMS1	2.82172	0.00182522
P40202	CCS1	Superoxide dismutase 1 copper chaperone	2.82063	0.00310915
P53960		Putative alanyl-tRNA editing protein alaX	2.81546	0.0125928
P41057	RPS29A	40S ribosomal protein S29-A	2.81228	0.00363253
P32902	MRP4	37S ribosomal protein MRP4, mitochondrial	2.81012	0.0222631
P26637	CDC60	Leucine--tRNA ligase, cytoplasmic	2.80855	0.0020237
P20447	DBP3	ATP-dependent RNA helicase DBP3	2.80707	0.00162465
Q08818	MSC6	Meiotic sister-chromatid recombination protein 6, mitochondrial	2.78575	0.00248243
P40210	SIP5	Protein SIP5	2.78417	0.00417228
P20424	SRP54	Signal recognition particle subunit SRP54	2.77667	0.0079539
P15565	TRM1	tRNA (guanine(26)-N(2))-dimethyltransferase, mitochondrial	2.77517	0.00150958
P46959	GCD14	tRNA (adenine(58)-N(1))-methyltransferase catalytic subunit TRM61	2.77309	0.00126919
Q08096	RCL1	RNA 3-terminal phosphate cyclase-like protein	2.76666	0.00320874
P39743	RVS167	Reduced viability upon starvation protein 167	2.76143	0.00241513
Q03466	EBS1	Protein EBS1	2.75026	0.00974079
P40079	LCP5	U3 small nucleolar ribonucleoprotein protein LCP5	2.74896	0.00201967
P53720	SMM1	tRNA-dihydrouridine(20) synthase [NAD(P)+]	2.73693	0.00738243
Q02931	NAN1	NET1-associated nuclear protein 1	2.73524	0.00199193
P36080	RRP14	Ribosomal RNA-processing protein 14	2.73399	0.0179657
P11484	SSB1	Heat shock protein SSB1	2.72499	0.00354124
P38278	BMT2	25S rRNA (adenine(2142)-N(1))-methyltransferase	2.72428	0.0103806
P53152	MMS2	Ubiquitin-conjugating enzyme variant MMS2	2.72376	0.0081905
Q02555	RNT1	Ribonuclease 3	2.7178	0.00150958
P69771	DID2	Vacuolar protein-sorting-associated protein 46	2.71536	0.00122089
Q03776	PRP42	U1 small nuclear ribonucleoprotein component PRP42	2.71023	0.0029628
Q04511	UFO1	Ubiquitin ligase complex F-box protein UFO1	2.71005	0.00432362
P38732	EFM1	Protein-lysine N-methyltransferase EFM1	2.70117	0.00294686
P50109	PSP2	Protein PSP2	2.69953	0.00134131
P25343	RVS161	Reduced viability upon starvation protein 161	2.69342	0.00472227
P35178	RRP1	Ribosomal RNA-processing protein 1	2.69015	0.0014282
P53923	NCS2	Cytoplasmic tRNA 2-thiolation protein 2	2.68677	0.00485089
Q04214	TY1B-MR1;TY1B-BL;TY1A-MR1	Transposon Ty1-MR1 Gag-Pol polyprotein;Capsid protein;Ty1 protease;Integrase;Reverse transcriptase/ribonuclease H;Transposon Ty1-BL Gag-Pol polyprotein;Capsid protein;Ty1 protease;Integrase;Reverse transcriptase/ribonuclease H;Transposon Ty1-MR1 Gag polyprotein;Capsid protein;Gag-p4	2.67751	0.00174514
Q06063	DUS4	tRNA-dihydrouridine(20a/20b) synthase [NAD(P)+]	2.67549	0.0411743
P15180	KRS1	Lysine--tRNA ligase, cytoplasmic	2.67183	0.00122089
P35207	SKI2	Antiviral helicase SKI2	2.66983	0.00159526
Q12530	RMP1	Ribonuclease MRP protein subunit RMP1	2.6689	0.0118232
P36084	MUD2	Splicing factor MUD2	2.66708	0.00173252
P34160	STO1	Nuclear cap-binding protein complex subunit 1	2.65677	0.00483085
P53914	KRE33	UPF0202 protein KRE33	2.64778	0.00124137
P41920	YRB1	Ran-specific GTPase-activating protein 1	2.64537	0.00702383
P40462	TMA108	Protein TMA108	2.64458	0.00162465
P07284	SES1	Serine--tRNA ligase, cytoplasmic	2.6427	0.00191126
P25359	RRP43	Exosome complex component RRP43	2.64083	0.00647527
P47108	URB2	Nucleolar pre-ribosomal-associated protein 2	2.64047	0.00782899
P36154	AIM29	Altered inheritance rate of mitochondria protein 29	2.63504	0.0210733
Q06698	YLR419W	Putative ATP-dependent RNA helicase YLR419W	2.63492	0.00375389
P38837	NSG1	Protein NSG1	2.63483	0.0497962
P53617	NRD1	Protein NRD1	2.6343	0.00262458
P38197		UPF0001 protein YBL036C	2.63336	0.00310915
Q07655	WHI4	Protein WHI4	2.62952	0.00157386
P47047	MTR4	ATP-dependent RNA helicase DOB1	2.62591	0.00180113
P53899	CUZ1	CDC48-associated ubiquitin-like/zinc finger protein 1	2.62264	0.00408496
P32915	SEC61	Protein transport protein SEC61	2.62145	0.00375389
P19736	PRP9	Pre-mRNA-splicing factor PRP9	2.61985	0.00203819
Q03233	ADD37	Alpha1-proteinase inhibitor-degradation deficient protein 37	2.61798	0.00971604
Q08162	DIS3	Exosome complex exonuclease DIS3	2.61278	0.00150958
P42942		Uncharacterized GTP-binding protein YGR210C	2.61098	0.00486266
P39936	TIF4632	Eukaryotic initiation factor 4F subunit p130	2.61039	0.00218762
P38801	LRP1	Exosome complex protein LRP1	2.60486	0.0082746
P38985	SRP14	Signal recognition particle subunit SRP14	2.6023	0.00126919
P40523	YIL055C	Uncharacterized protein YIL055C	2.5892	0.0276
Q03195	RLI1	Translation initiation factor RLI1	2.58672	0.00310915
P05738	RPL9A	60S ribosomal protein L9-A	2.58612	0.00134131
Q05580	HEL2	E3 ubiquitin-protein ligase HEL2	2.58282	0.0036719
P38330		Protein RMD9-like, mitochondrial	2.58202	0.00126919
P25626	IMG1	54S ribosomal protein IMG1, mitochondrial	2.58148	0.020804
P22936	APN1	DNA-(apurinic or apyrimidinic site) lyase 1	2.57353	0.0023082
P53254	UTP22	U3 small nucleolar RNA-associated protein 22	2.57213	0.00133573
Q99369	FSH3	Family of serine hydrolases 3	2.56281	0.0187231
Q08601	MCA1	Metacaspase-1	2.55321	0.00219905
P36047	SDS22	Protein phosphatase 1 regulatory subunit SDS22	2.5517	0.00175414
P11972	SST2	Protein SST2	2.55043	0.00150958
P25368	RRP7	Ribosomal RNA-processing protein 7	2.54896	0.00252435
Q07834	YLL032C	KH domain-containing protein YLL032C	2.54783	0.0382288
P42945	UTP10	U3 small nucleolar RNA-associated protein 10	2.54076	0.00221764
P38809	YHR097C	Uncharacterized protein YHR097C	2.53744	0.00383268
P29295	HRR25	Casein kinase I homolog HRR25	2.53607	0.00162465
Q07844	RIX7	Ribosome biogenesis ATPase RIX7	2.53188	0.0157936
P35844	KES1	Protein KES1	2.52921	0.00126919
Q04867		Putative methyltransferase YMR310C	2.52816	0.00613165
Q01662	MAP1	Methionine aminopeptidase 1	2.52309	0.00949434
P51401	RPL9A;RPL9B	60S ribosomal protein L9-A;60S ribosomal protein L9-B	2.52164	0.00150958
P40052	YER079W	Uncharacterized protein YER079W	2.52113	0.0014891
P49166	RPL37A	60S ribosomal protein L37-A	2.51777	0.00693489
P25491	YDJ1	Mitochondrial protein import protein MAS5	2.5172	0.00187758
P04807	HXK2	Hexokinase-2	2.51263	0.00840383
P25370	GFD2	Good for full DBP5 activity protein 2	2.50826	0.0195184
P38879	EGD2	Nascent polypeptide-associated complex subunit alpha	2.49772	0.00385355
P40553	DOT5	Peroxiredoxin DOT5	2.49361	0.00420595
P38431	TIF5	Eukaryotic translation initiation factor 5	2.49147	0.00169192
Q06705	CSR1	Phosphatidylinositol transfer protein CSR1	2.49054	0.0129845
Q07896	NOC3	Nucleolar complex-associated protein 3	2.48411	0.00148192
Q99207	NOP14	Nucleolar complex protein 14	2.46109	0.00200256
Q12018	CDC53	Cell division control protein 53	2.45515	0.00146408
Q03735	NAB6	RNA-binding protein NAB6	2.45344	0.00134131
P53063	RAI1	Decapping nuclease RAI1	2.44407	0.0183946
P53261	NOP7	Pescadillo homolog	2.44076	0.00228095
P54000	SUB1	RNA polymerase II transcriptional coactivator SUB1	2.43458	0.00414778
P08518	RPB2	DNA-directed RNA polymerase II subunit RPB2	2.42386	0.00180113
Q06630	MHR1	Mitochondrial homologous recombination protein 1	2.41942	0.00439597
Q07915	RLP24	Ribosome biogenesis protein RLP24	2.41839	0.002151
P43535	GCN20	Protein GCN20	2.41799	0.00298451
P38626	CBR1	NADH-cytochrome b5 reductase 1	2.40333	0.0036719
P38712	RRP3	ATP-dependent rRNA helicase RRP3	2.3985	0.00315153
P14832	CPR1	Peptidyl-prolyl cis-trans isomerase	2.39173	0.00308594
P39929	SNF7	Vacuolar-sorting protein SNF7	2.38776	0.0143968
P38845	CRP1	Cruciform DNA-recognizing protein 1;CRP1 short N-terminal subpeptide;CRP1 short C-terminal subpeptide	2.37562	0.00444916
P53971	FAP1	FKBP12-associated protein 1	2.37336	0.00223191
P53962		Uncharacterized WD repeat-containing protein YNL035C	2.37303	0.00641726
P33759	MRPS5	37S ribosomal protein S5, mitochondrial	2.36998	0.0048152
P32770	NRP1	Asparagine-rich protein	2.36951	0.00162465
Q92317	NCB2	Negative cofactor 2 complex subunit beta	2.36759	0.00232532
P47117	ARP3	Actin-related protein 3	2.36369	0.00295645
P38682	GLO3	ADP-ribosylation factor GTPase-activating protein GLO3	2.35652	0.00479616
P36008	TEF4	Elongation factor 1-gamma 2	2.34137	0.00784761
Q01477	UBP3	Ubiquitin carboxyl-terminal hydrolase 3	2.34101	0.00187758
P24309	DBR1	Lariat debranching enzyme	2.339	0.00137776
Q99383	HRP1	Nuclear polyadenylated RNA-binding protein 4	2.3386	0.00150958
P43123	QRI1	UDP-N-acetylglucosamine pyrophosphorylase	2.33069	0.0301494
P29478	SEC65	Signal recognition particle subunit SEC65	2.32044	0.00417228
P53952		Uncharacterized protein YNL050C	2.31655	0.00618804
P32836	GSP1;GSP2	GTP-binding nuclear protein GSP1/CNR1;GTP-binding nuclear protein GSP2/CNR2	2.31435	0.00137048
P40083	YER137C	Uncharacterized protein YEL137C	2.30564	0.0106607
Q05468	RQC1	Ribosome quality control complex subunit 1	2.30217	0.0020237
Q3E754	RPS21A;RPS21B	40S ribosomal protein S21-A;40S ribosomal protein S21-B	2.29827	0.00244092
Q06672	TSR2	Pre-rRNA-processing protein TSR2	2.28826	0.00346079
P0C2I9	TY1B-LR4;TY1B-PR1;TY1B-DR3;TY2B-GR1;TY2B-C;TY2B-LR1;TY2B-DR1;TY2B-OR2;TY2B-DR2;TY2B-GR2;TY2B-F;TY2B-B;TY2B-OR1	Transposon Ty1-LR4 Gag-Pol polyprotein;Capsid protein;Ty1 protease;Integrase;Reverse transcriptase/ribonuclease H;Transposon Ty1-PR1 Gag-Pol polyprotein;Capsid protein;Ty1 protease;Integrase;Reverse transcriptase/ribonuclease H;Transposon Ty1-DR3 Gag-Pol polyprotein;Capsid protein;Ty1 protease;Integrase;Reverse transcriptase/ribonuclease H;Transposon Ty2-GR1 Gag-Pol polyprotein;Capsid protein;Ty2…	2.28421	0.00203819
P15700	URA6	Uridylate kinase	2.27601	0.0184126
P38817	GGA2	ADP-ribosylation factor-binding protein GGA2	2.27164	0.00344807
P05453	SUP35	Eukaryotic peptide chain release factor GTP-binding subunit	2.26457	0.00172438
Q12367	RKM5	Ribosomal lysine N-methyltransferase 5	2.26246	0.00232532
P53140	RMD9	Protein RMD9, mitochondrial	2.25118	0.0131397
P22138	RPA135	DNA-directed RNA polymerase I subunit RPA135	2.23837	0.00150958
P47100	TY1B-LR4;TY1B-PR3;TY1B-ER1;TY1B-GR1;TY1A-PR1;TY1A-A;TY1A-DR4;TY1B-PR1;TY1B-JR2;TY1A-DR1;TY1B-MR2;TY1B-OR;TY1B-GR3;TY1B-LR1;TY1B-ER2;TY1B-BR;TY1B-DR3	Transposon Ty1-LR4 Gag-Pol polyprotein;Capsid protein;Ty1 protease;Integrase;Reverse transcriptase/ribonuclease H;Transposon Ty1-PR3 Gag-Pol polyprotein;Capsid protein;Ty1 protease;Integrase;Reverse transcriptase/ribonuclease H;Transposon Ty1-ER1 Gag-Pol polyprotein;Capsid protein;Ty1 protease;Integrase;Reverse transcriptase/ribonuclease H;Transposon Ty1-GR1 Gag-Pol polyprotein;Capsid protein;Ty1…	2.2342	0.00294739
P31384	CCR4	Glucose-repressible alcohol dehydrogenase transcriptional effector	2.22951	0.0044691
P50896	PSP1	Protein PSP1	2.22945	0.0080903
P37838	NOP4	Nucleolar protein 4	2.2256	0.00162465
P32502	GCD7	Translation initiation factor eIF-2B subunit beta	2.22311	0.00305693
P40345	LRO1	Phospholipid:diacylglycerol acyltransferase	2.21751	0.00175414
Q12234	RUD3	GRIP domain-containing protein RUD3	2.20989	0.00200256
P28000	RPC19	DNA-directed RNA polymerases I and III subunit RPAC2	2.20605	0.00594969
P21734	UBC1	Ubiquitin-conjugating enzyme E2 1	2.2049	0.00875411
P17255	VMA1	V-type proton ATPase catalytic subunit A;Endonuclease PI-SceI	2.20351	0.00472435
P25654		UPF0587 protein YCR090C	2.20217	0.00182522
P53327	SLH1	Antiviral helicase SLH1	2.20038	0.00159884
Q03769	ENT5	Epsin-5	2.19911	0.00496903
P53552	THO2	THO complex subunit 2	2.19898	0.0127064
P53978	HEF3	Elongation factor 3B	2.19395	0.00162465
P35197	GCS1	ADP-ribosylation factor GTPase-activating protein GCS1	2.1914	0.00604304
Q12035	FCF2	rRNA-processing protein FCF2	2.17368	0.00162465
P16521	YEF3	Elongation factor 3A	2.17164	0.00387877
P03874	CBP2	Cytochrome B pre-mRNA-processing protein 2	2.17129	0.0289244
Q12149	RRP6	Exosome complex exonuclease RRP6	2.1542	0.0154094
Q86ZR7	YKL033W-A	Putative uncharacterized hydrolase YKL033W-A	2.13768	0.00632139
Q02608	MRPS16	37S ribosomal protein S16, mitochondrial	2.11464	0.020804
P40470	RRT14	Regulator of rDNA transcription protein 14	2.11035	0.00205686
Q07527	TRM3	tRNA (guanosine(18)-2-O)-methyltransferase	2.10738	0.00209465
P22149	AFT1	Iron-regulated transcriptional activator AFT1	2.102	0.0464978
P00546	CDC28	Cyclin-dependent kinase 1	2.08657	0.0043747
P39958	GDI1	Rab GDP-dissociation inhibitor	2.07445	0.00190844
P02294	HTB2;HTB1	Histone H2B.2;Histone H2B.1	2.06894	0.00644212
P21951	POL2	DNA polymerase epsilon catalytic subunit A	2.0623	0.0182788
Q02821	SRP1	Importin subunit alpha	2.06133	0.00765797
Q02872	YPL108W	Uncharacterized protein YPL108W	2.03991	0.00733114
P46655	GUS1	Glutamate--tRNA ligase, cytoplasmic	2.02637	0.00227832
P32468	CDC12	Cell division control protein 12	2.02451	0.0018688
P53313	SDA1	Protein SDA1	2.02374	0.00200256
P22803	TRX1;TRX2	Thioredoxin-1;Thioredoxin-2	2.01932	0.00454849
P20484	MAK11	Protein MAK11	2.01517	0.00709455
Q06053	DUS3	tRNA-dihydrouridine(47) synthase [NAD(P)(+)]	2.01169	0.00320874
P34243	HCS1	DNA polymerase alpha-associated DNA helicase A	2.01045	0.0063382
P08524	ERG20	Farnesyl pyrophosphate synthase	2.00938	0.00272661
P38698	PPX1	Exopolyphosphatase	2.00567	0.00823854
P30619	SEC1	Protein transport protein SEC1	1.99706	0.00693754
P38804	RTC3	Restriction of telomere capping protein 3	1.99598	0.0193011
Q12387	MDM20	N-terminal acetyltransferase B complex subunit MDM20	1.98597	0.0095083
Q04347	BUD22	Bud site selection protein 22	1.98425	0.00344807
P40006	IRC22	Increased recombination centers protein 22	1.98313	0.00341247
Q12476	AIR2	Protein AIR2	1.98136	0.0102804
P53893	RIA1	Ribosome assembly protein 1	1.97152	0.00405041
P04806	HXK1	Hexokinase-1	1.96604	0.00246699
P02309	HHF1	Histone H4	1.96203	0.0029021
P40093	YER156C	UPF0160 protein YER156C	1.95538	0.0043747
P34217	PIN4	RNA-binding protein PIN4	1.9454	0.00203819
P25582	SPB1	27S pre-rRNA (guanosine(2922)-2-O)-methyltransferase	1.92911	0.00213116
Q05636	RRP45	Exosome complex component RRP45	1.92257	0.00615988
Q06147	LCB5	Sphingoid long chain base kinase 5	1.92149	0.00743051
P32264	PRO1	Glutamate 5-kinase	1.91836	0.00685796
P38922	HRB1	Protein HRB1	1.91469	0.00232532
P25294	SIS1	Protein SIS1	1.90939	0.0422423
P13298	URA5	Orotate phosphoribosyltransferase 1	1.90532	0.0260065
Q05946	UTP13	U3 small nucleolar RNA-associated protein 13	1.89755	0.00201967
P38708	YHR020W	Putative proline--tRNA ligase YHR020W	1.89689	0.00216286
P39101	CAJ1	Protein CAJ1	1.89655	0.00301237
P38882	UTP9	U3 small nucleolar RNA-associated protein 9	1.89512	0.00387877
Q04781	RKR1	E3 ubiquitin-protein ligase listerin	1.88516	0.00493596
Q12080	NOP53	Ribosome biogenesis protein NOP53	1.88311	0.00315651
Q05022	RRP5	rRNA biogenesis protein RRP5	1.87304	0.00199385
P17695	GRX2	Glutaredoxin-2, mitochondrial	1.8613	0.027046
P53297	PBP1	PAB1-binding protein 1	1.86091	0.00392866
P41911	GPD2	Glycerol-3-phosphate dehydrogenase [NAD(+)] 2, mitochondrial	1.8599	0.00375389
P38260	FES1	Hsp70 nucleotide exchange factor FES1	1.85081	0.0210415
P06785	CDC21	Thymidylate synthase	1.84648	0.00232532
Q06679	UTP4	U3 small nucleolar RNA-associated protein 4	1.84451	0.0020237
Q12109	WRS1	Tryptophan--tRNA ligase, cytoplasmic	1.84248	0.031853
P49955	HSH155	U2 snRNP component HSH155	1.83782	0.00252435
P13188	GLN4	Glutamine--tRNA ligase	1.83518	0.00454385
P06101	CDC37	Hsp90 co-chaperone Cdc37	1.82199	0.0080903
Q05672	RBS1	RNA-binding suppressor of PAS kinase protein 1	1.82071	0.00215526
Q01532-2	LAP3	Cysteine proteinase 1, mitochondrial	1.80927	0.0027945
P15731	UBC4	Ubiquitin-conjugating enzyme E2 4	1.78693	0.0104227
P53743	ESF2	Pre-rRNA-processing protein ESF2	1.77976	0.00255832
Q06704	IMH1	Golgin IMH1	1.77425	0.0355723
P24276	SSD1	Protein SSD1	1.7568	0.0104172
Q06106	MRD1	Multiple RNA-binding domain-containing protein 1	1.75436	0.00236622
P0C2J1	TY1B-PR3	Transposon Ty1-PR3 Gag-Pol polyprotein;Capsid protein;Ty1 protease;Integrase;Reverse transcriptase/ribonuclease H	1.74427	0.0242666
P29952	PMI40	Mannose-6-phosphate isomerase	1.74223	0.00632139
Q06709	REH1	Cytoplasmic 60S subunit biogenesis factor REH1	1.73848	0.00232532
P36010	YNK1	Nucleoside diphosphate kinase	1.72655	0.0102653
Q07807	PUF3	mRNA-binding protein PUF3	1.72453	0.0125084
P20485	CKI1	Choline kinase	1.71431	0.00647527
P32769	HBS1	Elongation factor 1 alpha-like protein	1.7032	0.0120991
P22336	RFA1	Replication factor A protein 1	1.70117	0.00369616
P39676	YHB1	Flavohemoprotein	1.69549	0.0224803
P39683	NPT1	Nicotinate phosphoribosyltransferase	1.6912	0.00339711
Q08287	NOP8	60S ribosome subunit biogenesis protein NOP8	1.68501	0.00514393
P06102	NOT3	General negative regulator of transcription subunit 3	1.67124	0.0171693
P23250	RPI1	Negative RAS protein regulator protein	1.66707	0.0270722
Q12285	MDY2	Ubiquitin-like protein MDY2	1.6625	0.00966097
P53863	JJJ1	J protein JJJ1	1.65839	0.00434219
P07806-2	VAS1	Valine--tRNA ligase, mitochondrial	1.65734	0.00808951
P09436	ILS1	Isoleucine--tRNA ligase, cytoplasmic	1.65681	0.00391838
P53890	BNI5	Bud neck protein 5	1.65331	0.0304965
P20459	SUI2	Eukaryotic translation initiation factor 2 subunit alpha	1.64751	0.00346079
Q12389	DBP10	ATP-dependent RNA helicase DBP10	1.64202	0.00339729
Q02204	MRPL13	54S ribosomal protein L13, mitochondrial	1.63662	0.0217895
P29547	CAM1	Elongation factor 1-gamma 1	1.63633	0.00312434
P38625	GUA1	GMP synthase [glutamine-hydrolyzing]	1.6337	0.00644212
P38707	DED81	Asparagine--tRNA ligase, cytoplasmic	1.63139	0.00378083
P40825-2	ALA1	Alanine--tRNA ligase, mitochondrial	1.62937	0.00392216
P33330	SER1	Phosphoserine aminotransferase	1.62615	0.0107444
P19880	YAP1	AP-1-like transcription factor YAP1	1.61498	0.00298451
Q12090	REX3	RNA exonuclease 3	1.59273	0.0415969
P38011	ASC1	Guanine nucleotide-binding protein subunit beta-like protein	1.59133	0.00307404
P20606	SAR1	Small COPII coat GTPase SAR1	1.57687	0.0031428
Q00362	CDC55	Protein phosphatase PP2A regulatory subunit B	1.57372	0.0114851
P39714	BDH1	(R,R)-butanediol dehydrogenase	1.56297	0.0173347
P48589	RPS12	40S ribosomal protein S12	1.55667	0.0429173
P32598	GLC7	Serine/threonine-protein phosphatase PP1-2	1.54736	0.00568165
P53172	SDS23	Protein SDS23	1.54431	0.0065904
P53852		Cysteine--tRNA ligase	1.5372	0.0259066
P16550	APA1	Protein APA1;5,5-P-1,P-4-tetraphosphate phosphorylase;ADP-sulfurylase	1.53075	0.0291718
P38772	BCD1	Box C/D snoRNA protein 1	1.52715	0.0370091
P07170	ADK1	Adenylate kinase	1.51615	0.00644212
P38088-2	GRS1	Glycine--tRNA ligase 1, mitochondrial	1.5028	0.00765797
P53550	DCP2	mRNA-decapping enzyme subunit 2	1.50248	0.00694691
P15625	FRS2	Phenylalanine--tRNA ligase alpha subunit	1.50145	0.0108939
P04801	THS1	Threonine--tRNA ligase, cytoplasmic	1.49348	0.00412407
P32481	GCD11	Eukaryotic translation initiation factor 2 subunit gamma	1.49249	0.0223476
P28777	ARO2	Chorismate synthase	1.49084	0.00378083
Q12434	RDI1	Rho GDP-dissociation inhibitor	1.48962	0.0131218
P53622	COP1	Coatomer subunit alpha	1.46894	0.00494542
P32458	CDC11	Cell division control protein 11	1.46678	0.0153577
Q06685	VIP1	Inositol hexakisphosphate and diphosphoinositol-pentakisphosphate kinase	1.46471	0.0045228
P25631		Ankyrin repeat-containing protein YCR051W	1.46465	0.00603678
P07264	LEU1	3-isopropylmalate dehydratase	1.45219	0.00423916
Q05785	ENT2	Epsin-2	1.4397	0.0242709
Q12532	RQC2	Ribosome quality control complex subunit 2	1.43672	0.00529502
P40482	SEC24	Protein transport protein SEC24	1.43054	0.00423916
Q08960	TYW1	S-adenosyl-L-methionine-dependent tRNA 4-demethylwyosine synthase	1.42346	0.0193011
Q03497	STE20	Serine/threonine-protein kinase STE20	1.42245	0.0405176
Q12306	SMT3	Ubiquitin-like protein SMT3	1.40863	0.00563432
P39744	NOC2	Nucleolar complex protein 2	1.40857	0.00494542
P04050	RPO21	DNA-directed RNA polymerase II subunit RPB1	1.40718	0.00594327
P41277	GPP2;GPP1	Glycerol-1-phosphate phosphohydrolase 2;Glycerol-1-phosphate phosphohydrolase 1	1.40447	0.00494542
Q03774	TRM82	tRNA (guanine-N(7)-)-methyltransferase non-catalytic subunit TRM82	1.38589	0.0045228
Q12449	AHA1	Hsp90 co-chaperone AHA1	1.3712	0.00618804
P40217	TIF34	Eukaryotic translation initiation factor 3 subunit I	1.3601	0.00480234
Q03957	CTK1	CTD kinase subunit alpha	1.35891	0.0162302
P53877	IPI3	Pre-rRNA-processing protein IPI3	1.35411	0.0061533
P00560	PGK1	Phosphoglycerate kinase	1.3538	0.0044691
P34223	SHP1	UBX domain-containing protein 1	1.35105	0.00618804
P43621	RET2	Coatomer subunit delta	1.34441	0.00738243
Q04869		Uncharacterized protein YMR315W	1.33944	0.00694691
Q12178	FCY1	Cytosine deaminase	1.31987	0.0095083
Q12176	MAK21	Ribosome biogenesis protein MAK21	1.31905	0.00524407
P53972	RCM1	25S rRNA (cytosine(2278)-C(5))-methyltransferase	1.31403	0.00568165
Q12481	RRP36	rRNA biogenesis protein RRP36	1.30237	0.0118599
P53250	TWF1	Twinfilin-1	1.29868	0.0449487
P12688	YPK1	Serine/threonine-protein kinase YPK1	1.29313	0.0125084
P34222	PTH2	Peptidyl-tRNA hydrolase 2	1.28513	0.026938
P47160	ENT3	Epsin-3	1.28121	0.00834737
P32909	SMY2	Protein SMY2	1.27383	0.0109925
P31412	VMA5	V-type proton ATPase subunit C	1.27333	0.0063382
Q08965	BMS1	Ribosome biogenesis protein BMS1	1.26836	0.00813042
Q03973	HMO1	High mobility group protein 1	1.26792	0.0411743
P32589	SSE1	Heat shock protein homolog SSE1	1.26598	0.0118653
P53927	NOP15	Ribosome biogenesis protein 15	1.26504	0.00535972
Q08421	ETT1	Enhancer of translation termination 1	1.26232	0.0075789
P22943	HSP12	12 kDa heat shock protein	1.25897	0.0105145
P07991	CAR2	Ornithine aminotransferase	1.25606	0.00697349
P40069	KAP123	Importin subunit beta-4	1.25315	0.0185976
P42846	KRI1	Protein KRI1	1.23669	0.0117191
Q06706	IKI3	Elongator complex protein 1	1.22367	0.0104704
P53866	SQS1	Protein SQS1	1.22212	0.00602843
P32892	DRS1	ATP-dependent RNA helicase DRS1	1.21335	0.00661089
Q12122	LYS21	Homocitrate synthase, mitochondrial	1.20873	0.0209902
P38720	GND1	6-phosphogluconate dehydrogenase, decarboxylating 1	1.20431	0.00883756
P33892	GCN1	Translational activator GCN1	1.19896	0.0418504
Q03048	COF1	Cofilin	1.19697	0.013893
P49723	RNR4	Ribonucleoside-diphosphate reductase small chain 2	1.19492	0.0283963
P40510	SER33	D-3-phosphoglycerate dehydrogenase 2	1.19341	0.0087916
P38798	NMD2	Nonsense-mediated mRNA decay protein 2	1.19337	0.00647527
P00925	ENO1;ENO2	Enolase 1;Enolase 2	1.19239	0.00995615
P11076	ARF1	ADP-ribosylation factor 1	1.18724	0.0113214
P38205	NCL1	Multisite-specific tRNA:(cytosine-C(5))-methyltransferase	1.18599	0.0136823
P25382	RSA4	Ribosome assembly protein 4	1.18505	0.0127771
P24280	SEC14	SEC14 cytosolic factor	1.1849	0.0408398
Q03558	OYE2	NADPH dehydrogenase 2	1.18219	0.0231583
P39730	FUN12	Eukaryotic translation initiation factor 5B	1.1772	0.0127771
Q12522	TIF6	Eukaryotic translation initiation factor 6	1.17366	0.0114213
Q12305	RDL1	Thiosulfate sulfurtransferase RDL1, mitochondrial	1.16434	0.0178664
P38353	SSH1	Sec sixty-one protein homolog	1.15944	0.00661089
P38789	SSF1	Ribosome biogenesis protein SSF1	1.15803	0.020804
Q07551		NADPH-dependent alpha-keto amide reductase	1.13322	0.0118232
P32614	FRD1	Fumarate reductase 1	1.12389	0.00753715
Q12153	SSF1;SSF2	Ribosome biogenesis protein SSF1;Ribosome biogenesis protein SSF2	1.11864	0.0146713
P40160	RIO2	Serine/threonine-protein kinase RIO2	1.11768	0.00745165
P48836	VMA10	V-type proton ATPase subunit G	1.11232	0.00771155
P36049	EBP2	rRNA-processing protein EBP2	1.10754	0.0140421
P39078	CCT4	T-complex protein 1 subunit delta	1.09378	0.0133201
Q06315	SKG3	Protein SKG3	1.08975	0.0377293
P30822	CRM1	Exportin-1	1.07399	0.0121888
P50861	RIB4	6,7-dimethyl-8-ribityllumazine synthase	1.06586	0.024685
Q04409	EMI2	Putative glucokinase-2	1.06136	0.020804
P00937	TRP3	Multifunctional tryptophan biosynthesis protein;Anthranilate synthase component 2;Indole-3-glycerol phosphate synthase	1.05583	0.0267232
Q04500	UTP14	U3 small nucleolar RNA-associated protein 14	1.05098	0.0424836
P04046	ADE4	Amidophosphoribosyltransferase	1.0454	0.0473907
P40059	DOT6	Transcriptional regulatory protein DOT6	1.04382	0.0341194
Q06132	SGD1	Suppressor of glycerol defect protein 1	1.04364	0.00962889
P02994	TEF1	Elongation factor 1-alpha	1.0403	0.0116292
P32074	SEC21	Coatomer subunit gamma	1.03119	0.0217117
P33322	CBF5	H/ACA ribonucleoprotein complex subunit 4	1.025	0.0106921
P32599	SAC6	Fimbrin	1.01939	0.0213701
P38903	RTS1	Serine/threonine-protein phosphatase 2A 56 kDa regulatory subunit delta isoform	1.00472	0.016436
Q06178	NMA1	Nicotinamide/nicotinic acid mononucleotide adenylyltransferase 1	0.999848	0.0183946
P26570	PPZ1	Serine/threonine-protein phosphatase PP-Z1	0.993907	0.0112873
P32497	NIP1	Eukaryotic translation initiation factor 3 subunit C	0.986193	0.0129845
P37291	SHM2	Serine hydroxymethyltransferase, cytosolic	0.980919	0.0127064
P53912		Uncharacterized protein YNL134C	0.97618	0.0413828
Q06344	ESF1	Pre-rRNA-processing protein ESF1	0.973384	0.0106972
P43593	UBP6	Ubiquitin carboxyl-terminal hydrolase 6	0.972643	0.027046
P48570	LYS20	Homocitrate synthase, cytosolic isozyme	0.970946	0.0210733
P00924	ENO1	Enolase 1	0.966072	0.0125569
P25087	ERG6	Sterol 24-C-methyltransferase	0.961072	0.0364746
P53252	PIL1	Sphingolipid long chain base-responsive protein PIL1	0.960702	0.0197804
Q12230	LSP1	Sphingolipid long chain base-responsive protein LSP1	0.958964	0.0169952
P33401	PGM1	Phosphoglucomutase 1	0.954556	0.0114615
Q12220	DIP2	U3 small nucleolar RNA-associated protein 12	0.941381	0.0246655
P40106	GPP2	Glycerol-1-phosphate phosphohydrolase 2	0.935214	0.0366468
P17709	GLK1	Glucokinase-1	0.920549	0.0187231
P32608	RTG2	Retrograde regulation protein 2	0.909291	0.0128423
P43616	DUG1	Cys-Gly metallodipeptidase DUG1	0.906649	0.0464823
P00950	GPM1	Phosphoglycerate mutase 1	0.901534	0.0222631
P09938	RNR2	Ribonucleoside-diphosphate reductase small chain 1	0.901466	0.0310693
P38112	MAK5	ATP-dependent RNA helicase MAK5	0.90116	0.0172804
P40302	PRE5	Proteasome subunit alpha type-6	0.898853	0.0236168
P53632	PAP2	Poly(A) RNA polymerase protein 2	0.888372	0.0184346
P39966	PTC2	Protein phosphatase 2C homolog 2	0.885702	0.0304946
P40303	PRE6	Proteasome subunit alpha type-4	0.878387	0.020804
P07703	RPC40	DNA-directed RNA polymerases I and III subunit RPAC1	0.875119	0.0321526
P14540	FBA1	Fructose-bisphosphate aldolase	0.868706	0.0265428
P32582	CYS4	Cystathionine beta-synthase	0.865515	0.0422726
P08679	CIT2	Citrate synthase, peroxisomal	0.848096	0.0203357
Q10740	LAP2	Leukotriene A-4 hydrolase homolog	0.846614	0.0209427
P25293	NAP1	Nucleosome assembly protein	0.835209	0.0271272
P11412	ZWF1	Glucose-6-phosphate 1-dehydrogenase	0.8289	0.0217893
P05694	MET6	5-methyltetrahydropteroyltriglutamate--homocysteine methyltransferase	0.824355	0.0188967
Q08979	KEL3	Kelch repeat-containing protein 3	0.824279	0.0283095
P39985	POL5	DNA polymerase V	0.82124	0.0219488
P40467	ASG1	Activator of stress genes 1	0.804242	0.026168
P15873	POL30	Proliferating cell nuclear antigen	0.793479	0.0360398
P40032	TPA1	Prolyl 3,4-dihydroxylase TPA1	0.786185	0.0449488
P32288	GLN1	Glutamine synthetase	0.782689	0.0223225
P39076	CCT2	T-complex protein 1 subunit beta	0.781481	0.0423692
P53759	DUS1	tRNA-dihydrouridine(16/17) synthase [NAD(P)(+)]	0.777845	0.0273406
P39940	RSP5	E3 ubiquitin-protein ligase RSP5	0.777203	0.0414764
P39077	CCT3	T-complex protein 1 subunit gamma	0.775218	0.0421004
P41807	VMA13	V-type proton ATPase subunit H	0.764699	0.0339866
P38115	ARA1	D-arabinose dehydrogenase [NAD(P)+] heavy chain	0.755898	0.0294756
P32793	YSC84	Protein YSC84	0.75309	0.0318785
P20081	FPR1	FK506-binding protein 1	0.740292	0.0395114
P07245	ADE3	C-1-tetrahydrofolate synthase, cytoplasmic;Methylenetetrahydrofolate dehydrogenase;Methenyltetrahydrofolate cyclohydrolase;Formyltetrahydrofolate synthetase	0.736738	0.0243954
P35184	SQT1	Ribosome assembly protein SQT1	0.729921	0.0395505
P47166	SGM1	Protein SGM1	0.724427	0.0409904
Q12265	PRS5	Ribose-phosphate pyrophosphokinase 5	0.724144	0.0309158
P53874	UBP10	Ubiquitin carboxyl-terminal hydrolase 10	0.723784	0.0330392
P47083	MPP10	U3 small nucleolar RNA-associated protein MPP10	0.723123	0.0285355
P36053	ELF1	Transcription elongation factor 1	0.704587	0.0334461
P07560	SEC4	Ras-related protein SEC4	0.698335	0.0464608
Q12136	SAS10	Something about silencing protein 10	0.688435	0.0290114
P29509	TRR1	Thioredoxin reductase 1	0.686203	0.0372518
P17106	CBF1	Centromere-binding protein 1	0.681073	0.0361929
P36060	MCR1	NADH-cytochrome b5 reductase 2;NADH-cytochrome b5 reductase p34 form;NADH-cytochrome b5 reductase p32 form	0.679262	0.0312993
P32368	SAC1	Phosphoinositide phosphatase SAC1	0.667856	0.034671
P34078	LTV1	Protein LTV1	0.664535	0.0357087
P33339	TFC4	Transcription factor tau 131 kDa subunit	0.627089	0.0459327
P12612	TCP1	T-complex protein 1 subunit alpha	0.611524	0.0429173
P18562	FUR1	Uracil phosphoribosyltransferase	0.610266	0.0497962
P43585	VTC2	Vacuolar transporter chaperone 2	0.609575	0.0495779
P40986	CDC1	Cell division control protein 1	0.597236	0.0415969
P53298	OKP1	Central kinetochore subunit OKP1	0.594942	0.0420482
P29311	BMH1	Protein BMH1	0.593024	0.0478819
P38713	OSH3	Oxysterol-binding protein homolog 3	0.593022	0.0431023
O13585		Dilute domain-containing protein YPR089W	0.591342	0.0438026
P36135	UTH1	Probable secreted beta-glucosidase UTH1	-0.628129	0.0361929
O13547	CCW14	Covalently-linked cell wall protein 14	-0.857357	0.0464978
P38844	DSE2	Protein DSE2	-0.883997	0.0159929
P09959	SWI6	Regulatory protein SWI6	-0.885678	0.0250413
P36121	RPC37	DNA-directed RNA polymerase III subunit RPC5	-0.95225	0.0156484
P25618	CWH43	Protein CWH43	-1.69329	0.00399518
P49017	COQ5	2-methoxy-6-polyprenyl-1,4-benzoquinol methylase, mitochondrial	7.6498	0.483737
P40957	MAD1	Spindle assembly checkpoint component MAD1	4.67336	0.270826
P36525	MRPL24	54S ribosomal protein L24, mitochondrial	3.41295	0.2739
Q06511	RRP15	Ribosomal RNA-processing protein 15	3.3126	0.0841921
Q12208	USB1	U6 snRNA phosphodiesterase	3.25436	0.0993404
P32783	ABD1	mRNA cap guanine-N7 methyltransferase	3.01647	0.132931
P21524	RNR1	Ribonucleoside-diphosphate reductase large chain 1	2.86828	0.152133
P32901	PTR2	Peptide transporter PTR2	2.83494	0.269084
Q03835	GRX3	Monothiol glutaredoxin-3	2.71435	0.141943
P07347	ARD1	N-terminal acetyltransferase A complex catalytic subunit ARD1	2.61816	0.484412
P12887	UNG1	Uracil-DNA glycosylase	2.53534	0.384527
P22217	TRX1	Thioredoxin-1	2.50125	0.139482
P03872	REP2	Partitioning protein REP2	2.46999	0.0601377
P61830	HHT1	Histone H3	2.46953	0.976611
P12754	GCD2	Translation initiation factor eIF-2B subunit delta	2.41441	0.0570732
P32644	ECM32	Putative ATP-dependent RNA helicase ECM32	2.32351	0.0625302
P49960	PRP24	U4/U6 snRNA-associated-splicing factor PRP24	2.16069	0.844108
Q12221	PUF2	mRNA-binding protein PUF2	1.90248	0.070929
P39928	SLN1	Osmosensing histidine protein kinase SLN1	1.79598	0.331774
P47130	CSN12	Cop9 signalosome complex subunit 12	1.68721	0.0515295
Q08971	YPL225W	Protein PBDC1 homolog	1.55202	0.0915529
P53981		Uncharacterized phosphatase YNL010W	1.50046	0.135522
P28272	URA1	Dihydroorotate dehydrogenase (fumarate)	1.48845	0.053817
P80210	ADE12	Adenylosuccinate synthetase	1.48802	0.155634
Q03768	GIR2	Protein GIR2	1.4859	0.118171
P38081		Uncharacterized glycosyl hydrolase YBR056W	1.48053	0.164867
P32377	MVD1	Diphosphomevalonate decarboxylase	1.42829	0.0706697
Q05029	BCH1	Protein BCH1	1.36056	0.22281
Q12458	YPR1	Putative reductase 1	1.29497	0.0901753
P40516	EFM4	Protein-lysine N-methyltransferase EFM4	1.22512	0.101768
P50091	PEX21	Peroxisomal membrane protein PEX21	1.20844	0.466519
P53303	ZPR1	Zinc finger protein ZPR1	1.18647	0.0552791
P38858	SOL3	6-phosphogluconolactonase 3	1.17558	0.0617354
P47075	VTC4	Vacuolar transporter chaperone 4	1.15719	0.371372
Q06070	YLR407W	Uncharacterized protein YLR407W	1.14384	0.437807
Q12024	YTM1	Ribosome biogenesis protein YTM1	1.14019	0.0950204
P32337	PSE1	Importin subunit beta-3	1.12498	0.080717
P23255	TAF2	Transcription initiation factor TFIID subunit 2	1.12469	0.275578
Q12124	MED2	Mediator of RNA polymerase II transcription subunit 2	1.11399	0.162019
P53283	TPO2	Polyamine transporter 2	1.09412	0.0933176
P33734	HIS7	Imidazole glycerol phosphate synthase hisHF;Glutamine amidotransferase;Cyclase	1.08524	0.106608
P23542	AAT2	Aspartate aminotransferase, cytoplasmic	1.07498	0.152729
P43555	EMP47	Protein EMP47	1.04734	0.0933176
Q12017	PLP2	Phosducin-like protein 2	1.04617	0.105348
P32602	SEC17	Alpha-soluble NSF attachment protein	1.0138	0.135691
P41896	TFG2	Transcription initiation factor IIF subunit beta	1.00433	0.660498
P15454	GUK1	Guanylate kinase	0.999782	0.0567946
P32457	CDC3	Cell division control protein 3	0.993586	0.223174
P14306	TFS1	Carboxypeptidase Y inhibitor	0.956502	0.241739
P23638	PRE9	Proteasome subunit alpha type-3	0.942264	0.050751
Q12191	BUG1	Binder of USO1 and GRH1 protein 1	0.940232	0.0580232
P47079	CCT8	T-complex protein 1 subunit theta	0.921439	0.0546384
P53207	SNU71	U1 small nuclear ribonucleoprotein component SNU71	0.895371	0.134784
P53691	CPR6	Peptidyl-prolyl cis-trans isomerase CPR6	0.892827	0.061742
P07172	HIS5	Histidinol-phosphate aminotransferase	0.875985	0.503909
P53598	LSC1	Succinyl-CoA ligase [ADP-forming] subunit alpha, mitochondrial	0.871934	0.198877
Q12377	RPN6	26S proteasome regulatory subunit RPN6	0.864635	0.242777
P38788	SSZ1	Ribosome-associated complex subunit SSZ1	0.85956	0.08339
P23639	PRE8	Proteasome subunit alpha type-2	0.858007	0.0546384
P32643	TMT1	Trans-aconitate 3-methyltransferase	0.852598	0.582758
P40075	SCS2	Vesicle-associated membrane protein-associated protein SCS2	0.842646	0.322617
P41921-2	GLR1	Glutathione reductase	0.841277	0.118459
P38075	PDX3	Pyridoxamine 5-phosphate oxidase	0.835683	0.133188
P38167	ECM21	Protein ECM21	0.823528	0.0722972
P25655	CDC39	General negative regulator of transcription subunit 1	0.817097	0.466877
P47143	ADO1	Adenosine kinase	0.81385	0.114613
P21576	VPS1	Vacuolar protein sorting-associated protein 1	0.811448	0.062261
P18759	SEC18	Vesicular-fusion protein SEC18	0.80224	0.0705972
P00899	TRP2	Anthranilate synthase component 1	0.799484	0.430695
P31116	HOM6	Homoserine dehydrogenase	0.797698	0.0630878
P25605	ILV6	Acetolactate synthase small subunit, mitochondrial	0.783431	0.236833
P32179	MET22	3(2),5-bisphosphate nucleotidase	0.782134	0.120279
P38827	SET1	Histone-lysine N-methyltransferase, H3 lysine-4 specific	0.781344	0.112655
Q05016		Uncharacterized oxidoreductase YMR226C	0.77547	0.106608
P36114	YKR018C	Mitochondrial outer membrane protein YKR018C	0.774015	0.140099
P00942	TPI1	Triosephosphate isomerase	0.77312	0.0944724
Q12460	NOP56	Nucleolar protein 56	0.772939	0.0702129
P25441	RPC53	DNA-directed RNA polymerase III subunit RPC4	0.771295	0.483737
Q12494	KCS1	Inositol hexakisphosphate kinase 1	0.760097	0.0781778
Q05911	ADE13	Adenylosuccinate lyase	0.757769	0.320482
P39976	DLD3	D-lactate dehydrogenase [cytochrome] 3	0.756337	0.0530399
Q06146	YLR257W	Uncharacterized protein YLR257W	0.756258	0.0603215
P11938	RAP1	DNA-binding protein RAP1	0.754513	0.0706859
P07278	BCY1	cAMP-dependent protein kinase regulatory subunit	0.753299	0.182378
P38886	RPN10	26S proteasome regulatory subunit RPN10	0.751332	0.0576213
P36041	EAP1	Protein EAP1	0.747437	0.0774478
P22133	MDH2	Malate dehydrogenase, cytoplasmic	0.735518	0.17859
P39968	VAC8	Vacuolar protein 8	0.730237	0.599248
P32263	PRO3	Pyrroline-5-carboxylate reductase	0.726967	0.171988
Q06408	ARO10	Transaminated amino acid decarboxylase	0.72003	0.574594
P40531	GVP36	Protein GVP36	0.718452	0.111421
Q06506	RRP9	Ribosomal RNA-processing protein 9	0.714897	0.0567272
Q02776	TIM50	Mitochondrial import inner membrane translocase subunit TIM50	0.713938	0.355532
P28274	URA7	CTP synthase 1	0.709406	0.130273
P11792	SCH9	Serine/threonine-protein kinase SCH9	0.705482	0.0954963
P53011	SEH1	Nucleoporin SEH1	0.702172	0.0719607
P41818	GLC8	Protein GLC8	0.691244	0.123593
P38624	PRE3	Proteasome subunit beta type-1	0.688734	0.0974866
P48015	GCV1	Aminomethyltransferase, mitochondrial	0.682886	0.0520382
P38911	FPR3	FK506-binding nuclear protein	0.674989	0.0604219
Q12256	TPO4	Polyamine transporter 4	0.671073	0.080819
P40016	RPN3	26S proteasome regulatory subunit RPN3	0.670753	0.281797
P42943	CCT7	T-complex protein 1 subunit eta	0.669744	0.100326
P05319	RPP2A	60S acidic ribosomal protein P2-alpha	0.666419	0.594268
P38426	TPS3	Trehalose synthase complex regulatory subunit TPS3	0.66467	0.0736751
P50107	GLO1	Lactoylglutathione lyase	0.662538	0.0939263
Q12154	GET3	ATPase GET3	0.658529	0.06261
P28707	SBA1	Co-chaperone protein SBA1	0.657852	0.113324
P32449	ARO4	Phospho-2-dehydro-3-deoxyheptonate aldolase, tyrosine-inhibited	0.655951	0.0713566
P38737	ECM29	Proteasome component ECM29	0.650506	0.169086
P30624	FAA1	Long-chain-fatty-acid--CoA ligase 1	0.650464	0.169086
P32861	UGP1	UTP--glucose-1-phosphate uridylyltransferase	0.648578	0.0631702
P27616	ADE1	Phosphoribosylaminoimidazole-succinocarboxamide synthase	0.647836	0.0601585
P00890	CIT1	Citrate synthase, mitochondrial	0.645007	0.0969327
P38840	ARO9	Aromatic amino acid aminotransferase 2	0.643888	0.299341
P21264	ADE2	Phosphoribosylaminoimidazole carboxylase	0.643606	0.131322
P38427	TSL1	Trehalose synthase complex regulatory subunit TSL1	0.643346	0.59416
P40327	RPT2	26S protease regulatory subunit 4 homolog	0.641771	0.111421
P35177	SPT7	Transcriptional activator SPT7	0.638972	0.400814
Q05905	HRI1	Protein HRI1	0.635365	0.0993404
Q12355	PST1	Cell wall mannoprotein PST1	0.623969	0.141343
Q03104	MSC1	Meiotic sister chromatid recombination protein 1	0.623901	0.139183
P48234	ENP2	Ribosome biogenesis protein ENP2	0.618992	0.060296
Q12118	SGT2	Small glutamine-rich tetratricopeptide repeat-containing protein 2	0.613423	0.191482
P32895	PRS1	Ribose-phosphate pyrophosphokinase 1	0.601663	0.0548203
P19358	SAM2	S-adenosylmethionine synthase 2	0.600896	0.557559
P16603	NCP1	NADPH--cytochrome P450 reductase	0.594403	0.462299
P32381	ARP2	Actin-related protein 2	0.591813	0.234577
P43564	YFL034W	Uncharacterized membrane protein YFL034W	0.589357	0.441407
P38165	RTG3	Retrograde regulation protein 3	0.58878	0.188901
P15624	FRS1	Phenylalanine--tRNA ligase beta subunit	0.582322	0.121539
Q04894	ADH6	NADP-dependent alcohol dehydrogenase 6	0.582082	0.11834
P28319	CWP1	Cell wall protein CWP1	0.577676	0.360365
P10592	SSA2	Heat shock protein SSA2	0.577334	0.16177
Q04373	PUF6	Pumilio homology domain family member 6	0.576939	0.0620159
Q03661	ESC1	Silent chromatin protein ESC1	0.574247	0.0641483
Q03940	RVB1	RuvB-like protein 1	0.571866	0.127213
P31539	HSP104	Heat shock protein 104	0.571363	0.0704583
P07259	CPA2;URA2	Carbamoyl-phosphate synthase arginine-specific large chain;Protein URA2;Glutamine-dependent carbamoyl-phosphate synthase;Aspartate carbamoyltransferase	0.57069	0.0947408
P40850	MKT1	Protein MKT1	0.569279	0.0677051
P40968	CDC40	Pre-mRNA-processing factor 17	0.564299	0.0530399
Q04177	UTP5	U3 small nucleolar RNA-associated protein 5	0.561944	0.13484
P35691	TMA19	Translationally-controlled tumor protein homolog	0.56141	0.22668
P10591	SSA1	Heat shock protein SSA1	0.560901	0.0974812
P23254	TKL1	Transketolase 1	0.56073	0.0819347
P28495	CAP1	F-actin-capping protein subunit alpha	0.554758	0.0849685
P02992	TUF1	Elongation factor Tu, mitochondrial	0.553777	0.0680721
P32473	PDB1	Pyruvate dehydrogenase E1 component subunit beta, mitochondrial	0.552913	0.677906
P60010	ACT1	Actin	0.550672	0.0709925
P10869	HOM3	Aspartokinase	0.545413	0.159202
P32356	NTH1	Neutral trehalase	0.54492	0.14839
P18239	PET9	ADP,ATP carrier protein 2	0.54486	0.130566
P07257	QCR2	Cytochrome b-c1 complex subunit 2, mitochondrial	0.543604	0.240965
P39079	CCT6	T-complex protein 1 subunit zeta	0.543563	0.0950204
P17883	SKI3	Superkiller protein 3	0.542546	0.138016
P53091	MCM6	DNA replication licensing factor MCM6	0.540425	0.2634
P15019	TAL1	Transaldolase	0.539502	0.0710451
P21538	REB1	DNA-binding protein REB1	0.538271	0.0740303
Q08492	BUD21	Bud site selection protein 21	0.536811	0.0567746
P52910	ACS2	Acetyl-coenzyme A synthetase 2	0.53437	0.069064
P31373	CYS3	Cystathionine gamma-lyase	0.526108	0.126982
Q04217	ECM16	Probable ATP-dependent RNA helicase DHR1	0.523537	0.0609017
Q00764	TPS1	Alpha,alpha-trehalose-phosphate synthase [UDP-forming] 56 kDa subunit	0.520762	0.100776
P47001	CIS3	Cell wall mannoprotein CIS3	0.5185	0.568439
Q03161		Glucose-6-phosphate 1-epimerase	0.517864	0.293748
P46680	AIP1	Actin-interacting protein 1	0.517845	0.0667224
P47818	CCC1	Protein CCC1	0.516513	0.09511
Q01722	GCR2	Glycolytic genes transcriptional activator GCR2	0.513998	0.509863
Q03088	SVL3	Styryl dye vacuolar localization protein 3	0.512451	0.242096
P32471	EFB1	Elongation factor 1-beta	0.511043	0.129495
P25694	CDC48	Cell division control protein 48	0.509981	0.113705
Q12447	PAA1	Polyamine N-acetyltransferase 1	0.505671	0.155248
P53549	RPT4	26S protease subunit RPT4	0.505561	0.217273
P38700	APM2	Adaptin medium chain homolog APM2	0.504599	0.278392
P31382	PMT2	Dolichyl-phosphate-mannose--protein mannosyltransferase 2	0.504436	0.183398
P17967	PDI1	Protein disulfide-isomerase	0.500077	0.11786
P23724	PRE7	Proteasome subunit beta type-6	0.499836	0.198049
P00549	CDC19	Pyruvate kinase 1	0.497119	0.0823713
P53037	PSD2	Phosphatidylserine decarboxylase proenzyme 2;Phosphatidylserine decarboxylase 2 beta chain;Phosphatidylserine decarboxylase 2 alpha chain	0.497118	0.0751215
P38853	KEL1	Kelch repeat-containing protein 1	0.496348	0.0670967
P38009	ADE17	Bifunctional purine biosynthesis protein ADE17;Phosphoribosylaminoimidazolecarboxamide formyltransferase;IMP cyclohydrolase	0.495696	0.0667939
P00360	TDH1	Glyceraldehyde-3-phosphate dehydrogenase 1	0.493159	0.319259
P25635	PWP2	Periodic tryptophan protein 2	0.480595	0.0712791
P20967	KGD1	2-oxoglutarate dehydrogenase, mitochondrial	0.480244	0.416562
P48361	ASK10	Activator of SKN7 protein 10	0.478963	0.117796
Q00955	ACC1	Acetyl-CoA carboxylase;Biotin carboxylase	0.476061	0.181191
P12695	LAT1	Dihydrolipoyllysine-residue acetyltransferase component of pyruvate dehydrogenase complex, mitochondrial	0.474366	0.15593
P15274	AMD1	AMP deaminase	0.473882	0.677906
Q12117	MRH1	Protein MRH1	0.469423	0.148525
P21304	PWP1	Periodic tryptophan protein 1	0.465302	0.080717
Q04792	GAD1	Glutamate decarboxylase	0.462992	0.666903
P15108	HSP82;HSC82	ATP-dependent molecular chaperone HSP82;ATP-dependent molecular chaperone HSC82	0.462773	0.171089
Q05359	ERP1	Protein ERP1	0.457719	0.357817
P13663	HOM2	Aspartate-semialdehyde dehydrogenase	0.457474	0.310416
P38996	NAB3	Nuclear polyadenylated RNA-binding protein 3	0.457358	0.100092
Q07657	SHS1	Seventh homolog of septin 1	0.453214	0.196949
P10614	ERG11	Lanosterol 14-alpha demethylase	0.452573	0.134036
Q06631	BFR2	Protein BFR2	0.452052	0.082975
P32379	PUP2	Proteasome subunit alpha type-5	0.452012	0.254706
P11655	SEC12	Guanine nucleotide-exchange factor SEC12	0.45094	0.0902698
P54783	ALO1	D-arabinono-1,4-lactone oxidase	0.449197	0.24088
P40495	LYS12	Homoisocitrate dehydrogenase, mitochondrial	0.446983	0.0953898
P07213	TOM70	Mitochondrial import receptor subunit TOM70	0.446561	0.180838
P47037	SMC3	Structural maintenance of chromosomes protein 3	0.443929	0.115912
P17555	SRV2	Adenylyl cyclase-associated protein	0.443887	0.135584
P38071	ETR1	Enoyl-[acyl-carrier protein] reductase [NADPH, B-specific], mitochondrial	0.443076	0.209226
P48510	DSK2	Ubiquitin domain-containing protein DSK2	0.441607	0.386925
P14020	DPM1	Dolichol-phosphate mannosyltransferase	0.43496	0.117796
P53919	NAF1	H/ACA ribonucleoprotein complex non-core subunit NAF1	0.433657	0.305254
P43603	LSB3	LAS seventeen-binding protein 3	0.43283	0.0924521
P07256	COR1	Cytochrome b-c1 complex subunit 1, mitochondrial	0.428728	0.174608
Q06214	JIP5	WD repeat-containing protein JIP5	0.42862	0.143598
P00817	IPP1	Inorganic pyrophosphatase	0.427934	0.185956
P38891	BAT1	Branched-chain-amino-acid aminotransferase, mitochondrial	0.426192	0.128652
Q01217	ARG5,6	Protein ARG5,6, mitochondrial;N-acetyl-gamma-glutamyl-phosphate reductase;Acetylglutamate kinase	0.422234	0.946882
P25043	PUP1	Proteasome subunit beta type-2	0.421951	0.14186
P32642	GRX4	Monothiol glutaredoxin-4	0.418713	0.345799
P31688	TPS2	Trehalose-phosphatase	0.418539	0.227902
Q03640	TCB3	Tricalbin-3	0.418234	0.125824
P20435	RPO26	DNA-directed RNA polymerases I, II, and III subunit RPABC2	0.418056	0.270681
Q00055	GPD1	Glycerol-3-phosphate dehydrogenase [NAD(+)] 1	0.417726	0.171089
Q02969	PEX25	Peroxisomal membrane protein PEX25	0.417309	0.282669
P33767	WBP1	Dolichyl-diphosphooligosaccharide--protein glycosyltransferase subunit WBP1	0.416971	0.149105
P21827	SRM1	Guanine nucleotide exchange factor SRM1	0.416546	0.192307
P22203	VMA4	V-type proton ATPase subunit E	0.416282	0.200222
Q04728	ARG7	Arginine biosynthesis bifunctional protein ArgJ, mitochondrial;Glutamate N-acetyltransferase;Amino-acid acetyltransferase;Arginine biosynthesis bifunctional protein ArgJ alpha chain;Arginine biosynthesis bifunctional protein ArgJ beta chain	0.415371	0.627774
Q12125	GET4	Golgi to ER traffic protein 4	0.414859	0.106286
P38085	TAT1	Valine/tyrosine/tryptophan amino-acid permease 1	0.411965	0.231014
P15705	STI1	Heat shock protein STI1	0.40926	0.374615
P33775	PMT1	Dolichyl-phosphate-mannose--protein mannosyltransferase 1	0.406627	0.985873
Q08926	UIP4	ULP1-interacting protein 4	0.406413	0.301693
Q08732	HRK1	Serine/threonine-protein kinase HRK1	0.399429	0.167947
P54839	ERG13	Hydroxymethylglutaryl-CoA synthase	0.399062	0.139656
P06169	PDC1	Pyruvate decarboxylase isozyme 1	0.396463	0.289013
P17064	FCY2	Purine-cytosine permease FCY2	0.394434	0.5669
P33753	TRM2	tRNA (uracil(54)-C(5))-methyltransferase	0.393886	0.369652
P36015	YKT6	Synaptobrevin homolog YKT6	0.393862	0.113882
P34760	TSA1	Peroxiredoxin TSA1	0.393271	0.157812
P16861	PFK1	ATP-dependent 6-phosphofructokinase subunit alpha	0.391336	0.118116
P24279	MCM3	DNA replication licensing factor MCM3	0.390896	0.358659
Q04053	SNX41	Sorting nexin-41	0.390866	0.560859
Q08412	CUE5	Ubiquitin-binding protein CUE5	0.379812	0.133893
P37012	PGM2	Phosphoglucomutase 2	0.37875	0.891975
P14843	ARO3	Phospho-2-dehydro-3-deoxyheptonate aldolase, phenylalanine-inhibited	0.377819	0.729164
P27692	SPT5	Transcription elongation factor SPT5	0.377668	0.136221
P38084	BAP2	Leu/Val/Ile amino-acid permease	0.371113	0.278227
P37302	APE3	Aminopeptidase Y	0.370471	0.499448
P41940	PSA1	Mannose-1-phosphate guanyltransferase	0.370447	0.164432
Q12242	RUP1	UBA domain-containing protein RUP1	0.366479	0.173814
P46669	RPA43	DNA-directed RNA polymerase I subunit RPA43	0.366349	0.175481
P38145	RIB5	Riboflavin synthase	0.365313	0.89057
P32563	VPH1	V-type proton ATPase subunit a, vacuolar isoform	0.365176	0.173181
P38555	YPT31	GTP-binding protein YPT31/YPT8	0.364036	0.18226
P47120	LIA1	Deoxyhypusine hydroxylase	0.363372	0.249725
P13382	POL1	DNA polymerase alpha catalytic subunit A	0.362738	0.214157
P28241	IDH2	Isocitrate dehydrogenase [NAD] subunit 2, mitochondrial	0.360795	0.202282
Q12074	SPE3	Spermidine synthase	0.359369	0.134652
P38972	ADE6	Phosphoribosylformylglycinamidine synthase	0.357409	0.144041
P27614	CPS1	Carboxypeptidase S	0.352629	0.151743
P07283	SEC53	Phosphomannomutase	0.352131	0.154035
Q12114	CHS5	Chitin biosynthesis protein CHS5	0.347309	0.143987
P30665	MCM4	DNA replication licensing factor MCM4	0.343333	0.338531
P06738	GPH1	Glycogen phosphorylase	0.341971	0.398618
P43587	YPI1	Type 1 phosphatases regulator YPI1	0.341479	0.285066
P34216	EDE1	EH domain-containing and endocytosis protein 1	0.339345	0.164378
P32351	IMP2	Sugar utilization regulatory protein IMP2	0.33733	0.256274
P47122	NPA3	GPN-loop GTPase 1	0.33702	0.324194
P34730	BMH1;BMH2	Protein BMH1;Protein BMH2	0.335317	0.191964
P43609	RSC8	Chromatin structure-remodeling complex protein RSC8	0.329629	0.255091
Q04660	ERB1	Ribosome biogenesis protein ERB1	0.327039	0.312147
P21243	SCL1	Proteasome subunit alpha type-1	0.323284	0.19458
P36018	YPT52	GTP-binding protein YPT52	0.321985	0.267793
P47006	RPA34	DNA-directed RNA polymerase I subunit RPA34	0.320065	0.243869
P53090	ARO8	Aromatic/aminoadipate aminotransferase 1	0.317258	0.346854
Q12196	RIO1	Serine/threonine-protein kinase RIO1	0.315974	0.213596
P36169	SKG1	Suppressor of lethality of KEX2 GAS1 double null mutant protein 1	0.312542	0.277275
P32499	NUP2	Nucleoporin NUP2	0.31205	0.6093
P23644	TOM40	Mitochondrial import receptor subunit TOM40	0.310635	0.320482
P34221	PTC3	Protein phosphatase 2C homolog 3	0.307811	0.227764
P25369	LSB5	LAS seventeen-binding protein 5	0.307051	0.179228
P38998	LYS1	Saccharopine dehydrogenase [NAD(+), L-lysine-forming]	0.306683	0.322617
P47069	MPS3	Spindle pole body assembly component MPS3	0.305233	0.350534
Q02785	PDR12	ATP-dependent permease PDR12	0.303599	0.744552
P11745	RNA1	Ran GTPase-activating protein 1	0.303029	0.296235
P00359	TDH2;TDH3	Glyceraldehyde-3-phosphate dehydrogenase 2;Glyceraldehyde-3-phosphate dehydrogenase 3	0.302601	0.243062
P22768	ARG1	Argininosuccinate synthase	0.300238	0.909824
P12709	PGI1	Glucose-6-phosphate isomerase	0.300087	0.210488
P32445	RIM1	Single-stranded DNA-binding protein RIM1, mitochondrial	0.295935	0.222368
P25349	YCP4	Flavoprotein-like protein YCP4	0.293763	0.386925
P16140	VMA2	V-type proton ATPase subunit B	0.291228	0.209115
P40038	PCL6	PHO85 cyclin-6	0.290379	0.596961
Q07800	PSR1	Phosphatase PSR1	0.290196	0.387988
P25336	MSH3	DNA mismatch repair protein MSH3	0.289489	0.48521
P26754	RFA2	Replication factor A protein 2	0.286597	0.335546
P46982	MNN5	Alpha-1,2-mannosyltransferase MNN5	0.286369	0.227658
P32454	APE2	Aminopeptidase 2, mitochondrial	0.285786	0.311264
P09440	MIS1	C-1-tetrahydrofolate synthase, mitochondrial;Methylenetetrahydrofolate dehydrogenase;Methenyltetrahydrofolate cyclohydrolase;Formyltetrahydrofolate synthetase	0.283047	0.350605
P38282	SPP381	Pre-mRNA-splicing factor SPP381	0.279275	0.530972
P02557	TUB2	Tubulin beta chain	0.278997	0.263228
P07258	CPA1	Carbamoyl-phosphate synthase arginine-specific small chain	0.274778	0.948126
P25037	UBP1	Ubiquitin carboxyl-terminal hydrolase 1	0.272398	0.250084
P27472	GSY2	Glycogen [starch] synthase isoform 2	0.270853	0.249725
P38138	ROT2	Glucosidase 2 subunit alpha	0.269596	0.228342
Q12499	NOP58	Nucleolar protein 58	0.268716	0.228037
P07149	FAS1	Fatty acid synthase subunit beta;3-hydroxyacyl-[acyl-carrier-protein] dehydratase;Enoyl-[acyl-carrier-protein] reductase [NADH];[Acyl-carrier-protein] acetyltransferase;[Acyl-carrier-protein] malonyltransferase;S-acyl fatty acid synthase thioesterase	0.268569	0.339829
P36027	MID2	Cell wall integrity sensor MID2	0.268032	0.727656
P35719	MRP8	Uncharacterized protein MRP8	0.26732	0.311989
Q12363	WTM1	Transcriptional modulator WTM1	0.26483	0.293422
P48415	SEC16	COPII coat assembly protein SEC16	0.263084	0.515942
P15442	GCN2	Serine/threonine-protein kinase GCN2	0.2596	0.251139
P49090	ASN1;ASN2	Asparagine synthetase [glutamine-hydrolyzing] 1;Asparagine synthetase [glutamine-hydrolyzing] 2	0.258605	0.288666
P23615	SPT6	Transcription elongation factor SPT6	0.258039	0.263228
P53879	RHO5	GTP-binding protein RHO5	0.255554	0.325688
P41338	ERG10	Acetyl-CoA acetyltransferase	0.254833	0.28234
P40185	MMF1	Protein MMF1, mitochondrial	0.25437	0.457601
Q06142	KAP95	Importin subunit beta-1	0.253735	0.579798
P07246	ADH3	Alcohol dehydrogenase 3, mitochondrial	0.252555	0.468487
P01120	RAS2	Ras-like protein 2	0.251849	0.281333
Q05942	RSA3	Ribosome assembly protein 3	0.250424	0.286104
P00931	TRP5	Tryptophan synthase	0.25025	0.437582
P22515	UBA1	Ubiquitin-activating enzyme E1 1	0.250184	0.282274
P15303	SEC23	Protein transport protein SEC23	0.247424	0.313949
Q06205	FPR3;FPR4	FK506-binding nuclear protein;FK506-binding protein 4	0.243259	0.336977
P16862	PFK2	ATP-dependent 6-phosphofructokinase subunit beta	0.240258	0.350534
P00927	ILV1	Threonine dehydratase, mitochondrial	0.239419	0.658259
P14742	GFA1	Glutamine--fructose-6-phosphate aminotransferase [isomerizing]	0.236447	0.302596
P36091	DCW1	Mannan endo-1,6-alpha-mannosidase DCW1	0.233636	0.483737
P16120	THR4	Threonine synthase	0.229379	0.329116
P33298	RPT3	26S protease regulatory subunit 6B homolog	0.226675	0.845084
P35724	MNR2	Manganese resistance protein MNR2	0.22159	0.641746
P07702	LYS2	L-aminoadipate-semialdehyde dehydrogenase	0.218629	0.609202
Q12680	GLT1	Glutamate synthase [NADH]	0.213299	0.435243
P53734	DBP6	ATP-dependent RNA helicase DBP6	0.210805	0.502869
P02829	HSP82	ATP-dependent molecular chaperone HSP82	0.209448	0.422336
P06786	TOP2	DNA topoisomerase 2	0.207643	0.352016
P49095	GCV2	Glycine dehydrogenase (decarboxylating), mitochondrial	0.205924	0.726269
P27654	TIP1	Temperature shock-inducible protein 1	0.205017	0.773187
Q06338	BCP1	Protein BCP1	0.204002	0.581687
Q06252		Uncharacterized protein YLR179C	0.203702	0.757445
P49334	TOM22	Mitochondrial import receptor subunit TOM22	0.203349	0.503909
Q06525	URN1	Pre-mRNA-splicing factor URN1	0.202899	0.423052
P31385	DEP1	Transcriptional regulatory protein DEP1	0.201415	0.683631
P54885	PRO2	Gamma-glutamyl phosphate reductase	0.20064	0.417628
P53075	SHE10	Outer spore wall assembly protein SHE10	0.19674	0.451317
P40077	DSE1	Protein DSE1	0.19604	0.819401
P07251	ATP1	ATP synthase subunit alpha, mitochondrial	0.19425	0.369811
P40498	UTP25	U3 small nucleolar RNA-associated protein 25	0.193782	0.483737
Q03063	DIG1	Down-regulator of invasive growth 1	0.191679	0.961502
P09032	GCD1	Translation initiation factor eIF-2B subunit gamma	0.191156	0.491201
P38758	TDA3	Putative oxidoreductase TDA3	0.189168	0.384527
P00815	HIS4	Histidine biosynthesis trifunctional protein;Phosphoribosyl-AMP cyclohydrolase;Phosphoribosyl-ATP pyrophosphohydrolase;Histidinol dehydrogenase	0.188697	0.914959
P23641	MIR1	Mitochondrial phosphate carrier protein;Mitochondrial phosphate carrier protein, N-terminally processed	0.187834	0.530399
P43597	YFR016C	Uncharacterized protein YFR016C	0.181368	0.415085
P38152	CTP1	Tricarboxylate transport protein	0.181291	0.5669
P49089	ASN1	Asparagine synthetase [glutamine-hydrolyzing] 1	0.180247	0.577923
Q00723	PRP38	Pre-mRNA-splicing factor 38	0.180057	0.500044
P04840	POR1	Mitochondrial outer membrane protein porin 1	0.176665	0.458077
P03965	CPA2	Carbamoyl-phosphate synthase arginine-specific large chain	0.176477	0.951835
P09733	TUB1	Tubulin alpha-1 chain	0.175398	0.744552
P36148	GPT2	Glycerol-3-phosphate O-acyltransferase 2	0.175039	0.497742
P54838	DAK1	Dihydroxyacetone kinase 1	0.172236	0.476398
P32327	PYC2	Pyruvate carboxylase 2	0.170318	0.551341
P10964	RPA190	DNA-directed RNA polymerase I subunit RPA190	0.167943	0.464957
P39923	NPR2	Nitrogen permease regulator 2	0.167405	0.776257
P32939	YPT7	GTP-binding protein YPT7	0.165203	0.494431
P40517	YRB2	Ran-specific GTPase-activating protein 2	0.163963	0.571893
Q08951	APL5	AP-3 complex subunit delta	0.163249	0.479637
P38288	TOS1	Protein TOS1	0.16201	0.627774
P36136	SHB17	Sedoheptulose 1,7-bisphosphatase	0.161003	0.470515
P00498	HIS1	ATP phosphoribosyltransferase	0.157162	0.782332
P38080	AKL1	Serine/threonine-protein kinase AKL1	0.156718	0.602826
P39954	SAH1	Adenosylhomocysteinase	0.155191	0.530972
P54115	ALD6	Magnesium-activated aldehyde dehydrogenase, cytosolic	0.151713	0.490921
P33204	ARC19	Actin-related protein 2/3 complex subunit 4	0.151684	0.517398
P17536	TPM1	Tropomyosin-1	0.149001	0.63041
Q04602	VBA4	Vacuolar basic amino acid transporter 4	0.148859	0.530399
P09624	LPD1	Dihydrolipoyl dehydrogenase, mitochondrial	0.148286	0.557908
P53121	FLC3	Putative flavin carrier protein 3	0.144636	0.976913
P27514	PHO91	Low-affinity phosphate transporter PHO91	0.144413	0.515942
P53049	YOR1	Oligomycin resistance ATP-dependent permease YOR1	0.144077	0.528581
P08566	ARO1	Pentafunctional AROM polypeptide;3-dehydroquinate synthase;3-phosphoshikimate 1-carboxyvinyltransferase;Shikimate kinase;3-dehydroquinate dehydratase;Shikimate dehydrogenase	0.141321	0.619083
P16474	KAR2	78 kDa glucose-regulated protein homolog	0.138253	0.533693
P06104	RAD6	Ubiquitin-conjugating enzyme E2 2	0.135233	0.774587
P40362	UTP18	U3 small nucleolar RNA-associated protein 18	0.133082	0.574681
P39004	HXT1;HXT5;HXT7;HXT6	Low-affinity glucose transporter HXT1;Probable glucose transporter HXT5;High-affinity hexose transporter HXT6	0.132044	0.720715
P32583	SRP40	Suppressor protein SRP40	0.132031	0.666051
Q07878	VPS13	Vacuolar protein sorting-associated protein 13	0.131149	0.528484
Q04336		Uncharacterized protein YMR196W	0.130916	0.832858
P38170	BRN1	Condensin complex subunit 2	0.130865	0.663446
Q12335	PST2	Protoplast secreted protein 2	0.128916	0.794529
P33336	SKN1	Beta-glucan synthesis-associated protein SKN1	0.128606	0.574681
P10659	SAM1	S-adenosylmethionine synthase 1	0.126962	0.646398
P10962	MAK16	Protein MAK16	0.125866	0.656451
Q02875	SYH1	SMY2 homolog 2	0.124647	0.724248
P47912	FAA4	Long-chain-fatty-acid--CoA ligase 4	0.124571	0.798249
P07262	GDH1	NADP-specific glutamate dehydrogenase 1	0.123805	0.626095
Q04225	RRB1	Ribosome assembly protein RRB1	0.123514	0.601505
P41811	SEC27	Coatomer subunit beta	0.122932	0.600172
Q06681	YSP2	GRAM domain-containing protein YSP2	0.122647	0.810399
P19414	ACO1	Aconitate hydratase, mitochondrial	0.122537	0.636692
P31380	FUN30	ATP-dependent helicase FUN30	0.120813	0.584034
P00445	SOD1	Superoxide dismutase [Cu-Zn]	0.11873	0.666051
P02400	RPP2B	60S acidic ribosomal protein P2-beta	0.118728	0.698414
P32628	RAD23	UV excision repair protein RAD23	0.117018	0.644114
P53076	VID30	Vacuolar import and degradation protein 30	0.114747	0.633809
P53064	RTF1	RNA polymerase-associated protein RTF1	0.114382	0.64197
P06168	ILV5	Ketol-acid reductoisomerase, mitochondrial	0.114136	0.607682
Q04934	IVY1	Protein IVY1	0.113956	0.657914
P14164	ABF1	ARS-binding factor 1	0.113512	0.607897
P00358	TDH2	Glyceraldehyde-3-phosphate dehydrogenase 2	0.113231	0.771153
P38764	RPN1	26S proteasome regulatory subunit RPN1	0.112258	0.623261
P33302	PDR5	Pleiotropic ABC efflux transporter of multiple drugs	0.111958	0.647903
P08678	CYR1	Adenylate cyclase	0.111809	0.729164
P38616	YGP1	Protein YGP1	0.109995	0.99263
P07267	PEP4	Saccharopepsin	0.107891	0.979273
P40340	YTA7	Tat-binding homolog 7	0.10676	0.742258
P07244	ADE5,7	Bifunctional purine biosynthetic protein ADE5,7;Phosphoribosylamine--glycine ligase;Phosphoribosylformylglycinamidine cyclo-ligase	0.105883	0.646398
Q06523	YPR148C	Uncharacterized protein YPR148C	0.104778	0.636692
Q04004	PLP1	Phosducin-like protein 1	0.103361	0.692468
P32565	RPN2	26S proteasome regulatory subunit RPN2	0.102764	0.670731
P47068	BBC1	Myosin tail region-interacting protein MTI1	0.1025	0.933504
P23776	EXG1	Glucan 1,3-beta-glucosidase I/II	0.101858	0.712268
P39960	BEM2	GTPase-activating protein BEM2/IPL2	0.101831	0.640313
P01123	YPT1	GTP-binding protein YPT1	0.0995431	0.647293
P38959	VPS41	Vacuolar protein sorting-associated protein 41	0.0980991	0.720529
Q04958	NTE1	Lysophospholipase NTE1	0.0979068	0.725991
Q03834	MSH6	DNA mismatch repair protein MSH6	0.0970966	0.659766
P38041	BOI1	Protein BOB1	0.0965229	0.917744
P07274	PFY1	Profilin	0.0941485	0.752727
P46367	ALD4	Potassium-activated aldehyde dehydrogenase, mitochondrial	0.0928094	0.959165
P21957	OPI1	Transcriptional repressor OPI1	0.0909595	0.9763
Q06103	RPN7	26S proteasome regulatory subunit RPN7	0.0903483	0.779494
P89105	CTR9	RNA polymerase-associated protein CTR9	0.0895788	0.730563
P41910	MAF1	Repressor of RNA polymerase III transcription MAF1	0.0879204	0.694133
P32329	YPS1	Aspartic proteinase 3;Aspartic proteinase 3 subunit alpha;Aspartic proteinase 3 subunit beta	0.0865881	0.791454
P53920	NMA111	Pro-apoptotic serine protease NMA111	0.0856925	0.846134
P32568	SNQ2	Protein SNQ2	0.0850355	0.740565
P54070	KTR6	Mannosyltransferase KTR6	0.0848518	0.813583
P40366	DLS1	Protein DLS1	0.0835472	0.852804
Q08641	ABP140	tRNA(Thr) (cytosine(32)-N(3))-methyltransferase	0.0833141	0.724897
P08004	CHS1	Chitin synthase 1	0.0827491	0.824446
O13297	CET1	mRNA-capping enzyme subunit beta	0.0818643	0.90506
P40318	SSM4	ERAD-associated E3 ubiquitin-protein ligase DOA10	0.0802411	0.963935
P19882	HSP60	Heat shock protein 60, mitochondrial	0.0764164	0.814869
P42838	LEM3	Alkylphosphocholine resistance protein LEM3	0.0760437	0.767636
Q06680	YCG1	Condensin complex subunit 3	0.0748154	0.770476
P27809	KRE2	Glycolipid 2-alpha-mannosyltransferase	0.0732228	0.764889
P14904	APE1	Vacuolar aminopeptidase 1	0.0730377	0.951835
P48813	GNP1	High-affinity glutamine permease	0.0729296	0.840721
P00330	ADH1	Alcohol dehydrogenase 1	0.0725832	0.743713
Q08245	ZEO1	Protein ZEO1	0.0721748	0.839062
Q02486	ABF2	ARS-binding factor 2, mitochondrial	0.0682675	0.974233
Q08001	YLR072W	Uncharacterized protein YLR072W	0.0671298	0.871962
Q12373	HIF1	HAT1-interacting factor 1	0.0660175	0.791454
P32501	GCD6	Translation initiation factor eIF-2B subunit epsilon	0.0655554	0.791454
Q04951	SCW10	Probable family 17 glucosidase SCW10	0.0646443	0.891975
P06208	LEU4	2-isopropylmalate synthase	0.0636079	0.997028
P37303	GLY1	Low specificity L-threonine aldolase	0.0634393	0.944993
P53753	DSE4	Endo-1,3(4)-beta-glucanase 1	0.0617042	0.962781
P53008	CWH41	Mannosyl-oligosaccharide glucosidase	0.0611475	0.822516
P53125	ITC1	Imitation switch two complex protein 1	0.0605885	0.858477
P40414	TPM2	Tropomyosin-2	0.0579924	0.831405
P13259	PCT1	Choline-phosphate cytidylyltransferase	0.0559988	0.991738
Q06451	TPO3	Polyamine transporter 3	0.0553049	0.824353
P47011	GLG2	Glycogenin-2	0.0532781	0.909824
P00830	ATP2	ATP synthase subunit beta, mitochondrial	0.0523925	0.844108
Q07418	PEX19	Peroxisomal membrane protein import receptor PEX19	0.0499842	0.858867
Q05050	EIS1	Eisosome protein 1	0.0485331	0.844108
Q12464	RVB2	RuvB-like protein 2	0.0484915	0.95192
P22137	CHC1	Clathrin heavy chain	0.0484872	0.88737
P32790	SLA1	Actin cytoskeleton-regulatory complex protein SLA1	0.0475422	0.953291
P32521	PAN1	Actin cytoskeleton-regulatory complex protein PAN1	0.0466686	0.965325
Q02725	VTC3	Vacuolar transporter chaperone 3	0.0449712	0.933543
Q02933	RNY1	Ribonuclease T2-like	0.0428498	0.910085
P25386	USO1	Intracellular protein transport protein USO1	0.0395544	0.969091
P32621	GDA1	Guanosine-diphosphatase	0.0395539	0.902877
P40019	CHZ1	Histone H2A.Z-specific chaperone CHZ1	0.0363404	0.902877
P40991	NOP2	25S rRNA (cytosine(2870)-C(5))-methyltransferase	0.035746	0.9137
P28263	UBC8	Ubiquitin-conjugating enzyme E2-24 kDa	0.0321808	0.893004
O13563-2	RPN13	26S proteasome regulatory subunit RPN13	0.0306324	0.927476
P43639	CKB1	Casein kinase II subunit beta	0.0263182	0.917997
P38791	DYS1	Deoxyhypusine synthase	0.0244734	0.993266
Q08581	SLK19	Kinetochore protein SLK19	0.0242302	0.943117
P32657	CHD1	Chromo domain-containing protein 1	0.023705	0.981844
P43599	YFR018C	Uncharacterized protein YFR018C	0.0223075	0.943683
Q06151	DCS1	m7GpppX diphosphatase	0.0208952	0.98957
P50095	IMD2;YAR075W;IMD3;IMD4	Inosine-5-monophosphate dehydrogenase 2;Putative inosine-5-monophosphate dehydrogenase-like protein YAR075W;Inosine-5-monophosphate dehydrogenase 3;Inosine-5-monophosphate dehydrogenase 4	0.0199398	0.976175
P40161	RTT106	Histone chaperone RTT106	0.0199174	0.962246
P46683	YAR1	Ankyrin repeat-containing protein YAR1	0.0193469	0.970267
P35842	PHO11;PHO12	Acid phosphatase PHO11;Acid phosphatase PHO12	0.0190508	0.720473
P29469	MCM2	DNA replication licensing factor MCM2	0.0175241	0.944993
Q06325	YPS7	Aspartic proteinase yapsin-7	0.015351	0.976611
P00127	QCR6	Cytochrome b-c1 complex subunit 6	0.0106056	0.980712
P53115	INO80	Putative DNA helicase INO80	0.0104779	0.980712
P25365	SED4	Putative guanine nucleotide-exchange factor SED4	0.00654255	0.995413
P45976	FIP1	Pre-mRNA polyadenylation factor FIP1	0.00503594	0.99628
P32465	HXT1	Low-affinity glucose transporter HXT1	0.00438611	0.991738
Q03103	ERO1	Endoplasmic oxidoreductin-1	0.00332939	0.98957
P14906	SEC63	Protein translocation protein SEC63	0.00133341	0.988131
P46992		Cell wall protein YJL171C	0.000719577	0.988131
P40989	GSC2	1,3-beta-glucan synthase component GSC2	-0.00235007	0.937065
P00729	PRC1	Carboxypeptidase Y	-0.00248297	0.99105
P53853	VPS75	Vacuolar protein sorting-associated protein 75	-0.00330659	0.9671
D6VTK4	STE2	Pheromone alpha factor receptor	-0.0034336	0.882883
Q04491	SEC13	Protein transport protein SEC13	-0.00903233	0.969048
P47018	MTC1	Maintenance of telomere capping protein 1	-0.00955498	0.957472
Q08977	YPL260W	UPF0662 protein YPL260W	-0.0134131	0.952039
P19097	FAS2	Fatty acid synthase subunit alpha;Acyl carrier;3-oxoacyl-[acyl-carrier-protein] reductase;3-oxoacyl-[acyl-carrier-protein] synthase	-0.0139021	0.943683
P47035	NET1	Nucleolar protein NET1	-0.0160134	0.920844
P53066		Ankyrin repeat-containing protein YGL242C	-0.0169918	0.917997
P16649	TUP1	General transcriptional corepressor TUP1	-0.0181493	0.933504
P38244	PFF1	Vacuolar membrane protease	-0.0186314	0.926628
P16387	PDA1	Pyruvate dehydrogenase E1 component subunit alpha, mitochondrial	-0.019394	0.8875
P25639		Uncharacterized membrane protein YCR061W	-0.0199149	0.909869
P21242	PRE10	Probable proteasome subunit alpha type-7	-0.0210856	0.918418
P36016	LHS1	Heat shock protein 70 homolog LHS1	-0.0212031	0.909824
Q04739	GAL83	SNF1 protein kinase subunit beta-3	-0.0216804	0.892635
P32463	ACP1	Acyl carrier protein, mitochondrial	-0.0223859	0.902877
P15891	ABP1	Actin-binding protein	-0.0225864	0.791454
P36037	DOA1	Protein DOA1	-0.0245434	0.902877
P17891	CLC1	Clathrin light chain	-0.0251171	0.910496
Q04636	POB3	FACT complex subunit POB3	-0.0254425	0.910085
Q03656	SKY1	Serine/threonine-protein kinase SKY1	-0.0257262	0.895423
P53278	YGR130C	Uncharacterized protein YGR130C	-0.0258819	0.906906
P33441	MFT1	THO complex subunit MFT1	-0.0272785	0.891975
P27476	NSR1	Nuclear localization sequence-binding protein	-0.0273255	0.892769
P01119	RAS1	Ras-like protein 1	-0.0290222	0.883762
P18899	DDR48	Stress protein DDR48	-0.0299793	0.890533
P32319	PEP1	Vacuolar protein sorting/targeting protein VPS10	-0.0311981	0.889338
P38109		Putative serine carboxypeptidase YBR139W	-0.0321188	0.89057
P39533	ACO1;ACO2	Aconitate hydratase, mitochondrial;Homocitrate dehydratase, mitochondrial	-0.0321488	0.888667
Q04344	HNT1	Hit family protein 1	-0.0322503	0.922184
Q05031	DFG5	Mannan endo-1,6-alpha-mannosidase DFG5	-0.0352525	0.858066
Q08193	GAS5	1,3-beta-glucanosyltransferase GAS5	-0.0355713	0.879267
P38193	PSY4	Serine/threonine-protein phosphatase 4 regulatory subunit 2	-0.0372374	0.872602
P32558	SPT16	FACT complex subunit SPT16	-0.039179	0.858867
P33299	RPT1	26S protease regulatory subunit 7 homolog	-0.0399267	0.858867
P33297	RPT5	26S protease regulatory subunit 6A	-0.0403144	0.847911
P38742	NPR3	Nitrogen permease regulator 3	-0.0410299	0.844108
P53379	MKC7	Aspartic proteinase MKC7	-0.0412142	0.853365
Q12019	MDN1	Midasin	-0.041934	0.846814
P32917	STE5	Protein STE5	-0.0419512	0.847911
P31383	TPD3	Protein phosphatase PP2A regulatory subunit A	-0.0422067	0.85068
Q05515	SVF1	Survival factor 1	-0.042402	0.847615
P38631	FKS1	1,3-beta-glucan synthase component FKS1	-0.0427123	0.846814
P40472	SIM1	Probable secreted beta-glucosidase SIM1	-0.0432478	0.841651
Q00402	NUM1	Nuclear migration protein NUM1	-0.0440717	0.833366
P25333	SAT4	Serine/threonine-protein kinase HAL4/SAT4	-0.045374	0.834893
P25371	ADP1	Probable ATP-dependent permease	-0.0455474	0.830141
P15703	BGL2	Glucan 1,3-beta-glucosidase	-0.0480117	0.829375
P32591	SWI3	SWI/SNF complex subunit SWI3	-0.0493858	0.826498
P47136	BUD4	Bud site selection protein 4	-0.0493908	0.827242
P0CX22	YRF1-8;YRF1-5;YRF1-1;YRF1-4	Y element ATP-dependent helicase protein 1 copy 8;Y element ATP-dependent helicase protein 1 copy 5;Y element ATP-dependent helicase protein 1 copy 1;Y element ATP-dependent helicase protein 1 copy 4	-0.0507748	0.796661
P53210	YGR017W	Uncharacterized protein YGR017W	-0.0511862	0.813583
P32476	ERG1	Squalene monooxygenase	-0.0531516	0.813347
P32832	NPL6	Chromatin structure-remodeling complex subunit RSC7	-0.0552788	0.802957
P14682	CDC34	Ubiquitin-conjugating enzyme E2-34 kDa	-0.05532	0.801671
P13517	CAP2	F-actin-capping protein subunit beta	-0.0581118	0.791454
P04821	CDC25	Cell division control protein 25	-0.0597906	0.78422
P46949	FYV8	Protein FYV8	-0.0610043	0.782332
P38623	RCK2	Serine/threonine-protein kinase RCK2	-0.0631009	0.774178
P36152	DRE2	Fe-S cluster assembly protein DRE2	-0.0633656	0.773485
P32567	PAH1	Phosphatidic acid phosphohydrolase 1	-0.0669683	0.760325
P38691	KSP1	Serine/threonine-protein kinase KSP1	-0.0676453	0.75695
P39926	SSO1;SSO2	Protein SSO1;Protein SSO2	-0.0680209	0.75695
P0CS90	SSC1	Heat shock protein SSC1, mitochondrial	-0.0687083	0.753842
Q12386	ARP8	Actin-like protein ARP8	-0.0713869	0.74371
P06780	RHO1	GTP-binding protein RHO1	-0.0752819	0.818584
Q03655	GAS3	Probable 1,3-beta-glucanosyltransferase GAS3	-0.0757055	0.73018
Q04233	GIS4	Protein GIS4	-0.0761518	0.729164
P21954	IDP1	Isocitrate dehydrogenase [NADP], mitochondrial	-0.0782162	0.724248
P41895	TFG1	Transcription initiation factor IIF subunit alpha	-0.0793581	0.722863
P40157	VID27	Vacuolar import and degradation protein 27	-0.08062	0.712268
P05030	PMA1	Plasma membrane ATPase 1	-0.0808584	0.712268
Q12500	AVL9	Late secretory pathway protein AVL9	-0.0827045	0.704514
Q12127	CCW12	Covalently-linked cell wall protein 12	-0.0836253	0.79572
P32466	HXT1;HXT3	Low-affinity glucose transporter HXT1;Low-affinity glucose transporter HXT3	-0.0854471	0.699596
P22146	GAS1	1,3-beta-glucanosyltransferase GAS1	-0.0863352	0.693492
P38250	IST2	Increased sodium tolerance protein 2	-0.0864493	0.696119
P43610	IRC5	Uncharacterized ATP-dependent helicase IRC5	-0.0910349	0.670731
P24031	PHO3	Constitutive acid phosphatase	-0.0912742	0.670731
P38439	LEO1	RNA polymerase-associated protein LEO1	-0.094042	0.666903
P11075	SEC7	Protein transport protein SEC7	-0.0949087	0.66259
P32566	SMI1	Cell wall assembly regulator SMI1	-0.0954411	0.668471
P40319	ELO3	Elongation of fatty acids protein 3	-0.0964292	0.761388
P52286	SKP1	Suppressor of kinetochore protein 1	-0.0973676	0.657914
P40477	NUP159	Nucleoporin NUP159	-0.0986006	0.649803
Q03280	TOM1	E3 ubiquitin-protein ligase TOM1	-0.0989768	0.649754
P43561	FET5	Iron transport multicopper oxidase FET5	-0.100493	0.653955
P50094	IMD4	Inosine-5-monophosphate dehydrogenase 4	-0.101554	0.75001
Q03897	MTC5	Maintenance of telomere capping protein 5	-0.104636	0.662075
Q00816	REG1	Resistance to glucose repression protein 1	-0.105141	0.627774
P49367	LYS4	Homoaconitase, mitochondrial	-0.108428	0.657216
Q12161	PSH1	RING finger protein PSH1	-0.111337	0.617437
P32773	TOA1	Transcription initiation factor IIA large subunit	-0.112543	0.616529
Q03674	PLB2	Lysophospholipase 2	-0.114817	0.601844
Q12451	OSH2	Oxysterol-binding protein homolog 2	-0.115712	0.608466
P46682	APL6	AP-3 complex subunit beta	-0.115866	0.600429
P39521	FHL1	Pre-rRNA-processing protein FHL1	-0.1164	0.594268
Q07532	IWR1	RNA polymerase II nuclear localization protein IWR1	-0.118756	0.636692
P32486	KRE6	Beta-glucan synthesis-associated protein KRE6	-0.118989	0.5843
P32857	PTM1	Membrane protein PTM1	-0.119326	0.600478
P30605	ITR1	Myo-inositol transporter 1	-0.1206	0.578522
P41810	SEC26	Coatomer subunit beta	-0.120614	0.591096
P38966		Uncharacterized protein YDR089W	-0.12068	0.598739
P40154	IES2	Ino eighty subunit 2	-0.124657	0.703682
P36775	PIM1	Lon protease homolog, mitochondrial	-0.127491	0.57583
P38915	SPT8	Transcription factor SPT8	-0.127878	0.555739
P39520	IFH1	Protein IFH1	-0.128426	0.574681
P18962	DAP2	Dipeptidyl aminopeptidase B	-0.133785	0.540719
P30656	PRE2	Proteasome subunit beta type-5	-0.135274	0.544559
P32447	ASF1	Histone chaperone ASF1	-0.140071	0.520816
P53832	WSC2	Cell wall integrity and stress response component 2	-0.140301	0.55115
Q06689	YLR413W	Cell membrane protein YLR413W	-0.142834	0.546846
P54858	DOS2	Protein DOS2	-0.143298	0.508233
P38248	ECM33	Cell wall protein ECM33	-0.144242	0.502869
Q03212	EAR1	Protein EAR1	-0.145399	0.531104
P36046	MIA40	Mitochondrial intermembrane space import and assembly protein 40	-0.147013	0.495416
P17065	SEC2	Rab guanine nucleotide exchange factor SEC2	-0.147678	0.501695
P39522	ILV3	Dihydroxy-acid dehydratase, mitochondrial	-0.148254	0.508642
Q12513	TMA17	Translation machinery-associated protein 17	-0.150105	0.637342
P53158	KXD1	Biogenesis of lysosome-related organelles complex 1 subunit KXD1	-0.151979	0.482596
P38013	AHP1	Peroxiredoxin type-2	-0.155692	0.472165
Q04432	HSP31	Glutathione-independent glyoxalase HSP31	-0.156536	0.550574
P39105	PLB1	Lysophospholipase 1	-0.158592	0.514774
P38928	AXL2	Axial budding pattern protein 2	-0.159083	0.505782
P38993	FET3	Iron transport multicopper oxidase FET3	-0.161095	0.490197
Q03707	SRC1	Inner nuclear membrane protein SRC1	-0.163014	0.487454
Q07895		FAS1 domain-containing protein YLR001C	-0.164515	0.530399
P38968	SEC31	Protein transport protein SEC31	-0.165663	0.463689
P39538	UBP12	Ubiquitin carboxyl-terminal hydrolase 12	-0.167225	0.486375
P53189	SCW11	Probable family 17 glucosidase SCW11	-0.173779	0.455181
P32771	SFA1	S-(hydroxymethyl)glutathione dehydrogenase	-0.175171	0.552382
Q12163	NBP2	NAP1-binding protein 2	-0.177464	0.423972
P35817	BDF1	Bromodomain-containing factor 1	-0.183021	0.427468
Q07824	TPO1	Polyamine transporter 1	-0.183621	0.426824
Q03529	SCS7	Ceramide very long chain fatty acid hydroxylase SCS7	-0.183902	0.423643
Q05543	RTT103	Regulator of Ty1 transposition protein 103	-0.183913	0.405873
P40856	SAP185	SIT4-associating protein SAP185	-0.189185	0.427921
P35734	ASK1	DASH complex subunit ASK1	-0.192943	0.386821
Q03254	FCP1	RNA polymerase II subunit A C-terminal domain phosphatase	-0.196362	0.435243
P33202	UFD4	Ubiquitin fusion degradation protein 4	-0.19651	0.377448
P42835	EGT2	Protein EGT2	-0.202793	0.348464
P53094	MDS3	Negative regulator of sporulation MDS3	-0.203088	0.46601
P40541	IRR1	Cohesin subunit SCC3	-0.208376	0.337016
P53301	CRH1	Probable glycosidase CRH1	-0.210831	0.377681
P52911	EXG2	Glucan 1,3-beta-glucosidase 2	-0.212691	0.341435
P15992	HSP26	Heat shock protein 26	-0.213552	0.474854
P53200	EFM5	Protein-lysine N-methyltransferase EFM5	-0.240822	0.325688
P40047	ALD5	Aldehyde dehydrogenase 5, mitochondrial	-0.242926	0.38848
P35845	SWH1	Oxysterol-binding protein homolog 1	-0.244379	0.313926
P32623	UTR2	Probable glycosidase CRH2	-0.245277	0.286104
P39726	GCV3	Glycine cleavage system H protein, mitochondrial	-0.250785	0.416257
P36024	SIS2	Phosphopantothenoylcysteine decarboxylase subunit SIS2	-0.25145	0.302596
P43612	SAP155	SIT4-associating protein SAP155	-0.258396	0.244974
P36123	SAP190	SIT4-associating protein SAP190	-0.275157	0.220363
P23585	HXT2	High-affinity glucose transporter HXT2	-0.278621	0.279696
Q03178	PIR1	Cell wall mannoprotein PIR1	-0.308093	0.259354
P09620	KEX1	Pheromone-processing carboxypeptidase KEX1	-0.310489	0.18226
P27637	BUD14	Bud site selection protein 14	-0.319012	0.189733
Q06340	ESC2	Protein ESC2	-0.319031	0.426504
Q08723	RPN8	26S proteasome regulatory subunit RPN8	-0.340195	0.39919
P22211	NPR1	Nitrogen permease reactivator protein	-0.341348	0.196319
Q08438	VHS3	Phosphopantothenoylcysteine decarboxylase subunit VHS3	-0.345165	0.201798
P53334	SCW4	Probable family 17 glucosidase SCW4	-0.354046	0.191739
P40564	DJP1	DnaJ-like protein 1	-0.377964	0.197377
Q01589	SED1	Cell wall protein SED1	-0.398138	0.242096
Q03516	RSN1	Uncharacterized protein RSN1	-0.405319	0.22281
P12630	BAR1	Barrierpepsin	-0.429652	0.129495
P53616	SUN4	Probable secreted beta-glucosidase SUN4	-0.439438	0.13273
P54784	ORC1	Origin recognition complex subunit 1	-0.481652	0.218489
P36044	MNN4	Protein MNN4	-0.515535	0.160647
P15496	IDI1	Isopentenyl-diphosphate Delta-isomerase	-0.515685	0.121566
P07342	ILV2	Acetolactate synthase catalytic subunit, mitochondrial	-0.537932	0.239846
P32478	HSP150	Cell wall mannoprotein HSP150	-0.538679	0.0610368
P04037	COX4	Cytochrome c oxidase subunit 4, mitochondrial	-0.615742	0.164243
Q05164	HPF1	Haze protective factor 1	-0.638701	0.102968
P22202	SSA3;SSA4	Heat shock protein SSA3;Heat shock protein SSA4	-0.676655	0.10761
P29029	CTS1	Endochitinase	-0.775371	0.158151
P53615	NCE103	Carbonic anhydrase	-0.865522	0.0609017
