# Supplementary material for: Defining the RNA interactome by total RNA‐associated protein purification
Source: Mol Syst Biol. 2019 Apr 8;15(4):e8689. doi: 10.15252/msb.20188689 (PMC6452921; doi:10.15252/msb.20188689)
Supplement: Supplementary file 5 — Dataset EV3 [file MSB-15-e8689-s005.xlsx]

## Sheet: Dataset EV3
Dataset EV3
List of Interpro protein domains identified as enriched in TRAPP data

## Sheet: Protein domains
S. cerevisiae TRAPP enriched domains p Value<0.05				S. cerevisiae PAR-TRAPP enriched domains p Value<0.05				E. coli TRAPP enriched domains p Value<0.05
InterPro ID	Domain	Fold Enrichment	Benjamini–Hochberg adjusted p Value Log10	InterPro ID	Domain	Fold Enrichment	Benjamini–Hochberg adjusted p Value Log10	InterPro ID	Domain	Fold Enrichment	Benjamini–Hochberg adjusted p Value Log10
IPR012677	Nucleotide-binding, alpha-beta plait	2.46	-6.11	IPR012677	Nucleotide-binding, alpha-beta plait	5.03	-18.57	IPR027417	P-loop containing nucleoside triphosphate hydrolase	1.64	-4.67
IPR000504	RNA recognition motif domain	2.63	-6.1	IPR000504	RNA recognition motif domain	5.27	-17.33	IPR012340	Nucleic acid-binding, OB-fold	2.62	-4.17
IPR011989	Armadillo-like helical	2.21	-4.09	IPR014014	RNA helicase, DEAD-box type, Q motif	6.24	-9.8	IPR012336	Thioredoxin-like fold	2.51	-2.27
IPR027417	P-loop containing nucleoside triphosphate hydrolase	1.49	-4.08	IPR000629	RNA helicase, ATP-dependent, DEAD-box, conserved site	5.7	-6.34	IPR014729	Rossmann-like alpha/beta/alpha sandwich fold	2.13	-1.89
IPR016024	Armadillo-type fold	1.92	-4.01	IPR011545	DNA/RNA helicase, DEAD/DEAH box type, N-terminal	3.67	-6.34	IPR020568	Ribosomal protein S5 domain 2-type fold	2.88	-1.78
IPR009000	Translation elongation/initiation factor/Ribosomal, beta-barrel	2.97	-2.74	IPR009000	Translation elongation/initiation factor/Ribosomal, beta-barrel	4.76	-3.95	IPR016040	NAD(P)-binding domain	1.62	-1.61
IPR012340	Nucleic acid-binding, OB-fold	2.24	-2.72	IPR014001	Helicase, superfamily 1/2, ATP-binding domain	2.53	-2.76	IPR013785	Aldolase-type TIM barrel	1.85	-1.57
IPR014014	RNA helicase, DEAD-box type, Q motif	2.88	-2.72	IPR001650	Helicase, C-terminal	2.5	-2.7	IPR014721	Ribosomal protein S5 domain 2-type fold, subgroup	3.13	-1.53
IPR013785	Aldolase-type TIM barrel	2.32	-2.67	IPR012340	Nucleic acid-binding, OB-fold	2.96	-2.58
IPR016040	NAD(P)-binding domain	1.74	-2.32	IPR008991	Translation protein SH3-like domain	4.57	-2.52
IPR015424	Pyridoxal phosphate-dependent transferase	2.37	-2	IPR004088	K Homology domain, type 1	5.99	-2.21
IPR027413	GroEL-like equatorial domain	3.84	-1.59	IPR010920	Like-Sm (LSM) domain	4.4	-1.97
				IPR014722	Ribosomal protein L2 domain 2	4.81	-1.92
				IPR007109	Brix domain	7.49	-1.75
				IPR004038	Ribosomal protein L7Ae/L30e/S12e/Gadd45	7.49	-1.75
				IPR016024	Armadillo-type fold	1.97	-1.51
				IPR001163	Ribonucleoprotein LSM domain	4.21	-1.49
				IPR006195	Aminoacyl-tRNA synthetase, class II	3.96	-1.3
