# Supplementary material for: Defining the RNA interactome by total RNA‐associated protein purification
Source: Mol Syst Biol. 2019 Apr 8;15(4):e8689. doi: 10.15252/msb.20188689 (PMC6452921; doi:10.15252/msb.20188689)
Supplement: Supplementary file 6 — Dataset EV4 [file MSB-15-e8689-s006.xlsx]

## Sheet: Dataset EV4
Dataset EV4
List of the yeast Escherichia coli proteins quantified with TRAPP at 1360 mJ/cm2; 800 mJ/cm2 and 400 mJ/cm2
Grey colour represents p value adjusted of less than 0.05, which was used as a cut-off for statistical significance
Only proteins identified with at least 2 peptides in at least 2 experiments are shown

## Sheet: 1360
Protein IDs	Protein names	Gene names	Log2 +UVA/-UVA	p Value adjusted	protein of intermediary metabolism
P0AC62	grxC	Glutaredoxin-3	7.14278	0.0012986	TRUE
P68679	rpsU	30S ribosomal protein S21	6.71845	0.0012986
P0AGL2	tdcF	Putative reactive intermediate deaminase TdcF	6.70888	0.0012986
P0A6R3	fis	DNA-binding protein Fis	6.65167	0.00881605
P0A7T7	rpsR	30S ribosomal protein S18	6.30174	0.0012986
P0A6X3	hfq	RNA-binding protein Hfq	6.25829	0.0012986
P0A6A8	acpP	Acyl carrier protein	6.23732	0.0012986	TRUE
P69913	csrA	Carbon storage regulator	6.22826	0.00130637
P0A7M6	rpmC	50S ribosomal protein L29	5.97415	0.0012986
P60723	rplD	50S ribosomal protein L4	5.93819	0.0012986
P0A7M2	rpmB	50S ribosomal protein L28	5.91555	0.0012986
P02359	rpsG	30S ribosomal protein S7	5.83018	0.0012986
P0AGK4	yhbY	RNA-binding protein YhbY	5.61537	0.0012986
P0A972	cspE	Cold shock-like protein CspE	5.57187	0.0012986
P0A7R9	rpsK	30S ribosomal protein S11	5.56911	0.0012986
P0A7G2	rbfA	Ribosome-binding factor A	5.53435	0.0012986
P0A746	msrB	Peptide methionine sulfoxide reductase MsrB	5.51426	0.0048379	TRUE
P0AC69	grxD	Glutaredoxin-4	5.48415	0.00711643	TRUE
P0A9Y6	cspC	Cold shock-like protein CspC	5.41551	0.0012986
P0ACF0	hupA	DNA-binding protein HU-alpha	5.40353	0.00277109
P0A7L8	rpmA	50S ribosomal protein L27	5.26055	0.0012986
P0A7W1	rpsE	30S ribosomal protein S5	5.21967	0.0012986
P0A7S9	rpsM	30S ribosomal protein S13	5.18955	0.0012986
P0A8C4	ygfB	UPF0149 protein YgfB	5.18107	0.00542292
P61175	rplV	50S ribosomal protein L22	5.16666	0.0012986
P0AG59	rpsN	30S ribosomal protein S14	5.10589	0.0012986
P0A7U7	rpsT	30S ribosomal protein S20	5.10408	0.0012986
P60422	rplB	50S ribosomal protein L2	5.08534	0.0012986
P0A7V8	rpsD	30S ribosomal protein S4	5.0851	0.0012986
P0A7R5	rpsJ	30S ribosomal protein S10	5.06382	0.00139852
P0ADZ0	rplW	50S ribosomal protein L23	5.01441	0.00166448
P17115	gutQ	Arabinose 5-phosphate isomerase GutQ	4.99254	0.00666315	TRUE
P0A9V5	yiaG	Uncharacterized HTH-type transcriptional regulator YiaG	4.98635	0.00375386
P02413	rplO	50S ribosomal protein L15	4.97923	0.0012986
P13024	fdhE	Protein FdhE	4.93068	0.00429095
P0A7L3	rplT	50S ribosomal protein L20	4.91598	0.0012986
P0AA25	trxA	Thioredoxin-1	4.86915	0.00135691	TRUE
P0AFG0	nusG	Transcription termination/antitermination protein NusG	4.8499	0.0012986
P67095	yfcE	Phosphodiesterase YfcE	4.84511	0.00199199
P0A7V3	rpsC	30S ribosomal protein S3	4.84353	0.0012986
P0AFJ1	phnA	Protein PhnA	4.80939	0.00133752	TRUE
Q47083	cbl	HTH-type transcriptional regulator cbl	4.75378	0.0350788
P0AF67	tsaE	tRNA threonylcarbamoyladenosine biosynthesis protein TsaE	4.74055	0.0012986
P0A7S3	rpsL	30S ribosomal protein S12	4.71589	0.0012986
P0A780	nusB	N utilization substance protein B	4.69335	0.0012986
P0DMC5	rcsC	Sensor histidine kinase RcsC	4.68793	0.00249674
P0A7K2	rplL	50S ribosomal protein L7/L12	4.6844	0.0014998
P0A7X3	rpsI	30S ribosomal protein S9	4.68385	0.0012986
P0ACC3	erpA	Iron-sulfur cluster insertion protein ErpA	4.6806	0.00153084
P0A7U3	rpsS	30S ribosomal protein S19	4.65518	0.0012986
P0A707	infC	Translation initiation factor IF-3;Translation initiation factor IF-3, N-terminally processed;Translation initiation factor IF-3S	4.65085	0.0012986
P0AA39	rluC	Ribosomal large subunit pseudouridine synthase C	4.6452	0.0012986
P0A968	cspD	Cold shock-like protein CspD	4.64243	0.0012986
P0A8U6	metJ	Met repressor	4.57696	0.0012986
P0ADY7	rplP	50S ribosomal protein L16	4.54845	0.0012986
P0AEE8	dam	DNA adenine methylase	4.544	0.00183339	TRUE
P0AAS7	ybcJ	Uncharacterized protein YbcJ	4.54291	0.0012986
P0AG44	rplQ	50S ribosomal protein L17	4.52752	0.0012986
P0ADN2	yifE	UPF0438 protein YifE	4.5186	0.0012986
P0A7N9	rpmG	50S ribosomal protein L33	4.51754	0.0012986
P0ACJ8	crp	cAMP-activated global transcriptional regulator CRP	4.49295	0.0012986
P38521	yggL	Uncharacterized protein YggL	4.49083	0.0012986
P0AG67	rpsA	30S ribosomal protein S1	4.47619	0.0012986
P0ADE6	ygaU	Uncharacterized protein YgaU	4.47447	0.0012986
P37765	rluB	Ribosomal large subunit pseudouridine synthase B	4.46975	0.0012986
P0AG55	rplF	50S ribosomal protein L6	4.46149	0.00130469
P37188	gatB	Galactitol-specific phosphotransferase enzyme IIB component	4.44599	0.00142585	TRUE
P0AG63	rpsQ	30S ribosomal protein S17	4.43644	0.00130637
P0A7M9	rpmE	50S ribosomal protein L31	4.41097	0.0012986
P0A832	smpB	SsrA-binding protein	4.38362	0.0012986
P0ACF8	hns	DNA-binding protein H-NS	4.35614	0.0012986
P0A7N1	ykgM	50S ribosomal protein L31 type B	4.33768	0.0012986
P0AB28	yceD	Uncharacterized protein YceD	4.29003	0.0012986
P25738	msyB	Acidic protein MsyB	4.28752	0.0325483
P0AE48	ytfP	Gamma-glutamylcyclotransferase family protein YtfP	4.28355	0.00234141
P0AGE0	ssb	Single-stranded DNA-binding protein	4.26989	0.00130637
P02358	rpsF	30S ribosomal protein S6;30S ribosomal protein S6, fully modified isoform;30S ribosomal protein S6, non-modified isoform	4.26554	0.00130469
P60340	truB	tRNA pseudouridine synthase B	4.2628	0.0012986
P76243	yeaO	Uncharacterized protein YeaO	4.24328	0.0012986
P45577	proQ	RNA chaperone ProQ	4.23391	0.00130637
P00448	sodA	Superoxide dismutase [Mn]	4.23298	0.00144694	TRUE
P64540	yfcL	Uncharacterized protein YfcL	4.20564	0.0144771
P0AFX0	hpf	Ribosome hibernation promoting factor	4.20321	0.0012986
P68919	rplY	50S ribosomal protein L25	4.20248	0.0012986
P0AAZ7	ycaR	UPF0434 protein YcaR	4.19748	0.00555427
P24251	crl	Sigma factor-binding protein Crl	4.1814	0.0012986
P0A6D7	aroK	Shikimate kinase 1	4.17653	0.00157321	TRUE
P0A8I5	trmB	tRNA (guanine-N(7)-)-methyltransferase	4.17399	0.0012986
P0AD24	yejL	UPF0352 protein YejL	4.17396	0.00583223
P76550	yffS	Uncharacterized protein YffS	4.16937	0.0012986
P0AFW4	rnk	Regulator of nucleoside diphosphate kinase	4.15789	0.00148135
P0A9G8	modE	Transcriptional regulator ModE	4.1427	0.00420972
P0A6P7	engB	Probable GTP-binding protein EngB	4.12858	0.00134288
P77395	ybbN	Uncharacterized protein YbbN	4.11684	0.00230054
P06616	era	GTPase Era	4.11466	0.0012986
P60624	rplX	50S ribosomal protein L24	4.11142	0.0012986
P63020	nfuA	Fe/S biogenesis protein NfuA	4.10874	0.0012986
P0A9R7	ftsE	Cell division ATP-binding protein FtsE	4.10838	0.00132397
P77150	pdxY	Pyridoxamine kinase	4.10814	0.00389004	TRUE
P37903	uspF	Universal stress protein F	4.1029	0.00191993
P0A850	tig	Trigger factor	4.09336	0.0012986
P29680	hemE	Uroporphyrinogen decarboxylase	4.0895	0.013792	TRUE
P0A7J7	rplK	50S ribosomal protein L11	4.08496	0.0012986
P0AGB6	rpoE	ECF RNA polymerase sigma-E factor	4.0843	0.00367375
P31658	hchA	Molecular chaperone Hsp31 and glyoxalase 3	4.05794	0.0016908	TRUE
P67080	yggS	UPF0001 protein YggS	4.04669	0.00148761
P69222	infA	Translation initiation factor IF-1	4.0447	0.00134288
P0A8P3	yggX	Probable Fe(2+)-trafficking protein	4.03724	0.0013002
P0ADY3	rplN	50S ribosomal protein L14	4.03683	0.0012986
P0ADG4	suhB	Inositol-1-monophosphatase	4.03431	0.0012986	TRUE
P75849	ycbL	Uncharacterized protein YcbL	4.03247	0.0283989
P0ACD4	iscU	Iron-sulfur cluster assembly scaffold protein IscU	4.02641	0.0012986	TRUE
P0ACJ0	lrp	Leucine-responsive regulatory protein	4.02509	0.0012986
P0A8A0	yebC	Probable transcriptional regulatory protein YebC	4.01906	0.00130637
P0A7A9	ppa	Inorganic pyrophosphatase	4.00835	0.00148135	TRUE
P0A9X9	cspA	Cold shock protein CspA	4.00196	0.00187061
P0ACG1	stpA	DNA-binding protein StpA	4.0019	0.0016908
P0AGJ2	trmH	tRNA (guanosine(18)-2-O)-methyltransferase	3.99211	0.00277286
P45578	luxS	S-ribosylhomocysteine lyase	3.97799	0.0012986	TRUE
P0AB14	yccJ	Uncharacterized protein YccJ	3.97308	0.0067642
Q47147	yafJ	Putative glutamine amidotransferase YafJ	3.96731	0.0098115
P0A9A9	fur	Ferric uptake regulation protein	3.96704	0.00514943
P0A881	trpR	Trp operon repressor	3.95641	0.00148135
P0AE67	cheY	Chemotaxis protein CheY	3.93696	0.0012986
P13000	bioD1	ATP-dependent dethiobiotin synthetase BioD 1	3.92245	0.00148135	TRUE
P0ADK8	yibL	Uncharacterized protein YibL	3.91285	0.00138086
P0AE52	bcp	Putative peroxiredoxin bcp	3.90838	0.00297786	TRUE
P75792	ybiV	Sugar phosphatase YbiV	3.90789	0.00304895	TRUE
P0AA43	rsuA	Ribosomal small subunit pseudouridine synthase A	3.90616	0.0012986
P0A9H1	mug	G/U mismatch-specific DNA glycosylase	3.89006	0.00156853
P0A7V0	rpsB	30S ribosomal protein S2	3.88199	0.0012986
P30749	moaE	Molybdopterin synthase catalytic subunit	3.88065	0.00146985	TRUE
P0ABQ4	folA	Dihydrofolate reductase	3.87444	0.0303848	TRUE
P0AF93	ridA	2-iminobutanoate/2-iminopropanoate deaminase	3.87386	0.00130637	TRUE
P76256	tsaB	tRNA threonylcarbamoyladenosine biosynthesis protein TsaB	3.87265	0.00131596
P03817	mioC	Protein MioC	3.86437	0.00230054
P06992	rsmA	Ribosomal RNA small subunit methyltransferase A	3.86261	0.0012986
P69783	crr	Glucose-specific phosphotransferase enzyme IIA component	3.85456	0.0012986	TRUE
P0AG86	secB	Protein-export protein SecB	3.85304	0.00182439
P0AA41	truC	tRNA pseudouridine synthase C	3.84985	0.00134288
P0ACE7	hinT	HIT-like protein HinT	3.84261	0.0012986	TRUE
P0C018	rplR	50S ribosomal protein L18	3.83084	0.0012986
P05055	pnp	Polyribonucleotide nucleotidyltransferase	3.82926	0.0012986	TRUE
P77247	yniC	2-deoxyglucose-6-phosphate phosphatase	3.82704	0.00206124	TRUE
P77695	gnsB	Protein GnsB	3.82345	0.0053719
P60595	hisH	Imidazole glycerol phosphate synthase subunit HisH	3.81806	0.0012986	TRUE
P0A805	frr	Ribosome-recycling factor	3.81544	0.00133752
P0AGD3	sodB	Superoxide dismutase [Fe]	3.80746	0.0012986	TRUE
P0A6N4	efp	Elongation factor P	3.80652	0.0012986
P0AG30	rho	Transcription termination factor Rho	3.80378	0.0012986
P0ADZ4	rpsO	30S ribosomal protein S15	3.8034	0.00136302
P0AEH5	elaB	Protein ElaB	3.80329	0.0012986
Q57261	truD	tRNA pseudouridine synthase D	3.80031	0.0012986
P0A8A8	rimP	Ribosome maturation factor RimP	3.78958	0.00191993
P0ACA3	sspA	Stringent starvation protein A	3.78847	0.00130637
P0ABS1	dksA	RNA polymerase-binding transcription factor DksA	3.78741	0.00146062
P0A7N4	rpmF	50S ribosomal protein L32	3.78545	0.00130637
P27828	wecB	UDP-N-acetylglucosamine 2-epimerase	3.78194	0.0219593	TRUE
P0ACG8	hslR	Heat shock protein 15	3.78047	0.00150079
P32157	yiiM	Protein YiiM	3.77995	0.00148635
P31475	yieP	Uncharacterized HTH-type transcriptional regulator YieP	3.77845	0.0350386
P0AA04	ptsH	Phosphocarrier protein HPr	3.77835	0.0012986	TRUE
P0AEY5	mdaB	Modulator of drug activity B	3.77258	0.00338987	TRUE
P67087	rsmI	Ribosomal RNA small subunit methyltransferase I	3.76061	0.00156853
P0AGK8	iscR	HTH-type transcriptional regulator IscR	3.75944	0.00708467
P60390	rsmH	Ribosomal RNA small subunit methyltransferase H	3.75437	0.0012986
P0ACN4	allR	HTH-type transcriptional repressor AllR	3.74284	0.00199199
P62399	rplE	50S ribosomal protein L5	3.73747	0.0012986
P0AEG4	dsbA	Thiol:disulfide interchange protein DsbA	3.73008	0.00142585	TRUE
P62768	yaeH	UPF0325 protein YaeH	3.71835	0.00130637
P0A8A4	ppsR	Phosphoenolpyruvate synthase regulatory protein	3.70501	0.00855703	TRUE
P0A8I3	yaaA	UPF0246 protein YaaA	3.69897	0.00221322
P24215	uxuA	Mannonate dehydratase	3.6959	0.00238465	TRUE
P0AF03	mog	Molybdopterin adenylyltransferase	3.68417	0.0248269	TRUE
P60906	hisS	Histidine--tRNA ligase	3.68281	0.0012986
P08179	purN	Phosphoribosylglycinamide formyltransferase	3.68167	0.00149024	TRUE
P0A7R1	rplI	50S ribosomal protein L9	3.67751	0.00131596
P0AC55	glnK	Nitrogen regulatory protein P-II 2	3.67597	0.00250543
P25519	hflX	GTPase HflX	3.66673	0.0012986
P0AD49	raiA	Ribosome-associated inhibitor A	3.66573	0.00457646
P0A8T1	prmA	Ribosomal protein L11 methyltransferase	3.66339	0.00144694
P0C037	yaiE	UPF0345 protein YaiE	3.66007	0.0012986
P0A7T3	rpsP	30S ribosomal protein S16	3.65572	0.0012986
P0A7Y8	rnpA	Ribonuclease P protein component	3.64588	0.00130637
P12295	ung	Uracil-DNA glycosylase	3.64499	0.00277109
P0A763	ndk	Nucleoside diphosphate kinase	3.64483	0.00144694	TRUE
P69228	baeR	Transcriptional regulatory protein BaeR	3.64469	0.00501502
P42596	rlmG	Ribosomal RNA large subunit methyltransferase G	3.64294	0.0012986
P0A8B5	ybaB	Nucleoid-associated protein YbaB	3.64225	0.00130637
P63177	rlmB	23S rRNA (guanosine-2-O-)-methyltransferase RlmB	3.6393	0.0012986
P60438	rplC	50S ribosomal protein L3	3.63472	0.0012986
P0ADZ7	yajC	UPF0092 membrane protein YajC	3.63311	0.0021528
P0AED9	dcm	DNA-cytosine methyltransferase	3.63284	0.0109336	TRUE
P07109	hisP	Histidine transport ATP-binding protein HisP	3.62808	0.00742827	TRUE
Q2M7R5	yibT	Uncharacterized protein YibT	3.62455	0.00143166
P18196	minC	Septum site-determining protein MinC	3.62436	0.0012986
P09372	grpE	Protein GrpE	3.62154	0.0012986
P07623	metA	Homoserine O-succinyltransferase	3.62113	0.00130637	TRUE
P0A6X7	ihfA	Integration host factor subunit alpha	3.61385	0.0012986
P0ACL9	pdhR	Pyruvate dehydrogenase complex repressor	3.61087	0.00168257
P0AEP3	galU	UTP--glucose-1-phosphate uridylyltransferase	3.60909	0.00131596	TRUE
P0A7D7	purC	Phosphoribosylaminoimidazole-succinocarboxamide synthase	3.59932	0.00157321	TRUE
P21517	malZ	Maltodextrin glucosidase	3.59708	0.00733432	TRUE
P0A9D2	gstA	Glutathione S-transferase GstA	3.58542	0.00138086	TRUE
P0A7X6	rimM	Ribosome maturation factor RimM	3.58539	0.00196996
P42620	yqjG	Glutathionyl-hydroquinone reductase YqjG	3.58229	0.0244405
P0A6D0	argR	Arginine repressor	3.57526	0.00191993
P75782	rlmF	Ribosomal RNA large subunit methyltransferase F	3.57158	0.0012986
P0A9L5	ppiC	Peptidyl-prolyl cis-trans isomerase C	3.57144	0.0061126
P0ACA1	yibF	Uncharacterized GST-like protein YibF	3.56902	0.0154368
P0AB83	nth	Endonuclease III	3.56624	0.00130469
P0AFM6	pspA	Phage shock protein A	3.56572	0.00131596
P29217	yceH	UPF0502 protein YceH	3.55967	0.00132397
P0A7Y0	rnc	Ribonuclease 3	3.55306	0.00130469
P0A7B8	hslV	ATP-dependent protease subunit HslV	3.55265	0.0124805
P0ACX3	ydhR	Putative monooxygenase YdhR	3.55265	0.0012986
P63224	gmhA	Phosphoheptose isomerase	3.55057	0.0012986	TRUE
P0ABU2	ychF	Ribosome-binding ATPase YchF	3.55011	0.00130637
P0AG51	rpmD	50S ribosomal protein L30	3.54907	0.00145971
P00954	trpS	Tryptophan--tRNA ligase	3.54874	0.0012986
P0AGE6	chrR	Chromate reductase	3.54369	0.0012986
P23305	yigA	Uncharacterized protein YigA	3.54213	0.00131844
P0C0R7	rlmE	Ribosomal RNA large subunit methyltransferase E	3.53939	0.00310811
P0ABT2	dps	DNA protection during starvation protein	3.53899	0.0012986	TRUE
P0A784	orn	Oligoribonuclease	3.53531	0.00258129
P0A6Y1	ihfB	Integration host factor subunit beta	3.52696	0.00146062
P0A6L0	deoC	Deoxyribose-phosphate aldolase	3.5074	0.0012986	TRUE
P0AF36	zapB	Cell division protein ZapB	3.50669	0.00132088
P36767	rdgC	Recombination-associated protein RdgC	3.50165	0.00141975
P0AE08	ahpC	Alkyl hydroperoxide reductase subunit C	3.50011	0.0012986	TRUE
P0AB18	tusE	Sulfurtransferase TusE	3.49768	0.00140428
P0A7K6	rplS	50S ribosomal protein L19	3.4938	0.0012986
P51024	yaiL	Uncharacterized protein YaiL	3.48561	0.0012986
P0ADP9	yihD	Protein YihD	3.48437	0.00239263
P0AFQ7	ycfH	Uncharacterized deoxyribonuclease YcfH	3.4836	0.0114348
P76270	msrC	Free methionine-R-sulfoxide reductase	3.48231	0.00288628	TRUE
P0A8B2	yfcN	UPF0115 protein YfcN	3.48172	0.00156853
P0AFX4	rsd	Regulator of sigma D	3.4794	0.0103443
P0ADQ7	ygaM	Uncharacterized protein YgaM	3.47667	0.0347066
P0AF28	narL	Nitrate/nitrite response regulator protein NarL	3.47571	0.00196547
P0DMC7	rcsB	Transcriptional regulatory protein RcsB	3.47414	0.0012986
P0A744	msrA	Peptide methionine sulfoxide reductase MsrA	3.46293	0.0193454	TRUE
P0A6W5	greA	Transcription elongation factor GreA	3.46216	0.0012986
P07014	sdhB	Succinate dehydrogenase iron-sulfur subunit	3.45584	0.0012986	TRUE
P32680	yjaG	Uncharacterized protein YjaG	3.45393	0.022432
P77561	ydeP	Protein YdeP	3.45304	0.00300849
P0AAC8	iscA	Iron-binding protein IscA	3.44665	0.00232435	TRUE
P0A6N8	yeiP	Elongation factor P-like protein	3.44148	0.00429577
P0AAI9	fabD	Malonyl CoA-acyl carrier protein transacylase	3.44008	0.00144694	TRUE
P0AGG2	tesB	Acyl-CoA thioesterase 2	3.43564	0.00184141	TRUE
P0AB71	fbaA	Fructose-bisphosphate aldolase class 2	3.43369	0.0012986	TRUE
P32684	rluF	Ribosomal large subunit pseudouridine synthase F	3.43276	0.0012986
P0ACB0	dnaB	Replicative DNA helicase	3.42629	0.00135691	TRUE
P0A7P5	rpmH	50S ribosomal protein L34	3.42059	0.00164385
P33643	rluD	Ribosomal large subunit pseudouridine synthase D	3.41809	0.0012986
P0A9F1	mntR	Transcriptional regulator MntR	3.41199	0.00238538
P23836	phoP	Transcriptional regulatory protein PhoP	3.40833	0.00132397
P0A9Q1	arcA;arcA2	Aerobic respiration control protein ArcA	3.40709	0.0012986
P0ABZ4	kdsC	3-deoxy-D-manno-octulosonate 8-phosphate phosphatase KdsC	3.40591	0.00737083	TRUE
P0A964	cheW	Chemotaxis protein CheW	3.40214	0.0173781
P77173	zipA	Cell division protein ZipA	3.40135	0.00277109
P21507	srmB	ATP-dependent RNA helicase SrmB	3.40112	0.0012986
P0A776	rppH	RNA pyrophosphohydrolase	3.3977	0.00512324
P0A6P1	tsf	Elongation factor Ts	3.39603	0.0012986
P0AC84	gloB	Hydroxyacylglutathione hydrolase	3.39484	0.00149374	TRUE
P0AGJ9	tyrS	Tyrosine--tRNA ligase	3.39471	0.0012986
P30126	leuD	3-isopropylmalate dehydratase small subunit	3.39171	0.0014566	TRUE
P69503	apt	Adenine phosphoribosyltransferase	3.38514	0.00830099	TRUE
P0A9L3	fklB	FKBP-type 22 kDa peptidyl-prolyl cis-trans isomerase	3.3817	0.00130637
P0ABF1	pcnB	Poly(A) polymerase I	3.37903	0.0012986	TRUE
P0ACU7	yjdC	HTH-type transcriptional regulator YjdC	3.3705	0.00199199
P0A8J8	rhlB	ATP-dependent RNA helicase RhlB	3.36865	0.00130637
P0A988	dnaN	DNA polymerase III subunit beta	3.36292	0.00189581	TRUE
P0CE47	tufA;tufB	Elongation factor Tu 1;Elongation factor Tu 2	3.35613	0.0012986
P0A800	rpoZ	DNA-directed RNA polymerase subunit omega	3.35287	0.00864338
P23869	ppiB	Peptidyl-prolyl cis-trans isomerase B	3.34741	0.00130637
P0A7F3	pyrI	Aspartate carbamoyltransferase regulatory chain	3.34324	0.0012986	TRUE
P0AFR4	yciO	Uncharacterized protein YciO	3.33881	0.00130637
P0AGD7	ffh	Signal recognition particle protein	3.33859	0.0012986
P00962	glnS	Glutamine--tRNA ligase	3.32926	0.0012986
P23839	yicC	UPF0701 protein YicC	3.32375	0.0012986
P0ACL0	glpR	Glycerol-3-phosphate regulon repressor	3.31949	0.00328968
P0AGL7	rsmE	Ribosomal RNA small subunit methyltransferase E	3.31456	0.00169704
P0AE18	map	Methionine aminopeptidase	3.31324	0.00134288
P0AAT6	rsfS	Ribosomal silencing factor RsfS	3.30419	0.00375952
Q46948	yajL	Probable protein deglycase	3.30206	0.00931851
P0A6B7	iscS	Cysteine desulfurase IscS	3.30032	0.00134288	TRUE
P76187	ydhF	Oxidoreductase YdhF	3.29977	0.00320887
P06999	pfkB	ATP-dependent 6-phosphofructokinase isozyme 2	3.29974	0.00482241	TRUE
P0C093	slmA	Nucleoid occlusion factor SlmA	3.29419	0.00238465
P0A6K6	deoB	Phosphopentomutase	3.29063	0.00130637	TRUE
P75809	ybjI	Flavin mononucleotide phosphatase YbjI	3.28753	0.00217318	TRUE
P0AAT9	ybeL	Uncharacterized protein YbeL	3.28192	0.00552141
P30014	rnt	Ribonuclease T	3.27924	0.00306842
P77756	queC	7-cyano-7-deazaguanine synthase	3.2753	0.00481629	TRUE
P08178	purM	Phosphoribosylformylglycinamidine cyclo-ligase	3.2752	0.00285876	TRUE
P07649	truA	tRNA pseudouridine synthase A	3.2751	0.0012986
P0ACU5	fabR	HTH-type transcriptional repressor FabR	3.27236	0.0177646
P68206	yjbJ	UPF0337 protein YjbJ	3.27212	0.00320887
P21177	fadB	Fatty acid oxidation complex subunit alpha;Enoyl-CoA hydratase/Delta(3)-cis-Delta(2)-trans-enoyl-CoA isomerase/3-hydroxybutyryl-CoA epimerase;3-hydroxyacyl-CoA dehydrogenase	3.26685	0.0122509	TRUE
P0ADU2	ygiN	Probable quinol monooxygenase YgiN	3.26298	0.0012986	TRUE
P77718	thiI	tRNA sulfurtransferase	3.25977	0.0012986
P0AED0	uspA	Universal stress protein A	3.25869	0.00205037
P64554	queE	7-carboxy-7-deazaguanine synthase	3.25806	0.00276424	TRUE
P17854	cysH	Phosphoadenosine phosphosulfate reductase	3.25441	0.00132397	TRUE
P0ADE8	ygfZ	tRNA-modifying protein YgfZ	3.24876	0.0012986
P39406	rsmC	Ribosomal RNA small subunit methyltransferase C	3.24452	0.0012986
P0AG18	purE	N5-carboxyaminoimidazole ribonucleotide mutase	3.23694	0.00220533	TRUE
P0A7Z0	rpiA	Ribose-5-phosphate isomerase A	3.22977	0.00277286	TRUE
P0A9R4	fdx	2Fe-2S ferredoxin	3.22935	0.00183339
P0A6H5	hslU	ATP-dependent protease ATPase subunit HslU	3.22805	0.00144249
P08312	pheS	Phenylalanine--tRNA ligase alpha subunit	3.2279	0.00131596
P0A7L0	rplA	50S ribosomal protein L1	3.22136	0.00134288
P09030	xthA	Exodeoxyribonuclease III	3.21998	0.00134288
P32099	lplA	Lipoate-protein ligase A	3.21534	0.00307219	TRUE
P39831	ydfG	NADP-dependent 3-hydroxy acid dehydrogenase YdfG	3.21442	0.0024941	TRUE
P0A6C1	nfo	Endonuclease 4	3.21208	0.00230141
P30011	nadC	Nicotinate-nucleotide pyrophosphorylase [carboxylating]	3.20671	0.00166448	TRUE
P0A6J8	ddlA	D-alanine--D-alanine ligase A	3.20505	0.0012986	TRUE
P0AF18	nagA	N-acetylglucosamine-6-phosphate deacetylase	3.19635	0.00300443	TRUE
P0AF50	yjbR	Uncharacterized protein YjbR	3.19564	0.00187421
P17993	ubiG	Ubiquinone biosynthesis O-methyltransferase	3.19383	0.00420972	TRUE
P52643	ldhA	D-lactate dehydrogenase	3.18843	0.00214335	TRUE
Q46845	yghU	Disulfide-bond oxidoreductase YghU	3.18717	0.00130637
P0AG14	sohB	Probable protease SohB	3.18163	0.00224127
P16384	miaA	tRNA dimethylallyltransferase	3.17416	0.00145158
P76273	rsmF	Ribosomal RNA small subunit methyltransferase F	3.1673	0.00166448
P03004	dnaA	Chromosomal replication initiator protein DnaA	3.16477	0.00138086
P23882	fmt	Methionyl-tRNA formyltransferase	3.16473	0.00130637
P0A9Z1	glnB	Nitrogen regulatory protein P-II 1	3.16162	0.00223435
P0A734	minE	Cell division topological specificity factor	3.15921	0.00187195
P0A722	lpxA	Acyl-[acyl-carrier-protein]--UDP-N-acetylglucosamine O-acyltransferase	3.15874	0.0012986	TRUE
P0A8X0	yjgA	UPF0307 protein YjgA	3.14348	0.00134288
P0A6P5	der	GTPase Der	3.14187	0.00130469
P0A962	ansA	L-asparaginase 1	3.1401	0.00139094	TRUE
P0AF24	nagD	Ribonucleotide monophosphatase NagD	3.13841	0.00517738	TRUE
P0A9K3	ybeZ	PhoH-like protein	3.13007	0.0012986
P0A8N0	matP	Macrodomain Ter protein	3.12852	0.00148135
P0AFY8	seqA	Negative modulator of initiation of replication	3.12576	0.00196547
P0AA10	rplM	50S ribosomal protein L13	3.12459	0.0016908
P0AE88	cpxR	Transcriptional regulatory protein CpxR	3.12097	0.00142585
P0A8J4	ybeD	UPF0250 protein YbeD	3.11986	0.00139748
P24202	mrr	Mrr restriction system protein	3.1153	0.00224127
P0ACF4	hupB	DNA-binding protein HU-beta	3.11393	0.00375952
P31808	yciK	Uncharacterized oxidoreductase YciK	3.11306	0.00143166
P0A7A5	pcm	Protein-L-isoaspartate O-methyltransferase	3.11266	0.00130637	TRUE
P0A7A2	gpmB	Probable phosphoglycerate mutase GpmB	3.1108	0.00315236	TRUE
P0A7E9	pyrH	Uridylate kinase	3.11071	0.00130637	TRUE
P0AGG4	trxC	Thioredoxin-2	3.11054	0.00234141	TRUE
P0A9W3	ettA	Energy-dependent translational throttle protein EttA	3.11032	0.00144694
P28248	dcd	Deoxycytidine triphosphate deaminase	3.10812	0.00278877	TRUE
P0A8R4	slyX	Protein SlyX	3.10188	0.00144694
P0ABD8	accB	Biotin carboxyl carrier protein of acetyl-CoA carboxylase	3.09888	0.00495105	TRUE
P00946	manA	Mannose-6-phosphate isomerase	3.09843	0.00131057	TRUE
P0A7G6	recA	Protein RecA	3.09823	0.00133752
P39160	uxuB	D-mannonate oxidoreductase	3.0937	0.00226321	TRUE
P0AD33	yfcZ	UPF0381 protein YfcZ	3.09146	0.00429577
P0AA16	ompR	Transcriptional regulatory protein OmpR	3.09023	0.00130637
P76010	ycgR	Flagellar brake protein YcgR	3.08917	0.00277109
P10908	ugpQ	Glycerophosphoryl diester phosphodiesterase	3.08901	0.00132397	TRUE
P0A715	kdsA	2-dehydro-3-deoxyphosphooctonate aldolase	3.0884	0.00226321	TRUE
P75828	ybjD	Uncharacterized protein YbjD	3.08689	0.00222825
P0A9M2	hpt	Hypoxanthine phosphoribosyltransferase	3.08348	0.00971415	TRUE
P0AED5	uvrY	Response regulator UvrY	3.08165	0.00130637
P76291	cmoB	tRNA (mo5U34)-methyltransferase	3.08068	0.00147461
P75914	ycdX	Probable phosphatase YcdX	3.0754	0.00277109
P0A8E7	yajQ	UPF0234 protein YajQ	3.07455	0.00134288
P0AGE9	sucD	Succinyl-CoA ligase [ADP-forming] subunit alpha	3.07214	0.00230026	TRUE
P00963	asnA	Aspartate--ammonia ligase	3.07072	0.00144694	TRUE
P16456	selD	Selenide, water dikinase	3.06429	0.00412833	TRUE
P0A9P6	deaD	ATP-dependent RNA helicase DeaD	3.06369	0.00144694
P0AC19	folX	D-erythro-7,8-dihydroneopterin triphosphate epimerase	3.06017	0.00133752	TRUE
P0AAH0	pstB	Phosphate import ATP-binding protein PstB	3.05091	0.0101705	TRUE
P0AFF6	nusA	Transcription termination/antitermination protein NusA	3.04364	0.00130469
P0ABH0	ftsA	Cell division protein FtsA	3.0396	0.00294972
P0A7B5	proB	Glutamate 5-kinase	3.03784	0.00297786	TRUE
P69441	adk	Adenylate kinase	3.03702	0.00144249	TRUE
P0A7Z4	rpoA	DNA-directed RNA polymerase subunit alpha	3.03515	0.00139748
P14081	selB	Selenocysteine-specific elongation factor	3.03226	0.00150175
P69828	gatA	Galactitol-specific phosphotransferase enzyme IIA component	3.0306	0.00164316	TRUE
P0AE01	trmJ	tRNA (cytidine/uridine-2-O-)-methyltransferase TrmJ	3.03035	0.00134288
P11875	argS	Arginine--tRNA ligase	3.02981	0.00144694
P25746	hflD	High frequency lysogenization protein HflD	3.02605	0.0029781
P0ADX9	rsmD	Ribosomal RNA small subunit methyltransferase D	3.02582	0.00209733
P0AFB5	glnL	Nitrogen regulation protein NR(II)	3.02394	0.0138741	TRUE
Q46871	yqjH	NADPH-dependent ferric-chelate reductase	3.02279	0.0148864	TRUE
P39177	uspG	Universal stress protein G	3.01672	0.00768894
P31455	yidR	Uncharacterized protein YidR	3.01497	0.011066
P0A8N3	lysS	Lysine--tRNA ligase	3.00605	0.00130637
P67660	yhaJ	Uncharacterized HTH-type transcriptional regulator YhaJ	3.00193	0.0314054
P0AEZ1	metF	5,10-methylenetetrahydrofolate reductase	2.99981	0.00148761	TRUE
P0C0L2	osmC	Peroxiredoxin OsmC	2.99744	0.00131596	TRUE
P0A9X1	znuC	Zinc import ATP-binding protein ZnuC	2.99737	0.00187195	TRUE
P60546	gmk	Guanylate kinase	2.99326	0.00130637	TRUE
P39173	yeaD	Putative glucose-6-phosphate 1-epimerase	2.98526	0.00130637	TRUE
P76015	dhaK	PTS-dependent dihydroxyacetone kinase, dihydroxyacetone-binding subunit DhaK	2.98508	0.00741008	TRUE
P33355	yehS	Uncharacterized protein YehS	2.9844	0.0016908
P60664	hisF	Imidazole glycerol phosphate synthase subunit HisF	2.98379	0.00168257	TRUE
P31057	panB	3-methyl-2-oxobutanoate hydroxymethyltransferase	2.98157	0.00537898	TRUE
P0A6H1	clpX	ATP-dependent Clp protease ATP-binding subunit ClpX	2.98024	0.00220533
P65556	yfcD	Uncharacterized Nudix hydrolase YfcD	2.97996	0.0016697
P0A729	yceF	Maf-like protein YceF	2.97992	0.00468932
P63228	gmhB	D-glycero-beta-D-manno-heptose-1,7-bisphosphate 7-phosphatase	2.97876	0.0030778	TRUE
P0A9B2	gapA	Glyceraldehyde-3-phosphate dehydrogenase A	2.97709	0.00169704	TRUE
P0AG96	secE	Protein translocase subunit SecE	2.97426	0.00375952
P22255	cysQ	3(2),5-bisphosphate nucleotidase CysQ	2.9727	0.00149024	TRUE
P0C054	ibpA	Small heat shock protein IbpA	2.97185	0.0178144
P28861	fpr	Ferredoxin--NADP reductase	2.96897	0.00227227	TRUE
P62707	gpmA	2,3-bisphosphoglycerate-dependent phosphoglycerate mutase	2.96461	0.00300849	TRUE
P0AG48	rplU	50S ribosomal protein L21	2.96434	0.002056
Q46927	tcdA	tRNA threonylcarbamoyladenosine dehydratase	2.96056	0.00155489
P0ACP7	purR	HTH-type transcriptional repressor PurR	2.96041	0.00130637
P31663	panC	Pantothenate synthetase	2.95722	0.00209148	TRUE
P0AFD1	nuoE	NADH-quinone oxidoreductase subunit E	2.95462	0.00245518	TRUE
P0AFR0	rssA	NTE family protein RssA	2.95311	0.00627745
P24178	yffB	Protein YffB	2.94861	0.00526232
P0A6C8	argB	Acetylglutamate kinase	2.94608	0.00197565	TRUE
P00935	metB	Cystathionine gamma-synthase	2.94569	0.00242419	TRUE
P52108	rstA	Transcriptional regulatory protein RstA	2.9388	0.00272073
P0A9Q5	accD	Acetyl-coenzyme A carboxylase carboxyl transferase subunit beta	2.93705	0.00178647	TRUE
P76290	cmoA	tRNA (cmo5U34)-methyltransferase	2.93603	0.00144694
P76008	ldcA	Murein tetrapeptide carboxypeptidase	2.93256	0.00927737	TRUE
P04036	dapB	4-hydroxy-tetrahydrodipicolinate reductase	2.92329	0.00915359	TRUE
P08245	yciH	Uncharacterized protein YciH	2.92276	0.00238538
P0A873	trmD	tRNA (guanine-N(1)-)-methyltransferase	2.91841	0.00363024
P64483	yeaK	Uncharacterized protein YeaK	2.91735	0.00232435
P0AGF2	csdE	Sulfur acceptor protein CsdE	2.91671	0.00285384
P10346	glnQ	Glutamine transport ATP-binding protein GlnQ	2.9142	0.0079082	TRUE
P0ACR9	mprA	Transcriptional repressor MprA	2.9137	0.00654098
P0A8W2	slyA	Transcriptional regulator SlyA	2.91226	0.00133752
P0A7W7	rpsH	30S ribosomal protein S8	2.91029	0.00169831
P0A825	glyA	Serine hydroxymethyltransferase	2.91013	0.00134288	TRUE
P0A951	speG	Spermidine N(1)-acetyltransferase	2.90867	0.00182439	TRUE
P0ACY1	ydjA	Putative NAD(P)H nitroreductase YdjA	2.90625	0.00144694
P75960	cobB	NAD-dependent protein deacylase	2.90543	0.00138086
P0A6F9	groS	10 kDa chaperonin	2.90533	0.00229674
P69797	manX	PTS system mannose-specific EIIAB component;Mannose-specific phosphotransferase enzyme IIA component;Mannose-specific phosphotransferase enzyme IIB component	2.90257	0.00138086	TRUE
P39356	yjhU	Uncharacterized transcriptional regulator YjhU	2.90225	0.00138086
P21893	recJ	Single-stranded-DNA-specific exonuclease RecJ	2.89794	0.00420972
P0A821	selA	L-seryl-tRNA(Sec) selenium transferase	2.89576	0.00130637
P0A6M8	fusA	Elongation factor G	2.89241	0.00134288
P60785	lepA	Elongation factor 4	2.89154	0.00130637	TRUE
P0ADQ2	yiiD	Uncharacterized protein YiiD	2.89016	0.00134288
P0A6S7	gpsA	Glycerol-3-phosphate dehydrogenase [NAD(P)+]	2.88596	0.00159226	TRUE
P07012	prfB	Peptide chain release factor 2	2.88441	0.00131596
P0AEZ9	moaB	Molybdenum cofactor biosynthesis protein B	2.88306	0.00187195
P12758	udp	Uridine phosphorylase	2.87602	0.00138086	TRUE
P0A6T3	galK	Galactokinase	2.87386	0.00184141	TRUE
P0A6U5	rsmG	Ribosomal RNA small subunit methyltransferase G	2.87194	0.00181569
P0A6I0	cmk	Cytidylate kinase	2.86689	0.00164636	TRUE
P0ABK5	cysK	Cysteine synthase A	2.86233	0.00346831	TRUE
P08200	icd	Isocitrate dehydrogenase [NADP]	2.86069	0.00138086	TRUE
P0AAR3	ybaK	Cys-tRNA(Pro)/Cys-tRNA(Cys) deacylase YbaK	2.8572	0.00222003
P0A738	moaC	Cyclic pyranopterin monophosphate synthase accessory protein	2.84626	0.00138086	TRUE
P07913	tdh	L-threonine 3-dehydrogenase	2.8459	0.00144694	TRUE
P0A749	murA	UDP-N-acetylglucosamine 1-carboxyvinyltransferase	2.83863	0.00371029	TRUE
A0A1V1IGN2	gsk	Inosine-guanosine kinase	2.83568	0.00144249
P0ACU2	rutR	HTH-type transcriptional regulator RutR	2.83514	0.00375952
P0A8A2	yeeN	Probable transcriptional regulatory protein YeeN	2.83292	0.00191993
P0A6Q3	fabA	3-hydroxydecanoyl-[acyl-carrier-protein] dehydratase	2.82958	0.00244037	TRUE
P0A9H5	btuR	Cob(I)yrinic acid a,c-diamide adenosyltransferase	2.82739	0.0146793	TRUE
P22634	murI	Glutamate racemase	2.82111	0.00462874	TRUE
P0A7F9	queA	S-adenosylmethionine:tRNA ribosyltransferase-isomerase	2.82029	0.00221514
P25522	mnmE	tRNA modification GTPase MnmE	2.81943	0.01983
Q2A0K9	sbcB	Exodeoxyribonuclease I	2.81898	0.0053719
P27250	ahr	Aldehyde reductase Ahr	2.81662	0.00945949
P75913	ghrA	Glyoxylate/hydroxypyruvate reductase A	2.81637	0.00285876	TRUE
P0A9H9	cheZ	Protein phosphatase CheZ	2.81322	0.00187195
P0A836	sucC	Succinyl-CoA ligase [ADP-forming] subunit beta	2.80471	0.00144694	TRUE
P37338	csiR	HTH-type transcriptional repressor CsiR	2.8037	0.00429577
P64624	yheO	Uncharacterized protein YheO	2.80268	0.00134288
P21829	ybhA	Pyridoxal phosphate phosphatase YbhA	2.80243	0.00146062	TRUE
P08622	dnaJ	Chaperone protein DnaJ	2.80044	0.00145971
P0A7J0	ribB	3,4-dihydroxy-2-butanone 4-phosphate synthase	2.79826	0.015437	TRUE
P0AEI4	rimO	Ribosomal protein S12 methylthiotransferase RimO	2.79798	0.00133752
P76316	dcyD	D-cysteine desulfhydrase	2.79461	0.00454638	TRUE
P00363	frdA	Fumarate reductase flavoprotein subunit	2.79381	0.00191437	TRUE
P15034	pepP	Xaa-Pro aminopeptidase	2.79171	0.00150175
P67826	cutC	Copper homeostasis protein CutC	2.78932	0.00459059
P0A6E1	aroL	Shikimate kinase 2	2.78901	0.00296452	TRUE
P69428	tatA	Sec-independent protein translocase protein TatA	2.78226	0.00333939
P60716	lipA	Lipoyl synthase	2.78143	0.00461352	TRUE
P0AB91	aroG	Phospho-2-dehydro-3-deoxyheptonate aldolase, Phe-sensitive	2.78104	0.00133752	TRUE
P0A9U3	ybiT	Uncharacterized ABC transporter ATP-binding protein YbiT	2.77442	0.00144694
P0A786	pyrB	Aspartate carbamoyltransferase catalytic chain	2.77281	0.00191993	TRUE
P75874	yccU	Uncharacterized protein YccU	2.76816	0.00157321
P68567	rsmJ	Ribosomal RNA small subunit methyltransferase J	2.76786	0.00698381
P30871	ygiF	Inorganic triphosphatase	2.76386	0.00202239
P0AG27	yibN	Uncharacterized protein YibN	2.76127	0.00142585
P0ADG7	guaB	Inosine-5-monophosphate dehydrogenase	2.75979	0.00148135	TRUE
P75876	rlmI	Ribosomal RNA large subunit methyltransferase I	2.75716	0.00134288
P75736	ybfF	Esterase YbfF	2.75084	0.00213289
P30850	rnb	Exoribonuclease 2	2.74933	0.00144694
P37745	rfbC	dTDP-4-dehydrorhamnose 3,5-epimerase	2.74873	0.020055	TRUE
P11880	murF	UDP-N-acetylmuramoyl-tripeptide--D-alanyl-D-alanine ligase	2.74646	0.00371029	TRUE
P09147	galE	UDP-glucose 4-epimerase	2.73772	0.00134288	TRUE
P27278	nadR	Trifunctional NAD biosynthesis/regulator protein NadR;Transcriptional regulator NadR;Nicotinamide mononucleotide adenylyltransferase;Ribosylnicotinamide kinase	2.73109	0.00170018	TRUE
P37095	pepB	Peptidase B	2.72793	0.00144694	TRUE
P12008	aroC	Chorismate synthase	2.72626	0.00191993	TRUE
P0A6K1	dapF	Diaminopimelate epimerase	2.72623	0.0053719	TRUE
P0A6P9	eno	Enolase	2.72566	0.00145971	TRUE
P09127	hemX	Putative uroporphyrinogen-III C-methyltransferase	2.72544	0.00300849	TRUE
P30138	thiF	Sulfur carrier protein ThiS adenylyltransferase	2.72387	0.00254791	TRUE
P21367	ycaC	Uncharacterized protein YcaC	2.72329	0.00187195
P0ABP8	deoD	Purine nucleoside phosphorylase DeoD-type	2.72314	0.00199014	TRUE
P0AGB0	serB	Phosphoserine phosphatase	2.72289	0.00169034	TRUE
P30863	dkgB	2,5-diketo-D-gluconic acid reductase B	2.71776	0.00218545	TRUE
P36680	zapD	Cell division protein ZapD	2.71759	0.0052138
P05637	apaH	Bis(5-nucleosyl)-tetraphosphatase [symmetrical]	2.7174	0.00482241	TRUE
P68066	grcA	Autonomous glycyl radical cofactor	2.71708	0.0204494	TRUE
P06610	btuE	Vitamin B12 transport periplasmic protein BtuE	2.71479	0.00426498	TRUE
P64581	yqjD	Uncharacterized protein YqjD	2.71239	0.00134288
P0AF08	mrp	Protein mrp	2.71203	0.0121198
P62615	ispE	4-diphosphocytidyl-2-C-methyl-D-erythritol kinase	2.71043	0.00789414	TRUE
P24554	radA	DNA repair protein RadA	2.7063	0.00230054
P07639	aroB	3-dehydroquinate synthase	2.7018	0.00334123	TRUE
P0AE78	corC	Magnesium and cobalt efflux protein CorC	2.70173	0.00872594
P05852	tsaD	tRNA N6-adenosine threonylcarbamoyltransferase	2.70042	0.00248532
P0AF12	mtnN	5-methylthioadenosine/S-adenosylhomocysteine nucleosidase	2.70023	0.00560285	TRUE
P31802	narP	Nitrate/nitrite response regulator protein NarP	2.6993	0.00146062
Q46857	dkgA	2,5-diketo-D-gluconic acid reductase A	2.69228	0.00183339	TRUE
P0AB43	ycgL	Protein YcgL	2.6901	0.00145158
P00959	metG	Methionine--tRNA ligase	2.68875	0.00144249
P37634	rlmJ	Ribosomal RNA large subunit methyltransferase J	2.6849	0.00145971
P00934	thrC	Threonine synthase	2.68433	0.00178647	TRUE
P0A9M5	gpt	Xanthine phosphoribosyltransferase	2.6834	0.0017544	TRUE
P0A9P4	trxB	Thioredoxin reductase	2.68108	0.0016908	TRUE
P18843	nadE	NH(3)-dependent NAD(+) synthetase	2.67964	0.00249976	TRUE
Q2EEQ2	ykgO	50S ribosomal protein L36 2	2.6792	0.00243737
P0ADR6	rlmM	Ribosomal RNA large subunit methyltransferase M	2.67489	0.00192324
P30750	metN	Methionine import ATP-binding protein MetN	2.67375	0.001652	TRUE
P31120	glmM	Phosphoglucosamine mutase	2.67347	0.00143929	TRUE
P0A877	trpA	Tryptophan synthase alpha chain	2.66771	0.00194537	TRUE
P75823	ltaE	Low specificity L-threonine aldolase	2.66701	0.00557906	TRUE
P21645	lpxD	UDP-3-O-(3-hydroxymyristoyl)glucosamine N-acyltransferase	2.66397	0.00143166	TRUE
P33232	lldD	L-lactate dehydrogenase	2.65851	0.00191437	TRUE
P06986	hisC	Histidinol-phosphate aminotransferase	2.65751	0.00148135	TRUE
Q46920	queF	NADPH-dependent 7-cyano-7-deazaguanine reductase	2.65585	0.00443894	TRUE
P38489	nfsB;NTR	Oxygen-insensitive NAD(P)H nitroreductase	2.65465	0.00145158	TRUE
P0AEM6	fliA	RNA polymerase sigma factor FliA	2.65365	0.00183339
P0A9C3	galM	Aldose 1-epimerase	2.65218	0.00395724	TRUE
P0A6H8	clsA	Cardiolipin synthase A	2.64373	0.00166448	TRUE
P23830	pssA	CDP-diacylglycerol--serine O-phosphatidyltransferase	2.64161	0.0016908	TRUE
P27833	rffA	dTDP-4-amino-4,6-dideoxygalactose transaminase	2.6404	0.00339537	TRUE
P0AF63	nsrR	HTH-type transcriptional repressor NsrR	2.63359	0.0081521
P0A9S7	livG	High-affinity branched-chain amino acid transport ATP-binding protein LivG	2.62816	0.00639398	TRUE
P00894	ilvH	Acetolactate synthase isozyme 3 small subunit	2.62714	0.00164088	TRUE
P0ACB4	hemG	Protoporphyrinogen IX dehydrogenase [menaquinone]	2.62623	0.0032556	TRUE
P09148	galT	Galactose-1-phosphate uridylyltransferase	2.6221	0.00522027	TRUE
P00960	glyQ	Glycine--tRNA ligase alpha subunit	2.61893	0.00376296
P16659	proS	Proline--tRNA ligase	2.61776	0.00144694
Q46856	yqhD	Alcohol dehydrogenase YqhD	2.61361	0.00572255	TRUE
P15640	purD	Phosphoribosylamine--glycine ligase	2.6106	0.0018473	TRUE
P12995	bioA	Adenosylmethionine-8-amino-7-oxononanoate aminotransferase	2.61001	0.00402417	TRUE
P15639	purH	Bifunctional purine biosynthesis protein PurH;Phosphoribosylaminoimidazolecarboxamide formyltransferase;IMP cyclohydrolase	2.60813	0.0016908	TRUE
P0AET8	hdhA	7-alpha-hydroxysteroid dehydrogenase	2.60557	0.00251239	TRUE
P27248	gcvT	Aminomethyltransferase	2.6054	0.00352866	TRUE
P0A8F0	upp	Uracil phosphoribosyltransferase	2.60416	0.00221514	TRUE
P0ADW3	yhcB	Inner membrane protein YhcB	2.60244	0.00245082
P0A959	alaA	Glutamate-pyruvate aminotransferase AlaA	2.60159	0.00414821	TRUE
P0A6F5	groL	60 kDa chaperonin	2.60151	0.00273032
P76346	mtfA	Protein MtfA	2.59559	0.00164316
P0A9Q9	asd	Aspartate-semialdehyde dehydrogenase	2.59435	0.00688157	TRUE
P0ABU0	menB	1,4-dihydroxy-2-naphthoyl-CoA synthase	2.59033	0.0135903	TRUE
P39199	prmB	50S ribosomal protein L3 glutamine methyltransferase	2.59002	0.00273986	TRUE
P07650	deoA	Thymidine phosphorylase	2.58895	0.00518508	TRUE
P0AFG6	sucB	Dihydrolipoyllysine-residue succinyltransferase component of 2-oxoglutarate dehydrogenase complex	2.58316	0.00148135	TRUE
P37760	rfbD	dTDP-4-dehydrorhamnose reductase	2.57982	0.00172778	TRUE
P0AAZ4	rarA	Replication-associated recombination protein A	2.57794	0.00684151
P42599	ygjR	Uncharacterized oxidoreductase YgjR	2.57553	0.0389986
P76034	yciT	Uncharacterized HTH-type transcriptional regulator YciT	2.57458	0.00221228
P0AEZ3	minD	Septum site-determining protein MinD	2.57427	0.00144694
P0A8F4	udk	Uridine kinase	2.57414	0.00238465	TRUE
P0A8W8	yfbU	UPF0304 protein YfbU	2.57236	0.00200942
P31060	modF	Putative molybdenum transport ATP-binding protein ModF	2.56678	0.00586558
P0A9V1	lptB	Lipopolysaccharide export system ATP-binding protein LptB	2.56584	0.00266981	TRUE
P0AGJ5	yfiF	Uncharacterized tRNA/rRNA methyltransferase YfiF	2.563	0.00144694
P17117	nfsA	Oxygen-insensitive NADPH nitroreductase	2.55637	0.00413911	TRUE
P0A817	metK	S-adenosylmethionine synthase	2.55622	0.0016908	TRUE
P30125	leuB	3-isopropylmalate dehydrogenase	2.55499	0.00217318	TRUE
P07862	ddlB	D-alanine--D-alanine ligase B	2.55232	0.00352835	TRUE
P60757	hisG	ATP phosphoribosyltransferase	2.55117	0.00144694	TRUE
P04805	gltX	Glutamate--tRNA ligase	2.54717	0.00144694
P10121	ftsY	Signal recognition particle receptor FtsY	2.53863	0.00167862
P60472	ispU	Ditrans,polycis-undecaprenyl-diphosphate synthase ((2E,6E)-farnesyl-diphosphate specific)	2.53862	0.00284424	TRUE
P0AGG0	thiL	Thiamine-monophosphate kinase	2.53786	0.00152939	TRUE
P0A8H6	yihI	Der GTPase-activating protein YihI	2.53111	0.00187195
P30128	greB	Transcription elongation factor GreB	2.53049	0.00248964
P76268	kdgR	Transcriptional regulator KdgR	2.52509	0.00221117
P0A9B6	epd	D-erythrose-4-phosphate dehydrogenase	2.52449	0.00245451	TRUE
P0A7I4	prfC	Peptide chain release factor 3	2.52199	0.00192324
P0ABU5	elbB	Enhancing lycopene biosynthesis protein 2	2.52153	0.022432
P37344	pspF	Psp operon transcriptional activator	2.51882	0.00277109
P05719	hsdS	Type-1 restriction enzyme EcoKI specificity protein	2.5149	0.00508479
P04951	kdsB	3-deoxy-manno-octulosonate cytidylyltransferase	2.50895	0.00184141	TRUE
P61517	can	Carbonic anhydrase 2	2.50863	0.00159226	TRUE
P0A6L9	hscB	Co-chaperone protein HscB	2.5062	0.00709829
P0AAB6	galF	UTP--glucose-1-phosphate uridylyltransferase	2.50562	0.00184086	TRUE
P77434	alaC	Glutamate-pyruvate aminotransferase AlaC	2.50553	0.00277286	TRUE
P61887	rmlA2	Glucose-1-phosphate thymidylyltransferase 2	2.50033	0.00877699	TRUE
P0A8G0	uvrC	UvrABC system protein C	2.49871	0.00200948
P33362	osmF	Putative osmoprotectant uptake system substrate-binding protein OsmF	2.49479	0.0339138	TRUE
P0A6R0	fabH	3-oxoacyl-[acyl-carrier-protein] synthase 3	2.49469	0.00189581	TRUE
P25397	tehB	Tellurite methyltransferase	2.49346	0.00168257
P0A894	rapZ	RNase adapter protein RapZ	2.49085	0.0016908
P07604	tyrR	Transcriptional regulatory protein TyrR	2.49073	0.0020166
P24186	folD	Bifunctional protein FolD;Methylenetetrahydrofolate dehydrogenase;Methenyltetrahydrofolate cyclohydrolase	2.49052	0.00164316	TRUE
P0A8M0	asnS	Asparagine--tRNA ligase	2.48899	0.00148135
P0A8Y5	yidA	Sugar phosphatase YidA	2.48763	0.00196547	TRUE
P0ACI0	rob	Right origin-binding protein	2.48639	0.00221117
P77689	sufD	FeS cluster assembly protein SufD	2.48516	0.00605435	TRUE
P76402	yegP	UPF0339 protein YegP	2.48187	0.00308917
P0A9L8	proC	Pyrroline-5-carboxylate reductase	2.48177	0.00509675	TRUE
P08192	folC	Bifunctional protein FolC;Folylpolyglutamate synthase;Dihydrofolate synthase	2.47953	0.00187195	TRUE
P0A8S1	argP	HTH-type transcriptional regulator ArgP	2.47472	0.00375952
P0A9D4	cysE	Serine acetyltransferase	2.47272	0.0124635	TRUE
P0A858	tpiA	Triosephosphate isomerase	2.47001	0.00168257	TRUE
P11458	nadA	Quinolinate synthase A	2.46913	0.0119166	TRUE
P00888	aroF	Phospho-2-dehydro-3-deoxyheptonate aldolase, Tyr-sensitive	2.46848	0.00187195	TRUE
P0AFC3	nuoA	NADH-quinone oxidoreductase subunit A	2.46455	0.0173462	TRUE
P0AC30	ftsX	Cell division protein FtsX	2.46049	0.005966
P0AC59	grxB	Glutaredoxin-2	2.4597	0.00250373	TRUE
P77781	menI	1,4-dihydroxy-2-naphthoyl-CoA hydrolase	2.4587	0.00215166
P0AB89	purB	Adenylosuccinate lyase	2.45859	0.00238465	TRUE
P75863	ycbX	Uncharacterized protein YcbX	2.45757	0.0222789
P75745	ybgK	Uncharacterized protein YbgK	2.45605	0.00445521
P0A8P6	xerC	Tyrosine recombinase XerC	2.4554	0.00230054
P0A9N4	pflA	Pyruvate formate-lyase 1-activating enzyme	2.45461	0.00765287	TRUE
P0A9F3	cysB	HTH-type transcriptional regulator CysB	2.45447	0.0019827	TRUE
P0A6W9	gshA	Glutamate--cysteine ligase	2.45395	0.00236873	TRUE
P0A8L1	serS	Serine--tRNA ligase	2.44962	0.00160829
P27431	roxA	50S ribosomal protein L16 arginine hydroxylase	2.44946	0.00573442
P63386	mlaF	Probable phospholipid import ATP-binding protein MlaF	2.43813	0.00468932
P76113	curA	NADPH-dependent curcumin reductase	2.43602	0.0148744	TRUE
P00582	polA	DNA polymerase I	2.43535	0.00152939	TRUE
P30177	ybiB	Uncharacterized protein YbiB	2.43398	0.00289936
P07023	tyrA	T-protein;Chorismate mutase;Prephenate dehydrogenase	2.43137	0.00191993	TRUE
P37747	glf	UDP-galactopyranose mutase	2.43129	0.00474211	TRUE
P0A867	talA	Transaldolase A	2.43094	0.00183339	TRUE
P24182	accC	Biotin carboxylase	2.43033	0.00164636	TRUE
P77737	oppF	Oligopeptide transport ATP-binding protein OppF	2.42548	0.00184141	TRUE
P77300	yagI	Uncharacterized HTH-type transcriptional regulator YagI	2.42545	0.00196646
P77499	sufC	Probable ATP-dependent transporter SufC	2.42481	0.00429629	TRUE
P0CG19	rph	Inactive ribonuclease PH	2.42431	0.0112656	TRUE
P00961	glyS	Glycine--tRNA ligase beta subunit	2.42327	0.00223435
P0A9T4	tas	Protein tas	2.42165	0.0029778
P0A9W9	yrdA	Protein YrdA	2.4183	0.00388039
P0AG16	purF	Amidophosphoribosyltransferase	2.41645	0.00272073	TRUE
P0AE39	ypdB	Transcriptional regulatory protein YpdB	2.41121	0.0389317
P0AD05	yecA	Uncharacterized protein YecA	2.40995	0.00168603
P36938	pgm	Phosphoglucomutase	2.40887	0.0016908	TRUE
P35340	ahpF	Alkyl hydroperoxide reductase subunit F	2.40814	0.00352442
P0A870	talB;talA	Transaldolase B;Transaldolase A	2.40199	0.00238465	TRUE
P75966	rluE	Ribosomal large subunit pseudouridine synthase E	2.40163	0.0016908
P0A6Z3	htpG	Chaperone protein HtpG	2.39815	0.0016598
P0A7J3	rplJ	50S ribosomal protein L10	2.3977	0.00230054
P10371	hisA	1-(5-phosphoribosyl)-5-[(5-phosphoribosylamino)methylideneamino] imidazole-4-carboxamide isomerase	2.39287	0.0031425	TRUE
P68767	pepA	Cytosol aminopeptidase	2.38843	0.0016081	TRUE
P0AD57	ispB	Octaprenyl-diphosphate synthase	2.3791	0.0118016	TRUE
P06961	cca	Multifunctional CCA protein;CCA-adding enzyme;2-nucleotidase;2,3-cyclic phosphodiesterase;Phosphatase	2.37816	0.00595857	TRUE
P07813	leuS	Leucine--tRNA ligase	2.37569	0.00178647
P0AFZ3	sspB	Stringent starvation protein B	2.37466	0.00184952
P0AC33	fumA	Fumarate hydratase class I, aerobic	2.37438	0.00165055	TRUE
P0A8E1	ycfP	UPF0227 protein YcfP	2.37272	0.00285876
P37671	yiaJ	HTH-type transcriptional regulator YiaJ	2.36949	0.00484687
P0A8V6	fadR	Fatty acid metabolism regulator protein	2.36567	0.00172778
P06959	aceF	Dihydrolipoyllysine-residue acetyltransferase component of pyruvate dehydrogenase complex	2.36461	0.00224127	TRUE
P09158	speE	Polyamine aminopropyltransferase	2.35825	0.00313323	TRUE
P0AD61	pykF	Pyruvate kinase I	2.35382	0.00164857	TRUE
P0A8I8	rlmH	Ribosomal RNA large subunit methyltransferase H	2.35359	0.016237
P76422	thiD	Hydroxymethylpyrimidine/phosphomethylpyrimidine kinase	2.34376	0.00224127	TRUE
P09151	leuA	2-isopropylmalate synthase	2.3423	0.00322572	TRUE
P26646	acuI	Probable acrylyl-CoA reductase AcuI	2.34059	0.00288154
P0A6A3	ackA	Acetate kinase	2.33935	0.00249674	TRUE
P39286	rsgA	Putative ribosome biogenesis GTPase RsgA	2.33909	0.00195239	TRUE
P0A7I0	prfA	Peptide chain release factor 1	2.33786	0.00166448
P75728	ubiF	2-octaprenyl-3-methyl-6-methoxy-1,4-benzoquinol hydroxylase	2.33543	0.00735105	TRUE
P00957	alaS	Alanine--tRNA ligase	2.32846	0.00178304
P77611	rsxC	Electron transport complex subunit RsxC	2.32196	0.00497385
P0A8N5	lysU	Lysine--tRNA ligase, heat inducible	2.32177	0.00208548
P63389	yheS	Uncharacterized ABC transporter ATP-binding protein YheS	2.32061	0.00187195
P24255	rpoN	RNA polymerase sigma-54 factor	2.31948	0.00168257
P04994	xseA	Exodeoxyribonuclease 7 large subunit	2.31912	0.00291746
P08373	murB	UDP-N-acetylenolpyruvoylglucosamine reductase	2.31641	0.00286041	TRUE
P0A759	nagB	Glucosamine-6-phosphate deaminase	2.31271	0.00490479	TRUE
P52097	tilS	tRNA(Ile)-lysidine synthase	2.30588	0.00612548
P76569	yfgD	Uncharacterized protein YfgD	2.30516	0.00849459
P0AB61	yciN	Protein YciN	2.30513	0.00333965
P0A9A6	ftsZ	Cell division protein FtsZ	2.30276	0.00190219
P75691	yahK	Aldehyde reductase YahK	2.29909	0.00199199
P37759	rfbB	dTDP-glucose 4,6-dehydratase 1	2.29875	0.0016908	TRUE
P45955	ybgF	Uncharacterized protein YbgF	2.29496	0.0020737
P0A6Q6	fabZ	3-hydroxyacyl-[acyl-carrier-protein] dehydratase FabZ	2.29466	0.00199199	TRUE
P37051	purU	Formyltetrahydrofolate deformylase	2.29348	0.00184141	TRUE
P77544	yfcF	Glutathione S-transferase YfcF	2.29099	0.0190546
P77806	ybdL	Methionine aminotransferase	2.29072	0.00284916	TRUE
P11447	argH	Argininosuccinate lyase	2.2904	0.00666623	TRUE
P0AEB7	yoaB	RutC family protein YoaB	2.28792	0.00224127
P33218	yebE	Inner membrane protein YebE	2.28656	0.0471008
P0A796	pfkA	ATP-dependent 6-phosphofructokinase isozyme 1	2.28625	0.00214367	TRUE
P76149	sad	Succinate semialdehyde dehydrogenase [NAD(P)+] Sad	2.28271	0.0245458	TRUE
P0AGA2	secY	Protein translocase subunit SecY	2.27999	0.00178647
P75864	rlmL	Ribosomal RNA large subunit methyltransferase K/L;23S rRNA m2G2445 methyltransferase;23S rRNA m7G2069 methyltransferase	2.27942	0.00187195
P0AAG0	dppD	Dipeptide transport ATP-binding protein DppD	2.2792	0.00266192	TRUE
P03018	uvrD	DNA helicase II	2.27505	0.00195081	TRUE
P0A7I7	ribA	GTP cyclohydrolase-2	2.27477	0.00222825	TRUE
P76014	dhaL	PTS-dependent dihydroxyacetone kinase, ADP-binding subunit DhaL	2.27408	0.00184141	TRUE
P0A6K3	def	Peptide deformylase	2.2709	0.00191993	TRUE
P0AB80	ilvE	Branched-chain-amino-acid aminotransferase	2.26887	0.00359031	TRUE
P0A6V8	glk	Glucokinase	2.26111	0.00374052	TRUE
P0A8G6	wrbA	NAD(P)H dehydrogenase (quinone)	2.25822	0.00405123
P0AC13	folP	Dihydropteroate synthase	2.25737	0.00178647	TRUE
P0A9K7	phoU	Phosphate-specific transport system accessory protein PhoU	2.25684	0.00221514
P0A9F6	gcvA	Glycine cleavage system transcriptional activator	2.25287	0.00197565
P39377	iadA	Isoaspartyl dipeptidase	2.24868	0.0021731
P12996	bioB	Biotin synthase	2.24329	0.0053719	TRUE
P67603	yqfB	UPF0267 protein YqfB	2.24299	0.0105132
P45544	frlR	HTH-type transcriptional regulator FrlR	2.2415	0.00278877
P22188	murE	UDP-N-acetylmuramoyl-L-alanyl-D-glutamate--2,6-diaminopimelate ligase	2.23967	0.00224127	TRUE
P22259	pckA	Phosphoenolpyruvate carboxykinase [ATP]	2.23639	0.00221475	TRUE
P0A9J0	rng	Ribonuclease G	2.23444	0.00202782
P15977	malQ	4-alpha-glucanotransferase	2.22979	0.00206588	TRUE
P37326	intS	Putative prophage CPS-53 integrase	2.22901	0.015437
P06983	hemC	Porphobilinogen deaminase	2.22843	0.0029606	TRUE
P0A6A6	leuC	3-isopropylmalate dehydratase large subunit	2.22743	0.00221117	TRUE
P0A905	slyB	Outer membrane lipoprotein SlyB	2.22738	0.00439602
P36659	cbpA	Curved DNA-binding protein	2.22672	0.00328247
P77570	anmK	Anhydro-N-acetylmuramic acid kinase	2.22018	0.00777475	TRUE
P21156	cysD	Sulfate adenylyltransferase subunit 2	2.21919	0.00277286	TRUE
P0AEK4	fabI	Enoyl-[acyl-carrier-protein] reductase [NADH] FabI	2.21705	0.00221117	TRUE
P0A6G7	clpP	ATP-dependent Clp protease proteolytic subunit	2.21582	0.00482241
P33221	purT	Phosphoribosylglycinamide formyltransferase 2	2.21473	0.00199199	TRUE
P77258	nemA	N-ethylmaleimide reductase	2.21436	0.00371029	TRUE
P0ADV5	yhbW	Uncharacterized protein YhbW	2.21374	0.0117554
P0AC81	gloA	Lactoylglutathione lyase	2.20794	0.00690124	TRUE
P0AF20	nagC	N-acetylglucosamine repressor	2.19983	0.00762231	TRUE
P0ADP0	yigB	Flavin mononucleotide phosphatase YigB	2.19874	0.0300316
P68739	nfi	Endonuclease V	2.19489	0.0212119
P04425	gshB	Glutathione synthetase	2.18958	0.0023428	TRUE
P33607	nuoL	NADH-quinone oxidoreductase subunit L	2.18936	0.00216371	TRUE
P0A6L2	dapA	4-hydroxy-tetrahydrodipicolinate synthase	2.18183	0.00459059	TRUE
P04335	frsA	Esterase FrsA	2.18154	0.00482241
P37666	ghrB	Glyoxylate/hydroxypyruvate reductase B	2.18084	0.00230054	TRUE
P05042	fumC	Fumarate hydratase class II	2.1784	0.0140114	TRUE
P32664	nudC	NADH pyrophosphatase	2.17831	0.00464167	TRUE
P77625	yfbT	Sugar phosphatase YfbT	2.17648	0.00432328	TRUE
P27306	sthA	Soluble pyridine nucleotide transhydrogenase	2.17527	0.00202782	TRUE
P27550	acs	Acetyl-coenzyme A synthetase	2.17459	0.00330968	TRUE
P0A7E1	pyrD	Dihydroorotate dehydrogenase (quinone)	2.17124	0.0127415	TRUE
P40191	pdxK	Pyridoxine kinase	2.17119	0.00230141	TRUE
P15723	dgt	Deoxyguanosinetriphosphate triphosphohydrolase	2.17059	0.00346831	TRUE
P46853	yhhX	Uncharacterized oxidoreductase YhhX	2.16927	0.00196875
P0A9D8	dapD	2,3,4,5-tetrahydropyridine-2,6-dicarboxylate N-succinyltransferase	2.16712	0.00213289	TRUE
P0AEN1	fre	NAD(P)H-flavin reductase	2.16611	0.00649366	TRUE
P60651	speB	Agmatinase	2.16509	0.00326476	TRUE
P43672	uup	ABC transporter ATP-binding protein uup	2.16311	0.00199199
P0ACA7	gstB	Glutathione S-transferase GstB	2.16069	0.00866241	TRUE
P0A8W0	nanR	Transcriptional regulator NanR	2.15899	0.00395724
P69924	nrdB	Ribonucleoside-diphosphate reductase 1 subunit beta	2.15828	0.00511521	TRUE
P37692	rfaF	ADP-heptose--LPS heptosyltransferase 2	2.15792	0.00199199	TRUE
P0A799	pgk	Phosphoglycerate kinase	2.15551	0.00213042	TRUE
P30139	thiG	Thiazole synthase	2.15289	0.0166224	TRUE
P0A7D1	pth	Peptidyl-tRNA hydrolase	2.15122	0.00514005
P21499	rnr	Ribonuclease R	2.1455	0.00238538
P30178	ybiC	Uncharacterized oxidoreductase YbiC	2.14209	0.00192324
P00887	aroH	Phospho-2-dehydro-3-deoxyheptonate aldolase, Trp-sensitive	2.14197	0.00867395	TRUE
P76506	mlaA	Probable phospholipid-binding lipoprotein MlaA	2.14063	0.00860487
P0A8V2	rpoB	DNA-directed RNA polymerase subunit beta	2.13874	0.00224127
P0AD12	yeeZ	Protein YeeZ	2.13643	0.00690124
P75915	ycdY	Chaperone protein YcdY	2.1343	0.0251153
P13029	katG	Catalase-peroxidase	2.12862	0.00239244	TRUE
P15038	helD	Helicase IV	2.12828	0.0178963	TRUE
P0C0K3	rdoA	Protein RdoA	2.12762	0.0361004
P0A717	prs	Ribose-phosphate pyrophosphokinase	2.12136	0.00284424	TRUE
P0A8T7	rpoC	DNA-directed RNA polymerase subunit beta	2.12133	0.00202782
P0A6E4	argG	Argininosuccinate synthase	2.12122	0.00261961	TRUE
P45395	kdsD	Arabinose 5-phosphate isomerase KdsD	2.11981	0.00354811	TRUE
P39280	epmB	L-lysine 2,3-aminomutase	2.11943	0.0029606	TRUE
P09155	rnd	Ribonuclease D	2.11809	0.00273032
P0A9M0	lon	Lon protease	2.11736	0.00213289
P0AAI5	fabF	3-oxoacyl-[acyl-carrier-protein] synthase 2	2.11599	0.00205864	TRUE
P0A8I1	yqgF	Putative Holliday junction resolvase	2.1156	0.0330021
P0ACB7	hemY	Protein HemY	2.11465	0.00218869
P05793	ilvC	Ketol-acid reductoisomerase	2.11412	0.00249674	TRUE
P05041	pabB	Aminodeoxychorismate synthase component 1	2.11182	0.0324563	TRUE
P0ABH7	gltA	Citrate synthase	2.11043	0.00300849	TRUE
P0AEA8	cysG	Siroheme synthase;Uroporphyrinogen-III C-methyltransferase;Precorrin-2 dehydrogenase;Sirohydrochlorin ferrochelatase	2.11033	0.00843493	TRUE
P25437	frmA	S-(hydroxymethyl)glutathione dehydrogenase	2.10578	0.00446447	TRUE
P0ACC7	glmU	Bifunctional protein GlmU;UDP-N-acetylglucosamine pyrophosphorylase;Glucosamine-1-phosphate N-acetyltransferase	2.10415	0.00224127	TRUE
P52697	pgl	6-phosphogluconolactonase	2.10044	0.00388432	TRUE
P15288	pepD	Cytosol non-specific dipeptidase	2.09594	0.00226033	TRUE
P21888	cysS	Cysteine--tRNA ligase	2.09492	0.00199199
P22524	mukE	Chromosome partition protein MukE	2.09226	0.00550471
P0AEK2	fabG	3-oxoacyl-[acyl-carrier-protein] reductase FabG	2.0918	0.00277109	TRUE
P0A6J1	cysC	Adenylyl-sulfate kinase	2.08944	0.00695384	TRUE
P05459	pdxB	Erythronate-4-phosphate dehydrogenase	2.08459	0.00251508	TRUE
P27303	emrA	Multidrug export protein EmrA	2.08421	0.00468932
P61949	fldA	Flavodoxin-1	2.0808	0.00278877	TRUE
P0A9C5	glnA	Glutamine synthetase	2.07993	0.00257327	TRUE
P0ACB2	hemB	Delta-aminolevulinic acid dehydratase	2.07736	0.00252661	TRUE
P62623	ispH	4-hydroxy-3-methylbut-2-enyl diphosphate reductase	2.07599	0.00221228	TRUE
P0AEI1	miaB	tRNA-2-methylthio-N(6)-dimethylallyladenosine synthase	2.07524	0.00355129
P0A887	ubiE	Ubiquinone/menaquinone biosynthesis C-methyltransferase UbiE	2.07133	0.00297786	TRUE
P00547	thrB	Homoserine kinase	2.07106	0.00218233	TRUE
P36928	yegD	Uncharacterized chaperone protein YegD	2.06842	0.0168047
P0ACP1	cra	Catabolite repressor/activator	2.06725	0.0165895
P08957	hsdM	Type I restriction enzyme EcoKI M protein	2.06321	0.00483078	TRUE
P25526	gabD	Succinate-semialdehyde dehydrogenase [NADP(+)] GabD	2.06228	0.00313357	TRUE
P0A7D4	purA	Adenylosuccinate synthetase	2.06097	0.00221475	TRUE
P24203	yjiA	Uncharacterized GTP-binding protein YjiA	2.05782	0.0166224
P37313	dppF	Dipeptide transport ATP-binding protein DppF	2.05738	0.00288582	TRUE
P0A7C2	lexA	LexA repressor	2.05675	0.00789362
P41407	azoR	FMN-dependent NADH-azoreductase	2.05563	0.00369611
P37689	gpmI	2,3-bisphosphoglycerate-independent phosphoglycerate mutase	2.05546	0.00250543	TRUE
P77735	yajO	Uncharacterized oxidoreductase YajO	2.05533	0.00352866
P68191	sra	Stationary-phase-induced ribosome-associated protein	2.05188	0.00210355
P0A8F8	uvrB	UvrABC system protein B	2.04929	0.00448427
P0AFI7	pdxH	Pyridoxine/pyridoxamine 5-phosphate oxidase	2.04905	0.0024941	TRUE
P45748	tsaC	Threonylcarbamoyl-AMP synthase	2.04716	0.00841066
P37744	rmlA1	Glucose-1-phosphate thymidylyltransferase 1	2.04592	0.00328247	TRUE
P0A9P0	lpdA	Dihydrolipoyl dehydrogenase	2.043	0.00250543	TRUE
P31119	aas	Bifunctional protein Aas;2-acylglycerophosphoethanolamine acyltransferase;Acyl-[acyl-carrier-protein] synthetase	2.03937	0.0292401	TRUE
P0A6T1	pgi	Glucose-6-phosphate isomerase	2.03665	0.00292833	TRUE
P0A6I6	coaD	Phosphopantetheine adenylyltransferase	2.03509	0.0155566	TRUE
P17846	cysI	Sulfite reductase [NADPH] hemoprotein beta-component	2.03482	0.00285876	TRUE
P0A998	ftnA	Bacterial non-heme ferritin	2.02751	0.011945	TRUE
P75829	ybjX	Uncharacterized protein YbjX	2.02509	0.00296191
P0AC53	zwf	Glucose-6-phosphate 1-dehydrogenase;Extracellular death factor	2.02487	0.00238465	TRUE
P0AG40	ribF	Riboflavin biosynthesis protein RibF;Riboflavin kinase;FMN adenylyltransferase	2.0247	0.01025	TRUE
P0AFU8	ribC	Riboflavin synthase	2.02323	0.006661	TRUE
P0A862	tpx	Thiol peroxidase	2.01969	0.00495067
P31680	djlA	DnaJ-like protein DjlA	2.01877	0.00261961
P0A953	fabB	3-oxoacyl-[acyl-carrier-protein] synthase 1	2.01337	0.00252806	TRUE
P75800	yliE	Putative cyclic di-GMP phosphodiesterase YliE	2.01071	0.0106677	TRUE
P00350	gnd	6-phosphogluconate dehydrogenase, decarboxylating	2.00234	0.00369611	TRUE
P08390	usg	USG-1 protein	2.00185	0.0151959
P07395	pheT	Phenylalanine--tRNA ligase beta subunit	1.99622	0.00249674
P05020	pyrC	Dihydroorotase	1.99511	0.00328513	TRUE
P17952	murC	UDP-N-acetylmuramate--L-alanine ligase	1.99373	0.00222825	TRUE
P07118	valS	Valine--tRNA ligase	1.99353	0.00276424
P16703	cysM	Cysteine synthase B	1.98844	0.00676273	TRUE
P76536	yfeX	Probable deferrochelatase/peroxidase YfeX	1.97915	0.00481237
P45523	fkpA	FKBP-type peptidyl-prolyl cis-trans isomerase FkpA	1.97772	0.014953
P62620	ispG	4-hydroxy-3-methylbut-2-en-1-yl diphosphate synthase (flavodoxin)	1.9763	0.00249077	TRUE
P0ABA4	atpH	ATP synthase subunit delta	1.97585	0.00299929	TRUE
P69829	ptsN	Nitrogen regulatory protein	1.97536	0.00468932
P0A6Z1	hscA	Chaperone protein HscA	1.97232	0.00245451
P37774	yecC	Uncharacterized amino-acid ABC transporter ATP-binding protein YecC	1.97223	0.00996799	TRUE
P12281	moeA	Molybdopterin molybdenumtransferase	1.97222	0.0200869	TRUE
P76035	yciW	Uncharacterized protein YciW	1.97167	0.0108173
P0A993	fbp	Fructose-1,6-bisphosphatase class 1	1.96865	0.00230141	TRUE
P0ACQ4	oxyR	Hydrogen peroxide-inducible genes activator	1.96746	0.00472345
P0ACZ4	evgA	Positive transcription regulator EvgA	1.9656	0.00784138
P09424	mtlD	Mannitol-1-phosphate 5-dehydrogenase	1.96555	0.00273032	TRUE
P0AC44	sdhD	Succinate dehydrogenase hydrophobic membrane anchor subunit	1.96249	0.00239573	TRUE
P25888	rhlE	ATP-dependent RNA helicase RhlE	1.96227	0.00255602
P0AES6	gyrB	DNA gyrase subunit B	1.95903	0.00248964
P0A8D6	ymdB	O-acetyl-ADP-ribose deacetylase	1.95199	0.0048379
P0AF96	tabA	Toxin-antitoxin biofilm protein TabA	1.95195	0.00729348
P00909	trpC	Tryptophan biosynthesis protein TrpCF;Indole-3-glycerol phosphate synthase;N-(5-phospho-ribosyl)anthranilate isomerase	1.94917	0.00345628	TRUE
P21179	katE	Catalase HPII	1.94877	0.00328247	TRUE
P00956	ileS	Isoleucine--tRNA ligase	1.94685	0.00338987
P21599	pykA	Pyruvate kinase II	1.93845	0.00273032	TRUE
P04079	guaA	GMP synthase [glutamine-hydrolyzing]	1.9361	0.00266211	TRUE
P09980	rep	ATP-dependent DNA helicase Rep	1.93348	0.00281732	TRUE
P0A6D3	aroA	3-phosphoshikimate 1-carboxyvinyltransferase	1.93321	0.00335771	TRUE
P21889	aspS	Aspartate--tRNA ligase	1.93292	0.00243737
P67910	hldD	ADP-L-glycero-D-manno-heptose-6-epimerase	1.92946	0.00255602	TRUE
P0ABD5	accA	Acetyl-coenzyme A carboxylase carboxyl transferase subunit alpha	1.92706	0.00340321	TRUE
P0A7F6	speD	S-adenosylmethionine decarboxylase proenzyme;S-adenosylmethionine decarboxylase beta chain;S-adenosylmethionine decarboxylase alpha chain	1.9241	0.00238465	TRUE
P09323	nagE	PTS system N-acetylglucosamine-specific EIICBA component;N-acetylglucosamine permease IIC component;N-acetylglucosamine-specific phosphotransferase enzyme IIB component;N-acetylglucosamine-specific phosphotransferase enzyme IIA component	1.92324	0.00395907	TRUE
P0AFI2	parC	DNA topoisomerase 4 subunit A	1.9203	0.00399272
P63284	clpB	Chaperone protein ClpB	1.90936	0.00241118
P31142	sseA	3-mercaptopyruvate sulfurtransferase	1.90417	0.00288154	TRUE
P36548	amiA	N-acetylmuramoyl-L-alanine amidase AmiA	1.90398	0.0170309	TRUE
P40874	solA	N-methyl-L-tryptophan oxidase	1.89975	0.00395724	TRUE
P77182	mnmC	tRNA 5-methylaminomethyl-2-thiouridine biosynthesis bifunctional protein MnmC;tRNA (mnm(5)s(2)U34)-methyltransferase;FAD-dependent cmnm(5)s(2)U34 oxidoreductase	1.89358	0.00300849
P0A8V0	rbn	Ribonuclease BN	1.89344	0.0206293
P22333	add	Adenosine deaminase	1.88867	0.00512694	TRUE
P69811	fruB	Multiphosphoryl transfer protein;Phosphocarrier protein HPr;Fructose-specific phosphotransferase enzyme IIA component	1.88026	0.0147398	TRUE
P07330	cheB	Chemotaxis response regulator protein-glutamate methylesterase	1.87585	0.00472345	TRUE
P08244	pyrF	Orotidine 5-phosphate decarboxylase	1.87585	0.00762231	TRUE
P0ADT5	ygiC	Putative acid--amine ligase YgiC	1.87571	0.039198
P0ACP5	gntR	HTH-type transcriptional regulator GntR	1.87158	0.0052138
P39342	yjgR	Uncharacterized protein YjgR	1.86628	0.00500882
P05791	ilvD	Dihydroxy-acid dehydratase	1.86212	0.00826174	TRUE
P0A6F1	carA	Carbamoyl-phosphate synthase small chain	1.85913	0.00369611	TRUE
P0A7E5	pyrG	CTP synthase	1.85649	0.00254791	TRUE
P76658	hldE	Bifunctional protein HldE;D-beta-D-heptose 7-phosphate kinase;D-beta-D-heptose 1-phosphate adenylyltransferase	1.85642	0.00389004	TRUE
P0AFK0	pmbA	Metalloprotease PmbA	1.8555	0.00829778
P14900	murD	UDP-N-acetylmuramoylalanine--D-glutamate ligase	1.84794	0.00529558	TRUE
P69874	potA	Spermidine/putrescine import ATP-binding protein PotA	1.84723	0.00738233	TRUE
P61889	mdh	Malate dehydrogenase	1.84376	0.00361316	TRUE
P31677	otsA	Alpha,alpha-trehalose-phosphate synthase [UDP-forming]	1.8434	0.0381399	TRUE
P0AFC7	nuoB	NADH-quinone oxidoreductase subunit B	1.83983	0.0161661	TRUE
P04968	ilvA	L-threonine dehydratase biosynthetic IlvA	1.83656	0.00584595	TRUE
P0AFP6	ybgI	Putative GTP cyclohydrolase 1 type 2	1.83065	0.0053719
P60560	guaC	GMP reductase	1.83036	0.00389004	TRUE
P06987	hisB	Histidine biosynthesis bifunctional protein HisB;Histidinol-phosphatase;Imidazoleglycerol-phosphate dehydratase	1.83034	0.00375386	TRUE
P08660	lysC	Lysine-sensitive aspartokinase 3	1.82813	0.0141997	TRUE
P06149	dld	D-lactate dehydrogenase	1.82683	0.00375952	TRUE
P0ADT8	ygiM	Uncharacterized protein YgiM	1.82566	0.0100121
P0AC75	waaA	3-deoxy-D-manno-octulosonic acid transferase	1.82469	0.00675585	TRUE
P0A9X4	mreB	Rod shape-determining protein MreB	1.81782	0.00281119
P45799	nudE	ADP compounds hydrolase NudE	1.81669	0.0106879	TRUE
P12994	ybhB	UPF0098 protein YbhB	1.81668	0.0105128
P75791	ybiU	Uncharacterized protein YbiU	1.81652	0.0103268
P37773	mpl	UDP-N-acetylmuramate--L-alanyl-gamma-D-glutamyl-meso-2,6-diaminoheptandioate ligase	1.81352	0.00389004	TRUE
P0AGE4	sstT	Serine/threonine transporter SstT	1.80888	0.0474884	TRUE
P0AEC3	arcB	Aerobic respiration control sensor protein ArcB	1.80864	0.00580265	TRUE
P0A6Y5	hslO	33 kDa chaperonin	1.80805	0.013198
P15042	ligA	DNA ligase	1.80268	0.00375386	TRUE
P06709	birA	Bifunctional ligase/repressor BirA	1.80072	0.00481061	TRUE
P75949	nagZ	Beta-hexosaminidase	1.80019	0.011739	TRUE
P76104	ydcP	Uncharacterized protease YdcP	1.7963	0.0114331
P0ABF6	cdd	Cytidine deaminase	1.79536	0.0233192	TRUE
P43329	hrpA	ATP-dependent RNA helicase HrpA	1.79516	0.00310139
P46850	rtcB	RNA-splicing ligase RtcB	1.79357	0.00759445
P21513	rne	Ribonuclease E	1.78814	0.00500087
P32131	hemN	Oxygen-independent coproporphyrinogen-III oxidase	1.78669	0.00524696	TRUE
P17169	glmS	Glutamine--fructose-6-phosphate aminotransferase [isomerizing]	1.78518	0.0033294	TRUE
P0ABQ0	coaBC	Coenzyme A biosynthesis bifunctional protein CoaBC;Phosphopantothenoylcysteine decarboxylase;Phosphopantothenate--cysteine ligase	1.77997	0.0106727	TRUE
P23893	hemL	Glutamate-1-semialdehyde 2,1-aminomutase	1.77951	0.00464167	TRUE
P0ABC3	hflC	Modulator of FtsH protease HflC	1.77887	0.00950187
P0A955	eda	KHG/KDPG aldolase;4-hydroxy-2-oxoglutarate aldolase;2-dehydro-3-deoxy-phosphogluconate aldolase	1.7788	0.00983795	TRUE
P16095	sdaA	L-serine dehydratase 1	1.77545	0.0297597	TRUE
P28304	qorA	Quinone oxidoreductase 1	1.77336	0.00352835	TRUE
P0ABS5	dnaG	DNA primase	1.77297	0.0138741
P64612	zapE	Cell division protein ZapE	1.77249	0.0115898
P0A705	infB	Translation initiation factor IF-2	1.76206	0.00352442
P33941	yojI	ABC transporter ATP-binding protein YojI	1.76077	0.00487508
P25539	ribD	Riboflavin biosynthesis protein RibD;Diaminohydroxyphosphoribosylaminopyrimidine deaminase;5-amino-6-(5-phosphoribosylamino)uracil reductase	1.74765	0.00472345	TRUE
P0A884	thyA	Thymidylate synthase	1.74699	0.0073588	TRUE
P0AAI3	ftsH	ATP-dependent zinc metalloprotease FtsH	1.74691	0.00335771
P27298	prlC	Oligopeptidase A	1.73964	0.00649366
P0AEW9	fruK	1-phosphofructokinase	1.73105	0.00964785	TRUE
P06988	hisD	Histidinol dehydrogenase	1.72888	0.00500998	TRUE
P38038	cysJ	Sulfite reductase [NADPH] flavoprotein alpha-component	1.72772	0.0031791	TRUE
P34209	ydcF	Protein YdcF	1.72538	0.0056325
P06612	topA	DNA topoisomerase 1	1.7253	0.00375386
P27127	rfaB	Lipopolysaccharide 1,6-galactosyltransferase	1.72387	0.00795018	TRUE
P25536	yhdE	Maf-like protein YhdE	1.72028	0.0273861
P20966	fruA	PTS system fructose-specific EIIBC component;Fructose-specific phosphotransferase enzyme IIB component;Fructose permease IIC component	1.71918	0.0446999	TRUE
P29745	pepT	Peptidase T	1.70581	0.00322572
P23721	serC	Phosphoserine aminotransferase	1.70392	0.00658686	TRUE
P32132	typA	GTP-binding protein TypA/BipA	1.70224	0.00375952
P0C8J6	gatY	D-tagatose-1,6-bisphosphate aldolase subunit GatY	1.70076	0.00438699	TRUE
P25524	codA	Cytosine deaminase	1.69998	0.00352866	TRUE
P0A7B1	ppk	Polyphosphate kinase	1.69663	0.00438699	TRUE
P0A9G6	aceA	Isocitrate lyase	1.69539	0.00388039	TRUE
P08839	ptsI	Phosphoenolpyruvate-protein phosphotransferase	1.69494	0.00423092	TRUE
Q46829	bglA	6-phospho-beta-glucosidase BglA	1.68942	0.00586895	TRUE
P21165	pepQ	Xaa-Pro dipeptidase	1.68804	0.00371029	TRUE
P29131	ftsN	Cell division protein FtsN	1.68355	0.00486431
P21362	yciF	Protein YciF	1.68209	0.00638317
P0A6T5	folE	GTP cyclohydrolase 1	1.68201	0.00385765	TRUE
P0AFB8	glnG	Nitrogen regulation protein NR(I)	1.67669	0.00593901
P0AG07	rpe	Ribulose-phosphate 3-epimerase	1.67508	0.0063023	TRUE
P17443	murG	UDP-N-acetylglucosamine--N-acetylmuramyl-(pentapeptide) pyrophosphoryl-undecaprenol N-acetylglucosamine transferase	1.67471	0.00844472	TRUE
P25535	ubiI	2-octaprenylphenol hydroxylase	1.67366	0.0316862
P18133	pncB	Nicotinate phosphoribosyltransferase	1.67205	0.00453801	TRUE
P76423	thiM	Hydroxyethylthiazole kinase	1.67093	0.0063023	TRUE
P22106	asnB	Asparagine synthetase B [glutamine-hydrolyzing]	1.66563	0.00385765	TRUE
P0ABJ1	cyoA	Cytochrome bo(3) ubiquinol oxidase subunit 2	1.66405	0.00517738	TRUE
P55135	rlmD	23S rRNA (uracil(1939)-C(5))-methyltransferase RlmD	1.65957	0.0472667
P0ADB1	osmE	Osmotically-inducible lipoprotein E	1.65387	0.0197554
P07762	glgB	1,4-alpha-glucan branching enzyme GlgB	1.65372	0.00955966	TRUE
P33920	yejK	Nucleoid-associated protein YejK	1.65197	0.0214419
P0A908	mipA	MltA-interacting protein	1.65018	0.0262931
P0A9J6	rbsK	Ribokinase	1.64945	0.0405243	TRUE
P23845	cysN	Sulfate adenylyltransferase subunit 1	1.64576	0.00385887	TRUE
P00509	aspC	Aspartate aminotransferase	1.64322	0.00417421	TRUE
P25714	yidC	Membrane protein insertase YidC	1.63586	0.00517738
P00490	malP	Maltodextrin phosphorylase	1.62848	0.00373197	TRUE
P0A9T0	serA	D-3-phosphoglycerate dehydrogenase	1.62719	0.00367627	TRUE
P0ADI4	entB	Enterobactin synthase component B;Isochorismatase;Aryl carrier protein	1.62712	0.0124312	TRUE
P0AEN8	fucU	L-fucose mutarotase	1.61251	0.00708467	TRUE
P0ABA0	atpF	ATP synthase subunit b	1.61058	0.00433985	TRUE
P39830	ybaL	Inner membrane protein YbaL	1.59051	0.018
P24230	recG	ATP-dependent DNA helicase RecG	1.58174	0.0214419	TRUE
P33570	tktB	Transketolase 2	1.56795	0.00436894	TRUE
P0A794	pdxJ	Pyridoxine 5-phosphate synthase	1.5626	0.00439278	TRUE
P0AF90	rraB	Regulator of ribonuclease activity B	1.55925	0.0164832
P27434	rodZ	Cytoskeleton protein RodZ	1.5558	0.00525786
P30136	thiC	Phosphomethylpyrimidine synthase	1.55273	0.00482241	TRUE
P60752	msbA	Lipid A export ATP-binding/permease protein MsbA	1.54942	0.00733954	TRUE
P0A8M3	thrS	Threonine--tRNA ligase	1.54824	0.00591707
P0ACY3	yeaG	Uncharacterized protein YeaG	1.5479	0.00746393
P0ADS2	zapA	Cell division protein ZapA	1.54772	0.00462495
P09373	pflB	Formate acetyltransferase 1	1.54684	0.00573442	TRUE
P0A9F9	metR	HTH-type transcriptional regulator MetR	1.54399	0.0307513
P30864	yafC	Uncharacterized HTH-type transcriptional regulator YafC	1.54321	0.00684151
P0AC41	sdhA	Succinate dehydrogenase flavoprotein subunit	1.54298	0.00500087	TRUE
P0ADR8	ygdH	LOG family protein YgdH	1.53898	0.00518508
P04693	tyrB	Aromatic-amino-acid aminotransferase	1.5364	0.00423653	TRUE
P23003	trmA	tRNA/tmRNA (uracil-C(5))-methyltransferase	1.53441	0.0054548
P0AFL6	ppx	Exopolyphosphatase	1.52623	0.00481855	TRUE
P0AEJ6	eutB	Ethanolamine ammonia-lyase heavy chain	1.52576	0.0213463	TRUE
P09053	avtA	Valine--pyruvate aminotransferase	1.52545	0.00708858	TRUE
P0A6I3	coaA	Pantothenate kinase	1.52304	0.00595857	TRUE
P27302	tktA	Transketolase 1	1.51685	0.00460163	TRUE
P09832	gltD	Glutamate synthase [NADPH] small chain	1.5102	0.00771968	TRUE
P21170	speA	Biosynthetic arginine decarboxylase	1.50766	0.00690124	TRUE
P0A6Y8	dnaK	Chaperone protein DnaK	1.50364	0.00498881
P31979	nuoF	NADH-quinone oxidoreductase subunit F	1.49511	0.00497385	TRUE
P42641	obgE	GTPase ObgE/CgtA	1.48656	0.0189745
P25665	metE	5-methyltetrahydropteroyltriglutamate--homocysteine methyltransferase	1.48626	0.00503228	TRUE
P77488	dxs	1-deoxy-D-xylulose-5-phosphate synthase	1.48375	0.00514788	TRUE
P25552	gppA	Guanosine-5-triphosphate,3-diphosphate pyrophosphatase	1.47506	0.00641002	TRUE
P00452	nrdA	Ribonucleoside-diphosphate reductase 1 subunit alpha	1.47122	0.00484687	TRUE
P0C0S1	mscS	Small-conductance mechanosensitive channel	1.46496	0.00484687
P05194	aroD	3-dehydroquinate dehydratase	1.46351	0.0057825	TRUE
P75838	ycaO	Ribosomal protein S12 methylthiotransferase accessory factor YcaO	1.45721	0.0214945
P0A6U8	glgA	Glycogen synthase	1.44769	0.00618169	TRUE
P37005	lasT	Uncharacterized tRNA/rRNA methyltransferase LasT	1.44733	0.018
P05704	trg	Methyl-accepting chemotaxis protein III	1.44421	0.0446717
P07001	pntA	NAD(P) transhydrogenase subunit alpha	1.44065	0.0129002	TRUE
P23538	ppsA	Phosphoenolpyruvate synthase	1.43867	0.0162816	TRUE
P08142	ilvB	Acetolactate synthase isozyme 1 large subunit	1.43353	0.00855688	TRUE
P37751	wbbK	Putative glycosyltransferase WbbK	1.43121	0.00872594	TRUE
P0AED7	dapE	Succinyl-diaminopimelate desuccinylase	1.4208	0.0298921	TRUE
P00895	trpE	Anthranilate synthase component 1	1.41683	0.00860857	TRUE
P0A879	trpB	Tryptophan synthase beta chain	1.41289	0.00708467	TRUE
P00393	ndh	NADH dehydrogenase	1.40431	0.0204494	TRUE
P76372	wzzB	Chain length determinant protein	1.4025	0.00573442	TRUE
P0ABB0	atpA	ATP synthase subunit alpha	1.39867	0.00574735	TRUE
P09029	purK	N5-carboxyaminoimidazole ribonucleotide synthase	1.39678	0.00690124	TRUE
P18335	argD	Acetylornithine/succinyldiaminopimelate aminotransferase	1.39401	0.00589737	TRUE
P28635	metQ	D-methionine-binding lipoprotein MetQ	1.38903	0.0201899	TRUE
P60240	rapA	RNA polymerase-associated protein RapA	1.37356	0.00737462
P06989	hisI	Histidine biosynthesis bifunctional protein HisIE;Phosphoribosyl-AMP cyclohydrolase;Phosphoribosyl-ATP pyrophosphatase	1.37231	0.0195381	TRUE
P75867	ycbZ	Putative Lon protease homolog	1.3721	0.00985598
P36879	yadG	Uncharacterized ABC transporter ATP-binding protein YadG	1.37171	0.0355943
P22256	gabT	4-aminobutyrate aminotransferase GabT	1.36349	0.0316307	TRUE
P22731	livF	High-affinity branched-chain amino acid transport ATP-binding protein LivF	1.33968	0.0223487	TRUE
P0AG20	relA	GTP pyrophosphokinase	1.33154	0.00860857	TRUE
P20099	bisC	Biotin sulfoxide reductase	1.30598	0.0224604	TRUE
P0A9Q7	adhE	Aldehyde-alcohol dehydrogenase;Alcohol dehydrogenase;Acetaldehyde dehydrogenase [acetylating];Pyruvate-formate-lyase deactivase	1.30228	0.00726447	TRUE
P25666	htrL	Protein HtrL	1.30068	0.0189745
P0AFG8	aceE	Pyruvate dehydrogenase E1 component	1.29788	0.00784138	TRUE
P0A9M8	pta	Phosphate acetyltransferase	1.29405	0.00860857	TRUE
P23331	tdk	Thymidine kinase	1.28283	0.0092849	TRUE
P00893	ilvI	Acetolactate synthase isozyme 3 large subunit	1.27672	0.0374257	TRUE
P25553	aldA	Lactaldehyde dehydrogenase	1.27071	0.0160348	TRUE
P20083	parE	DNA topoisomerase 4 subunit B	1.26799	0.0075084
P0A6V1	glgC	Glucose-1-phosphate adenylyltransferase	1.2651	0.0115747	TRUE
P10408	secA	Protein translocase subunit SecA	1.25218	0.0116548
P00562	metL	Bifunctional aspartokinase/homoserine dehydrogenase 2;Aspartokinase;Homoserine dehydrogenase	1.24925	0.0141007	TRUE
P21169	speC	Ornithine decarboxylase, constitutive	1.24379	0.00971415	TRUE
P37330	glcB	Malate synthase G	1.22474	0.0195547	TRUE
P0A9H7	cfa	Cyclopropane-fatty-acyl-phospholipid synthase	1.22327	0.018	TRUE
P75796	gsiA	Glutathione import ATP-binding protein GsiA	1.22137	0.015437	TRUE
P07004	proA	Gamma-glutamyl phosphate reductase	1.21025	0.0141904	TRUE
P0ADY1	ppiD	Peptidyl-prolyl cis-trans isomerase D	1.20598	0.0139163
P00579	rpoD	RNA polymerase sigma factor RpoD	1.2017	0.0102296
P07003	poxB	Pyruvate dehydrogenase [ubiquinone];Alpha-peptide	1.17764	0.0199141	TRUE
P22523	mukB	Chromosome partition protein MukB	1.17739	0.0187863
P0AES0	gss	Bifunctional glutathionylspermidine synthetase/amidase;Glutathionylspermidine amidase;Glutathionylspermidine synthetase	1.17423	0.0244768	TRUE
Q59385	copA	Copper-exporting P-type ATPase A	1.1596	0.0103501	TRUE
P0ABA6	atpG	ATP synthase gamma chain	1.15508	0.0111307	TRUE
P29018	cydD	ATP-binding/permease protein CydD	1.15176	0.0135811	TRUE
P26616	maeA	NAD-dependent malic enzyme	1.15004	0.0122452	TRUE
P0AG24	spoT	Bifunctional (p)ppGpp synthase/hydrolase SpoT;GTP pyrophosphokinase;Guanosine-3,5-bis(diphosphate) 3-pyrophosphohydrolase	1.14139	0.0348338	TRUE
P10902	nadB	L-aspartate oxidase	1.1379	0.019984	TRUE
P10384	fadL	Long-chain fatty acid transport protein	1.13678	0.0112967	TRUE
P00370	gdhA	NADP-specific glutamate dehydrogenase	1.12801	0.0175467	TRUE
P0A8M6	yeeX	UPF0265 protein YeeX	1.12416	0.0223487
P0A912	pal	Peptidoglycan-associated lipoprotein	1.11481	0.0170074
P06715	gor	Glutathione reductase	1.11212	0.0127597	TRUE
P0A698	uvrA	UvrABC system protein A	1.11114	0.0459656
P26612	amyA	Cytoplasmic alpha-amylase	1.10911	0.0428776	TRUE
P08997	aceB	Malate synthase A	1.10697	0.0164	TRUE
P0ABC7	hflK	Modulator of FtsH protease HflK	1.10589	0.0114331
P0AB67	pntB	NAD(P) transhydrogenase subunit beta	1.09141	0.0126318	TRUE
P33195	gcvP	Glycine dehydrogenase (decarboxylating)	1.08381	0.0126523	TRUE
P33599	nuoC	NADH-quinone oxidoreductase subunit C/D	1.07859	0.0197766	TRUE
P15993	aroP	Aromatic amino acid transport protein AroP	1.06845	0.0125194	TRUE
P52061	rdgB	dITP/XTP pyrophosphatase	1.05465	0.0142693	TRUE
P0AAB4	ubiD	3-octaprenyl-4-hydroxybenzoate carboxy-lyase	1.05434	0.0135308	TRUE
P46889	ftsK	DNA translocase FtsK	1.04983	0.0469288
P0ABI4	corA	Magnesium transport protein CorA	1.04899	0.0282711	TRUE
P30958	mfd	Transcription-repair-coupling factor	1.04805	0.018213
P0A9J8	pheA	P-protein;Chorismate mutase;Prephenate dehydratase	1.04012	0.019986	TRUE
P33602	nuoG	NADH-quinone oxidoreductase subunit G	1.03613	0.0160066	TRUE
P0C0L7	proP	Proline/betaine transporter	1.02996	0.0169454	TRUE
P0A6F3	glpK	Glycerol kinase	1.02602	0.0486074	TRUE
P23909	mutS	DNA mismatch repair protein MutS	1.02417	0.0177059
P36683	acnB	Aconitate hydratase B	1.02384	0.0168297	TRUE
P0A8R0	rraA	Regulator of ribonuclease activity A	1.02098	0.0214185
P27249	glnD	Bifunctional uridylyltransferase/uridylyl-removing enzyme;[Protein-PII] uridylyltransferase;[Protein-PII]-UMP uridylyl-removing enzyme	0.977398	0.0197766	TRUE
P0AFG3	sucA	2-oxoglutarate dehydrogenase E1 component	0.969998	0.0264377	TRUE
P37749	wbbI	Beta-1,6-galactofuranosyltransferase WbbI	0.969228	0.01926	TRUE
P16676	cysA	Sulfate/thiosulfate import ATP-binding protein CysA	0.966093	0.0204494	TRUE
P06721	metC	Cystathionine beta-lyase MetC	0.963951	0.0201899	TRUE
P25516	acnA	Aconitate hydratase A	0.932939	0.0366507	TRUE
P0A991	fbaB	Fructose-bisphosphate aldolase class 1	0.909739	0.0297307	TRUE
P0C0V0	degP	Periplasmic serine endoprotease DegP	0.895069	0.0305284
P0A7A7	plsB	Glycerol-3-phosphate acyltransferase	0.888393	0.0242795	TRUE
P76558	maeB	NADP-dependent malic enzyme	0.882551	0.0309288	TRUE
P69786	ptsG	PTS system glucose-specific EIICB component;Glucose permease IIC component;Glucose-specific phosphotransferase enzyme IIB component	0.861639	0.0292047	TRUE
P25745	mnmA	tRNA-specific 2-thiouridylase MnmA	0.851768	0.0279505
P62601	treF	Cytoplasmic trehalase	0.833998	0.0443108	TRUE
P0ABB4	atpD	ATP synthase subunit beta	0.819426	0.0338554	TRUE
P0A6U3	mnmG	tRNA uridine 5-carboxymethylaminomethyl modification enzyme MnmG	0.805966	0.031742
P00968	carB	Carbamoyl-phosphate synthase large chain	0.784656	0.0357219	TRUE
P00864	ppc	Phosphoenolpyruvate carboxylase	0.706609	0.0460645	TRUE
P0AG90	secD	Protein translocase subunit SecD	0.693123	0.0482275
P02930	tolC	Outer membrane protein TolC	-0.72728	0.0481457	TRUE
P0AEE1	dcrB	Protein DcrB	-0.786375	0.0369502
P77804	ydgA	Protein YdgA	-0.790559	0.0338486
P22729	livM	High-affinity branched-chain amino acid transport system permease protein LivM	-0.793612	0.0338486	TRUE
P07117	putP	Sodium/proline symporter	-0.828417	0.0485607	TRUE
P76344	zinT	Metal-binding protein ZinT	-0.852972	0.0303083
P31224	acrB	Multidrug efflux pump subunit AcrB	-0.870879	0.0301633	TRUE
P0AA82	codB	Cytosine permease	-1.0069	0.0203051	TRUE
P15877	gcd	Quinoprotein glucose dehydrogenase	-1.02446	0.0157219	TRUE
P69805	manZ	Mannose permease IID component	-1.05312	0.0162957	TRUE
P0AFX9	rseB	Sigma-E factor regulatory protein RseB	-1.05759	0.0309288
P37624	rbbA	Ribosome-associated ATPase	-1.09504	0.0235644
P0AA99	yafK	Putative L,D-transpeptidase YafK	-1.12211	0.019604
P23865	prc	Tail-specific protease	-1.14971	0.0109336
P23847	dppA	Periplasmic dipeptide transport protein	-1.19684	0.011945	TRUE
P06971	fhuA	Ferrichrome-iron receptor	-1.2101	0.0090647	TRUE
P08395	sppA	Protease 4	-1.21817	0.0107084
P76507	yfdI	Uncharacterized protein YfdI	-1.22392	0.0202035
P16869	fhuE	FhuE receptor	-1.27578	0.03697	TRUE
P0AGC3	slt	Soluble lytic murein transglycosylase	-1.30255	0.0133086	TRUE
P37648	yhjJ	Protein YhjJ	-1.34132	0.0217506
P45464	lpoA	Penicillin-binding protein activator LpoA	-1.34141	0.00835922
P17315	cirA	Colicin I receptor	-1.35229	0.00649366	TRUE
P33136	mdoG	Glucans biosynthesis protein G	-1.35885	0.013792
A0A0G3HUT6	gsiB	Glutathione-binding protein GsiB	-1.41401	0.011945
P07018	tap	Methyl-accepting chemotaxis protein IV	-1.41908	0.0142925
P75818	ybjP	Uncharacterized lipoprotein YbjP	-1.4303	0.0184536
P37643	yhjE	Inner membrane metabolite transport protein YhjE	-1.52565	0.00579337
P02925	rbsB	D-ribose-binding periplasmic protein	-1.53711	0.0193954	TRUE
P0ADV7	mlaC	Probable phospholipid-binding protein MlaC	-1.54173	0.00623573
P66948	bepA	Beta-barrel assembly-enhancing protease	-1.54811	0.0185553
P08506	dacC	D-alanyl-D-alanine carboxypeptidase DacC	-1.58963	0.00498881	TRUE
P11454	entF	Enterobactin synthase component F	-1.61373	0.00500087	TRUE
P0AGB3	rpoH	RNA polymerase sigma factor RpoH	-1.62848	0.00473412
P52106	csgD	CsgBAC operon transcriptional regulatory protein	-1.65044	0.00617567
P0AFH2	oppB	Oligopeptide transport system permease protein OppB	-1.65387	0.00394197	TRUE
P33363	bglX	Periplasmic beta-glucosidase	-1.67439	0.00804832	TRUE
P0AFS9	mepM	Murein DD-endopeptidase MepM	-1.67933	0.0223487
P0C8J8	gatZ	D-tagatose-1,6-bisphosphate aldolase subunit GatZ	-1.68276	0.00508838	TRUE
P75937	flgE	Flagellar hook protein FlgE	-1.69046	0.0182169
P05825	fepA	Ferrienterobactin receptor	-1.70023	0.00316379	TRUE
P75780	fiu	Catecholate siderophore receptor Fiu	-1.71936	0.00542184	TRUE
P33940	mqo	Malate:quinone oxidoreductase	-1.76284	0.00485454	TRUE
P0AB06	ycbK	Uncharacterized protein YcbK	-1.78941	0.00586895
P0AAA1	yagU	Inner membrane protein YagU	-1.81131	0.00957722
P33235	flgK	Flagellar hook-associated protein 1	-1.84273	0.00349137
P0AFT2	yecS	Inner membrane amino-acid ABC transporter permease protein YecS	-1.84761	0.00277109	TRUE
P0A9S3	gatD	Galactitol-1-phosphate 5-dehydrogenase	-1.87594	0.00464167	TRUE
P24216	fliD	Flagellar hook-associated protein 2	-1.91883	0.00420972
P0AEE3	degS	Serine endoprotease DegS	-1.93277	0.00552141
P76578	yfhM	Uncharacterized lipoprotein YfhM	-1.95595	0.00239155
P0AET2	hdeB	Acid stress chaperone HdeB	-2.00531	0.00277286
P39099	degQ	Periplasmic pH-dependent serine endoprotease DegQ	-2.01944	0.0106557
P0ABT5	dusB	tRNA-dihydrouridine synthase B	-2.06154	0.00394737
P00892	ilvG	Acetolactate synthase isozyme 2 large subunit	-2.08184	0.00277109	TRUE
P06993	malT	HTH-type transcriptional regulator MalT	-2.10153	0.00221117
P33371	dusC	tRNA-dihydrouridine synthase C	-2.17947	0.00375952
P0AFV4	mepS	Murein DD-endopeptidase MepS/Murein LD-carboxypeptidase	-2.21602	0.00229267
P76319	yedL	Uncharacterized N-acetyltransferase YedL	-2.5472	0.00277109
P04128	fimA	Type-1 fimbrial protein, A chain	-3.07703	0.00133752
P21420	nmpC	Putative outer membrane porin protein NmpC	-3.28632	0.00187195
P37902	gltI	Glutamate/aspartate periplasmic-binding protein	-1.04769	0.0632216	TRUE
P04949	fliC	Flagellin	-0.944288	0.0747341
P31550	thiB	Thiamine-binding periplasmic protein	-0.930773	0.052247	TRUE
P30855	evgS	Sensor protein EvgS	-0.871835	0.0564896	TRUE
P39321	tamB	Translocation and assembly module TamB	-0.865953	0.0729457
P77376	ydgJ	Uncharacterized oxidoreductase YdgJ	-0.865768	0.0774356
P0AB98	atpB	ATP synthase subunit a	-0.859587	0.0896781	TRUE
P0AEB2	dacA	D-alanyl-D-alanine carboxypeptidase DacA	-0.850751	0.0609219	TRUE
P00936	cyaA	Adenylate cyclase	-0.807793	0.0517711	TRUE
P77774	bamB	Outer membrane protein assembly factor BamB	-0.763017	0.0649122
P23886	cydC	ATP-binding/permease protein CydC	-0.705751	0.0742327	TRUE
P39405	fhuF	Ferric iron reductase protein FhuF	-0.703328	0.124382	TRUE
P37194	slp	Outer membrane protein slp	-0.70192	0.113736
P42588	patA	Putrescine aminotransferase	-0.680277	0.113645	TRUE
P0A8K1	psd	Phosphatidylserine decarboxylase proenzyme;Phosphatidylserine decarboxylase alpha chain;Phosphatidylserine decarboxylase beta chain	-0.665953	0.0510332	TRUE
P61714	ribE	6,7-dimethyl-8-ribityllumazine synthase	-0.64122	0.114273	TRUE
P32695	dusA	tRNA-dihydrouridine synthase A	-0.634944	0.06136
P0AD68	ftsI	Peptidoglycan synthase FtsI	-0.621049	0.0832581	TRUE
P0CE65	JW5951;JW5936;JW5935;JW5928;JW5914;JW5895;JW1882;insH11;insH10;insH9;insH8;insH7;insH6;insH4;insH3;insH2;insH1;insH5	Transposase InsH for insertion sequence element IS5-18;Transposase InsH for insertion sequence element IS5-17;Transposase InsH for insertion sequence element IS5-16;Transposase InsH for insertion sequence element IS5-15;Transposase InsH for insertion sequence element IS5-14;Transposase InsH for insertion sequence element IS5-13;Transposase InsH for insertion sequence element IS5-12;Transposase In…	-0.620171	0.0851838
P0AFF2	nupC	Nucleoside permease NupC	-0.6189	0.0656494	TRUE
P0ABJ9	cydA	Cytochrome bd-I ubiquinol oxidase subunit 1	-0.594993	0.0792256	TRUE
P0AA47	plaP	Low-affinity putrescine importer PlaP	-0.57057	0.153814
P23843	oppA	Periplasmic oligopeptide-binding protein	-0.568251	0.0888789	TRUE
P62395	secM	Secretion monitor	-0.560331	0.140504
P19934	tolA	Protein TolA	-0.548802	0.0901801
P14294	topB	DNA topoisomerase 3	-0.530721	0.115871
P07648	recC	RecBCD enzyme subunit RecC	-0.518279	0.181869
P02918	mrcA	Penicillin-binding protein 1A;Penicillin-insensitive transglycosylase;Penicillin-sensitive transpeptidase	-0.508676	0.201252	TRUE
P15078	cstA	Carbon starvation protein A	-0.499356	0.236904
P0AEJ2	entC	Isochorismate synthase EntC	-0.490797	0.148593	TRUE
P77348	mppA	Periplasmic murein peptide-binding protein	-0.474011	0.202891	TRUE
P69831	gatC	Galactitol permease IIC component	-0.464408	0.159619	TRUE
P04816	livK	Leucine-specific-binding protein	-0.463978	0.153536	TRUE
P0A9K9	slyD	FKBP-type peptidyl-prolyl cis-trans isomerase SlyD	-0.453507	0.150793
P0AEU0	hisJ	Histidine-binding periplasmic protein	-0.452495	0.191737	TRUE
P69776	lpp	Major outer membrane lipoprotein Lpp	-0.414962	0.166236	TRUE
P0AD96	livJ	Leu/Ile/Val-binding protein	-0.413112	0.199552	TRUE
P0AAE0	cycA	D-serine/D-alanine/glycine transporter	-0.396021	0.193548	TRUE
P0CK95	yghJ	Putative lipoprotein AcfD homolog	-0.375623	0.236904
P09551	argT	Lysine/arginine/ornithine-binding periplasmic protein	-0.373414	0.255929	TRUE
P64596	yraP	Uncharacterized protein YraP	-0.371465	0.250934
P0AEX3	kgtP	Alpha-ketoglutarate permease	-0.347657	0.239489	TRUE
P77338	mscK	Mechanosensitive channel MscK	-0.345703	0.287274
P77748	ydiJ	Uncharacterized protein YdiJ	-0.332078	0.255815
P09831	gltB	Glutamate synthase [NADPH] large chain	-0.331489	0.247001	TRUE
P0A847	tgt	Queuine tRNA-ribosyltransferase	-0.322608	0.28215
P76116	yncE	Uncharacterized protein YncE	-0.321209	0.304577
P52647	ydbK	Probable pyruvate-flavodoxin oxidoreductase	-0.317751	0.269416	TRUE
P16926	mreC	Cell shape-determining protein MreC	-0.303304	0.292187
P33650	feoB	Ferrous iron transport protein B	-0.290508	0.324866	TRUE
P0A725	lpxC	UDP-3-O-[3-hydroxymyristoyl] N-acetylglucosamine deacetylase	-0.28175	0.331867	TRUE
P31433	yicH	Uncharacterized protein YicH	-0.275863	0.320718
P0AD42	pgpC	Phosphatidylglycerophosphatase C	-0.26034	0.498502
P11557	damX	Cell division protein DamX	-0.254198	0.357603
P09546	putA	Bifunctional protein PutA;Proline dehydrogenase;Delta-1-pyrroline-5-carboxylate dehydrogenase	-0.253087	0.388746	TRUE
P0AC02	bamD	Outer membrane protein assembly factor BamD	-0.236252	0.388746
P02919	mrcB	Penicillin-binding protein 1B;Penicillin-insensitive transglycosylase;Penicillin-sensitive transpeptidase	-0.233663	0.407813	TRUE
P0ADS6	yggE	Uncharacterized protein YggE	-0.222213	0.361767
P37626	yhiI	Uncharacterized protein YhiI	-0.221261	0.559048
P0AG93	secF	Protein translocase subunit SecF	-0.220549	0.424934
P39285	mscM	Miniconductance mechanosensitive channel MscM	-0.216918	0.431319
P0A855	tolB	Protein TolB	-0.212138	0.453975
P0AF52	ghxP	Guanine/hypoxanthine permease GhxP	-0.205864	0.456736
P09169	ompT	Protease 7	-0.205431	0.456941
P0A940	bamA	Outer membrane protein assembly factor BamA	-0.181014	0.502927
P10378	entE	Enterobactin synthase component E	-0.178558	0.504862	TRUE
P0AFD4	nuoH	NADH-quinone oxidoreductase subunit H	-0.170262	0.479115	TRUE
P40120	mdoD	Glucans biosynthesis protein D	-0.162036	0.515942
P39838	rcsD	Phosphotransferase RcsD	-0.0915075	0.690029	TRUE
P0AEQ3	glnH	Glutamine-binding periplasmic protein	-0.0880477	0.641478	TRUE
P0AE06	acrA	Multidrug efflux pump subunit AcrA	-0.0858787	0.726978	TRUE
P0CB39	eptC	Phosphoethanolamine transferase EptC	-0.078453	0.660014	TRUE
P0AEL6	fepB	Ferrienterobactin-binding periplasmic protein	-0.0620871	0.512249	TRUE
P0A903	bamC	Outer membrane protein assembly factor BamC	-0.056077	0.804215
P10443	dnaE	DNA polymerase III subunit alpha	-0.0182416	0.879379	TRUE
P0AEM9	fliY	Cystine-binding periplasmic protein	-0.0140485	0.806371
P46837	yhgF	Protein YhgF	-0.000997702	0.973257
P36979	rlmN	Dual-specificity RNA methyltransferase RlmN	0.00459356	0.997412
P0AFD6	nuoI	NADH-quinone oxidoreductase subunit I	0.0333914	0.571092	TRUE
P06129	btuB	Vitamin B12 transporter BtuB	0.0486053	0.910891	TRUE
P24242	ascG	HTH-type transcriptional regulator AscG	0.0575914	0.851777
P31133	potF	Putrescine-binding periplasmic protein	0.0767651	0.519619	TRUE
P39172	znuA	High-affinity zinc uptake system protein ZnuA	0.102607	0.722589	TRUE
P31064	yedE	UPF0394 inner membrane protein YedE	0.108214	0.771231
P0AFA7	nhaB	Na(+)/H(+) antiporter NhaB	0.119243	0.906518	TRUE
P0AGK1	ubiA	4-hydroxybenzoate octaprenyltransferase	0.120183	0.638959	TRUE
P04846	nlpA	Lipoprotein 28	0.122445	0.750652
P31554	lptD	LPS-assembly protein LptD	0.125204	0.714906
P0ADT2	ygiB	UPF0441 protein YgiB	0.144291	0.864221
P77730	ydcR	Uncharacterized HTH-type transcriptional regulator YdcR	0.149421	0.748683
P0ADK0	yiaF	Uncharacterized protein YiaF	0.156554	0.702981
P0AFJ7	pitA	Low-affinity inorganic phosphate transporter 1	0.15773	0.77686	TRUE
P02931	ompF	Outer membrane protein F	0.183937	0.506157	TRUE
P0A917	ompX	Outer membrane protein X	0.212445	0.609844
P07363	cheA	Chemotaxis protein CheA	0.264573	0.385084	TRUE
P07024	ushA	Protein UshA;UDP-sugar hydrolase;5-nucleotidase	0.271241	0.903978	TRUE
P10100	rlpA	Rare lipoprotein A	0.27798	0.77686
P0AB58	lapB	Lipopolysaccharide assembly protein B	0.290317	0.296856
P0AC86	glgP	Glycogen phosphorylase	0.296411	0.380637	TRUE
P0AG00	wzzE	Lipopolysaccharide biosynthesis protein WzzE	0.305314	0.374431	TRUE
P0AFK9	potD	Spermidine/putrescine-binding periplasmic protein	0.305444	0.73755	TRUE
P77529	ydjN	Uncharacterized symporter YdjN	0.317453	0.532376
P0ABH9	clpA	ATP-dependent Clp protease ATP-binding subunit ClpA	0.341462	0.252794
P36771	lrhA	Probable HTH-type transcriptional regulator LrhA	0.346981	0.253417
P0ABB8	mgtA	Magnesium-transporting ATPase, P-type 1	0.361664	0.242716	TRUE
P0AB24	efeO	Iron uptake system component EfeO	0.370011	0.968755
P64588	yqjI	Transcriptional regulator YqjI	0.370204	0.28484
P02942	tsr	Methyl-accepting chemotaxis protein I	0.372267	0.755341
P36649	cueO	Blue copper oxidase CueO	0.380731	0.707915	TRUE
P37349	dhaM	PTS-dependent dihydroxyacetone kinase, phosphotransferase subunit DhaM;Phosphocarrier protein HPr;Phosphotransferase enzyme IIA component	0.389041	0.508211	TRUE
P15047	entA	2,3-dihydro-2,3-dihydroxybenzoate dehydrogenase	0.393975	0.808967	TRUE
P77293	yfdH	Bactoprenol glucosyl transferase homolog from prophage CPS-53	0.402855	0.261034
P76027	oppD	Oligopeptide transport ATP-binding protein OppD	0.412267	0.424934	TRUE
P69910	gadA;gadB	Glutamate decarboxylase alpha;Glutamate decarboxylase beta	0.425513	0.256747	TRUE
P39401	mdoB	Phosphoglycerol transferase I	0.441818	0.348689
P37177	ptsP	Phosphoenolpyruvate-protein phosphotransferase PtsP	0.443011	0.15831	TRUE
P0A935	mltA	Membrane-bound lytic murein transglycosylase A	0.455368	0.779483	TRUE
P04825	pepN	Aminopeptidase N	0.486807	0.200115	TRUE
P0ABN5	dcuA	Anaerobic C4-dicarboxylate transporter DcuA	0.489953	0.242262	TRUE
P16700	cysP	Thiosulfate-binding protein	0.491903	0.27089	TRUE
P0ABU7	exbB	Biopolymer transport protein ExbB	0.500875	0.793181	TRUE
P13445	rpoS	RNA polymerase sigma factor RpoS	0.50165	0.286597
P13009	metH	Methionine synthase	0.512088	0.16443	TRUE
P0AAS0	ylaC	Inner membrane protein YlaC	0.512674	0.696292
P62517	mdoH	Glucans biosynthesis glucosyltransferase H	0.519611	0.14971
P09391	glpG	Rhomboid protease GlpG	0.525087	0.472588
P15254	purL	Phosphoribosylformylglycinamidine synthase	0.529192	0.0993448	TRUE
P24188	yceA	UPF0176 protein YceA	0.548547	0.884684
P0ABI8	cyoB	Cytochrome bo(3) ubiquinol oxidase subunit 1	0.564266	0.27737	TRUE
P06996	ompC	Outer membrane protein C	0.565233	0.128994	TRUE
P77171	ydcI	Uncharacterized HTH-type transcriptional regulator YdcI	0.568675	0.14737
P0A910	ompA	Outer membrane protein A	0.572461	0.184459	TRUE
P76403	yegQ	Uncharacterized protease YegQ	0.624861	0.0901352
P0AES4	gyrA	DNA gyrase subunit A	0.63539	0.0755897
P0ABZ6	surA	Chaperone SurA	0.6443	0.155904
P64604	mlaD	Probable phospholipid ABC transporter-binding protein MlaD	0.662378	0.919866	TRUE
P00561	thrA	Bifunctional aspartokinase/homoserine dehydrogenase 1;Aspartokinase;Homoserine dehydrogenase	0.662729	0.0526394	TRUE
P0AAT4	ybdG	Miniconductance mechanosensitive channel YbdG	0.667297	0.103466
P30137	thiE	Thiamine-phosphate synthase	0.69971	0.0883629	TRUE
P29744	flgL	Flagellar hook-associated protein 3	0.703911	0.0747341
P0AFW2	rmf	Ribosome modulation factor	0.70593	0.377127
P77522	sufB	FeS cluster assembly protein SufB	0.714624	0.137868	TRUE
P31806	nnr	Bifunctional NAD(P)H-hydrate repair enzyme Nnr;ADP-dependent (S)-NAD(P)H-hydrate dehydratase;NAD(P)H-hydrate epimerase	0.718782	0.0734808	TRUE
P77552	ydhQ	Uncharacterized protein YdhQ	0.718961	0.132571
P05824	recN	DNA repair protein RecN	0.721046	0.305929
P0AAX8	ybiS	Probable L,D-transpeptidase YbiS	0.721518	0.920909
P77581	astC	Succinylornithine transaminase	0.745509	0.491844	TRUE
P0AEF8	dppB	Dipeptide transport system permease protein DppB	0.756089	0.176629	TRUE
P24171	dcp	Peptidyl-dipeptidase dcp	0.759216	0.0682848
P76002	pliG	Inhibitor of g-type lysozyme	0.760894	0.702495
P07017	tar	Methyl-accepting chemotaxis protein II	0.764459	0.128739
P36929	rsmB	Ribosomal RNA small subunit methyltransferase B	0.768583	0.0564896
P0AE12	amn	AMP nucleosidase	0.792076	0.0647681	TRUE
P30870	glnE	Glutamate-ammonia-ligase adenylyltransferase	0.793178	0.171474	TRUE
P0A6J5	dadA	D-amino acid dehydrogenase	0.825795	0.205679	TRUE
P0AEH3	elaA	Protein ElaA	0.830817	0.24741
P77674	prr	Gamma-aminobutyraldehyde dehydrogenase	0.834945	0.232288	TRUE
P00550	mtlA	PTS system mannitol-specific EIICBA component;Mannitol permease IIC component;Mannitol-specific phosphotransferase enzyme IIB component;Mannitol-specific phosphotransferase enzyme IIA component	0.845446	0.745544	TRUE
P0ABD3	bfr	Bacterioferritin	0.845845	0.248696	TRUE
P62617	ispF	2-C-methyl-D-erythritol 2,4-cyclodiphosphate synthase	0.883966	0.061422	TRUE
P0AGM7	uraA	Uracil permease	0.920754	0.169663	TRUE
P76576	yfgM	UPF0070 protein YfgM	0.935429	0.748298
P0A927	tsx	Nucleoside-specific channel-forming protein tsx	0.936823	0.180428	TRUE
P31134	potG	Putrescine transport ATP-binding protein PotG	1.00038	0.0906998	TRUE
P23871	hemH	Ferrochelatase	1.01489	0.761174	TRUE
P0AG78	sbp	Sulfate-binding protein	1.0362	0.288631	TRUE
P0AFH8	osmY	Osmotically-inducible protein Y	1.05991	0.0685135
P0ADA1	tesA	Acyl-CoA thioesterase I	1.06795	0.113035	TRUE
P0ADA5	yajG	Uncharacterized lipoprotein YajG	1.11292	0.331718
P0AGG8	tldD	Metalloprotease TldD	1.13635	0.075464
P0A790	panD	Aspartate 1-decarboxylase;Aspartate 1-decarboxylase beta chain;Aspartate 1-decarboxylase alpha chain	1.1688	0.103751	TRUE
P76177	ydgH	Protein YdgH	1.20671	0.114119
P08956	hsdR	Type I restriction enzyme EcoKI R protein	1.22773	0.1744
P0ABU9	tolQ	Protein TolQ	1.24214	0.0531923
P15005	mcrB	5-methylcytosine-specific restriction enzyme B	1.32022	0.181873
P05458	ptrA	Protease 3	1.39598	0.768895	TRUE
P13039	fes	Enterochelin esterase	1.40109	0.937775	TRUE
P77808	yfaY	NMN amidohydrolase-like protein YfaY	1.47356	0.132002
P06710	dnaX	DNA polymerase III subunit tau	1.47553	0.0787816	TRUE
P00904	trpGD	Bifunctional protein TrpGD;Anthranilate synthase component 2;Anthranilate phosphoribosyltransferase	1.47879	0.0933543	TRUE
P37647	kdgK	2-dehydro-3-deoxygluconokinase	1.4843	0.150793	TRUE
P23894	htpX	Protease HtpX	1.4913	0.0557605
P37750	wbbJ	Putative lipopolysaccharide biosynthesis O-acetyl transferase WbbJ	1.49218	0.431319	TRUE
P30140	thiH	2-iminoacetate synthase	1.5031	0.051383	TRUE
P0ACN7	cytR	HTH-type transcriptional repressor CytR	1.51559	0.121837
P15770	aroE	Shikimate dehydrogenase (NADP(+))	1.55223	0.133031	TRUE
P46130	ybhC	Putative acyl-CoA thioester hydrolase YbhC	1.60241	0.462052	TRUE
P23908	argE	Acetylornithine deacetylase	1.72897	0.0788035	TRUE
P39337	yjgM	Uncharacterized N-acetyltransferase YjgM	1.77877	0.416564
P15067	glgX	Glycogen debranching enzyme	1.78552	0.0738759	TRUE
P24232	hmp	Flavohemoprotein	1.96004	0.318125	TRUE
P0A823	sfsA	Sugar fermentation stimulation protein A	1.96393	0.0648512
Q93K97	nudF	ADP-ribose pyrophosphatase	2.0084	0.0914199	TRUE
P56262	ysgA	Putative carboxymethylenebutenolidase	2.01135	0.0706614	TRUE
P77649	ydiU	UPF0061 protein YdiU	2.03726	0.181071
P60293	mukF	Chromosome partition protein MukF	2.04979	0.059946
P0ACL2	exuR	Exu regulon transcriptional regulator	2.08452	0.121521
P0ADE4	tamA	Translocation and assembly module TamA	2.20692	0.938263
P61316	lolA	Outer-membrane lipoprotein carrier protein	2.30792	0.283913
P18392	rstB	Sensor protein RstB	2.32643	0.145839	TRUE
P25906	ydbC	Putative oxidoreductase YdbC	2.3825	0.305969
P0ADP2	yigI	Uncharacterized protein YigI	2.41371	0.272529
P76245	yeaP	Probable diguanylate cyclase YeaP	2.43417	0.0775556	TRUE
P0AG82	pstS	Phosphate-binding protein PstS	2.44996	0.928161	TRUE
P0A9K1	phoH	Protein PhoH	2.4893	0.0506877
P0A8D0	nrdR	Transcriptional repressor NrdR	2.51136	0.0590795
P77444	sufS	Cysteine desulfurase	2.608	0.0511068	TRUE
P24205	lpxM	Lipid A biosynthesis myristoyltransferase	2.65208	0.0670597	TRUE
P71298	intF	Putative prophage CP4-6 integrase	2.65362	0.0517538
P0AEU7	skp	Chaperone protein Skp	2.68679	0.0578289
P64564	yggT	Uncharacterized protein YggT	2.85636	0.0980221
P00926	dsdA	D-serine dehydratase	2.95074	0.0579564	TRUE
P27829	wecC	UDP-N-acetyl-D-mannosamine dehydrogenase	3.06228	0.0747341	TRUE
P22939	ispA	Farnesyl diphosphate synthase	3.29533	0.131482	TRUE
Q46868	yqiC	Uncharacterized protein YqiC	3.40033	0.10586
P64585	yqjE	Inner membrane protein YqjE	3.52562	0.0813857
P18956	ggt	Gamma-glutamyltranspeptidase;Gamma-glutamyltranspeptidase large chain;Gamma-glutamyltranspeptidase small chain	3.60581	0.287274	TRUE
P0AEX9	malE	Maltose-binding periplasmic protein	3.83653	0.821688	TRUE
P37650	bcsC	Cellulose synthase operon protein C	3.83889	0.114497
P0A9J4	panE	2-dehydropantoate 2-reductase	4.65284	0.0924064	TRUE

## Sheet: 800
Protein IDs	Protein names	Gene names	Log2 +UVC/-UVC	p Value adjusted
P68679	rpsU	30S ribosomal protein S21	6.87722	0.000155207
P0A6A8	acpP	Acyl carrier protein	6.68017	0.000207266
P69913	csrA	Carbon storage regulator	6.61823	0.00398589
P0A972	cspE	Cold shock-like protein CspE	5.99308	0.000155207
P0A6X3	hfq	RNA-binding protein Hfq	5.94354	0.000155207
P0A7T7	rpsR	30S ribosomal protein S18	5.85142	0.000155207
P02359	rpsG	30S ribosomal protein S7	5.60446	0.000155207
P0ADZ0	rplW	50S ribosomal protein L23	5.56612	0.000155207
P0A7M9	rpmE	50S ribosomal protein L31	5.41379	0.000155207
P0A9Y6	cspC	Cold shock-like protein CspC	5.39818	0.000155207
P60723	rplD	50S ribosomal protein L4	5.25671	0.0003286
P0A7R9	rpsK	30S ribosomal protein S11	5.16192	0.000155207
P0A7S9	rpsM	30S ribosomal protein S13	5.00062	0.000155207
P0A7M2	rpmB	50S ribosomal protein L28	4.97168	0.000155207
P0A832	smpB	SsrA-binding protein	4.9603	0.000155207
P61175	rplV	50S ribosomal protein L22	4.75635	0.000155207
P0A707	infC	Translation initiation factor IF-3;Translation initiation factor IF-3, N-terminally processed;Translation initiation factor IF-3S	4.72938	0.000155207
P45577	proQ	RNA chaperone ProQ	4.70051	0.000155207
P0A7W1	rpsE	30S ribosomal protein S5	4.62974	0.000155207
P0A7G2	rbfA	Ribosome-binding factor A	4.62379	0.000155207
P0AG67	rpsA	30S ribosomal protein S1	4.60583	0.000155207
P0C018	rplR	50S ribosomal protein L18	4.58801	0.000155207
P0AFG0	nusG	Transcription termination/antitermination protein NusG	4.55382	0.000182038
P0A7V3	rpsC	30S ribosomal protein S3	4.48785	0.000155207
P37188	gatB	Galactitol-specific phosphotransferase enzyme IIB component	4.45	0.000155207
P0ADZ7	yajC	UPF0092 membrane protein YajC	4.43803	0.000182038
P69222	infA	Translation initiation factor IF-1	4.43645	0.000155207
P0A7M6	rpmC	50S ribosomal protein L29	4.4062	0.000207266
P37765	rluB	Ribosomal large subunit pseudouridine synthase B	4.30908	0.000155207
P0AG59	rpsN	30S ribosomal protein S14	4.27773	0.000208204
P0ACJ8	crp	cAMP-activated global transcriptional regulator CRP	4.21237	0.000155207
P0A6Y1	ihfB	Integration host factor subunit beta	4.17802	0.000291335
P0AB28	yceD	Uncharacterized protein YceD	4.14845	0.000155207
P0ADY7	rplP	50S ribosomal protein L16	4.14031	0.000155207
P0AA25	trxA	Thioredoxin-1	4.11727	0.000155207
P05055	pnp	Polyribonucleotide nucleotidyltransferase	4.06577	0.000155207
P0ADK8	yibL	Uncharacterized protein YibL	4.0582	0.000182038
P0ADN2	yifE	UPF0438 protein YifE	4.0511	0.000155207
P0A780	nusB	N utilization substance protein B	4.0233	0.000192301
P0A7U7	rpsT	30S ribosomal protein S20	4.02103	0.000182038
P0A7U3	rpsS	30S ribosomal protein S19	4.01918	0.000182038
P0AG99	secG	Protein-export membrane protein SecG	4.01371	0.000182038
P0AA39	rluC	Ribosomal large subunit pseudouridine synthase C	4.00874	0.000182038
P61949	fldA	Flavodoxin-1	4.00734	0.00035007
P76256	tsaB	tRNA threonylcarbamoyladenosine biosynthesis protein TsaB	3.87496	0.000770858
P0ADY3	rplN	50S ribosomal protein L14	3.85407	0.00018594
P60422	rplB	50S ribosomal protein L2	3.83484	0.000155207
P0A9A9	fur	Ferric uptake regulation protein	3.82928	0.000254165
P0AG86	secB	Protein-export protein SecB	3.82531	0.00032203
P0AGE0	ssb	Single-stranded DNA-binding protein	3.81965	0.000390033
P0A7J7	rplK	50S ribosomal protein L11	3.80638	0.000182038
P0AEH5	elaB	Protein ElaB	3.80608	0.000576865
P0ACC3	erpA	Iron-sulfur cluster insertion protein ErpA	3.78739	0.000182038
P0A8A0	yebC	Probable transcriptional regulatory protein YebC	3.78654	0.000208271
P0ABS1	dksA	RNA polymerase-binding transcription factor DksA	3.78269	0.000235833
P0AED0	uspA	Universal stress protein A	3.75514	0.000184884
P0A7V8	rpsD	30S ribosomal protein S4	3.74176	0.000155207
P0AC62	grxC	Glutaredoxin-3	3.72627	0.00017709
P0ACJ0	lrp	Leucine-responsive regulatory protein	3.723	0.000182038
P0AC69	grxD	Glutaredoxin-4	3.7053	0.00259411
P77718	thiI	tRNA sulfurtransferase	3.70463	0.00015695
P08245	yciH	Uncharacterized protein YciH	3.69637	0.000624823
P0AD05	yecA	Uncharacterized protein YecA	3.67728	0.000903361
P0ACD4	iscU	Iron-sulfur cluster assembly scaffold protein IscU	3.66067	0.000182038
P0A7X3	rpsI	30S ribosomal protein S9	3.6424	0.000254165
P0A7L8	rpmA	50S ribosomal protein L27	3.61262	0.000181608
P0A7R5	rpsJ	30S ribosomal protein S10	3.6063	0.000182038
P0A6P7	engB	Probable GTP-binding protein EngB	3.58023	0.000208204
P0A7L3	rplT	50S ribosomal protein L20	3.56322	0.000192301
P0A805	frr	Ribosome-recycling factor	3.55199	0.000192301
P02358	rpsF	30S ribosomal protein S6;30S ribosomal protein S6, fully modified isoform;30S ribosomal protein S6, non-modified isoform	3.53835	0.000182038
P24251	crl	Sigma factor-binding protein Crl	3.53816	0.000387343
P0ACG1	stpA	DNA-binding protein StpA	3.5196	0.000182038
P0A850	tig	Trigger factor	3.50035	0.000208204
P0A7N4	rpmF	50S ribosomal protein L32	3.47981	0.00200842
P0ACF8	hns	DNA-binding protein H-NS	3.43421	0.00018594
Q57261	truD	tRNA pseudouridine synthase D	3.42463	0.000199477
P69828	gatA	Galactitol-specific phosphotransferase enzyme IIA component	3.41689	0.000593431
P63020	nfuA	Fe/S biogenesis protein NfuA	3.38722	0.000188753
P60785	lepA	Elongation factor 4	3.38497	0.000182038
P0DMC7	rcsB	Transcriptional regulatory protein RcsB	3.38199	0.000233124
P0ABF1	pcnB	Poly(A) polymerase I	3.38069	0.000182038
P0ACA3	sspA	Stringent starvation protein A	3.35817	0.000583947
P0A7W7	rpsH	30S ribosomal protein S8	3.35284	0.000182038
P0AA43	rsuA	Ribosomal small subunit pseudouridine synthase A	3.33799	0.000192577
P0A7S3	rpsL	30S ribosomal protein S12	3.32094	0.000182038
P60906	hisS	Histidine--tRNA ligase	3.3002	0.000254165
P0ADE6	ygaU	Uncharacterized protein YgaU	3.30013	0.000188753
P08622	dnaJ	Chaperone protein DnaJ	3.28135	0.0003286
P0A9Q1	arcA;arcA2	Aerobic respiration control protein ArcA	3.26924	0.000192301
P33643	rluD	Ribosomal large subunit pseudouridine synthase D	3.26567	0.000192301
P02413	rplO	50S ribosomal protein L15	3.26081	0.000291335
P0ADG4	suhB	Inositol-1-monophosphatase	3.25798	0.000192301
P0A6N4	efp	Elongation factor P	3.25192	0.000207266
P0A873	trmD	tRNA (guanine-N(1)-)-methyltransferase	3.25129	0.00134763
P06616	era	GTPase Era	3.25101	0.000291335
P60390	rsmH	Ribosomal RNA small subunit methyltransferase H	3.24565	0.000329589
P0ABE9	cynT	Carbonic anhydrase 1	3.23461	0.000992083
P45578	luxS	S-ribosylhomocysteine lyase	3.22979	0.00035007
P60340	truB	tRNA pseudouridine synthase B	3.22513	0.000199477
P0AGK4	yhbY	RNA-binding protein YhbY	3.22421	0.000226889
P0A8P3	yggX	Probable Fe(2+)-trafficking protein	3.21561	0.000303397
P0ACR9	mprA	Transcriptional repressor MprA	3.21446	0.00626284
P06992	rsmA	Ribosomal RNA small subunit methyltransferase A	3.19759	0.000254165
P00962	glnS	Glutamine--tRNA ligase	3.18755	0.000207266
P0A7F3	pyrI	Aspartate carbamoyltransferase regulatory chain	3.18354	0.00024662
P0AG30	rho	Transcription termination factor Rho	3.18221	0.000199477
P0A746	msrB	Peptide methionine sulfoxide reductase MsrB	3.16189	0.00125426
P76298	flhA	Flagellar biosynthesis protein FlhA	3.15962	0.000271601
P0A7N9	rpmG	50S ribosomal protein L33	3.12484	0.00146368
P64581	yqjD	Uncharacterized protein YqjD	3.09659	0.000501166
P0ACF0	hupA	DNA-binding protein HU-alpha	3.09507	0.000583947
P0A7D7	purC	Phosphoribosylaminoimidazole-succinocarboxamide synthase	3.07393	0.000576865
P0ABT2	dps	DNA protection during starvation protein	3.06894	0.000501166
P0A8J8	rhlB	ATP-dependent RNA helicase RhlB	3.06447	0.000291335
P0AGJ9	tyrS	Tyrosine--tRNA ligase	3.05103	0.000208204
P15070	fliN	Flagellar motor switch protein FliN	3.04265	0.000299662
P13001	bioH	Pimeloyl-[acyl-carrier protein] methyl ester esterase	3.04254	0.00106369
P00960	glyQ	Glycine--tRNA ligase alpha subunit	3.02784	0.00035007
P75915	ycdY	Chaperone protein YcdY	3.01453	0.000271601
P0A951	speG	Spermidine N(1)-acetyltransferase	3.01083	0.000593431
P0A6X7	ihfA	Integration host factor subunit alpha	3.00762	0.000745336
P0AEG4	dsbA	Thiol:disulfide interchange protein DsbA	2.97658	0.000529692
P0A9L3	fklB	FKBP-type 22 kDa peptidyl-prolyl cis-trans isomerase	2.97495	0.000349964
P0AEZ9	moaB	Molybdenum cofactor biosynthesis protein B	2.96789	0.000274576
P0A9P6	deaD	ATP-dependent RNA helicase DeaD	2.95965	0.000226889
P23836	phoP	Transcriptional regulatory protein PhoP	2.95506	0.000208364
P0A6P5	der	GTPase Der	2.94873	0.0003286
P0A7A9	ppa	Inorganic pyrophosphatase	2.94598	0.00086733
P30850	rnb	Exoribonuclease 2	2.93895	0.00024662
P0AFY8	seqA	Negative modulator of initiation of replication	2.93379	0.00024662
P0AC81	gloA	Lactoylglutathione lyase	2.92239	0.00387148
P0AAC8	iscA	Iron-binding protein IscA	2.91999	0.000576865
P00959	metG	Methionine--tRNA ligase	2.918	0.000226889
P04805	gltX	Glutamate--tRNA ligase	2.90521	0.000299662
P0ABU2	ychF	Ribosome-binding ATPase YchF	2.89917	0.000233124
P07649	truA	tRNA pseudouridine synthase A	2.89794	0.00024662
P0AG55	rplF	50S ribosomal protein L6	2.89258	0.00024662
P0A6D7	aroK	Shikimate kinase 1	2.88183	0.000318784
P0A8N3	lysS	Lysine--tRNA ligase	2.88084	0.000291335
P0AGD7	ffh	Signal recognition particle protein	2.869	0.000303397
P25746	hflD	High frequency lysogenization protein HflD	2.86849	0.000387343
P68919	rplY	50S ribosomal protein L25	2.86475	0.00026317
P0AE08	ahpC	Alkyl hydroperoxide reductase subunit C	2.86103	0.000254165
P24255	rpoN	RNA polymerase sigma-54 factor	2.84727	0.000576865
P75829	ybjX	Uncharacterized protein YbjX	2.83442	0.000782283
P0AAR3	ybaK	Cys-tRNA(Pro)/Cys-tRNA(Cys) deacylase YbaK	2.83439	0.01015
P0AD24	yejL	UPF0352 protein YejL	2.8341	0.000265916
P0A763	ndk	Nucleoside diphosphate kinase	2.83229	0.000313812
P0A8A2	yeeN	Probable transcriptional regulatory protein YeeN	2.82852	0.000291335
P75876	rlmI	Ribosomal RNA large subunit methyltransferase I	2.81592	0.00024662
P0A8I5	trmB	tRNA (guanine-N(7)-)-methyltransferase	2.8096	0.000308693
P0A744	msrA	Peptide methionine sulfoxide reductase MsrA	2.79682	0.00193823
P0A7V0	rpsB	30S ribosomal protein S2	2.79492	0.000340091
P30138	thiF	Sulfur carrier protein ThiS adenylyltransferase	2.78927	0.000782283
P00582	polA	DNA polymerase I	2.77983	0.000303397
P0AC19	folX	D-erythro-7,8-dihydroneopterin triphosphate epimerase	2.77454	0.000310978
P11875	argS	Arginine--tRNA ligase	2.77395	0.000322718
P30126	leuD	3-isopropylmalate dehydratase small subunit	2.7584	0.000291335
P0A9F1	mntR	Transcriptional regulator MntR	2.74103	0.00117355
P07813	leuS	Leucine--tRNA ligase	2.72665	0.000340091
P0AAI9	fabD	Malonyl CoA-acyl carrier protein transacylase	2.71497	0.000407343
P14081	selB	Selenocysteine-specific elongation factor	2.71486	0.000953612
P0A6R3	fis	DNA-binding protein Fis	2.70962	0.000308693
P62399	rplE	50S ribosomal protein L5	2.70488	0.000265916
P0ACF4	hupB	DNA-binding protein HU-beta	2.69876	0.000745336
P21507	srmB	ATP-dependent RNA helicase SrmB	2.69705	0.000303397
P0ACP7	purR	HTH-type transcriptional repressor PurR	2.69676	0.000814148
P75874	yccU	Uncharacterized protein YccU	2.69432	0.000759172
P08179	purN	Phosphoribosylglycinamide formyltransferase	2.6829	0.000467929
P0A7G6	recA	Protein RecA	2.68135	0.000303702
P39199	prmB	50S ribosomal protein L3 glutamine methyltransferase	2.67999	0.00214106
P67080	yggS	UPF0001 protein YggS	2.67844	0.000270016
P35340	ahpF	Alkyl hydroperoxide reductase subunit F	2.6734	0.000759172
P23882	fmt	Methionyl-tRNA formyltransferase	2.67067	0.000520867
P0A7Y0	rnc	Ribonuclease 3	2.6671	0.000624823
P39406	rsmC	Ribosomal RNA small subunit methyltransferase C	2.66135	0.000291335
P0AFF6	nusA	Transcription termination/antitermination protein NusA	2.65856	0.000312908
P0AEM6	fliA	RNA polymerase sigma factor FliA	2.65533	0.000384352
P0ACY1	ydjA	Putative NAD(P)H nitroreductase YdjA	2.65338	0.000593431
P08312	pheS	Phenylalanine--tRNA ligase alpha subunit	2.64111	0.000355579
P62768	yaeH	UPF0325 protein YaeH	2.63906	0.000577871
P52697	pgl	6-phosphogluconolactonase	2.63633	0.000501166
P0A8E7	yajQ	UPF0234 protein YajQ	2.6343	0.000593431
P60624	rplX	50S ribosomal protein L24	2.63379	0.000349964
P0A9W3	ettA	Energy-dependent translational throttle protein EttA	2.63207	0.000349089
P0A7K2	rplL	50S ribosomal protein L7/L12	2.61419	0.000403189
P32157	yiiM	Protein YiiM	2.61405	0.000501166
P0AG27	yibN	Uncharacterized protein YibN	2.61127	0.000697362
P0AGK8	iscR	HTH-type transcriptional regulator IscR	2.60328	0.000593431
P31473	ravA	ATPase RavA	2.59934	0.000523251
P0A7F9	queA	S-adenosylmethionine:tRNA ribosyltransferase-isomerase	2.58911	0.00947867
P75782	rlmF	Ribosomal RNA large subunit methyltransferase F	2.58636	0.00122104
P0ADB1	osmE	Osmotically-inducible lipoprotein E	2.58065	0.000368573
P0AAS7	ybcJ	Uncharacterized protein YbcJ	2.57649	0.00766702
P0AGD3	sodB	Superoxide dismutase [Fe]	2.57629	0.00055328
P13029	katG	Catalase-peroxidase	2.57477	0.00118038
P0A8W8	yfbU	UPF0304 protein YfbU	2.57365	0.000593431
P0AB71	fbaA	Fructose-bisphosphate aldolase class 2	2.56362	0.000349964
P0ADU2	ygiN	Probable quinol monooxygenase YgiN	2.55474	0.0003286
P00448	sodA	Superoxide dismutase [Mn]	2.55023	0.000335407
P0A9X9	cspA	Cold shock protein CspA	2.54375	0.00471818
P0AF36	zapB	Cell division protein ZapB	2.54349	0.000678108
P61517	can	Carbonic anhydrase 2	2.54243	0.000349964
P0A9Q5	accD	Acetyl-coenzyme A carboxylase carboxyl transferase subunit beta	2.53452	0.000529692
P0ADZ4	rpsO	30S ribosomal protein S15	2.53369	0.00035007
P00954	trpS	Tryptophan--tRNA ligase	2.53163	0.000764733
P0AE18	map	Methionine aminopeptidase	2.52754	0.000731174
P0AGA2	secY	Protein translocase subunit SecY	2.52134	0.000421672
P0ADR6	rlmM	Ribosomal RNA large subunit methyltransferase M	2.52029	0.000598162
P0A7X6	rimM	Ribosome maturation factor RimM	2.51718	0.000467929
P0A6B7	iscS	Cysteine desulfurase IscS	2.51377	0.00070513
P0A7R1	rplI	50S ribosomal protein L9	2.5126	0.000349964
P32664	nudC	NADH pyrophosphatase	2.50714	0.00139031
P17854	cysH	Phosphoadenosine phosphosulfate reductase	2.50461	0.000527342
P0A8T7	rpoC	DNA-directed RNA polymerase subunit beta	2.49181	0.000322718
P0A905	slyB	Outer membrane lipoprotein SlyB	2.48781	0.00294038
P0A8I3	yaaA	UPF0246 protein YaaA	2.48413	0.000368573
P0A894	rapZ	RNase adapter protein RapZ	2.48361	0.000844862
Q46871	yqjH	NADPH-dependent ferric-chelate reductase	2.47851	0.0184688
P00961	glyS	Glycine--tRNA ligase beta subunit	2.47666	0.000349964
P37634	rlmJ	Ribosomal RNA large subunit methyltransferase J	2.46893	0.000897636
P0A8W2	slyA	Transcriptional regulator SlyA	2.46434	0.00118038
P0A8J4	ybeD	UPF0250 protein YbeD	2.46149	0.000571096
P39286	rsgA	Putative ribosome biogenesis GTPase RsgA	2.46005	0.000593431
P27248	gcvT	Aminomethyltransferase	2.45944	0.00066632
P0AFR4	yciO	Uncharacterized protein YciO	2.45922	0.000593431
P75960	cobB	NAD-dependent protein deacylase	2.45451	0.000498006
P75864	rlmL	Ribosomal RNA large subunit methyltransferase K/L;23S rRNA m2G2445 methyltransferase;23S rRNA m7G2069 methyltransferase	2.45328	0.000545524
P0A738	moaC	Cyclic pyranopterin monophosphate synthase accessory protein	2.4531	0.00110008
P0A6K6	deoB	Phosphopentomutase	2.45221	0.000745336
P0AG44	rplQ	50S ribosomal protein L17	2.4522	0.000340091
P09030	xthA	Exodeoxyribonuclease III	2.4476	0.000976552
P00957	alaS	Alanine--tRNA ligase	2.44629	0.000349964
P0AE01	trmJ	tRNA (cytidine/uridine-2-O-)-methyltransferase TrmJ	2.44171	0.000527342
P0A9U3	ybiT	Uncharacterized ABC transporter ATP-binding protein YbiT	2.44063	0.000368542
P0ADT8	ygiM	Uncharacterized protein YgiM	2.42838	0.00168877
P0AA04	ptsH	Phosphocarrier protein HPr	2.41976	0.0026248
P76506	mlaA	Probable phospholipid-binding lipoprotein MlaA	2.41749	0.000583947
P00956	ileS	Isoleucine--tRNA ligase	2.41722	0.000387343
P0ACU5	fabR	HTH-type transcriptional repressor FabR	2.41656	0.000579036
P32680	yjaG	Uncharacterized protein YjaG	2.41266	0.00421884
P0ACI0	rob	Right origin-binding protein	2.41184	0.000387343
P0A749	murA	UDP-N-acetylglucosamine 1-carboxyvinyltransferase	2.41114	0.000349089
P25519	hflX	GTPase HflX	2.40845	0.000403189
P0A6M8	fusA	Elongation factor G	2.40668	0.000403189
P69783	crr	Glucose-specific phosphotransferase enzyme IIA component	2.39146	0.000456672
P42596	rlmG	Ribosomal RNA large subunit methyltransferase G	2.38557	0.000601258
P0AG63	rpsQ	30S ribosomal protein S17	2.38472	0.000666253
P0AFJ1	phnA	Protein PhnA	2.38006	0.000623399
P69797	manX	PTS system mannose-specific EIIAB component;Mannose-specific phosphotransferase enzyme IIA component;Mannose-specific phosphotransferase enzyme IIB component	2.37631	0.000403189
P0A8U6	metJ	Met repressor	2.36329	0.000593431
P00579	rpoD	RNA polymerase sigma factor RpoD	2.35431	0.00035007
P0A734	minE	Cell division topological specificity factor	2.35134	0.00247447
P0A8V2	rpoB	DNA-directed RNA polymerase subunit beta	2.34854	0.000380412
P0AA16	ompR	Transcriptional regulatory protein OmpR	2.34818	0.000579036
P09372	grpE	Protein GrpE	2.34585	0.00111162
Q2A0L0	sbcB	Exodeoxyribonuclease I	2.34363	0.00100956
P0A8C4	ygfB	UPF0149 protein YgfB	2.34236	0.000655886
P0ACE7	hinT	HIT-like protein HinT	2.33934	0.000851508
P64624	yheO	Uncharacterized protein YheO	2.33433	0.00197581
P23869	ppiB	Peptidyl-prolyl cis-trans isomerase B	2.33237	0.000678108
P07012	prfB	Peptide chain release factor 2	2.32942	0.000388219
P0ADE8	ygfZ	tRNA-modifying protein YgfZ	2.32549	0.000593431
P77173	zipA	Cell division protein ZipA	2.32313	0.000387343
P63224	gmhA	Phosphoheptose isomerase	2.3089	0.000593431
P00894	ilvH	Acetolactate synthase isozyme 3 small subunit	2.30391	0.000545524
P0AAT9	ybeL	Uncharacterized protein YbeL	2.29871	0.000501166
P28248	dcd	Deoxycytidine triphosphate deaminase	2.29422	0.00135758
Q46927	tcdA	tRNA threonylcarbamoyladenosine dehydratase	2.28883	0.00070513
P0A7P5	rpmH	50S ribosomal protein L34	2.28677	0.000538934
P08200	icd	Isocitrate dehydrogenase [NADP]	2.28675	0.000665395
P07623	metA	Homoserine O-succinyltransferase	2.2775	0.000456672
P0A6E1	aroL	Shikimate kinase 2	2.2771	0.000545524
P0A7A5	pcm	Protein-L-isoaspartate O-methyltransferase	2.2746	0.000688826
P0AEI1	miaB	tRNA-2-methylthio-N(6)-dimethylallyladenosine synthase	2.26514	0.000576865
P0A6I0	cmk	Cytidylate kinase	2.26411	0.00284147
P0AGL7	rsmE	Ribosomal RNA small subunit methyltransferase E	2.26204	0.000527342
P0A6J8	ddlA	D-alanine--D-alanine ligase A	2.26199	0.000926919
P60716	lipA	Lipoyl synthase	2.25703	0.00117289
P0A7N1	ykgM	50S ribosomal protein L31 type B	2.25651	0.0137372
P76113	curA	NADPH-dependent curcumin reductase	2.25501	0.00382714
P0AFX4	rsd	Regulator of sigma D	2.25015	0.00249779
P0A6N8	yeiP	Elongation factor P-like protein	2.24982	0.000576865
P0A6J1	cysC	Adenylyl-sulfate kinase	2.23817	0.000773747
P0A776	rppH	RNA pyrophosphohydrolase	2.23588	0.00889508
P69228	baeR	Transcriptional regulatory protein BaeR	2.23014	0.000808405
P0A962	ansA	L-asparaginase 1	2.22097	0.000745336
P0AFI7	pdxH	Pyridoxine/pyridoxamine 5-phosphate oxidase	2.22061	0.000903361
P09147	galE	UDP-glucose 4-epimerase	2.21812	0.000593431
P21888	cysS	Cysteine--tRNA ligase	2.2181	0.000501166
P76422	thiD	Hydroxymethylpyrimidine/phosphomethylpyrimidine kinase	2.21724	0.000576865
P05523	mutM	Formamidopyrimidine-DNA glycosylase	2.21228	0.0290328
P0A8S1	argP	HTH-type transcriptional regulator ArgP	2.20918	0.000738289
P76010	ycgR	Flagellar brake protein YcgR	2.20483	0.00193768
P06987	hisB	Histidine biosynthesis bifunctional protein HisB;Histidinol-phosphatase;Imidazoleglycerol-phosphate dehydratase	2.2028	0.000529692
P0AFX0	hpf	Ribosome hibernation promoting factor	2.20255	0.000592207
P04994	xseA	Exodeoxyribonuclease 7 large subunit	2.20129	0.000577871
P0A6W5	greA	Transcription elongation factor GreA	2.19837	0.000782283
P0A784	orn	Oligoribonuclease	2.19409	0.00427109
P0AFB8	glnG	Nitrogen regulation protein NR(I)	2.18884	0.00156985
P69441	adk	Adenylate kinase	2.18568	0.000678108
P0AF93	ridA	2-iminobutanoate/2-iminopropanoate deaminase	2.18133	0.00797035
P52108	rstA	Transcriptional regulatory protein RstA	2.17821	0.000770858
P76270	msrC	Free methionine-R-sulfoxide reductase	2.17782	0.00165296
P0A6T3	galK	Galactokinase	2.17497	0.00048926
P0A6C1	nfo	Endonuclease 4	2.17401	0.00255741
P07395	pheT	Phenylalanine--tRNA ligase beta subunit	2.17293	0.000593431
P03018	uvrD	DNA helicase II	2.17082	0.000527342
P0AE88	cpxR	Transcriptional regulatory protein CpxR	2.16932	0.00104264
P16659	proS	Proline--tRNA ligase	2.1674	0.000545524
P0A9K3	ybeZ	PhoH-like protein	2.16668	0.000467929
P0A9H1	mug	G/U mismatch-specific DNA glycosylase	2.16365	0.000545524
P0A6Z3	htpG	Chaperone protein HtpG	2.1601	0.000620967
P0A6H1	clpX	ATP-dependent Clp protease ATP-binding subunit ClpX	2.15585	0.000474954
P0AE52	bcp	Putative peroxiredoxin bcp	2.15244	0.00213393
P0AGG0	thiL	Thiamine-monophosphate kinase	2.15218	0.0109648
P52627	fliZ	Regulator of sigma S factor FliZ	2.15027	0.00249779
P17117	nfsA	Oxygen-insensitive NADPH nitroreductase	2.14762	0.000959405
P0AEZ1	metF	5,10-methylenetetrahydrofolate reductase	2.14621	0.000678108
P0AA10	rplM	50S ribosomal protein L13	2.14516	0.000593431
P0A7I0	prfA	Peptide chain release factor 1	2.14438	0.000498006
P0A836	sucC	Succinyl-CoA ligase [ADP-forming] subunit beta	2.14388	0.000652393
P0A8F8	uvrB	UvrABC system protein B	2.14287	0.000982853
P0ADV5	yhbW	Uncharacterized protein YhbW	2.14122	0.0338447
P0AF24	nagD	Ribonucleotide monophosphatase NagD	2.13978	0.00155085
P36999	rlmA	23S rRNA (guanine(745)-N(1))-methyltransferase	2.13745	0.0030118
Q46948	yajL	Probable protein deglycase	2.13458	0.00239015
P0A6P1	tsf	Elongation factor Ts	2.13191	0.000529692
P65556	yfcD	Uncharacterized Nudix hydrolase YfcD	2.12452	0.000656776
P09148	galT	Galactose-1-phosphate uridylyltransferase	2.12021	0.000501166
P75913	ghrA	Glyoxylate/hydroxypyruvate reductase A	2.11821	0.000580381
P0A8T1	prmA	Ribosomal protein L11 methyltransferase	2.11613	0.00180437
P0AC55	glnK	Nitrogen regulatory protein P-II 2	2.11173	0.00277748
P0A9D2	gstA	Glutathione S-transferase GstA	2.10666	0.00229592
P0A7K6	rplS	50S ribosomal protein L19	2.10402	0.000593431
P37051	purU	Formyltetrahydrofolate deformylase	2.10374	0.000577871
P10371	hisA	1-(5-phosphoribosyl)-5-[(5-phosphoribosylamino)methylideneamino] imidazole-4-carboxamide isomerase	2.09822	0.000678108
P69503	apt	Adenine phosphoribosyltransferase	2.09746	0.00104569
P0A8M3	thrS	Threonine--tRNA ligase	2.09326	0.000583947
P18133	pncB	Nicotinate phosphoribosyltransferase	2.09004	0.000592207
P0C0L2	osmC	Peroxiredoxin OsmC	2.08971	0.00091495
P39173	yeaD	Putative glucose-6-phosphate 1-epimerase	2.08605	0.000813584
P0A7C2	lexA	LexA repressor	2.08484	0.00111185
P0A8B2	yfcN	UPF0115 protein YfcN	2.08286	0.000624823
P0C0R7	rlmE	Ribosomal RNA large subunit methyltransferase E	2.07953	0.00947071
P0A9M5	gpt	Xanthine phosphoribosyltransferase	2.07807	0.000593431
P0A6A6	leuC	3-isopropylmalate dehydratase large subunit	2.07714	0.000577871
P0A6L0	deoC	Deoxyribose-phosphate aldolase	2.07713	0.000583947
P0A6R0	fabH	3-oxoacyl-[acyl-carrier-protein] synthase 3	2.06642	0.000529692
P0AD99	brnQ	Branched-chain amino acid transport system 2 carrier protein	2.06578	0.0422706
P07118	valS	Valine--tRNA ligase	2.06139	0.000593431
P0ABU0	menB	1,4-dihydroxy-2-naphthoyl-CoA synthase	2.06027	0.00122104
P00934	thrC	Threonine synthase	2.05881	0.000638615
P10121	ftsY	Signal recognition particle receptor FtsY	2.05874	0.000593431
P69428	tatA	Sec-independent protein translocase protein TatA	2.05699	0.000814148
P0A8N5	lysU	Lysine--tRNA ligase, heat inducible	2.05454	0.000793327
P0A821	selA	L-seryl-tRNA(Sec) selenium transferase	2.05311	0.000598162
P08957	hsdM	Type I restriction enzyme EcoKI M protein	2.05105	0.00142795
P25738	msyB	Acidic protein MsyB	2.04678	0.000627571
P0AGG4	trxC	Thioredoxin-2	2.04431	0.000627571
P06961	cca	Multifunctional CCA protein;CCA-adding enzyme;2-nucleotidase;2,3-cyclic phosphodiesterase;Phosphatase	2.03705	0.000731174
P43329	hrpA	ATP-dependent RNA helicase HrpA	2.0319	0.000620967
P32684	rluF	Ribosomal large subunit pseudouridine synthase F	2.03165	0.00453225
P18196	minC	Septum site-determining protein MinC	2.03023	0.00106369
P09158	speE	Polyamine aminopropyltransferase	2.02875	0.000580381
P0A7B5	proB	Glutamate 5-kinase	2.02685	0.00104604
P05459	pdxB	Erythronate-4-phosphate dehydrogenase	2.0236	0.00118038
Q47147	yafJ	Putative glutamine amidotransferase YafJ	2.02228	0.00457232
P0AF28	narL	Nitrate/nitrite response regulator protein NarL	2.02114	0.00165296
P0AEI4	rimO	Ribosomal protein S12 methylthiotransferase RimO	2.02043	0.00553162
Q46920	queF	NADPH-dependent 7-cyano-7-deazaguanine reductase	2.01903	0.000773747
P05852	tsaD	tRNA N6-adenosine threonylcarbamoyltransferase	2.01765	0.000678108
P36673	treR	HTH-type transcriptional regulator TreR	2.01671	0.047377
P76346	mtfA	Protein MtfA	2.01551	0.000593431
P76536	yfeX	Probable deferrochelatase/peroxidase YfeX	2.01224	0.00127041
P0A8X0	yjgA	UPF0307 protein YjgA	2.003	0.00091495
P76550	yffS	Uncharacterized protein YffS	2.00091	0.0283973
P24202	mrr	Mrr restriction system protein	1.99876	0.000919658
P0A7Z0	rpiA	Ribose-5-phosphate isomerase A	1.99857	0.000976648
P0A698	uvrA	UvrABC system protein A	1.99813	0.000593431
P0A8V6	fadR	Fatty acid metabolism regulator protein	1.99768	0.00110001
P0A9B2	gapA	Glyceraldehyde-3-phosphate dehydrogenase A	1.99351	0.00118838
P0AF67	tsaE	tRNA threonylcarbamoyladenosine biosynthesis protein TsaE	1.98902	0.000816511
P0A6D3	aroA	3-phosphoshikimate 1-carboxyvinyltransferase	1.98776	0.00073536
P00946	manA	Mannose-6-phosphate isomerase	1.98516	0.00901456
P0A6K1	dapF	Diaminopimelate epimerase	1.98476	0.00389925
P0A825	glyA	Serine hydroxymethyltransferase	1.98348	0.000601258
P28861	fpr	Ferredoxin--NADP reductase	1.98313	0.000764385
P15640	purD	Phosphoribosylamine--glycine ligase	1.98216	0.000602329
P25888	rhlE	ATP-dependent RNA helicase RhlE	1.98074	0.000678108
P0CE48	tufB;tufA	Elongation factor Tu 2;Elongation factor Tu 1	1.97727	0.000593431
P15639	purH	Bifunctional purine biosynthesis protein PurH;Phosphoribosylaminoimidazolecarboxamide formyltransferase;IMP cyclohydrolase	1.9754	0.00104264
P0AES6	gyrB	DNA gyrase subunit B	1.97395	0.000665395
P21499	rnr	Ribonuclease R	1.97291	0.000595378
P52097	tilS	tRNA(Ile)-lysidine synthase	1.95915	0.00185014
P0AFG6	sucB	Dihydrolipoyllysine-residue succinyltransferase component of 2-oxoglutarate dehydrogenase complex	1.95891	0.000678108
P0AD49	raiA	Ribosome-associated inhibitor A	1.94881	0.00441925
P0AEF0	dnaC	DNA replication protein DnaC	1.9482	0.000938046
P0AC59	grxB	Glutaredoxin-2	1.9473	0.000653369
P0AG48	rplU	50S ribosomal protein L21	1.94641	0.000593431
P00888	aroF	Phospho-2-dehydro-3-deoxyheptonate aldolase, Tyr-sensitive	1.94601	0.00130765
P23839	yicC	UPF0701 protein YicC	1.94582	0.000656776
P0A8L1	serS	Serine--tRNA ligase	1.94418	0.000623683
P0AG51	rpmD	50S ribosomal protein L30	1.93653	0.000903361
P06986	hisC	Histidinol-phosphate aminotransferase	1.9336	0.000627571
P20966	fruA	PTS system fructose-specific EIIBC component;Fructose-specific phosphotransferase enzyme IIB component;Fructose permease IIC component	1.93237	0.00257297
P0ADQ7	ygaM	Uncharacterized protein YgaM	1.93184	0.00104569
P06612	topA	DNA topoisomerase 1	1.93123	0.000613621
P0ABH7	gltA	Citrate synthase	1.9292	0.00104569
P0A7E9	pyrH	Uridylate kinase	1.92904	0.000823836
P0A7T3	rpsP	30S ribosomal protein S16	1.92782	0.000840712
P0AGJ5	yfiF	Uncharacterized tRNA/rRNA methyltransferase YfiF	1.92771	0.00128813
P08192	folC	Bifunctional protein FolC;Folylpolyglutamate synthase;Dihydrofolate synthase	1.9275	0.000738896
P0A7I4	prfC	Peptide chain release factor 3	1.92539	0.0017856
P0AC33	fumA	Fumarate hydratase class I, aerobic	1.92474	0.000857955
P0A715	kdsA	2-dehydro-3-deoxyphosphooctonate aldolase	1.92423	0.000678108
P21513	rne	Ribonuclease E	1.92109	0.000620974
P0A8E1	ycfP	UPF0227 protein YcfP	1.91729	0.000931192
P0A9J0	rng	Ribonuclease G	1.91569	0.000620967
P0AB91	aroG	Phospho-2-dehydro-3-deoxyheptonate aldolase, Phe-sensitive	1.91353	0.000684123
P75745	ybgK	Uncharacterized protein YbgK	1.91073	0.00104569
P06149	dld	D-lactate dehydrogenase	1.90584	0.000620967
P31658	hchA	Molecular chaperone Hsp31 and glyoxalase 3	1.89769	0.00670399
P0A9L5	ppiC	Peptidyl-prolyl cis-trans isomerase C	1.89734	0.000813584
P21179	katE	Catalase HPII	1.89585	0.00066693
P0A7L0	rplA	50S ribosomal protein L1	1.8923	0.000665395
P0A9F3	cysB	HTH-type transcriptional regulator CysB	1.89225	0.000795618
P76268	kdgR	Transcriptional regulator KdgR	1.88905	0.000764733
P0A8A4	ppsR	Phosphoenolpyruvate synthase regulatory protein	1.8881	0.000704438
P0AEP3	galU	UTP--glucose-1-phosphate uridylyltransferase	1.88427	0.000918659
P0ABJ1	cyoA	Cytochrome bo(3) ubiquinol oxidase subunit 2	1.88222	0.00199936
P0ACP1	cra	Catabolite repressor/activator	1.87963	0.00104569
P0AE48	ytfP	Gamma-glutamylcyclotransferase family protein YtfP	1.87948	0.00124684
P24554	radA	DNA repair protein RadA	1.87879	0.00191843
P0A9R7	ftsE	Cell division ATP-binding protein FtsE	1.87537	0.000770858
P0A6S7	gpsA	Glycerol-3-phosphate dehydrogenase [NAD(P)+]	1.87464	0.000685925
P27833	rffA	dTDP-4-amino-4,6-dideoxygalactose transaminase	1.87282	0.00402323
P10908	ugpQ	Glycerophosphoryl diester phosphodiesterase	1.8724	0.000731174
P09151	leuA	2-isopropylmalate synthase	1.87239	0.00086733
P0ACC7	glmU	Bifunctional protein GlmU;UDP-N-acetylglucosamine pyrophosphorylase;Glucosamine-1-phosphate N-acetyltransferase	1.86975	0.00479913
P0AF12	mtnN	5-methylthioadenosine/S-adenosylhomocysteine nucleosidase	1.86905	0.0013739
P37095	pepB	Peptidase B	1.86899	0.000678108
P07639	aroB	3-dehydroquinate synthase	1.86843	0.000638615
P0AEZ3	minD	Septum site-determining protein MinD	1.86463	0.000855325
P04079	guaA	GMP synthase [glutamine-hydrolyzing]	1.86201	0.000728605
P31057	panB	3-methyl-2-oxobutanoate hydroxymethyltransferase	1.85705	0.000704438
P0AFD1	nuoE	NADH-quinone oxidoreductase subunit E	1.85417	0.000845309
P46852	yhhW	Quercetin 2,3-dioxygenase	1.84955	0.0297441
P0AA41	truC	tRNA pseudouridine synthase C	1.84815	0.00294903
P16456	selD	Selenide, water dikinase	1.84466	0.00136087
P0A9V1	lptB	Lipopolysaccharide export system ATP-binding protein LptB	1.84354	0.0017363
P31120	glmM	Phosphoglucosamine mutase	1.84297	0.00337753
P08178	purM	Phosphoribosylformylglycinamidine cyclo-ligase	1.84283	0.00138306
P0AEE8	dam	DNA adenine methylase	1.83867	0.00170353
P0AAB6	galF	UTP--glucose-1-phosphate uridylyltransferase	1.83099	0.00103119
P63389	yheS	Uncharacterized ABC transporter ATP-binding protein YheS	1.82934	0.00208759
P0AGB0	serB	Phosphoserine phosphatase	1.82876	0.00184217
P15034	pepP	Xaa-Pro aminopeptidase	1.8282	0.00081455
P0A6V8	glk	Glucokinase	1.82752	0.0010429
P31134	potG	Putrescine transport ATP-binding protein PotG	1.81938	0.00184221
P0A722	lpxA	Acyl-[acyl-carrier-protein]--UDP-N-acetylglucosamine O-acyltransferase	1.81917	0.000920989
P36767	rdgC	Recombination-associated protein RdgC	1.81892	0.00259411
P31808	yciK	Uncharacterized oxidoreductase YciK	1.81725	0.00384119
P0AED5	uvrY	Response regulator UvrY	1.8161	0.0175476
P24186	folD	Bifunctional protein FolD;Methylenetetrahydrofolate dehydrogenase;Methenyltetrahydrofolate cyclohydrolase	1.81498	0.00106918
P45748	tsaC	Threonylcarbamoyl-AMP synthase	1.81306	0.00387148
P25437	frmA	S-(hydroxymethyl)glutathione dehydrogenase	1.81024	0.00588657
P38489	nfsB;NTR	Oxygen-insensitive NAD(P)H nitroreductase	1.80897	0.000874731
P0AG18	purE	N5-carboxyaminoimidazole ribonucleotide mutase	1.80618	0.000964841
P0ABH0	ftsA	Cell division protein FtsA	1.80196	0.00671344
P0A9N4	pflA	Pyruvate formate-lyase 1-activating enzyme	1.80177	0.0027486
P23331	tdk	Thymidine kinase	1.7991	0.00225728
P60664	hisF	Imidazole glycerol phosphate synthase subunit HisF	1.79366	0.00181502
P04968	ilvA	L-threonine dehydratase biosynthetic IlvA	1.79165	0.0029006
P27848	yigL	Pyridoxal phosphate phosphatase YigL	1.78291	0.00784849
P22106	asnB	Asparagine synthetase B [glutamine-hydrolyzing]	1.78115	0.00225728
P0A6F9	groS	10 kDa chaperonin	1.78046	0.00154497
P09833	modC	Molybdenum import ATP-binding protein ModC	1.77971	0.0195732
P37906	puuB	Gamma-glutamylputrescine oxidoreductase	1.77741	0.0222761
P23917	mak	Fructokinase	1.77653	0.0177085
P0AFU8	ribC	Riboflavin synthase	1.77647	0.00239015
P23830	pssA	CDP-diacylglycerol--serine O-phosphatidyltransferase	1.77579	0.000773747
P36680	zapD	Cell division protein ZapD	1.77405	0.00246567
P00887	aroH	Phospho-2-dehydro-3-deoxyheptonate aldolase, Trp-sensitive	1.77261	0.00104976
P22634	murI	Glutamate racemase	1.77214	0.00315739
P26646	acuI	Probable acrylyl-CoA reductase AcuI	1.76546	0.00272222
P22259	pckA	Phosphoenolpyruvate carboxykinase [ATP]	1.76523	0.00138419
P0A7J3	rplJ	50S ribosomal protein L10	1.76074	0.00109882
P76187	ydhF	Oxidoreductase YdhF	1.75885	0.0018845
P0A7Z4	rpoA	DNA-directed RNA polymerase subunit alpha	1.75856	0.000814148
P76423	thiM	Hydroxyethylthiazole kinase	1.75811	0.000964841
P12758	udp	Uridine phosphorylase	1.75765	0.000982853
P0AFI2	parC	DNA topoisomerase 4 subunit A	1.75669	0.000844862
P37745	rfbC	dTDP-4-dehydrorhamnose 3,5-epimerase	1.75368	0.0238714
P16525	tus	DNA replication terminus site-binding protein	1.7486	0.0230886
P76403	yegQ	Uncharacterized protease YegQ	1.74812	0.00321587
P20083	parE	DNA topoisomerase 4 subunit B	1.74565	0.00385921
P25539	ribD	Riboflavin biosynthesis protein RibD;Diaminohydroxyphosphoribosylaminopyrimidine deaminase;5-amino-6-(5-phosphoribosylamino)uracil reductase	1.74342	0.00499202
P36938	pgm	Phosphoglucomutase	1.73924	0.000968597
P0A7I7	ribA	GTP cyclohydrolase-2	1.73869	0.00840948
P0A6E4	argG	Argininosuccinate synthase	1.73814	0.00081455
P0A6H5	hslU	ATP-dependent protease ATPase subunit HslU	1.73813	0.000920989
P0C8J6	gatY	D-tagatose-1,6-bisphosphate aldolase subunit GatY	1.73773	0.00327277
P36929	rsmB	Ribosomal RNA small subunit methyltransferase B	1.73545	0.00104569
P0A8G0	uvrC	UvrABC system protein C	1.7282	0.000855325
P0A877	trpA	Tryptophan synthase alpha chain	1.72607	0.000920989
P60438	rplC	50S ribosomal protein L3	1.72565	0.00106369
P0A6Q3	fabA	3-hydroxydecanoyl-[acyl-carrier-protein] dehydratase	1.72278	0.00196601
P37671	yiaJ	HTH-type transcriptional regulator YiaJ	1.7181	0.00135207
P0A9A6	ftsZ	Cell division protein FtsZ	1.71556	0.000844862
P07003	poxB	Pyruvate dehydrogenase [ubiquinone];Alpha-peptide	1.71541	0.00504113
P0AG96	secE	Protein translocase subunit SecE	1.71442	0.0200998
P0A8N0	matP	Macrodomain Ter protein	1.70915	0.00583082
P77756	queC	7-cyano-7-deazaguanine synthase	1.70821	0.00298927
P0AG16	purF	Amidophosphoribosyltransferase	1.70592	0.00107858
P0ADQ2	yiiD	Uncharacterized protein YiiD	1.70556	0.0033208
P0AEK4	fabI	Enoyl-[acyl-carrier-protein] reductase [NADH] FabI	1.70476	0.000895112
P30177	ybiB	Uncharacterized protein YbiB	1.70203	0.00094347
P0AF50	yjbR	Uncharacterized protein YjbR	1.69835	0.00896857
P37747	glf	UDP-galactopyranose mutase	1.69803	0.00218767
P46853	yhhX	Uncharacterized oxidoreductase YhhX	1.69609	0.0159081
P0A7Y8	rnpA	Ribonuclease P protein component	1.69591	0.00168877
P0AAI3	ftsH	ATP-dependent zinc metalloprotease FtsH	1.6936	0.00138937
P30871	ygiF	Inorganic triphosphatase	1.69162	0.00732251
P30125	leuB	3-isopropylmalate dehydrogenase	1.69068	0.00109883
P13000	bioD1	ATP-dependent dethiobiotin synthetase BioD 1	1.69033	0.00142422
P69829	ptsN	Nitrogen regulatory protein	1.68861	0.0126259
P75914	ycdX	Probable phosphatase YcdX	1.6786	0.0373453
P0AB83	nth	Endonuclease III	1.67837	0.00298306
P0ADW3	yhcB	Inner membrane protein YhcB	1.67489	0.00156555
P75828	ybjD	Uncharacterized protein YbjD	1.66805	0.00113082
P05824	recN	DNA repair protein RecN	1.66776	0.00396216
P0A887	ubiE	Ubiquinone/menaquinone biosynthesis C-methyltransferase UbiE	1.66754	0.0149734
P77395	ybbN	Uncharacterized protein YbbN	1.66715	0.00121064
P0A6W9	gshA	Glutamate--cysteine ligase	1.66625	0.00134763
P17443	murG	UDP-N-acetylglucosamine--N-acetylmuramyl-(pentapeptide) pyrophosphoryl-undecaprenol N-acetylglucosamine transferase	1.66271	0.00605021
P34209	ydcF	Protein YdcF	1.66001	0.00227973
P00393	ndh	NADH dehydrogenase	1.65904	0.000959405
P62623	ispH	4-hydroxy-3-methylbut-2-enyl diphosphate reductase	1.65879	0.0123973
P39267	yjcZ	Uncharacterized protein YjcZ	1.65561	0.00735836
P76104	ydcP	Uncharacterized protease YdcP	1.65555	0.00124071
P45395	kdsD	Arabinose 5-phosphate isomerase KdsD	1.65357	0.00208759
P0AGJ2	trmH	tRNA (guanosine(18)-2-O)-methyltransferase	1.64988	0.00347667
P0A6Y5	hslO	33 kDa chaperonin	1.64869	0.00168454
P51024	yaiL	Uncharacterized protein YaiL	1.64572	0.00988223
P0A9R4	fdx	2Fe-2S ferredoxin	1.6451	0.0195208
P0ACL9	pdhR	Pyruvate dehydrogenase complex repressor	1.64463	0.00621967
P32132	typA	GTP-binding protein TypA/BipA	1.64166	0.000968597
P0AED9	dcm	DNA-cytosine methyltransferase	1.63599	0.00192898
P75691	yahK	Aldehyde reductase YahK	1.63103	0.00142181
P0AAG0	dppD	Dipeptide transport ATP-binding protein DppD	1.61951	0.00109882
P27829	wecC	UDP-N-acetyl-D-mannosamine dehydrogenase	1.61533	0.00380712
P08244	pyrF	Orotidine 5-phosphate decarboxylase	1.61406	0.0049514
P0A8P6	xerC	Tyrosine recombinase XerC	1.61239	0.00125881
P37689	gpmI	2,3-bisphosphoglycerate-independent phosphoglycerate mutase	1.61101	0.00128813
P0A8M0	asnS	Asparagine--tRNA ligase	1.60988	0.00149171
P21889	aspS	Aspartate--tRNA ligase	1.608	0.00107807
P0ADY1	ppiD	Peptidyl-prolyl cis-trans isomerase D	1.60775	0.00156555
P00963	asnA	Aspartate--ammonia ligase	1.60555	0.00280712
P0A988	dnaN	DNA polymerase III subunit beta	1.59847	0.0101741
P08839	ptsI	Phosphoenolpyruvate-protein phosphotransferase	1.59823	0.00106369
P0A884	thyA	Thymidylate synthase	1.59252	0.00131623
P07762	glgB	1,4-alpha-glucan branching enzyme GlgB	1.59041	0.00151811
P76273	rsmF	Ribosomal RNA small subunit methyltransferase F	1.58436	0.0037297
P0ABU5	elbB	Enhancing lycopene biosynthesis protein 2	1.5757	0.00156555
P24182	accC	Biotin carboxylase	1.57297	0.00131384
P0A867	talA	Transaldolase A	1.5723	0.00161178
P08660	lysC	Lysine-sensitive aspartokinase 3	1.57201	0.00208809
P0A6Y8	dnaK	Chaperone protein DnaK	1.57111	0.00189764
P00909	trpC	Tryptophan biosynthesis protein TrpCF;Indole-3-glycerol phosphate synthase;N-(5-phospho-ribosyl)anthranilate isomerase	1.56912	0.0011179
P00490	malP	Maltodextrin phosphorylase	1.56762	0.00114985
P30750	metN	Methionine import ATP-binding protein MetN	1.56693	0.00111185
P0ABZ4	kdsC	3-deoxy-D-manno-octulosonate 8-phosphate phosphatase KdsC	1.56668	0.00112365
P0A9M0	lon	Lon protease	1.56296	0.00142795
P0A948	rimJ	Ribosomal-protein-alanine acetyltransferase	1.56189	0.010545
P37631	yhiN	Uncharacterized protein YhiN	1.56028	0.00900469
P63177	rlmB	23S rRNA (guanosine-2-O-)-methyltransferase RlmB	1.55723	0.00382714
P0A9J8	pheA	P-protein;Chorismate mutase;Prephenate dehydratase	1.55472	0.00385921
P15288	pepD	Cytosol non-specific dipeptidase	1.55312	0.00145218
P0AES0	gss	Bifunctional glutathionylspermidine synthetase/amidase;Glutathionylspermidine amidase;Glutathionylspermidine synthetase	1.55174	0.0011179
P03004	dnaA	Chromosomal replication initiator protein DnaA	1.54566	0.00315605
P0A9H9	cheZ	Protein phosphatase CheZ	1.54503	0.00338252
P0A9Z1	glnB	Nitrogen regulatory protein P-II 1	1.54187	0.037264
P0A823	sfsA	Sugar fermentation stimulation protein A	1.54056	0.00122104
P0ACY3	yeaG	Uncharacterized protein YeaG	1.54003	0.00371887
P68767	pepA	Cytosol aminopeptidase	1.53792	0.00134824
P0A6L2	dapA	4-hydroxy-tetrahydrodipicolinate synthase	1.5366	0.00188025
P21156	cysD	Sulfate adenylyltransferase subunit 2	1.53163	0.00377471
P33916	yejF	Uncharacterized ABC transporter ATP-binding protein YejF	1.53027	0.0330211
P27298	prlC	Oligopeptidase A	1.52843	0.00122843
Q46857	dkgA	2,5-diketo-D-gluconic acid reductase A	1.52486	0.0254532
P77211	cusC	Cation efflux system protein CusC	1.52344	0.0018726
P07862	ddlB	D-alanine--D-alanine ligase B	1.52202	0.00407429
P0A8B5	ybaB	Nucleoid-associated protein YbaB	1.51895	0.014151
P12996	bioB	Biotin synthase	1.51757	0.00502472
P0AAQ2	yajD	Uncharacterized protein YajD	1.51691	0.00897923
P17952	murC	UDP-N-acetylmuramate--L-alanine ligase	1.51481	0.00327277
P75823	ltaE	Low specificity L-threonine aldolase	1.51205	0.00131555
P17169	glmS	Glutamine--fructose-6-phosphate aminotransferase [isomerizing]	1.5111	0.00168477
P0ADT5	ygiC	Putative acid--amine ligase YgiC	1.50591	0.0028582
P08373	murB	UDP-N-acetylenolpyruvoylglucosamine reductase	1.5014	0.00162346
P0A6U5	rsmG	Ribosomal RNA small subunit methyltransferase G	1.49763	0.0152364
P42641	obgE	GTPase ObgE/CgtA	1.49668	0.00154497
A0A1V1IGN2	gsk	Inosine-guanosine kinase	1.49643	0.00286332
P31060	modF	Putative molybdenum transport ATP-binding protein ModF	1.49638	0.00237777
P0A862	tpx	Thiol peroxidase	1.49516	0.00278363
P0A7B1	ppk	Polyphosphate kinase	1.49485	0.0018845
P15042	ligA	DNA ligase	1.49219	0.00180437
P0ABA4	atpH	ATP synthase subunit delta	1.48897	0.00533308
P29745	pepT	Peptidase T	1.48844	0.00199465
P68739	nfi	Endonuclease V	1.48539	0.00658577
P0A8F4	udk	Uridine kinase	1.48496	0.0114939
P60651	speB	Agmatinase	1.47564	0.00164085
P15977	malQ	4-alpha-glucanotransferase	1.47188	0.00162153
P05020	pyrC	Dihydroorotase	1.47154	0.00138306
P0AB89	purB	Adenylosuccinate lyase	1.46604	0.00183087
P0A9T4	tas	Protein tas	1.46565	0.00703707
P0ADP0	yigB	Flavin mononucleotide phosphatase YigB	1.46392	0.00246567
P21165	pepQ	Xaa-Pro dipeptidase	1.46054	0.00146365
P0AEN1	fre	NAD(P)H-flavin reductase	1.46013	0.0017856
P0A796	pfkA	ATP-dependent 6-phosphofructokinase isozyme 1	1.45638	0.00345481
P22188	murE	UDP-N-acetylmuramoyl-L-alanyl-D-glutamate--2,6-diaminopimelate ligase	1.45359	0.00147686
P31068	fliH	Flagellar assembly protein FliH	1.45264	0.00299467
P75863	ycbX	Uncharacterized protein YcbX	1.45191	0.00168734
P32131	hemN	Oxygen-independent coproporphyrinogen-III oxidase	1.45052	0.00196788
P60595	hisH	Imidazole glycerol phosphate synthase subunit HisH	1.44962	0.0101669
P0ACN4	allR	HTH-type transcriptional repressor AllR	1.44929	0.00618569
P23003	trmA	tRNA/tmRNA (uracil-C(5))-methyltransferase	1.44777	0.00147686
P37759	rfbB	dTDP-glucose 4,6-dehydratase 1	1.44754	0.00168877
P0A9C3	galM	Aldose 1-epimerase	1.44646	0.0030551
P27550	acs	Acetyl-coenzyme A synthetase	1.4442	0.00297504
P24232	hmp	Flavohemoprotein	1.44325	0.00192543
P27431	roxA	50S ribosomal protein L16 arginine hydroxylase	1.44274	0.0166756
P00363	frdA	Fumarate reductase flavoprotein subunit	1.44245	0.00605021
P0AG14	sohB	Probable protease SohB	1.43031	0.00233117
P18843	nadE	NH(3)-dependent NAD(+) synthetase	1.42991	0.00174823
P0AD12	yeeZ	Protein YeeZ	1.42964	0.00878456
P45523	fkpA	FKBP-type peptidyl-prolyl cis-trans isomerase FkpA	1.42949	0.00402281
P0A6Q6	fabZ	3-hydroxyacyl-[acyl-carrier-protein] dehydratase FabZ	1.42881	0.00273746
P0A858	tpiA	Triosephosphate isomerase	1.42789	0.00181507
P21645	lpxD	UDP-3-O-(3-hydroxymyristoyl)glucosamine N-acyltransferase	1.42624	0.00239015
P22255	cysQ	3(2),5-bisphosphate nucleotidase CysQ	1.42604	0.00592451
P06610	btuE	Vitamin B12 transport periplasmic protein BtuE	1.4224	0.0018726
P60757	hisG	ATP phosphoribosyltransferase	1.42042	0.0033208
P0AEK2	fabG	3-oxoacyl-[acyl-carrier-protein] reductase FabG	1.41506	0.00165296
P12295	ung	Uracil-DNA glycosylase	1.41423	0.0115362
P05042	fumC	Fumarate hydratase class II	1.41404	0.00485181
P31680	djlA	DnaJ-like protein DjlA	1.41193	0.0035758
P41407	azoR	FMN-dependent NADH-azoreductase	1.41186	0.0103919
P30128	greB	Transcription elongation factor GreB	1.40696	0.0117123
P0ABK5	cysK	Cysteine synthase A	1.40358	0.00168016
P0AC13	folP	Dihydropteroate synthase	1.40345	0.00196995
P43672	uup	ABC transporter ATP-binding protein uup	1.40287	0.00312726
P22524	mukE	Chromosome partition protein MukE	1.40065	0.0214766
P75849	ycbL	Uncharacterized protein YcbL	1.39802	0.00273746
P39831	ydfG	NADP-dependent 3-hydroxy acid dehydrogenase YdfG	1.39774	0.00502472
P39356	yjhU	Uncharacterized transcriptional regulator YjhU	1.39758	0.00196788
P60240	rapA	RNA polymerase-associated protein RapA	1.39673	0.00251701
P77737	oppF	Oligopeptide transport ATP-binding protein OppF	1.39552	0.00184221
P0A817	metK	S-adenosylmethionine synthase	1.39495	0.00526147
P0AC53	zwf	Glucose-6-phosphate 1-dehydrogenase;Extracellular death factor	1.39277	0.00277748
P05791	ilvD	Dihydroxy-acid dehydratase	1.39191	0.00358915
P0ABU9	tolQ	Protein TolQ	1.3901	0.0152126
P0A9X4	mreB	Rod shape-determining protein MreB	1.38989	0.00208045
P0ABE2	bolA	Protein BolA	1.38861	0.0111447
P33595	sgrR	HTH-type transcriptional regulator SgrR	1.38671	0.0120142
P75838	ycaO	Ribosomal protein S12 methylthiotransferase accessory factor YcaO	1.38466	0.0018993
P30136	thiC	Phosphomethylpyrimidine synthase	1.38455	0.00191115
P10408	secA	Protein translocase subunit SecA	1.3808	0.00196995
P0AF03	mog	Molybdopterin adenylyltransferase	1.38002	0.0060784
P37349	dhaM	PTS-dependent dihydroxyacetone kinase, phosphotransferase subunit DhaM;Phosphocarrier protein HPr;Phosphotransferase enzyme IIA component	1.37809	0.00219789
P24203	yjiA	Uncharacterized GTP-binding protein YjiA	1.37682	0.00382714
P67087	rsmI	Ribosomal RNA small subunit methyltransferase I	1.3765	0.0138145
P0AG20	relA	GTP pyrophosphokinase	1.3753	0.00288295
P0ACB0	dnaB	Replicative DNA helicase	1.37152	0.00444905
P25714	yidC	Membrane protein insertase YidC	1.37107	0.00191843
P0ACB7	hemY	Protein HemY	1.37084	0.00347629
P77247	yniC	2-deoxyglucose-6-phosphate phosphatase	1.3699	0.00752663
P0AAZ7	ycaR	UPF0434 protein YcaR	1.36975	0.0198036
P43533	flgN	Flagella synthesis protein FlgN	1.36958	0.0286676
P0A6E6	atpC	ATP synthase epsilon chain	1.36794	0.0088251
P77695	gnsB	Protein GnsB	1.36448	0.00548944
P27434	rodZ	Cytoskeleton protein RodZ	1.36306	0.00550733
P15067	glgX	Glycogen debranching enzyme	1.36233	0.00531232
P0A6P9	eno	Enolase	1.36009	0.00221352
P0AFM6	pspA	Phage shock protein A	1.35858	0.0284809
P0A6K3	def	Peptide deformylase	1.3491	0.00645558
P17846	cysI	Sulfite reductase [NADPH] hemoprotein beta-component	1.3481	0.00208809
P0AF08	mrp	Protein mrp	1.34321	0.00531232
P09053	avtA	Valine--pyruvate aminotransferase	1.3432	0.00225363
P0AG40	ribF	Riboflavin biosynthesis protein RibF;Riboflavin kinase;FMN adenylyltransferase	1.33916	0.00656575
P77611	rsxC	Electron transport complex subunit RsxC	1.33738	0.0139735
Q46829	bglA	6-phospho-beta-glucosidase BglA	1.3371	0.00428464
P76576	yfgM	UPF0070 protein YfgM	1.33458	0.00400637
P0AC51	zur	Zinc uptake regulation protein	1.32667	0.00366882
P07014	sdhB	Succinate dehydrogenase iron-sulfur subunit	1.32509	0.00208809
P22333	add	Adenosine deaminase	1.32263	0.035403
P09029	purK	N5-carboxyaminoimidazole ribonucleotide synthase	1.32186	0.0141105
P0ACL2	exuR	Exu regulon transcriptional regulator	1.31883	0.00327054
P0A8W0	nanR	Transcriptional regulator NanR	1.31786	0.00473644
P32176	fdoG	Formate dehydrogenase-O major subunit	1.31677	0.00966147
P0AAI5	fabF	3-oxoacyl-[acyl-carrier-protein] synthase 2	1.31508	0.00400637
P07604	tyrR	Transcriptional regulatory protein TyrR	1.3138	0.00587282
P77808	yfaY	NMN amidohydrolase-like protein YfaY	1.31375	0.0029006
P0AFQ7	ycfH	Uncharacterized deoxyribonuclease YcfH	1.31373	0.0028273
P0A953	fabB	3-oxoacyl-[acyl-carrier-protein] synthase 1	1.31351	0.00259411
P05793	ilvC	Ketol-acid reductoisomerase	1.31257	0.00205651
P0A870	talB	Transaldolase B	1.30929	0.00290677
P56262	ysgA	Putative carboxymethylenebutenolidase	1.30909	0.0486761
P12008	aroC	Chorismate synthase	1.30857	0.0083919
P23909	mutS	DNA mismatch repair protein MutS	1.30658	0.00627825
P76291	cmoB	tRNA (mo5U34)-methyltransferase	1.30623	0.0060908
P60546	gmk	Guanylate kinase	1.30597	0.00312541
P52643	ldhA	D-lactate dehydrogenase	1.30166	0.00926058
P21829	ybhA	Pyridoxal phosphate phosphatase YbhA	1.29967	0.00719497
P0AA97	yaeQ	Uncharacterized protein YaeQ	1.29621	0.0273369
P30140	thiH	2-iminoacetate synthase	1.29615	0.0198036
P76034	yciT	Uncharacterized HTH-type transcriptional regulator YciT	1.29612	0.00471885
P27828	wecB	UDP-N-acetylglucosamine 2-epimerase	1.29584	0.00239015
P0ADI4	entB	Enterobactin synthase component B;Isochorismatase;Aryl carrier protein	1.29296	0.00240282
P0A6G7	clpP	ATP-dependent Clp protease proteolytic subunit	1.29242	0.00562905
P0AG24	spoT	Bifunctional (p)ppGpp synthase/hydrolase SpoT;GTP pyrophosphokinase;Guanosine-3,5-bis(diphosphate) 3-pyrophosphohydrolase	1.29229	0.0026985
P62707	gpmA	2,3-bisphosphoglycerate-dependent phosphoglycerate mutase	1.29183	0.00225728
P60752	msbA	Lipid A export ATP-binding/permease protein MsbA	1.28878	0.0120142
P0A8H6	yihI	Der GTPase-activating protein YihI	1.28745	0.00259411
P0A8Y5	yidA	Sugar phosphatase YidA	1.28732	0.00312904
P76569	yfgD	Uncharacterized protein YfgD	1.28686	0.00402323
P75809	ybjI	Flavin mononucleotide phosphatase YbjI	1.28429	0.014375
P0A6D0	argR	Arginine repressor	1.28061	0.00377199
P0ABA0	atpF	ATP synthase subunit b	1.28048	0.00290609
P0A912	pal	Peptidoglycan-associated lipoprotein	1.27506	0.00282662
P37903	uspF	Universal stress protein F	1.27216	0.0275329
P0AB67	pntB	NAD(P) transhydrogenase subunit beta	1.26988	0.0230886
P0AC41	sdhA	Succinate dehydrogenase flavoprotein subunit	1.26796	0.0041872
P76402	yegP	UPF0339 protein YegP	1.26779	0.0158584
P12281	moeA	Molybdopterin molybdenumtransferase	1.26715	0.00472311
P06959	aceF	Dihydrolipoyllysine-residue acetyltransferase component of pyruvate dehydrogenase complex	1.26446	0.00264111
P25397	tehB	Tellurite methyltransferase	1.26231	0.00914743
P0A908	mipA	MltA-interacting protein	1.26014	0.00389925
P37751	wbbK	Putative glycosyltransferase WbbK	1.25973	0.0229166
P33221	purT	Phosphoribosylglycinamide formyltransferase 2	1.25784	0.00407033
Q46845	yghU	Disulfide-bond oxidoreductase YghU	1.25781	0.00640727
P0ADG7	guaB	Inosine-5-monophosphate dehydrogenase	1.25707	0.00400637
P37773	mpl	UDP-N-acetylmuramate--L-alanyl-gamma-D-glutamyl-meso-2,6-diaminoheptandioate ligase	1.25679	0.0030635
P0ADX9	rsmD	Ribosomal RNA small subunit methyltransferase D	1.24955	0.00270544
P25665	metE	5-methyltetrahydropteroyltriglutamate--homocysteine methyltransferase	1.24653	0.00267998
P0A8R0	rraA	Regulator of ribonuclease activity A	1.24604	0.0120142
P0ABD5	accA	Acetyl-coenzyme A carboxylase carboxyl transferase subunit alpha	1.24596	0.00513454
P0A993	fbp	Fructose-1,6-bisphosphatase class 1	1.24224	0.00492815
P0ABC7	hflK	Modulator of FtsH protease HflK	1.24152	0.00289997
P24230	recG	ATP-dependent DNA helicase RecG	1.23617	0.0167928
P00895	trpE	Anthranilate synthase component 1	1.23433	0.0037297
P0A8U2	yafD	UPF0294 protein YafD	1.23247	0.00899537
P0AE67	cheY	Chemotaxis protein CheY	1.23247	0.0184448
P0ADR8	ygdH	LOG family protein YgdH	1.23057	0.00310885
P04425	gshB	Glutathione synthetase	1.22939	0.00663999
P09832	gltD	Glutamate synthase [NADPH] small chain	1.22909	0.00290094
P38054	cusA	Cation efflux system protein CusA	1.22747	0.0411039
P0A6A3	ackA	Acetate kinase	1.22299	0.00658301
P27278	nadR	Trifunctional NAD biosynthesis/regulator protein NadR;Transcriptional regulator NadR;Nicotinamide mononucleotide adenylyltransferase;Ribosylnicotinamide kinase	1.22109	0.00273746
P15038	helD	Helicase IV	1.22019	0.0116688
P0A964	cheW	Chemotaxis protein CheW	1.21798	0.00592451
P23908	argE	Acetylornithine deacetylase	1.21679	0.00386069
P62620	ispG	4-hydroxy-3-methylbut-2-en-1-yl diphosphate synthase (flavodoxin)	1.21548	0.0198253
P0A799	pgk	Phosphoglycerate kinase	1.21371	0.00272222
P27249	glnD	Bifunctional uridylyltransferase/uridylyl-removing enzyme;[Protein-PII] uridylyltransferase;[Protein-PII]-UMP uridylyl-removing enzyme	1.20921	0.0060784
P0AGE9	sucD	Succinyl-CoA ligase [ADP-forming] subunit alpha	1.20892	0.00297827
P31663	panC	Pantothenate synthetase	1.2035	0.0028714
P0A9P0	lpdA	Dihydrolipoyl dehydrogenase	1.20182	0.00281992
P0AAF6	artP	Arginine transport ATP-binding protein ArtP	1.19916	0.00850896
P76562	tmcA	tRNA(Met) cytidine acetyltransferase TmcA	1.19881	0.0478385
P23845	cysN	Sulfate adenylyltransferase subunit 1	1.19765	0.00499202
P36548	amiA	N-acetylmuramoyl-L-alanine amidase AmiA	1.19573	0.00453225
P63284	clpB	Chaperone protein ClpB	1.19257	0.00393657
P0A6H8	clsA	Cardiolipin synthase A	1.19054	0.00362713
P40874	solA	N-methyl-L-tryptophan oxidase	1.18984	0.00297827
P67603	yqfB	UPF0267 protein YqfB	1.1874	0.0251502
P67910	hldD	ADP-L-glycero-D-manno-heptose-6-epimerase	1.18571	0.00336038
P04825	pepN	Aminopeptidase N	1.18547	0.00396216
P31677	otsA	Alpha,alpha-trehalose-phosphate synthase [UDP-forming]	1.18155	0.0152757
P00893	ilvI	Acetolactate synthase isozyme 3 large subunit	1.18014	0.00327054
P0A959	alaA	Glutamate-pyruvate aminotransferase AlaA	1.17985	0.00322331
P08142	ilvB	Acetolactate synthase isozyme 1 large subunit	1.17785	0.00438378
P25745	mnmA	tRNA-specific 2-thiouridylase MnmA	1.17534	0.00590768
P0A6Z1	hscA	Chaperone protein HscA	1.17409	0.00360766
P22523	mukB	Chromosome partition protein MukB	1.17403	0.00433991
P05719	hsdS	Type-1 restriction enzyme EcoKI specificity protein	1.16964	0.00377471
P0A7D4	purA	Adenylosuccinate synthetase	1.16962	0.00347753
P30011	nadC	Nicotinate-nucleotide pyrophosphorylase [carboxylating]	1.1695	0.0101184
P0A6U3	mnmG	tRNA uridine 5-carboxymethylaminomethyl modification enzyme MnmG	1.1623	0.00567015
P0AEW9	fruK	1-phosphofructokinase	1.16078	0.0139674
P0A8G6	wrbA	NAD(P)H dehydrogenase (quinone)	1.1543	0.00457232
P00452	nrdA	Ribonucleoside-diphosphate reductase 1 subunit alpha	1.15416	0.00439421
P0AB80	ilvE	Branched-chain-amino-acid aminotransferase	1.1513	0.00466951
P32099	lplA	Lipoate-protein ligase A	1.15066	0.0139896
P0A8M6	yeeX	UPF0265 protein YeeX	1.14917	0.00567015
P37666	ghrB	Glyoxylate/hydroxypyruvate reductase B	1.14724	0.00383999
P07023	tyrA	T-protein;Chorismate mutase;Prephenate dehydrogenase	1.14679	0.0078855
P21599	pykA	Pyruvate kinase II	1.14628	0.00455179
P37744	rmlA1	Glucose-1-phosphate thymidylyltransferase 1	1.1461	0.00360766
P29131	ftsN	Cell division protein FtsN	1.14601	0.00338252
P0AET8	hdhA	7-alpha-hydroxysteroid dehydrogenase	1.14103	0.00499202
P0ABP8	deoD	Purine nucleoside phosphorylase DeoD-type	1.13284	0.00567484
P30958	mfd	Transcription-repair-coupling factor	1.13215	0.0042755
P30139	thiG	Thiazole synthase	1.12979	0.0177376
P0A7F6	speD	S-adenosylmethionine decarboxylase proenzyme;S-adenosylmethionine decarboxylase beta chain;S-adenosylmethionine decarboxylase alpha chain	1.12941	0.00917628
P0ABX8	fliL	Flagellar protein FliL	1.12883	0.0220627
P0ABI8	cyoB	Cytochrome bo(3) ubiquinol oxidase subunit 1	1.12879	0.011521
P36683	acnB	Aconitate hydratase B	1.12804	0.00499202
P77434	alaC	Glutamate-pyruvate aminotransferase AlaC	1.12701	0.008636
P77488	dxs	1-deoxy-D-xylulose-5-phosphate synthase	1.12271	0.00465311
P76658	hldE	Bifunctional protein HldE;D-beta-D-heptose 7-phosphate kinase;D-beta-D-heptose 1-phosphate adenylyltransferase	1.12051	0.00383584
P0ACA7	gstB	Glutathione S-transferase GstB	1.11284	0.0110655
P0AAB4	ubiD	3-octaprenyl-4-hydroxybenzoate carboxy-lyase	1.10399	0.0106691
P75728	ubiF	2-octaprenyl-3-methyl-6-methoxy-1,4-benzoquinol hydroxylase	1.10215	0.00398589
P0A9P4	trxB	Thioredoxin reductase	1.09916	0.00548159
P00350	gnd	6-phosphogluconate dehydrogenase, decarboxylating	1.09879	0.00505781
P06710	dnaX	DNA polymerase III subunit tau	1.098	0.00656575
P0A7E5	pyrG	CTP synthase	1.09719	0.00446342
P13024	fdhE	Protein FdhE	1.09604	0.0194118
P30864	yafC	Uncharacterized HTH-type transcriptional regulator YafC	1.09545	0.0487422
P0A6T5	folE	GTP cyclohydrolase 1	1.09474	0.00778805
Q46864	mqsA	Antitoxin MqsA	1.09431	0.0195106
P0ACL0	glpR	Glycerol-3-phosphate regulon repressor	1.09391	0.0197712
P33030	yeiR	Uncharacterized protein YeiR	1.09287	0.008691
P21170	speA	Biosynthetic arginine decarboxylase	1.09286	0.00562905
P0AFL6	ppx	Exopolyphosphatase	1.09147	0.00398589
P0AFG3	sucA	2-oxoglutarate dehydrogenase E1 component	1.08955	0.0056152
P0A8F0	upp	Uracil phosphoribosyltransferase	1.08244	0.00534832
P0AGE6	chrR	Chromate reductase	1.08179	0.0199475
P37692	rfaF	ADP-heptose--LPS heptosyltransferase 2	1.08072	0.00412757
P18335	argD	Acetylornithine/succinyldiaminopimelate aminotransferase	1.07712	0.00943169
P31475	yieP	Uncharacterized HTH-type transcriptional regulator YieP	1.07574	0.0260101
P0AGE4	sstT	Serine/threonine transporter SstT	1.07542	0.024572
P0A6F3	glpK	Glycerol kinase	1.07459	0.0294163
P46850	rtcB	RNA-splicing ligase RtcB	1.07409	0.0191411
P00550	mtlA	PTS system mannitol-specific EIICBA component;Mannitol permease IIC component;Mannitol-specific phosphotransferase enzyme IIB component;Mannitol-specific phosphotransferase enzyme IIA component	1.07384	0.0480002
P04951	kdsB	3-deoxy-manno-octulosonate cytidylyltransferase	1.07102	0.00605021
P0A7J0	ribB	3,4-dihydroxy-2-butanone 4-phosphate synthase	1.06763	0.0149734
P37330	glcB	Malate synthase G	1.06734	0.00530279
P76316	dcyD	D-cysteine desulfhydrase	1.06703	0.00528546
P0A9S7	livG	High-affinity branched-chain amino acid transport ATP-binding protein LivG	1.06403	0.00460317
P26608	fliS	Flagellar protein FliS	1.0638	0.0204902
P0AFL3	ppiA	Peptidyl-prolyl cis-trans isomerase A	1.06344	0.00567015
P14900	murD	UDP-N-acetylmuramoylalanine--D-glutamate ligase	1.06343	0.0175374
P0AFB5	glnL	Nitrogen regulation protein NR(II)	1.06	0.00562007
P0A9C5	glnA	Glutamine synthetase	1.05676	0.00889978
P0A9D8	dapD	2,3,4,5-tetrahydropyridine-2,6-dicarboxylate N-succinyltransferase	1.05626	0.00504389
P46889	ftsK	DNA translocase FtsK	1.05588	0.00668136
P0AFZ3	sspB	Stringent starvation protein B	1.05535	0.00719153
P06983	hemC	Porphobilinogen deaminase	1.05527	0.00482305
P0AF20	nagC	N-acetylglucosamine repressor	1.05414	0.0105815
P0AB14	yccJ	Uncharacterized protein YccJ	1.05375	0.0126138
P13009	metH	Methionine synthase	1.0524	0.00835798
P0A717	prs	Ribose-phosphate pyrophosphokinase	1.04973	0.00457232
P37760	rfbD	dTDP-4-dehydrorhamnose reductase	1.04557	0.00466951
P00562	metL	Bifunctional aspartokinase/homoserine dehydrogenase 2;Aspartokinase;Homoserine dehydrogenase	1.0448	0.00588657
P33602	nuoG	NADH-quinone oxidoreductase subunit G	1.04111	0.00523994
P23367	mutL	DNA mismatch repair protein MutL	1.04061	0.0349583
P24171	dcp	Peptidyl-dipeptidase dcp	1.03453	0.00752965
P0ABS5	dnaG	DNA primase	1.03344	0.00505781
P24188	yceA	UPF0176 protein YceA	1.03257	0.0276773
P0AF18	nagA	N-acetylglucosamine-6-phosphate deacetylase	1.03139	0.00615395
P0A879	trpB	Tryptophan synthase beta chain	1.02816	0.00560679
P00904	trpGD	Bifunctional protein TrpGD;Anthranilate synthase component 2;Anthranilate phosphoribosyltransferase	1.02483	0.0099565
P0AES4	gyrA	DNA gyrase subunit A	1.02373	0.00492815
P00547	thrB	Homoserine kinase	1.02085	0.00890235
P0AEY5	mdaB	Modulator of drug activity B	1.0177	0.0229166
P0AD61	pykF	Pyruvate kinase I	1.01627	0.00562905
P28630	holA	DNA polymerase III subunit delta	1.01617	0.0494293
P33920	yejK	Nucleoid-associated protein YejK	1.01301	0.00815719
P00935	metB	Cystathionine gamma-synthase	1.0115	0.00805572
P29217	yceH	UPF0502 protein YceH	1.01136	0.0161639
P0A9G6	aceA	Isocitrate lyase	1.00932	0.00600339
P08997	aceB	Malate synthase A	1.00655	0.00878518
P43337	nudL	Uncharacterized Nudix hydrolase NudL	1.0045	0.0465617
P77735	yajO	Uncharacterized oxidoreductase YajO	1.0019	0.011056
P31979	nuoF	NADH-quinone oxidoreductase subunit F	1.00078	0.00549595
P06709	birA	Bifunctional ligase/repressor BirA	0.998792	0.00752965
P38038	cysJ	Sulfite reductase [NADPH] flavoprotein alpha-component	0.997679	0.00600339
P23538	ppsA	Phosphoenolpyruvate synthase	0.996168	0.00633781
P0AD57	ispB	Octaprenyl-diphosphate synthase	0.994251	0.0366141
P0A9D4	cysE	Serine acetyltransferase	0.991226	0.0327432
P04693	tyrB	Aromatic-amino-acid aminotransferase	0.989301	0.0120865
P36659	cbpA	Curved DNA-binding protein	0.987991	0.0331347
P09323	nagE	PTS system N-acetylglucosamine-specific EIICBA component;N-acetylglucosamine permease IIC component;N-acetylglucosamine-specific phosphotransferase enzyme IIB component;N-acetylglucosamine-specific phosphotransferase enzyme IIA component	0.986497	0.0102043
P0A9K1	phoH	Protein PhoH	0.985804	0.0175476
P0A759	nagB	Glucosamine-6-phosphate deaminase	0.982736	0.0152757
P0AFK0	pmbA	Metalloprotease PmbA	0.978994	0.00577285
P09980	rep	ATP-dependent DNA helicase Rep	0.977577	0.0120733
P22731	livF	High-affinity branched-chain amino acid transport ATP-binding protein LivF	0.97612	0.00607796
P27306	sthA	Soluble pyridine nucleotide transhydrogenase	0.975747	0.00627825
P17888	priA	Primosomal protein N	0.974473	0.0262873
P0A9W9	yrdA	Protein YrdA	0.974376	0.0120142
P33570	tktB	Transketolase 2	0.973469	0.00985537
B8LFD5	lacI	Lactose operon repressor	0.973429	0.0468556
P0CG19	rph	Inactive ribonuclease PH	0.971288	0.00752965
P55135	rlmD	23S rRNA (uracil(1939)-C(5))-methyltransferase RlmD	0.964648	0.014996
P02943	lamB	Maltoporin	0.959408	0.0175319
P45799	nudE	ADP compounds hydrolase NudE	0.954407	0.0230886
P11880	murF	UDP-N-acetylmuramoyl-tripeptide--D-alanyl-D-alanine ligase	0.954047	0.0148696
P42599	ygjR	Uncharacterized oxidoreductase YgjR	0.953288	0.0101835
P27302	tktA	Transketolase 1	0.947659	0.00883774
P69924	nrdB	Ribonucleoside-diphosphate reductase 1 subunit beta	0.945073	0.0199767
P30745	moaA	Cyclic pyranopterin monophosphate synthase	0.941134	0.00719153
P39342	yjgR	Uncharacterized protein YjgR	0.938222	0.0104221
P69786	ptsG	PTS system glucose-specific EIICB component;Glucose permease IIC component;Glucose-specific phosphotransferase enzyme IIB component	0.937665	0.0120142
P30178	ybiC	Uncharacterized oxidoreductase YbiC	0.932794	0.0280381
P0A6T1	pgi	Glucose-6-phosphate isomerase	0.932733	0.0117712
P69811	fruB	Multiphosphoryl transfer protein;Phosphocarrier protein HPr;Fructose-specific phosphotransferase enzyme IIA component	0.932078	0.0116156
P32662	gph	Phosphoglycolate phosphatase	0.928618	0.036875
P0AFP6	ybgI	Putative GTP cyclohydrolase 1 type 2	0.923742	0.0166982
P64612	zapE	Cell division protein ZapE	0.923591	0.0120075
P0A7D1	pth	Peptidyl-tRNA hydrolase	0.920766	0.0183737
P0AFC7	nuoB	NADH-quinone oxidoreductase subunit B	0.917035	0.0167928
P60560	guaC	GMP reductase	0.91428	0.00770251
P0AEA8	cysG	Siroheme synthase;Uroporphyrinogen-III C-methyltransferase;Precorrin-2 dehydrogenase;Sirohydrochlorin ferrochelatase	0.912468	0.0276773
P0A9Q9	asd	Aspartate-semialdehyde dehydrogenase	0.911926	0.0386151
P64483	yeaK	Uncharacterized protein YeaK	0.907628	0.0106037
P06974	fliM	Flagellar motor switch protein FliM	0.907072	0.0385978
P25552	gppA	Guanosine-5-triphosphate,3-diphosphate pyrophosphatase	0.907035	0.0219653
P0A955	eda	KHG/KDPG aldolase;4-hydroxy-2-oxoglutarate aldolase;2-dehydro-3-deoxy-phosphogluconate aldolase	0.906082	0.0083038
P0A6S0	flgH	Flagellar L-ring protein	0.903198	0.0164891
P0ACQ4	oxyR	Hydrogen peroxide-inducible genes activator	0.900382	0.0195106
P0AFG8	aceE	Pyruvate dehydrogenase E1 component	0.896271	0.00818061
P77239	cusB	Cation efflux system protein CusB	0.896227	0.0101669
P0ADP9	yihD	Protein YihD	0.893459	0.0197712
P75791	ybiU	Uncharacterized protein YbiU	0.891763	0.0251317
P23894	htpX	Protease HtpX	0.890907	0.00849139
P21517	malZ	Maltodextrin glucosidase	0.8899	0.0192588
P0AC84	gloB	Hydroxyacylglutathione hydrolase	0.882641	0.0291543
P10443	dnaE	DNA polymerase III subunit alpha	0.880882	0.020291
P16676	cysA	Sulfate/thiosulfate import ATP-binding protein CysA	0.879376	0.010656
P0A9J4	panE	2-dehydropantoate 2-reductase	0.878338	0.0276773
P0AF90	rraB	Regulator of ribonuclease activity B	0.876522	0.0111026
P10378	entE	Enterobactin synthase component E	0.876322	0.0296593
P0ABZ1	fliG	Flagellar motor switch protein FliG	0.864797	0.045203
P33941	yojI	ABC transporter ATP-binding protein YojI	0.860892	0.0136402
P07004	proA	Gamma-glutamyl phosphate reductase	0.853302	0.0489851
P0A9L8	proC	Pyrroline-5-carboxylate reductase	0.853243	0.0113828
P0AEW4	cpdA	3,5-cyclic adenosine monophosphate phosphodiesterase CpdA	0.851397	0.037264
P0AFC3	nuoA	NADH-quinone oxidoreductase subunit A	0.845417	0.0136402
P30870	glnE	Glutamate-ammonia-ligase adenylyltransferase	0.841685	0.0134831
P0A9Q7	adhE	Aldehyde-alcohol dehydrogenase;Alcohol dehydrogenase;Acetaldehyde dehydrogenase [acetylating];Pyruvate-formate-lyase deactivase	0.839124	0.0107147
P0AFD4	nuoH	NADH-quinone oxidoreductase subunit H	0.83639	0.0263376
P30014	rnt	Ribonuclease T	0.834786	0.0169742
P0AC86	glgP	Glycogen phosphorylase	0.82544	0.0134699
P52612	fliI	Flagellum-specific ATP synthase	0.825131	0.0276773
P09373	pflB	Formate acetyltransferase 1	0.824027	0.0108382
P24215	uxuA	Mannonate dehydratase	0.822412	0.036021
P0A705-2	infB	Translation initiation factor IF-2	0.82213	0.0232855
P00561	thrA	Bifunctional aspartokinase/homoserine dehydrogenase 1;Aspartokinase;Homoserine dehydrogenase	0.819715	0.0136227
P21169	speC	Ornithine decarboxylase, constitutive	0.813157	0.0123973
P64588	yqjI	Transcriptional regulator YqjI	0.811029	0.0141387
P25516	acnA	Aconitate hydratase A	0.804345	0.0286298
P12998	bioF	8-amino-7-oxononanoate synthase	0.79814	0.0421362
P77522	sufB	FeS cluster assembly protein SufB	0.79415	0.0168044
P21367	ycaC	Uncharacterized protein YcaC	0.79079	0.0475564
P28635	metQ	D-methionine-binding lipoprotein MetQ	0.787034	0.017077
P21893	recJ	Single-stranded-DNA-specific exonuclease RecJ	0.786491	0.0177085
P0AFA2	narX	Nitrate/nitrite sensor protein NarX	0.786028	0.0437434
P0A9T0	serA	D-3-phosphoglycerate dehydrogenase	0.785729	0.0165903
P77552	ydhQ	Uncharacterized protein YdhQ	0.782842	0.0149914
P77182	mnmC	tRNA 5-methylaminomethyl-2-thiouridine biosynthesis bifunctional protein MnmC;tRNA (mnm(5)s(2)U34)-methyltransferase;FAD-dependent cmnm(5)s(2)U34 oxidoreductase	0.782184	0.0290328
P0A705	infB	Translation initiation factor IF-2	0.770383	0.0138994
P61889	mdh	Malate dehydrogenase	0.767948	0.0156647
P50465	nei	Endonuclease 8	0.767255	0.018334
P10902	nadB	L-aspartate oxidase	0.764955	0.01921
P23893	hemL	Glutamate-1-semialdehyde 2,1-aminomutase	0.759022	0.0379814
P0AEC3	arcB	Aerobic respiration control sensor protein ArcB	0.757519	0.0202594
P76235	yeaH	UPF0229 protein YeaH	0.75721	0.0148696
P37177	ptsP	Phosphoenolpyruvate-protein phosphotransferase PtsP	0.746345	0.0168327
P17315	cirA	Colicin I receptor	0.737511	0.0218557
P06715	gor	Glutathione reductase	0.734734	0.0459589
P15043	recQ	ATP-dependent DNA helicase RecQ	0.730484	0.0468556
P25553	aldA	Lactaldehyde dehydrogenase	0.727391	0.0263621
P77775	yfcH	Epimerase family protein YfcH	0.721102	0.0393933
P77581	astC	Succinylornithine transaminase	0.720486	0.0191411
P63417	yhbS	Uncharacterized N-acetyltransferase YhbS	0.715697	0.0203538
P77258	nemA	N-ethylmaleimide reductase	0.705507	0.0269138
P29680	hemE	Uroporphyrinogen decarboxylase	0.70324	0.0422706
P06988	hisD	Histidinol dehydrogenase	0.700117	0.0396754
P00864	ppc	Phosphoenolpyruvate carboxylase	0.677565	0.0249415
P30863	dkgB	2,5-diketo-D-gluconic acid reductase B	0.676324	0.0348342
P76008	ldcA	Murein tetrapeptide carboxypeptidase	0.673114	0.0494113
P0A8D0	nrdR	Transcriptional repressor NrdR	0.672786	0.0226409
P0A794	pdxJ	Pyridoxine 5-phosphate synthase	0.661194	0.0254532
P26616	maeA	NAD-dependent malic enzyme	0.65346	0.0363662
P0A6U8	glgA	Glycogen synthase	0.65271	0.0252163
P00926	dsdA	D-serine dehydratase	0.651148	0.0491316
P37617	zntA	Lead, cadmium, zinc and mercury-transporting ATPase	0.649475	0.0480002
P0A6B4	alr	Alanine racemase, biosynthetic	0.646325	0.0262366
P76372	wzzB	Chain length determinant protein	0.644894	0.0487244
P0AG90	secD	Protein translocase subunit SecD	0.628883	0.030454
P0A9M2	hpt	Hypoxanthine phosphoribosyltransferase	0.619698	0.0325966
P16703	cysM	Cysteine synthase B	0.617187	0.0485209
P29018	cydD	ATP-binding/permease protein CydD	0.603651	0.0466455
P37774	yecC	Uncharacterized amino-acid ABC transporter ATP-binding protein YecC	0.602867	0.0433277
P15254	purL	Phosphoribosylformylglycinamidine synthase	0.601423	0.0345678
P33355	yehS	Uncharacterized protein YehS	0.598304	0.0394342
P0C0V0	degP	Periplasmic serine endoprotease DegP	0.589826	0.0440407
P00509	aspC	Aspartate aminotransferase	0.575491	0.0389957
P69874	potA	Spermidine/putrescine import ATP-binding protein PotA	0.570533	0.0474719
P04335	frsA	Esterase FrsA	0.568989	0.0399656
P06999	pfkB	ATP-dependent 6-phosphofructokinase isozyme 2	0.557505	0.045203
P28304	qorA	Quinone oxidoreductase 1	0.553676	0.0487287
P00370	gdhA	NADP-specific glutamate dehydrogenase	0.552863	0.0433905
P39838	rcsD	Phosphotransferase RcsD	0.550285	0.0445827
P0A6F1	carA	Carbamoyl-phosphate synthase small chain	0.543683	0.0463454
P36979	rlmN	Dual-specificity RNA methyltransferase RlmN	0.539377	0.0475895
P76290	cmoA	tRNA (cmo5U34)-methyltransferase	0.534725	0.0475564
P0A855	tolB	Protein TolB	-0.567743	0.0474719
P02930	tolC	Outer membrane protein TolC	-0.598529	0.0393318
P36649	cueO	Blue copper oxidase CueO	-0.623768	0.0378119
P33940	mqo	Malate:quinone oxidoreductase	-0.636273	0.0300227
P0A9S3	gatD	Galactitol-1-phosphate 5-dehydrogenase	-0.640061	0.0440407
P31550	thiB	Thiamine-binding periplasmic protein	-0.640142	0.0486761
P37902	gltI	Glutamate/aspartate periplasmic-binding protein	-0.649237	0.0290604
P0AFH2	oppB	Oligopeptide transport system permease protein OppB	-0.650112	0.0276773
P29744	flgL	Flagellar hook-associated protein 3	-0.664512	0.0416264
P77804	ydgA	Protein YdgA	-0.676231	0.0248482
P0AF06	motB	Motility protein B	-0.692291	0.044134
P02942	tsr	Methyl-accepting chemotaxis protein I	-0.698831	0.0353253
P77376	ydgJ	Uncharacterized oxidoreductase YdgJ	-0.714569	0.0254902
A0A0G3HUT6	gsiB	Glutathione-binding protein GsiB	-0.716522	0.0262846
P07018	tap	Methyl-accepting chemotaxis protein IV	-0.750514	0.0396754
P30859	artI	Putative ABC transporter arginine-binding protein 2	-0.78321	0.0411892
P07017	tar	Methyl-accepting chemotaxis protein II	-0.800858	0.0180248
P0ABT5	dusB	tRNA-dihydrouridine synthase B	-0.802374	0.0165903
P0AC02	bamD	Outer membrane protein assembly factor BamD	-0.817047	0.0148355
P31133	potF	Putrescine-binding periplasmic protein	-0.946675	0.0185936
P0ABX5	flgG	Flagellar basal-body rod protein FlgG	-1.00806	0.0366141
P33235	flgK	Flagellar hook-associated protein 1	-1.07921	0.0088251
P39180	flu	Antigen 43;Antigen 43 alpha chain;Antigen 43 beta chain	-1.09075	0.0106691
P33371	dusC	tRNA-dihydrouridine synthase C	-1.10956	0.00600339
P76344	zinT	Metal-binding protein ZinT	-1.1148	0.0390232
P39172	znuA	High-affinity zinc uptake system protein ZnuA	-1.14256	0.0322118
P04949	fliC	Flagellin	-1.1614	0.00622603
P04128	fimA	Type-1 fimbrial protein, A chain	-1.32487	0.00719153
P21420	nmpC	Putative outer membrane porin protein NmpC	-1.38967	0.00239015
P24216	fliD	Flagellar hook-associated protein 2	-1.50874	0.00196115
P0ACA1	yibF	Uncharacterized GST-like protein YibF	5.48866	0.087683
P21177	fadB	Fatty acid oxidation complex subunit alpha;Enoyl-CoA hydratase/Delta(3)-cis-Delta(2)-trans-enoyl-CoA isomerase/3-hydroxybutyryl-CoA epimerase;3-hydroxyacyl-CoA dehydrogenase	3.08102	0.173487
P0AC75	waaA	3-deoxy-D-manno-octulosonic acid transferase	3.07607	0.0562632
P0AEX9	malE	Maltose-binding periplasmic protein	2.78467	0.268608
P0A6S3	flgI	Flagellar P-ring protein	2.22694	0.486125
P0A6L9	hscB	Co-chaperone protein HscB	1.78679	0.0521201
P39177	uspG	Universal stress protein G	1.72138	0.0991172
P0ABY4	fldB	Flavodoxin-2	1.58752	0.108088
P0A9F9	metR	HTH-type transcriptional regulator MetR	1.56876	0.0587082
P15993	aroP	Aromatic amino acid transport protein AroP	1.52961	0.144842
P25526	gabD	Succinate-semialdehyde dehydrogenase [NADP(+)] GabD	1.51945	0.0617847
P10346	glnQ	Glutamine transport ATP-binding protein GlnQ	1.46944	0.1962
P0A9F6	gcvA	Glycine cleavage system transcriptional activator	1.42609	0.0965847
P76245	yeaP	Probable diguanylate cyclase YeaP	1.35779	0.104083
P76014	dhaL	PTS-dependent dihydroxyacetone kinase, ADP-binding subunit DhaL	1.34858	0.141397
P67660	yhaJ	Uncharacterized HTH-type transcriptional regulator YhaJ	1.28067	0.173605
P0AG82	pstS	Phosphate-binding protein PstS	1.25906	0.438263
P08390	usg	USG-1 protein	1.25753	0.0692102
P0AE39	ypdB	Transcriptional regulatory protein YpdB	1.2238	0.0670318
P0ACG8	hslR	Heat shock protein 15	1.1893	0.106707
P33018	yeiG	S-formylglutathione hydrolase YeiG	1.15386	0.324359
P06989	hisI	Histidine biosynthesis bifunctional protein HisIE;Phosphoribosyl-AMP cyclohydrolase;Phosphoribosyl-ATP pyrophosphatase	1.14595	0.0588306
P11458	nadA	Quinolinate synthase A	1.14346	0.0531701
P68688	grxA	Glutaredoxin-1	1.10126	0.0542952
P0C093	slmA	Nucleoid occlusion factor SlmA	1.10108	0.0580137
P0C0L7	proP	Proline/betaine transporter	1.08034	0.144916
P13669	mngR	Mannosyl-D-glycerate transport/metabolism system repressor MngR	1.07521	0.0512811
P46474	yhdP	Uncharacterized protein YhdP	1.0309	0.26401
P0ACZ4	evgA	Positive transcription regulator EvgA	0.996984	0.191036
P16384	miaA	tRNA dimethylallyltransferase	0.991754	0.086501
P23883	puuC	Aldehyde dehydrogenase PuuC	0.982346	0.087683
P0A8I1	yqgF	Putative Holliday junction resolvase	0.968624	0.134977
P75780	fiu	Catecholate siderophore receptor Fiu	0.963826	0.115706
P0AEB7	yoaB	RutC family protein YoaB	0.949537	0.117272
P0ABN5	dcuA	Anaerobic C4-dicarboxylate transporter DcuA	0.945799	0.270773
P0AG07	rpe	Ribulose-phosphate 3-epimerase	0.937026	0.0667233
P0ABC3	hflC	Modulator of FtsH protease HflC	0.92669	0.0518972
P39377	iadA	Isoaspartyl dipeptidase	0.912868	0.570954
P30749	moaE	Molybdopterin synthase catalytic subunit	0.909522	0.134005
P45771	yrdD	Uncharacterized protein YrdD	0.891153	0.0737653
P10384	fadL	Long-chain fatty acid transport protein	0.890595	0.0531701
P32177	fdhD	Protein FdhD	0.86868	0.199442
P38521	yggL	Uncharacterized protein YggL	0.868552	0.0888157
P0AFH8	osmY	Osmotically-inducible protein Y	0.865763	0.0951247
P37313	dppF	Dipeptide transport ATP-binding protein DppF	0.852591	0.0525685
P09424	mtlD	Mannitol-1-phosphate 5-dehydrogenase	0.84012	0.0976456
P09155	rnd	Ribonuclease D	0.823065	0.0510207
P0C0S1	mscS	Small-conductance mechanosensitive channel	0.821973	0.0831131
P24205	lpxM	Lipid A biosynthesis myristoyltransferase	0.809503	0.0594141
P45955	ybgF	Uncharacterized protein YbgF	0.806538	0.140764
P75966	rluE	Ribosomal large subunit pseudouridine synthase E	0.802042	0.0510835
P04036	dapB	4-hydroxy-tetrahydrodipicolinate reductase	0.796157	0.103273
P0ACB4	hemG	Protoporphyrinogen IX dehydrogenase [menaquinone]	0.791657	0.0953061
P15723	dgt	Deoxyguanosinetriphosphate triphosphohydrolase	0.789747	0.120198
P28631	holB	DNA polymerase III subunit delta	0.744607	0.570018
P0AFB1	nlpI	Lipoprotein NlpI	0.742679	0.361134
P31142	sseA	3-mercaptopyruvate sulfurtransferase	0.738123	0.12988
P17993	ubiG	Ubiquinone biosynthesis O-methyltransferase	0.737167	0.0923759
P10441	lpxB	Lipid-A-disaccharide synthase	0.736524	0.650785
P76035	yciW	Uncharacterized protein YciW	0.736277	0.115105
P08956	hsdR	Type I restriction enzyme EcoKI R protein	0.733225	0.0623053
P76027	oppD	Oligopeptide transport ATP-binding protein OppD	0.713597	0.231964
P0ACK5	deoR	Deoxyribose operon repressor	0.711025	0.109349
P0A8J2	dnaT	Primosomal protein 1	0.701211	0.0957186
P68567	rsmJ	Ribosomal RNA small subunit methyltransferase J	0.700572	0.105013
P0ACS7	rpiR;hslV	HTH-type transcriptional regulator RpiR;ATP-dependent protease subunit HslV	0.691491	0.205512
P0AAH0	pstB	Phosphate import ATP-binding protein PstB	0.683757	0.0823797
P0ABB8	mgtA	Magnesium-transporting ATPase, P-type 1	0.669433	0.100457
P60293	mukF	Chromosome partition protein MukF	0.661438	0.153256
P16528	iclR	Acetate operon repressor	0.658566	0.141311
P27250	ahr	Aldehyde reductase Ahr	0.647045	0.130246
P0ACU7	yjdC	HTH-type transcriptional regulator YjdC	0.632027	0.0512904
P0A6X1	hemA	Glutamyl-tRNA reductase	0.627651	0.458623
P0AGB6	rpoE	ECF RNA polymerase sigma-E factor	0.626444	0.30929
P30744	sdaB	L-serine dehydratase 2	0.625965	0.0957186
P76177	ydgH	Protein YdgH	0.624402	0.146091
P17115	gutQ	Arabinose 5-phosphate isomerase GutQ	0.613617	0.081651
P25522	mnmE	tRNA modification GTPase MnmE	0.594016	0.164221
P07330	cheB	Chemotaxis response regulator protein-glutamate methylesterase	0.593794	0.134184
P0AEQ6	glnP	Glutamine transport system permease protein GlnP	0.573239	0.0716066
P37024	hrpB	ATP-dependent RNA helicase HrpB	0.573084	0.123816
P30130	fimD	Outer membrane usher protein FimD	0.572983	0.424381
P0A921	pldA	Phospholipase A1	0.569528	0.581921
P11447	argH	Argininosuccinate lyase	0.563797	0.0554598
P0A7E1	pyrD	Dihydroorotate dehydrogenase (quinone)	0.554877	0.0554738
P0AFD6	nuoI	NADH-quinone oxidoreductase subunit I	0.554599	0.258502
P0ADA3	nlpD	Murein hydrolase activator NlpD	0.550192	0.214271
P07364	cheR	Chemotaxis protein methyltransferase	0.55	0.592543
P05825	fepA	Ferrienterobactin receptor	0.548844	0.176716
P0A847	tgt	Queuine tRNA-ribosyltransferase	0.54388	0.0621238
P0DM85	crfC	Clamp-binding protein CrfC	0.538392	0.169435
P37647	kdgK	2-dehydro-3-deoxygluconokinase	0.531499	0.0696443
P23871	hemH	Ferrochelatase	0.530757	0.193261
P09169	ompT	Protease 7	0.527873	0.0696608
P25894	loiP	Metalloprotease LoiP	0.522384	0.319546
P0AD68	ftsI	Peptidoglycan synthase FtsI	0.521899	0.0765482
P66948	bepA	Beta-barrel assembly-enhancing protease	0.521166	0.38321
P0A6I3	coaA	Pantothenate kinase	0.519141	0.196311
P31119	aas	Bifunctional protein Aas;2-acylglycerophosphoethanolamine acyltransferase;Acyl-[acyl-carrier-protein] synthetase	0.517709	0.241653
P76116	yncE	Uncharacterized protein YncE	0.512981	0.19273
P0AGJ7	trmL	tRNA (cytidine(34)-2-O)-methyltransferase	0.508741	0.0765482
P14294	topB	DNA topoisomerase 3	0.508232	0.0595045
Q46861	ygiQ	UPF0313 protein YgiQ	0.507943	0.112206
P11454	entF	Enterobactin synthase component F	0.499803	0.0957186
P0ADK0	yiaF	Uncharacterized protein YiaF	0.494291	0.310821
P06129	btuB	Vitamin B12 transporter BtuB	0.49418	0.0643335
P0A9M8	pta	Phosphate acetyltransferase	0.49275	0.0746481
Q46856	yqhD	Alcohol dehydrogenase YqhD	0.48551	0.0782583
P0A9X1	znuC	Zinc import ATP-binding protein ZnuC	0.484115	0.0929188
P25524	codA	Cytosine deaminase	0.483317	0.0712035
P0A917	ompX	Outer membrane protein X	0.482991	0.0758035
P75867	ycbZ	Putative Lon protease homolog	0.481916	0.0732695
P0AE12	amn	AMP nucleosidase	0.481714	0.0902869
P75792	ybiV	Sugar phosphatase YbiV	0.475124	0.191449
P0AAS0	ylaC	Inner membrane protein YlaC	0.474964	0.882204
P15005	mcrB	5-methylcytosine-specific restriction enzyme B	0.474267	0.194746
P32053	intA	Prophage CP4-57 integrase	0.472039	0.180339
P21338	rna	Ribonuclease I	0.471851	0.181309
P46130	ybhC	Putative acyl-CoA thioester hydrolase YbhC	0.471817	0.173106
P0AAG8	mglA	Galactose/methyl galactoside import ATP-binding protein MglA	0.470857	0.162668
P0AED7	dapE	Succinyl-diaminopimelate desuccinylase	0.469506	0.172901
P33667	selU	tRNA 2-selenouridine synthase	0.463626	0.418704
P0AG93	secF	Protein translocase subunit SecF	0.463489	0.115563
P0AC78	wecA	Undecaprenyl-phosphate alpha-N-acetylglucosaminyl 1-phosphate transferase	0.458127	0.207423
P77674	prr	Gamma-aminobutyraldehyde dehydrogenase	0.455518	0.281822
P0AEV1	rssB	Regulator of RpoS	0.449933	0.871543
P00968	carB	Carbamoyl-phosphate synthase large chain	0.447823	0.088871
P25536	yhdE	Maf-like protein YhdE	0.446253	0.262107
P77171	ydcI	Uncharacterized HTH-type transcriptional regulator YdcI	0.443927	0.0862302
P27303	emrA	Multidrug export protein EmrA	0.440108	0.218825
P0ACB2	hemB	Delta-aminolevulinic acid dehydratase	0.436376	0.137785
P0AEZ7	mltD	Membrane-bound lytic murein transglycosylase D	0.436068	0.174487
P23721	serC	Phosphoserine aminotransferase	0.431892	0.102106
P08395	sppA	Protease 4	0.430657	0.428395
P76015	dhaK	PTS-dependent dihydroxyacetone kinase, dihydroxyacetone-binding subunit DhaK	0.429677	0.14783
P0A6V1	glgC	Glucose-1-phosphate adenylyltransferase	0.426721	0.324359
P0ABH9	clpA	ATP-dependent Clp protease ATP-binding subunit ClpA	0.425141	0.109219
P75949	nagZ	Beta-hexosaminidase	0.421604	0.171747
P31064	yedE	UPF0394 inner membrane protein YedE	0.420417	0.124752
P00936	cyaA	Adenylate cyclase	0.415787	0.200018
P33195	gcvP	Glycine dehydrogenase (decarboxylating)	0.415391	0.101641
P36879	yadG	Uncharacterized ABC transporter ATP-binding protein YadG	0.415139	0.118211
P62517	mdoH	Glucans biosynthesis glucosyltransferase H	0.404483	0.174026
P0A6J5	dadA	D-amino acid dehydrogenase	0.399835	0.184087
P0A786	pyrB	Aspartate carbamoyltransferase catalytic chain	0.39558	0.118305
P0A991	fbaB	Fructose-bisphosphate aldolase class 1	0.394846	0.379576
P30137	thiE	Thiamine-phosphate synthase	0.392414	0.191036
P39280	epmB	L-lysine 2,3-aminomutase	0.386526	0.66905
P26612	amyA	Cytoplasmic alpha-amylase	0.385088	0.247061
P33232	lldD	L-lactate dehydrogenase	0.379678	0.523343
P37326	intS	Putative prophage CPS-53 integrase	0.377071	0.252351
P63235	gadC	Probable glutamate/gamma-aminobutyrate antiporter	0.372214	0.87529
P0C8J8	gatZ	D-tagatose-1,6-bisphosphate aldolase subunit GatZ	0.368786	0.151042
P64554	queE	7-carboxy-7-deazaguanine synthase	0.364943	0.156879
P69411	rcsF	Outer membrane lipoprotein RcsF	0.362352	0.369078
P63386	mlaF	Probable phospholipid import ATP-binding protein MlaF	0.356134	0.725814
P0A6C8	argB	Acetylglutamate kinase	0.351194	0.272465
P37749	wbbI	Beta-1,6-galactofuranosyltransferase WbbI	0.346573	0.306319
P0A910	ompA	Outer membrane protein A	0.346264	0.154933
P0ACE0	hybC	Hydrogenase-2 large chain	0.345879	0.547016
P32695	dusA	tRNA-dihydrouridine synthase A	0.343269	0.188355
Q59385	copA	Copper-exporting P-type ATPase A	0.340871	0.251468
P0A7A7	plsB	Glycerol-3-phosphate acyltransferase	0.333751	0.167077
P08331	cpdB	2,3-cyclic-nucleotide 2-phosphodiesterase/3-nucleotidase	0.332412	0.517392
P0A800	rpoZ	DNA-directed RNA polymerase subunit omega	0.329983	0.225071
P0ABZ6	surA	Chaperone SurA	0.327851	0.793453
P0A6F5	groL	60 kDa chaperonin	0.325177	0.239554
P69776	lpp	Major outer membrane lipoprotein Lpp	0.319156	0.176716
P24555	ptrB	Protease 2	0.316347	0.451371
P37646	yhjH	Cyclic di-GMP phosphodiesterase YhjH	0.309772	0.554702
P75736	ybfF	Esterase YbfF	0.308862	0.221802
P0ADE4	tamA	Translocation and assembly module TamA	0.307294	0.945336
P0AAZ4	rarA	Replication-associated recombination protein A	0.306794	0.22467
P71298	intF	Putative prophage CP4-6 integrase	0.298558	0.404194
P0ADT2	ygiB	UPF0441 protein YgiB	0.29623	0.20646
P0A927	tsx	Nucleoside-specific channel-forming protein tsx	0.291215	0.276652
P0AFS9	mepM	Murein DD-endopeptidase MepM	0.290273	0.985117
P31455	yidR	Uncharacterized protein YidR	0.287625	0.472867
P0A9G8	modE	Transcriptional regulator ModE	0.275945	0.729245
P52647	ydbK	Probable pyruvate-flavodoxin oxidoreductase	0.271876	0.542425
P0ABB0	atpA	ATP synthase subunit alpha	0.270135	0.281822
P07001	pntA	NAD(P) transhydrogenase subunit alpha	0.269135	0.258502
P52061	rdgB	dITP/XTP pyrophosphatase	0.268448	0.436224
P76128	ddpA	Probable D,D-dipeptide-binding periplasmic protein DdpA	0.266824	0.632
P27859	tatD	Tat-linked quality control protein TatD	0.264278	0.633226
P40120	mdoD	Glucans biosynthesis protein D	0.256732	0.344435
P07363	cheA	Chemotaxis protein CheA	0.248016	0.47723
P06721	metC	Cystathionine beta-lyase MetC	0.237324	0.489718
P07648	recC	RecBCD enzyme subunit RecC	0.235074	0.369078
P0AEM9	fliY	Cystine-binding periplasmic protein	0.230896	0.366261
P75796	gsiA	Glutathione import ATP-binding protein GsiA	0.227161	0.556973
P77806	ybdL	Methionine aminotransferase	0.223078	0.900332
P04846	nlpA	Lipoprotein 28	0.221953	0.379576
P0ABU7	exbB	Biopolymer transport protein ExbB	0.221246	0.340994
P0AGG2	tesB	Acyl-CoA thioesterase 2	0.201125	0.517788
P0A7A2	gpmB	Probable phosphoglycerate mutase GpmB	0.200208	0.465974
P13458	sbcC	Nuclease SbcCD subunit C	0.196068	0.714801
P09546	putA	Bifunctional protein PutA;Proline dehydrogenase;Delta-1-pyrroline-5-carboxylate dehydrogenase	0.194523	0.510442
P00803	lepB	Signal peptidase I	0.18619	0.771751
P0AEG1	dppC	Dipeptide transport system permease protein DppC	0.180075	0.480676
P0AF52	ghxP	Guanine/hypoxanthine permease GhxP	0.173056	0.603376
P0CE65	JW5951;JW5936;JW5935;JW5928;JW5914;JW5895;JW1882;insH11;insH10;insH9;insH8;insH7;insH6;insH4;insH3;insH2;insH1;insH5	Transposase InsH for insertion sequence element IS5-18;Transposase InsH for insertion sequence element IS5-17;Transposase InsH for insertion sequence element IS5-16;Transposase InsH for insertion sequence element IS5-15;Transposase InsH for insertion sequence element IS5-14;Transposase InsH for insertion sequence element IS5-13;Transposase InsH for insertion sequence element IS5-12;Transposase In…	0.164754	0.602122
P45579	ybdH	Uncharacterized oxidoreductase YbdH	0.163158	0.73473
P0CK95	yghJ	Putative lipoprotein AcfD homolog	0.158859	0.963398
P25535	ubiI	2-octaprenylphenol hydroxylase	0.15357	0.720799
P0ABD3	bfr	Bacterioferritin	0.148503	0.695819
P20099	bisC	Biotin sulfoxide reductase	0.147795	0.514842
P0AC30	ftsX	Cell division protein FtsX	0.146651	0.723834
P33599	nuoC	NADH-quinone oxidoreductase subunit C/D	0.14382	0.536482
P02919	mrcB	Penicillin-binding protein 1B;Penicillin-insensitive transglycosylase;Penicillin-sensitive transpeptidase	0.138073	0.542425
P22256	gabT	4-aminobutyrate aminotransferase GabT	0.137624	0.563204
P69681	amtB	Ammonia channel	0.129975	0.795101
P76558	maeB	NADP-dependent malic enzyme	0.12597	0.57741
P0AEE1	dcrB	Protein DcrB	0.121508	0.746497
P77570	anmK	Anhydro-N-acetylmuramic acid kinase	0.109983	0.785146
P09551	argT	Lysine/arginine/ornithine-binding periplasmic protein	0.103175	0.994833
P0ADS6	yggE	Uncharacterized protein YggE	0.0923222	0.773652
P0AE06	acrA	Multidrug efflux pump subunit AcrA	0.0843856	0.763577
P0DMC5	rcsC	Sensor histidine kinase RcsC	0.0820017	0.819266
P40191	pdxK	Pyridoxine kinase	0.0802648	0.904047
P0AAX8	ybiS	Probable L,D-transpeptidase YbiS	0.0783726	0.869001
P0AFK9	potD	Spermidine/putrescine-binding periplasmic protein	0.0781141	0.857836
P06996	ompC	Outer membrane protein C	0.0759671	0.881938
P0A725	lpxC	UDP-3-O-[3-hydroxymyristoyl] N-acetylglucosamine deacetylase	0.0707876	0.88412
P05458	ptrA	Protease 3	0.0689792	0.823605
P09348	motA	Motility protein A	0.0667685	0.982763
P0A9K9	slyD	FKBP-type peptidyl-prolyl cis-trans isomerase SlyD	0.0588477	0.804817
P0ABQ0	coaBC	Coenzyme A biosynthesis bifunctional protein CoaBC;Phosphopantothenoylcysteine decarboxylase;Phosphopantothenate--cysteine ligase	0.0539245	0.963428
P0ABA6	atpG	ATP synthase gamma chain	0.0473124	0.98143
P37643	yhjE	Inner membrane metabolite transport protein YhjE	0.0350399	0.890314
P0A9H7	cfa	Cyclopropane-fatty-acyl-phospholipid synthase	0.0281882	0.82913
P39285	mscM	Miniconductance mechanosensitive channel MscM	0.023531	0.977644
P0CB39	eptC	Phosphoethanolamine transferase EptC	0.0177734	0.987326
P37624	rbbA	Ribosome-associated ATPase	0.0139477	0.715136
P64604	mlaD	Probable phospholipid ABC transporter-binding protein MlaD	0.0128966	0.948408
P39401	mdoB	Phosphoglycerol transferase I	0.00448227	0.994946
Q47005	nac	Nitrogen assimilation regulatory protein nac	0.00436734	0.892496
P02918	mrcA	Penicillin-binding protein 1A;Penicillin-insensitive transglycosylase;Penicillin-sensitive transpeptidase	0.00357165	0.833652
P31554	lptD	LPS-assembly protein LptD	-0.00442654	0.971868
P0A8K1	psd	Phosphatidylserine decarboxylase proenzyme;Phosphatidylserine decarboxylase alpha chain;Phosphatidylserine decarboxylase beta chain	-0.00766815	0.886936
P30748	moaD	Molybdopterin synthase sulfur carrier subunit	-0.00913127	0.868324
Q47083	cbl	HTH-type transcriptional regulator cbl	-0.012919	0.912238
P0AG78	sbp	Sulfate-binding protein	-0.021059	0.693594
P0AAE0	cycA	D-serine/D-alanine/glycine transporter	-0.022207	0.902358
P0ABJ9	cydA	Cytochrome bd-I ubiquinol oxidase subunit 1	-0.0230506	0.88412
P77748	ydiJ	Uncharacterized protein YdiJ	-0.0337199	0.861739
P77529	ydjN	Uncharacterized symporter YdjN	-0.0373505	0.705738
P11557	damX	Cell division protein DamX	-0.0416587	0.847992
P07024	ushA	Protein UshA;UDP-sugar hydrolase;5-nucleotidase	-0.0449435	0.839803
P0AGG8	tldD	Metalloprotease TldD	-0.0460016	0.795101
P0A903	bamC	Outer membrane protein assembly factor BamC	-0.0502727	0.761601
P0A940	bamA	Outer membrane protein assembly factor BamA	-0.0588598	0.787031
P08394	recB	RecBCD enzyme subunit RecB	-0.0597496	0.729245
P61714	ribE	6,7-dimethyl-8-ribityllumazine synthase	-0.0626163	0.756214
P77774	bamB	Outer membrane protein assembly factor BamB	-0.0635991	0.703302
P09831	gltB	Glutamate synthase [NADPH] large chain	-0.0660412	0.765606
P13445	rpoS	RNA polymerase sigma factor RpoS	-0.0690863	0.693594
P46837	yhgF	Protein YhgF	-0.0721897	0.736502
P76272	yebT	Uncharacterized protein YebT	-0.0768618	0.652129
P07117	putP	Sodium/proline symporter	-0.0782407	0.71479
P77338	mscK	Mechanosensitive channel MscK	-0.0831677	0.711081
P0AG00	wzzE	Lipopolysaccharide biosynthesis protein WzzE	-0.08912	0.678028
P0AEQ3	glnH	Glutamine-binding periplasmic protein	-0.100558	0.633226
P75713	allE	(S)-ureidoglycine aminohydrolase	-0.103912	0.625192
P77739	yniA	Uncharacterized protein YniA	-0.104309	0.556973
P04816	livK	Leucine-specific-binding protein	-0.107341	0.584452
P0AGC3	slt	Soluble lytic murein transglycosylase	-0.112377	0.607006
P42588	patA	Putrescine aminotransferase	-0.11966	0.556973
P0AEX3	kgtP	Alpha-ketoglutarate permease	-0.120677	0.585135
P0AGF2	csdE	Sulfur acceptor protein CsdE	-0.123882	0.570018
P0AB06	ycbK	Uncharacterized protein YcbK	-0.132597	0.549657
P61316	lolA	Outer-membrane lipoprotein carrier protein	-0.137736	0.538345
P16926	mreC	Cell shape-determining protein MreC	-0.14235	0.638186
P0ABB4	atpD	ATP synthase subunit beta	-0.145066	0.518274
P76002	pliG	Inhibitor of g-type lysozyme	-0.147182	0.442891
P0AEE5	mglB	D-galactose-binding periplasmic protein	-0.151513	0.474297
P19934	tolA	Protein TolA	-0.157756	0.482797
P16700	cysP	Thiosulfate-binding protein	-0.162566	0.474297
P26365	amiB	N-acetylmuramoyl-L-alanine amidase AmiB	-0.181638	0.43755
P31063	yedD	Uncharacterized lipoprotein YedD	-0.182908	0.433314
P06971	fhuA	Ferrichrome-iron receptor	-0.188164	0.422305
P09127	hemX	Putative uroporphyrinogen-III C-methyltransferase	-0.188453	0.428414
P0AEU7	skp	Chaperone protein Skp	-0.193029	0.401434
P10100	rlpA	Rare lipoprotein A	-0.2109	0.353214
P33650	feoB	Ferrous iron transport protein B	-0.227836	0.365225
P0AFX9	rseB	Sigma-E factor regulatory protein RseB	-0.237551	0.298063
P0AEB2	dacA	D-alanyl-D-alanine carboxypeptidase DacA	-0.238828	0.294797
P0AA47	plaP	Low-affinity putrescine importer PlaP	-0.247431	0.284211
P69831	gatC	Galactitol permease IIC component	-0.26011	0.261739
P06993	malT	HTH-type transcriptional regulator MalT	-0.263277	0.272898
P02931	ompF	Outer membrane protein F	-0.272008	0.245471
P0AEE3	degS	Serine endoprotease DegS	-0.275347	0.298049
P23847	dppA	Periplasmic dipeptide transport protein	-0.28658	0.223181
P37626	yhiI	Uncharacterized protein YhiI	-0.29699	0.291368
P0AD96	livJ	Leu/Ile/Val-binding protein	-0.297353	0.235725
P23843	oppA	Periplasmic oligopeptide-binding protein	-0.300975	0.202741
P25798	fliF	Flagellar M-ring protein	-0.303422	0.263652
P0A998	ftnA	Bacterial non-heme ferritin	-0.304472	0.27752
P33363	bglX	Periplasmic beta-glucosidase	-0.309447	0.241017
P76578	yfhM	Uncharacterized lipoprotein YfhM	-0.310276	0.22467
P32173	mobA	Molybdenum cofactor guanylyltransferase	-0.315402	0.194746
P61320	lolB	Outer-membrane lipoprotein LolB	-0.316159	0.231891
P0ADA5	yajG	Uncharacterized lipoprotein YajG	-0.329512	0.175251
P31224	acrB	Multidrug efflux pump subunit AcrB	-0.331741	0.164251
P05704	trg	Methyl-accepting chemotaxis protein III	-0.339738	0.226596
P0AFF2	nupC	Nucleoside permease NupC	-0.340419	0.179423
P22729	livM	High-affinity branched-chain amino acid transport system permease protein LivM	-0.342644	0.154933
A0A0G3HHZ6	puuA	Gamma-glutamylputrescine synthetase PuuA	-0.347798	0.295956
P0AB24	efeO	Iron uptake system component EfeO	-0.364426	0.179004
P45464	lpoA	Penicillin-binding protein activator LpoA	-0.377871	0.130976
P0AEF8	dppB	Dipeptide transport system permease protein DppB	-0.383765	0.12566
P0ADV7	mlaC	Probable phospholipid-binding protein MlaC	-0.390837	0.121263
P31466	adeP	Adenine permease AdeP	-0.399324	0.114963
P08506	dacC	D-alanyl-D-alanine carboxypeptidase DacC	-0.400377	0.123668
P23865	prc	Tail-specific protease	-0.405838	0.119628
P0AA82	codB	Cytosine permease	-0.406579	0.121179
P0AD65	mrdA	Penicillin-binding protein 2	-0.42599	0.195274
P76507	yfdI	Uncharacterized protein YfdI	-0.439068	0.113525
P33136	mdoG	Glucans biosynthesis protein G	-0.439355	0.104725
P0AEU0	hisJ	Histidine-binding periplasmic protein	-0.445935	0.128676
P75937	flgE	Flagellar hook protein FlgE	-0.451844	0.103028
P0AFV4	mepS	Murein DD-endopeptidase MepS/Murein LD-carboxypeptidase	-0.454396	0.0752443
P0AAV6	ybgS	Uncharacterized protein YbgS	-0.462884	0.100549
P0AFX7	rseA	Anti-sigma-E factor RseA	-0.468106	0.120176
P69805	manZ	Mannose permease IID component	-0.469298	0.0712244
P23886	cydC	ATP-binding/permease protein CydC	-0.473524	0.0751745
P37329	modA	Molybdate-binding periplasmic protein	-0.484338	0.140625
P15877	gcd	Quinoprotein glucose dehydrogenase	-0.485214	0.0751148
P02925	rbsB	D-ribose-binding periplasmic protein	-0.486891	0.0621238
P39099	degQ	Periplasmic pH-dependent serine endoprotease DegQ	-0.510539	0.0840071
P77293	yfdH	Bactoprenol glucosyl transferase homolog from prophage CPS-53	-0.513366	0.0762194
P39321	tamB	Translocation and assembly module TamB	-0.529421	0.0553014
P37648	yhjJ	Protein YhjJ	-0.537674	0.14513
P00892	ilvG	Acetolactate synthase isozyme 2 large subunit	-0.599559	0.0627696
P0AA99	yafK	Putative L,D-transpeptidase YafK	-0.752401	0.0771037
P69908	gadA	Glutamate decarboxylase alpha	-0.777297	0.0697566

## Sheet: 400
Protein IDs	Protein names	Gene names	Log2 +UVC/-UVC	p Value adjusted
P0A6X3	hfq	RNA-binding protein Hfq	5.17119	3.9825e-05
P68679	rpsU	30S ribosomal protein S21	5.16868	3.9825e-05
P60723	rplD	50S ribosomal protein L4	4.88607	4.64645e-05
P02359	rpsG	30S ribosomal protein S7	4.73151	0.000123232
P0A972	cspE	Cold shock-like protein CspE	4.62283	5.37803e-05
P0A7T7	rpsR	30S ribosomal protein S18	4.35141	8.54845e-05
P0ADZ0	rplW	50S ribosomal protein L23	4.32573	0.000130707
P0A7M6	rpmC	50S ribosomal protein L29	4.19253	5.37803e-05
P0ADZ7	yajC	UPF0092 membrane protein YajC	4.14157	0.000291386
P0A832	smpB	SsrA-binding protein	3.97648	0.000123232
P0AG67	rpsA	30S ribosomal protein S1	3.97625	5.84885e-05
P0ADK8	yibL	Uncharacterized protein YibL	3.85256	7.18936e-05
P77718	thiI	tRNA sulfurtransferase	3.83824	5.84885e-05
P45577	proQ	RNA chaperone ProQ	3.78892	0.000113895
P76256	tsaB	tRNA threonylcarbamoyladenosine biosynthesis protein TsaB	3.75174	0.000123232
P05055	pnp	Polyribonucleotide nucleotidyltransferase	3.62924	5.89854e-05
P60340	truB	tRNA pseudouridine synthase B	3.50802	0.000130707
P0AFG0	nusG	Transcription termination/antitermination protein NusG	3.462	0.000123232
P0A7S9	rpsM	30S ribosomal protein S13	3.39797	0.000230297
Q57261	truD	tRNA pseudouridine synthase D	3.39711	8.54845e-05
P0A9Y6	cspC	Cold shock-like protein CspC	3.34926	0.000130707
P0A850	tig	Trigger factor	3.32756	0.000123232
P0A7M2	rpmB	50S ribosomal protein L28	3.32109	0.000136047
P0AC75	waaA	3-deoxy-D-manno-octulosonic acid transferase	3.31673	0.0320176
P0A780	nusB	N utilization substance protein B	3.23165	0.00012151
P0A7W1	rpsE	30S ribosomal protein S5	3.22585	0.000139874
P0A7M9	rpmE	50S ribosomal protein L31	3.19745	0.000435646
P0AGE0	ssb	Single-stranded DNA-binding protein	3.09703	0.000668069
P37765	rluB	Ribosomal large subunit pseudouridine synthase B	3.06033	0.000163302
P0AA39	rluC	Ribosomal large subunit pseudouridine synthase C	3.04737	0.000123232
P0AGJ9	tyrS	Tyrosine--tRNA ligase	3.04409	0.000123232
P0A873	trmD	tRNA (guanine-N(1)-)-methyltransferase	3.02831	0.000197181
P75829	ybjX	Uncharacterized protein YbjX	2.97707	0.000291386
P61175	rplV	50S ribosomal protein L22	2.96686	0.000286676
Q46927	tcdA	tRNA threonylcarbamoyladenosine dehydratase	2.92102	0.000136047
P60785	lepA	Elongation factor 4	2.85692	0.000123232
P0A7V3	rpsC	30S ribosomal protein S3	2.81085	0.000435993
P0A7G2	rbfA	Ribosome-binding factor A	2.80298	0.000153732
P0A7R9	rpsK	30S ribosomal protein S11	2.7747	0.000155052
P0A707	infC	Translation initiation factor IF-3;Translation initiation factor IF-3, N-terminally processed;Translation initiation factor IF-3S	2.73737	0.000519244
P0AEG4	dsbA	Thiol:disulfide interchange protein DsbA	2.73378	0.00247834
P0ADY3	rplN	50S ribosomal protein L14	2.66576	0.000339256
P0A7N4	rpmF	50S ribosomal protein L32	2.63462	0.000305529
P0AB28	yceD	Uncharacterized protein YceD	2.60507	0.000339256
P60906	hisS	Histidine--tRNA ligase	2.58493	0.000197181
P08622	dnaJ	Chaperone protein DnaJ	2.56141	0.000286676
P0ADY7	rplP	50S ribosomal protein L16	2.50097	0.000259865
P07649	truA	tRNA pseudouridine synthase A	2.44264	0.000339256
P0A7U7	rpsT	30S ribosomal protein S20	2.43871	0.000500764
P0ABF1	pcnB	Poly(A) polymerase I	2.42665	0.000585752
P0A823	sfsA	Sugar fermentation stimulation protein A	2.40848	0.00226313
P0A8I5	trmB	tRNA (guanine-N(7)-)-methyltransferase	2.4026	0.000286676
P75876	rlmI	Ribosomal RNA large subunit methyltransferase I	2.38782	0.000291386
P0A8J4	ybeD	UPF0250 protein YbeD	2.36594	0.000339256
P30850	rnb	Exoribonuclease 2	2.35653	0.000367402
P0A8N3	lysS	Lysine--tRNA ligase	2.35211	0.000286676
P0A7R1	rplI	50S ribosomal protein L9	2.3341	0.000416711
P60422	rplB	50S ribosomal protein L2	2.33153	0.00100829
P0C0R7	rlmE	Ribosomal RNA large subunit methyltransferase E	2.33135	0.00402757
P52097	tilS	tRNA(Ile)-lysidine synthase	2.31852	0.000341899
P00582	polA	DNA polymerase I	2.31712	0.00059532
P0AGK4	yhbY	RNA-binding protein YhbY	2.31087	0.000286676
P0A8B2	yfcN	UPF0115 protein YfcN	2.28833	0.000291386
P0AA43	rsuA	Ribosomal small subunit pseudouridine synthase A	2.26636	0.00059532
P0A7L8	rpmA	50S ribosomal protein L27	2.25893	0.00038499
P0A9H1	mug	G/U mismatch-specific DNA glycosylase	2.25403	0.000340653
P0AG96	secE	Protein translocase subunit SecE	2.22391	0.000424746
P0C018	rplR	50S ribosomal protein L18	2.21605	0.00240681
P37188	gatB	Galactitol-specific phosphotransferase enzyme IIB component	2.14609	0.00352397
P0A9P6	deaD	ATP-dependent RNA helicase DeaD	2.1438	0.000474103
P06616	era	GTPase Era	2.11485	0.000852798
P08245	yciH	Uncharacterized protein YciH	2.09333	0.000859729
P0A6Y1	ihfB	Integration host factor subunit beta	2.09328	0.000794061
P00962	glnS	Glutamine--tRNA ligase	2.089	0.00060397
P0ADN2	yifE	UPF0438 protein YifE	2.08032	0.000912314
P60390	rsmH	Ribosomal RNA small subunit methyltransferase H	2.06799	0.000519244
P0A8F8	uvrB	UvrABC system protein B	2.05822	0.00069626
P69811	fruB	Multiphosphoryl transfer protein;Phosphocarrier protein HPr;Fructose-specific phosphotransferase enzyme IIA component	2.04393	0.00139837
P0ACJ8	crp	cAMP-activated global transcriptional regulator CRP	2.0389	0.000519244
P0AC69	grxD	Glutaredoxin-4	2.02314	0.00352397
P0AE88	cpxR	Transcriptional regulatory protein CpxR	2.0131	0.000547271
P0A7N9	rpmG	50S ribosomal protein L33	2.01206	0.00128931
P0DMC7	rcsB	Transcriptional regulatory protein RcsB	1.99374	0.000790748
P0A8P3	yggX	Probable Fe(2+)-trafficking protein	1.98714	0.000474103
P33643	rluD	Ribosomal large subunit pseudouridine synthase D	1.98159	0.00350261
P0A7U3	rpsS	30S ribosomal protein S19	1.97938	0.00196035
P0A821	selA	L-seryl-tRNA(Sec) selenium transferase	1.97916	0.000628354
P24251	crl	Sigma factor-binding protein Crl	1.97043	0.000628354
P0A6P5	der	GTPase Der	1.94711	0.000519244
P0A7L3	rplT	50S ribosomal protein L20	1.94608	0.00139837
P0A6N4	efp	Elongation factor P	1.93297	0.0108203
P63020	nfuA	Fe/S biogenesis protein NfuA	1.91355	0.00818445
P37634	rlmJ	Ribosomal RNA large subunit methyltransferase J	1.90855	0.000556002
P0A8A0	yebC	Probable transcriptional regulatory protein YebC	1.90822	0.00669024
P00959	metG	Methionine--tRNA ligase	1.90444	0.000572862
P0AGB0	serB	Phosphoserine phosphatase	1.9018	0.0099234
P0AAR3	ybaK	Cys-tRNA(Pro)/Cys-tRNA(Cys) deacylase YbaK	1.87635	0.0110378
P0A8S1	argP	HTH-type transcriptional regulator ArgP	1.87298	0.00205007
P69222	infA	Translation initiation factor IF-1	1.86902	0.0208212
P0A8J8	rhlB	ATP-dependent RNA helicase RhlB	1.85816	0.000852798
P0A746	msrB	Peptide methionine sulfoxide reductase MsrB	1.85751	0.00137134
P0ADY1	ppiD	Peptidyl-prolyl cis-trans isomerase D	1.85353	0.0013366
P02358	rpsF	30S ribosomal protein S6;30S ribosomal protein S6, fully modified isoform;30S ribosomal protein S6, non-modified isoform	1.85321	0.00120215
P00956	ileS	Isoleucine--tRNA ligase	1.84723	0.00100829
P0AA41	truC	tRNA pseudouridine synthase C	1.84543	0.000628354
P0ACC3	erpA	Iron-sulfur cluster insertion protein ErpA	1.84236	0.00124882
P75898	rutA	Pyrimidine monooxygenase RutA	1.84098	0.00662112
P0A894	rapZ	RNase adapter protein RapZ	1.82624	0.00100829
P0ADG4	suhB	Inositol-1-monophosphatase	1.82153	0.000852798
P0AB83	nth	Endonuclease III	1.82093	0.0027862
P0A9A9	fur	Ferric uptake regulation protein	1.81297	0.000743385
P33916	yejF	Uncharacterized ABC transporter ATP-binding protein YejF	1.80733	0.00194001
P37353	menE	2-succinylbenzoate--CoA ligase	1.80443	0.0261337
P16384	miaA	tRNA dimethylallyltransferase	1.80207	0.0013503
P39406	rsmC	Ribosomal RNA small subunit methyltransferase C	1.79131	0.0010247
P0AEW9	fruK	1-phosphofructokinase	1.7894	0.00693605
P0AC62	grxC	Glutaredoxin-3	1.77713	0.00187455
P06612	topA	DNA topoisomerase 1	1.77449	0.00078122
P07813	leuS	Leucine--tRNA ligase	1.76996	0.00171705
P0A6C1	nfo	Endonuclease 4	1.7574	0.00100835
P0AA25	trxA	Thioredoxin-1	1.75269	0.0125097
P75864	rlmL	Ribosomal RNA large subunit methyltransferase K/L;23S rRNA m2G2445 methyltransferase;23S rRNA m7G2069 methyltransferase	1.73921	0.00100835
P0ACD4	iscU	Iron-sulfur cluster assembly scaffold protein IscU	1.7197	0.00350261
P0AG59	rpsN	30S ribosomal protein S14	1.7122	0.0015845
P0AGD7	ffh	Signal recognition particle protein	1.70314	0.00128423
P14081	selB	Selenocysteine-specific elongation factor	1.69956	0.000852798
P0A776	rppH	RNA pyrophosphohydrolase	1.69899	0.00127312
P50465	nei	Endonuclease 8	1.69808	0.00211128
P0A7J7	rplK	50S ribosomal protein L11	1.69011	0.00100829
P06992	rsmA	Ribosomal RNA small subunit methyltransferase A	1.6811	0.00301973
P21888	cysS	Cysteine--tRNA ligase	1.67789	0.00157592
P0A7W7	rpsH	30S ribosomal protein S8	1.66842	0.00259716
P0AG30	rho	Transcription termination factor Rho	1.6559	0.0011145
P0ACP1	cra	Catabolite repressor/activator	1.65417	0.00140911
P00961	glyS	Glycine--tRNA ligase beta subunit	1.65009	0.0011145
P75801	yliF	Putative lipoprotein YliF	1.64946	0.00505921
P0AAC8	iscA	Iron-binding protein IscA	1.64869	0.00265321
P24255	rpoN	RNA polymerase sigma-54 factor	1.64405	0.0016307
P77173	zipA	Cell division protein ZipA	1.63198	0.00226729
P0A9Q1	arcA;arcA2	Aerobic respiration control protein ArcA	1.62987	0.00294719
P67080	yggS	UPF0001 protein YggS	1.62974	0.00259716
P11875	argS	Arginine--tRNA ligase	1.62501	0.00129106
P68919	rplY	50S ribosomal protein L25	1.61484	0.0339042
P00960	glyQ	Glycine--tRNA ligase alpha subunit	1.60269	0.00124882
P0AG27	yibN	Uncharacterized protein YibN	1.60245	0.00199045
P25746	hflD	High frequency lysogenization protein HflD	1.59534	0.00314766
P52627	fliZ	Regulator of sigma S factor FliZ	1.57766	0.0086345
P0ADR6	rlmM	Ribosomal RNA large subunit methyltransferase M	1.57561	0.00402757
P21507	srmB	ATP-dependent RNA helicase SrmB	1.57203	0.00265321
P0ADB1	osmE	Osmotically-inducible lipoprotein E	1.56471	0.019463
P20966	fruA	PTS system fructose-specific EIIBC component;Fructose-specific phosphotransferase enzyme IIB component;Fructose permease IIC component	1.55974	0.0107084
P0AFJ1	phnA	Protein PhnA	1.55971	0.00139837
P0AGJ2	trmH	tRNA (guanosine(18)-2-O)-methyltransferase	1.55963	0.00210878
P0AED5	uvrY	Response regulator UvrY	1.55533	0.00262419
P0AGA2	secY	Protein translocase subunit SecY	1.55281	0.00286381
P04805	gltX	Glutamate--tRNA ligase	1.53224	0.00142322
P62768	yaeH	UPF0325 protein YaeH	1.52884	0.0174739
P0ABU2	ychF	Ribosome-binding ATPase YchF	1.52442	0.00505921
P0A7Y0	rnc	Ribonuclease 3	1.52342	0.00340079
P0AGK8	iscR	HTH-type transcriptional regulator IscR	1.52195	0.0055274
P23839	yicC	UPF0701 protein YicC	1.52038	0.00199045
P0A8E7	yajQ	UPF0234 protein YajQ	1.51678	0.00210878
P0A6P7	engB	Probable GTP-binding protein EngB	1.51313	0.00160515
P0AE18	map	Methionine aminopeptidase	1.50149	0.0024481
P0A7R5	rpsJ	30S ribosomal protein S10	1.50084	0.0161256
P23836	phoP	Transcriptional regulatory protein PhoP	1.5008	0.0271564
P0A7F9	queA	S-adenosylmethionine:tRNA ribosyltransferase-isomerase	1.49862	0.013779
P52697	pgl	6-phosphogluconolactonase	1.49465	0.00586491
P28861	fpr	Ferredoxin--NADP reductase	1.49184	0.0118296
P0A8T7	rpoC	DNA-directed RNA polymerase subunit beta	1.48865	0.00186108
P0ACF8	hns	DNA-binding protein H-NS	1.48494	0.00262419
P63177	rlmB	23S rRNA (guanosine-2-O-)-methyltransferase RlmB	1.47947	0.019039
P03018	uvrD	DNA helicase II	1.47546	0.00151418
P0AG86	secB	Protein-export protein SecB	1.45542	0.0188416
P0AG51	rpmD	50S ribosomal protein L30	1.45002	0.0347928
P0A951	speG	Spermidine N(1)-acetyltransferase	1.44878	0.043478
P39286	rsgA	Putative ribosome biogenesis GTPase RsgA	1.44599	0.0028802
P0A805	frr	Ribosome-recycling factor	1.44001	0.00855593
P0AFF6	nusA	Transcription termination/antitermination protein NusA	1.43927	0.00199045
P77211	cusC	Cation efflux system protein CusC	1.41731	0.00357459
P69428	tatA	Sec-independent protein translocase protein TatA	1.39985	0.0028757
P0A7V8	rpsD	30S ribosomal protein S4	1.39439	0.00402757
P76273	rsmF	Ribosomal RNA small subunit methyltransferase F	1.38328	0.00338449
P0A8I3	yaaA	UPF0246 protein YaaA	1.36352	0.00729683
P76104	ydcP	Uncharacterized protease YdcP	1.36017	0.0125445
P0AED9	dcm	DNA-cytosine methyltransferase	1.35241	0.00580299
P0AA16	ompR	Transcriptional regulatory protein OmpR	1.35206	0.021484
P0A9L3	fklB	FKBP-type 22 kDa peptidyl-prolyl cis-trans isomerase	1.35203	0.00265321
P05852	tsaD	tRNA N6-adenosine threonylcarbamoyltransferase	1.35017	0.0263198
P0A8V2	rpoB	DNA-directed RNA polymerase subunit beta	1.34908	0.00345077
P0ADQ7	ygaM	Uncharacterized protein YgaM	1.34224	0.0044002
P0A6A0	ubiB	Probable protein kinase UbiB	1.3407	0.00357459
P0ABS1	dksA	RNA polymerase-binding transcription factor DksA	1.32848	0.012656
P00957	alaS	Alanine--tRNA ligase	1.32704	0.0028757
P08312	pheS	Phenylalanine--tRNA ligase alpha subunit	1.32449	0.00352397
P0A9R7	ftsE	Cell division ATP-binding protein FtsE	1.3206	0.0189486
P46850	rtcB	RNA-splicing ligase RtcB	1.31763	0.00541509
P0AEI1	miaB	tRNA-2-methylthio-N(6)-dimethylallyladenosine synthase	1.31206	0.00263942
P51024	yaiL	Uncharacterized protein YaiL	1.30971	0.00743081
P00579	rpoD	RNA polymerase sigma factor RpoD	1.30743	0.00326403
P0A7S3	rpsL	30S ribosomal protein S12	1.30017	0.00357459
P30177	ybiB	Uncharacterized protein YbiB	1.29936	0.00590528
P25714	yidC	Membrane protein insertase YidC	1.28644	0.00345542
P0AG55	rplF	50S ribosomal protein L6	1.2841	0.00847447
P0A7A5	pcm	Protein-L-isoaspartate O-methyltransferase	1.27692	0.0457152
P64581	yqjD	Uncharacterized protein YqjD	1.26426	0.00301942
P00954	trpS	Tryptophan--tRNA ligase	1.25762	0.0166034
P07395	pheT	Phenylalanine--tRNA ligase beta subunit	1.25684	0.00402757
P76550	yffS	Uncharacterized protein YffS	1.24983	0.0047685
P0A7B5	proB	Glutamate 5-kinase	1.24551	0.00388395
P0AEZ9	moaB	Molybdenum cofactor biosynthesis protein B	1.24432	0.0234349
P09030	xthA	Exodeoxyribonuclease III	1.22748	0.0155769
P33667	selU	tRNA 2-selenouridine synthase	1.22503	0.00493914
P0A6M8	fusA	Elongation factor G	1.22365	0.00905645
P0ACJ0	lrp	Leucine-responsive regulatory protein	1.22123	0.0168294
P0A9J0	rng	Ribonuclease G	1.21701	0.00352397
P0A6U3	mnmG	tRNA uridine 5-carboxymethylaminomethyl modification enzyme MnmG	1.20172	0.0047685
P23882	fmt	Methionyl-tRNA formyltransferase	1.18244	0.0051288
P0A7G6	recA	Protein RecA	1.1803	0.00402757
P0AE52	bcp	Putative peroxiredoxin bcp	1.17608	0.00515974
P35340	ahpF	Alkyl hydroperoxide reductase subunit F	1.17005	0.0160437
P0AEP1	galP	Galactose-proton symporter	1.16763	0.00662112
P0AEM6	fliA	RNA polymerase sigma factor FliA	1.16365	0.0142311
P0AFM6	pspA	Phage shock protein A	1.16125	0.0119919
P07118	valS	Valine--tRNA ligase	1.15993	0.00609885
P05719	hsdS	Type-1 restriction enzyme EcoKI specificity protein	1.15545	0.00661517
P0A763	ndk	Nucleoside diphosphate kinase	1.1463	0.0421764
P0A6B7	iscS	Cysteine desulfurase IscS	1.13192	0.0340886
P0AE08	ahpC	Alkyl hydroperoxide reductase subunit C	1.1259	0.027108
P0A9U3	ybiT	Uncharacterized ABC transporter ATP-binding protein YbiT	1.11799	0.00717745
P0A6D7	aroK	Shikimate kinase 1	1.11599	0.00620008
P16659	proS	Proline--tRNA ligase	1.11326	0.00760492
P0AD24	yejL	UPF0352 protein YejL	1.10473	0.0166714
P43329	hrpA	ATP-dependent RNA helicase HrpA	1.10253	0.00725998
Q2A0L0	sbcB	Exodeoxyribonuclease I	1.09626	0.0386621
P0A7X6	rimM	Ribosome maturation factor RimM	1.0866	0.0169759
P0A7X3	rpsI	30S ribosomal protein S9	1.08618	0.0160387
P0AG44	rplQ	50S ribosomal protein L17	1.08488	0.0193636
P0A698	uvrA	UvrABC system protein A	1.07828	0.00605059
P32664	nudC	NADH pyrophosphatase	1.07726	0.0149959
P64483	yeaK	Uncharacterized protein YeaK	1.066	0.0125812
P32684	rluF	Ribosomal large subunit pseudouridine synthase F	1.0592	0.0193636
P0A7D1	pth	Peptidyl-tRNA hydrolase	1.03884	0.00760492
P63389	yheS	Uncharacterized ABC transporter ATP-binding protein YheS	1.03675	0.0157497
P02413	rplO	50S ribosomal protein L15	1.02042	0.0144884
P04994	xseA	Exodeoxyribonuclease 7 large subunit	1.01832	0.0172878
P34209	ydcF	Protein YdcF	1.01596	0.0135525
P0AF28	narL	Nitrate/nitrite response regulator protein NarL	1.01489	0.0086345
P23003	trmA	tRNA/tmRNA (uracil-C(5))-methyltransferase	1.00696	0.0106137
P0A8N5	lysU	Lysine--tRNA ligase, heat inducible	1.00399	0.0195861
P37631	yhiN	Uncharacterized protein YhiN	0.999912	0.0195861
P10121	ftsY	Signal recognition particle receptor FtsY	0.996619	0.00863502
P0A8M3	thrS	Threonine--tRNA ligase	0.996218	0.00863249
P42596	rlmG	Ribosomal RNA large subunit methyltransferase G	0.994368	0.0115542
P07012	prfB	Peptide chain release factor 2	0.991034	0.0116707
P0ACY1	ydjA	Putative NAD(P)H nitroreductase YdjA	0.99069	0.0159153
P0A8G0	uvrC	UvrABC system protein C	0.98213	0.0147267
P60624	rplX	50S ribosomal protein L24	0.979693	0.0189178
P76576	yfgM	UPF0070 protein YfgM	0.968174	0.0108203
P76291	cmoB	tRNA (mo5U34)-methyltransferase	0.965578	0.0305213
P0AEH5	elaB	Protein ElaB	0.96546	0.0125445
P0A7F3	pyrI	Aspartate carbamoyltransferase regulatory chain	0.961972	0.0169037
P21514	yahA	Cyclic di-GMP phosphodiesterase YahA	0.95784	0.0456948
P31808	yciK	Uncharacterized oxidoreductase YciK	0.956743	0.0174739
P0AC44	sdhD	Succinate dehydrogenase hydrophobic membrane anchor subunit	0.956122	0.0435641
P30871	ygiF	Inorganic triphosphatase	0.95192	0.0188123
P21179	katE	Catalase HPII	0.949234	0.0152726
P25894	loiP	Metalloprotease LoiP	0.944161	0.0173213
P0ADZ4	rpsO	30S ribosomal protein S15	0.937196	0.0160387
P0ACA3	sspA	Stringent starvation protein A	0.935712	0.0263198
P0AEE8	dam	DNA adenine methylase	0.920814	0.0149959
P25888	rhlE	ATP-dependent RNA helicase RhlE	0.918613	0.0166034
P69828	gatA	Galactitol-specific phosphotransferase enzyme IIA component	0.915977	0.0245902
P09980	rep	ATP-dependent DNA helicase Rep	0.908972	0.0135525
P0ADE8	ygfZ	tRNA-modifying protein YgfZ	0.896357	0.045048
P0A8A2	yeeN	Probable transcriptional regulatory protein YeeN	0.89546	0.0309298
P0A8E1	ycfP	UPF0227 protein YcfP	0.895103	0.0201225
P25745	mnmA	tRNA-specific 2-thiouridylase MnmA	0.889932	0.0181022
P05523	mutM	Formamidopyrimidine-DNA glycosylase	0.889527	0.0188477
P32176	fdoG	Formate dehydrogenase-O major subunit	0.8843	0.0170802
P0AG14	sohB	Probable protease SohB	0.883089	0.0265677
P0ABS5	dnaG	DNA primase	0.88289	0.0355407
P0AGJ5	yfiF	Uncharacterized tRNA/rRNA methyltransferase YfiF	0.882661	0.0211661
P21499	rnr	Ribonuclease R	0.882144	0.0199243
P45523	fkpA	FKBP-type peptidyl-prolyl cis-trans isomerase FkpA	0.879479	0.0201132
P30126	leuD	3-isopropylmalate dehydratase small subunit	0.879148	0.0193636
P62399	rplE	50S ribosomal protein L5	0.875562	0.0161256
P0AFQ7	ycfH	Uncharacterized deoxyribonuclease YcfH	0.866509	0.0324704
P0AEZ1	metF	5,10-methylenetetrahydrofolate reductase	0.862634	0.0259211
P18133	pncB	Nicotinate phosphoribosyltransferase	0.857868	0.0238569
P10443	dnaE	DNA polymerase III subunit alpha	0.855094	0.0230464
P36929	rsmB	Ribosomal RNA small subunit methyltransferase B	0.848362	0.0286181
P0AFI7	pdxH	Pyridoxine/pyridoxamine 5-phosphate oxidase	0.844867	0.0340886
P10908	ugpQ	Glycerophosphoryl diester phosphodiesterase	0.839521	0.0480504
P32157	yiiM	Protein YiiM	0.836912	0.0238876
P0ACF0	hupA	DNA-binding protein HU-alpha	0.833087	0.0361922
P03004	dnaA	Chromosomal replication initiator protein DnaA	0.832975	0.0222537
P0A9K3	ybeZ	PhoH-like protein	0.832519	0.0205945
P0C0L2	osmC	Peroxiredoxin OsmC	0.819462	0.0338594
P29131	ftsN	Cell division protein FtsN	0.818411	0.0265677
P0A7A9	ppa	Inorganic pyrophosphatase	0.800642	0.0287813
P24230	recG	ATP-dependent DNA helicase RecG	0.796165	0.0244079
P0A8X0	yjgA	UPF0307 protein YjgA	0.791899	0.033962
P0AES4	gyrA	DNA gyrase subunit A	0.79159	0.0218454
P60240	rapA	RNA polymerase-associated protein RapA	0.790805	0.0242187
P0A6K3	def	Peptide deformylase	0.782451	0.0356159
P0A6W5	greA	Transcription elongation factor GreA	0.781986	0.0226247
P0AG20	relA	GTP pyrophosphokinase	0.780866	0.02834
P0A6P1	tsf	Elongation factor Ts	0.780414	0.0457152
P0AFB8	glnG	Nitrogen regulation protein NR(I)	0.776797	0.0417774
P69228	baeR	Transcriptional regulatory protein BaeR	0.763538	0.0274859
P25519	hflX	GTPase HflX	0.748754	0.0277729
P0AG24	spoT	Bifunctional (p)ppGpp synthase/hydrolase SpoT;GTP pyrophosphokinase;Guanosine-3,5-bis(diphosphate) 3-pyrophosphohydrolase	0.747731	0.0404961
P0AEI4	rimO	Ribosomal protein S12 methylthiotransferase RimO	0.746997	0.0283
P25738	msyB	Acidic protein MsyB	0.741344	0.0343084
P55135	rlmD	23S rRNA (uracil(1939)-C(5))-methyltransferase RlmD	0.741289	0.0486067
P0AF36	zapB	Cell division protein ZapB	0.724827	0.0399096
P0ACL5	glcC	Glc operon transcriptional activator	0.723199	0.0408821
P21513	rne	Ribonuclease E	0.706091	0.0404961
P0ABC7	hflK	Modulator of FtsH protease HflK	0.69467	0.0396551
P21889	aspS	Aspartate--tRNA ligase	0.690227	0.0458403
P0AG90	secD	Protein translocase subunit SecD	0.675756	0.0404961
P0A7T3	rpsP	30S ribosomal protein S16	0.661249	0.047291
P0AGD3	sodB	Superoxide dismutase [Fe]	0.638681	0.0492808
P76403	yegQ	Uncharacterized protease YegQ	0.636538	0.0486505
P76578	yfhM	Uncharacterized lipoprotein YfhM	-0.694508	0.0404961
P05793	ilvC	Ketol-acid reductoisomerase	-0.721064	0.0404961
P39180	flu	Antigen 43;Antigen 43 alpha chain;Antigen 43 beta chain	-0.73031	0.047291
P30860	artJ	ABC transporter arginine-binding protein 1	-0.777586	0.0270343
P33940	mqo	Malate:quinone oxidoreductase	-0.794669	0.0274859
P0A991	fbaB	Fructose-bisphosphate aldolase class 1	-0.796107	0.0294187
P16926	mreC	Cell shape-determining protein MreC	-0.819013	0.0498632
P37624	rbbA	Ribosome-associated ATPase	-0.827272	0.0202002
P69910	gadB	Glutamate decarboxylase beta	-1.27111	0.0299758
P69908	gadA	Glutamate decarboxylase alpha	-1.35484	0.0222537
P0AG99	secG	Protein-export membrane protein SecG	2.63736	0.25672
P0AEX9	malE	Maltose-binding periplasmic protein	2.63012	0.884608
Q46871	yqjH	NADPH-dependent ferric-chelate reductase	2.01165	0.0604785
P0AAF6	artP	Arginine transport ATP-binding protein ArtP	1.78324	0.154256
P0ACF4	hupB	DNA-binding protein HU-beta	1.56243	0.0594227
P37665	yiaD	Probable lipoprotein YiaD	1.52591	0.0509751
P60716	lipA	Lipoyl synthase	1.47537	0.0647976
P0A6X7	ihfA	Integration host factor subunit alpha	1.39223	0.0837429
P75874	yccU	Uncharacterized protein YccU	1.30619	0.217587
P23331	tdk	Thymidine kinase	1.29673	0.468475
P0AA97	yaeQ	Uncharacterized protein YaeQ	1.21494	0.101793
P0AA04	ptsH	Phosphocarrier protein HPr	1.20756	0.0813286
P0AG63	rpsQ	30S ribosomal protein S17	1.20329	0.102156
P0ABJ1	cyoA	Cytochrome bo(3) ubiquinol oxidase subunit 2	1.18845	0.0965642
P0A7Y8	rnpA	Ribonuclease P protein component	1.16193	0.118282
P0A948	rimJ	Ribosomal-protein-alanine acetyltransferase	1.15258	0.0514552
P43337	nudL	Uncharacterized Nudix hydrolase NudL	1.10516	0.0542012
P76298	flhA	Flagellar biosynthesis protein FlhA	1.07183	0.0737558
P0AD99	brnQ	Branched-chain amino acid transport system 2 carrier protein	1.05217	0.0821205
P0ACG1	stpA	DNA-binding protein StpA	1.00768	0.137877
P0AD49	raiA	Ribosome-associated inhibitor A	1.00243	0.205182
P0A8B5	ybaB	Nucleoid-associated protein YbaB	0.999661	0.108601
P28630	holA	DNA polymerase III subunit delta	0.970474	0.0622188
P0A6K1	dapF	Diaminopimelate epimerase	0.970262	0.0981086
P30138	thiF	Sulfur carrier protein ThiS adenylyltransferase	0.964169	0.0772805
P12295	ung	Uracil-DNA glycosylase	0.964098	0.137877
P30014	rnt	Ribonuclease T	0.943737	0.117919
P30749	moaE	Molybdopterin synthase catalytic subunit	0.938446	0.533017
P61949	fldA	Flavodoxin-1	0.934709	0.127199
P09372	grpE	Protein GrpE	0.933569	0.0544147
P07623	metA	Homoserine O-succinyltransferase	0.930726	0.18851
P06961	cca	Multifunctional CCA protein;CCA-adding enzyme;2-nucleotidase;2,3-cyclic phosphodiesterase;Phosphatase	0.919062	0.08006
P0A8U2	yafD	UPF0294 protein YafD	0.906496	0.21094
P0ADT8	ygiM	Uncharacterized protein YgiM	0.897432	0.0969991
P76010	ycgR	Flagellar brake protein YcgR	0.897109	0.117609
P0AE01	trmJ	tRNA (cytidine/uridine-2-O-)-methyltransferase TrmJ	0.875251	0.0981086
P24202	mrr	Mrr restriction system protein	0.869966	0.0611705
P0AAI9	fabD	Malonyl CoA-acyl carrier protein transacylase	0.862566	0.0828335
P07364	cheR	Chemotaxis protein methyltransferase	0.860991	0.222761
P08957	hsdM	Type I restriction enzyme EcoKI M protein	0.853221	0.0620163
P75915	ycdY	Chaperone protein YcdY	0.845028	0.182213
P0A9G8	modE	Transcriptional regulator ModE	0.842666	0.248523
P0A912	pal	Peptidoglycan-associated lipoprotein	0.840412	0.07947
P0A744	msrA	Peptide methionine sulfoxide reductase MsrA	0.840374	0.13845
P0AC55	glnK	Nitrogen regulatory protein P-II 2	0.837054	0.0672271
P76270	msrC	Free methionine-R-sulfoxide reductase	0.830332	0.240175
P0AEA8	cysG	Siroheme synthase;Uroporphyrinogen-III C-methyltransferase;Precorrin-2 dehydrogenase;Sirohydrochlorin ferrochelatase	0.82401	0.110534
P0A7N1	ykgM	50S ribosomal protein L31 type B	0.801077	0.470838
P63235	gadC	Probable glutamate/gamma-aminobutyrate antiporter	0.79813	0.409232
P52108	rstA	Transcriptional regulatory protein RstA	0.794271	0.0680003
P0ACI0	rob	Right origin-binding protein	0.792301	0.0569478
P0AFB1	nlpI	Lipoprotein NlpI	0.792032	0.0561756
P17993	ubiG	Ubiquinone biosynthesis O-methyltransferase	0.79095	0.208858
P27859	tatD	Tat-linked quality control protein TatD	0.786585	0.307533
P02943	lamB	Maltoporin	0.772545	0.0981086
P0AD05	yecA	Uncharacterized protein YecA	0.768044	0.0950496
P24215	uxuA	Mannonate dehydratase	0.763825	0.386061
P0ABC3	hflC	Modulator of FtsH protease HflC	0.759286	0.064272
P36548	amiA	N-acetylmuramoyl-L-alanine amidase AmiA	0.748091	0.0585433
P0AFR4	yciO	Uncharacterized protein YciO	0.747818	0.0834428
P0AED0	uspA	Universal stress protein A	0.735409	0.0567212
P0A6R3	fis	DNA-binding protein Fis	0.735035	0.157033
P21177	fadB	Fatty acid oxidation complex subunit alpha;Enoyl-CoA hydratase/Delta(3)-cis-Delta(2)-trans-enoyl-CoA isomerase/3-hydroxybutyryl-CoA epimerase;3-hydroxyacyl-CoA dehydrogenase	0.729605	0.227768
P0A7K2	rplL	50S ribosomal protein L7/L12	0.7252	0.0542012
P64588	yqjI	Transcriptional regulator YqjI	0.721655	0.0725724
P21893	recJ	Single-stranded-DNA-specific exonuclease RecJ	0.720065	0.130858
P0ABX8	fliL	Flagellar protein FliL	0.718582	0.0501423
P27249	glnD	Bifunctional uridylyltransferase/uridylyl-removing enzyme;[Protein-PII] uridylyltransferase;[Protein-PII]-UMP uridylyl-removing enzyme	0.711994	0.170228
P0A905	slyB	Outer membrane lipoprotein SlyB	0.711536	0.0735816
P0A9Z1	glnB	Nitrogen regulatory protein P-II 1	0.710258	0.0516839
P13024	fdhE	Protein FdhE	0.709629	0.358077
P0A7C2	lexA	LexA repressor	0.703979	0.0875601
P45799	nudE	ADP compounds hydrolase NudE	0.703695	0.307857
P77717	ybaY	Uncharacterized lipoprotein YbaY	0.699057	0.194973
P0A6U5	rsmG	Ribosomal RNA small subunit methyltransferase G	0.697837	0.0507513
P09155	rnd	Ribonuclease D	0.686381	0.0536913
P0A8V0	rbn	Ribonuclease BN	0.683207	0.437912
P32132	typA	GTP-binding protein TypA/BipA	0.681762	0.0509751
P0A9W3	ettA	Energy-dependent translational throttle protein EttA	0.680992	0.118714
P0ABT2	dps	DNA protection during starvation protein	0.679768	0.0946074
P77611	rsxC	Electron transport complex subunit RsxC	0.678596	0.114877
P0A749	murA	UDP-N-acetylglucosamine 1-carboxyvinyltransferase	0.676731	0.0611705
P31134	potG	Putrescine transport ATP-binding protein PotG	0.674976	0.0985102
P0A7V0	rpsB	30S ribosomal protein S2	0.672982	0.0585433
P0ADE6	ygaU	Uncharacterized protein YgaU	0.668196	0.0544147
P0A812	ruvB	Holliday junction ATP-dependent DNA helicase RuvB	0.66577	0.228338
P69783	crr	Glucose-specific phosphotransferase enzyme IIA component	0.662691	0.0509751
P0A6E1	aroL	Shikimate kinase 2	0.658823	0.0902408
P65556	yfcD	Uncharacterized Nudix hydrolase YfcD	0.65498	0.223793
P13029	katG	Catalase-peroxidase	0.648546	0.109626
P43672	uup	ABC transporter ATP-binding protein uup	0.64819	0.0742576
P0A9N4	pflA	Pyruvate formate-lyase 1-activating enzyme	0.645028	0.0765436
P60595	hisH	Imidazole glycerol phosphate synthase subunit HisH	0.639675	0.126483
P06987	hisB	Histidine biosynthesis bifunctional protein HisB;Histidinol-phosphatase;Imidazoleglycerol-phosphate dehydratase	0.635936	0.0611705
P05824	recN	DNA repair protein RecN	0.635753	0.145594
P0AGL7	rsmE	Ribosomal RNA small subunit methyltransferase E	0.635689	0.0516839
P0AEY5	mdaB	Modulator of drug activity B	0.634281	0.201379
P63201	gadW	HTH-type transcriptional regulator GadW	0.631426	0.634941
P0A6Z3	htpG	Chaperone protein HtpG	0.627317	0.135132
P0AFY8	seqA	Negative modulator of initiation of replication	0.627284	0.117919
P0A908	mipA	MltA-interacting protein	0.625861	0.078537
P0A6V8	glk	Glucokinase	0.625449	0.0837429
P18956	ggt	Gamma-glutamyltranspeptidase;Gamma-glutamyltranspeptidase large chain;Gamma-glutamyltranspeptidase small chain	0.624733	0.205086
P0A6I0	cmk	Cytidylate kinase	0.62353	0.111248
P0AFD1	nuoE	NADH-quinone oxidoreductase subunit E	0.621976	0.0742576
P37005	lasT	Uncharacterized tRNA/rRNA methyltransferase LasT	0.62014	0.095581
P0AE67	cheY	Chemotaxis protein CheY	0.619278	0.0875601
P37024	hrpB	ATP-dependent RNA helicase HrpB	0.619189	0.0880973
P22634	murI	Glutamate racemase	0.616051	0.133591
P00894	ilvH	Acetolactate synthase isozyme 3 small subunit	0.614951	0.0573041
P0A6Q6	fabZ	3-hydroxyacyl-[acyl-carrier-protein] dehydratase FabZ	0.614234	0.115672
P36680	zapD	Cell division protein ZapD	0.613519	0.299358
P0A6S7	gpsA	Glycerol-3-phosphate dehydrogenase [NAD(P)+]	0.613161	0.0755794
P60438	rplC	50S ribosomal protein L3	0.611671	0.110534
P45955	ybgF	Uncharacterized protein YbgF	0.611663	0.110534
P08179	purN	Phosphoribosylglycinamide formyltransferase	0.610148	0.194973
P0A738	moaC	Cyclic pyranopterin monophosphate synthase accessory protein	0.610033	0.645316
P0CE48	tufB;tufA	Elongation factor Tu 2;Elongation factor Tu 1	0.607054	0.0665844
P0A8W8	yfbU	UPF0304 protein YfbU	0.601985	0.0702727
P22255	cysQ	3(2),5-bisphosphate nucleotidase CysQ	0.601945	0.193867
P69829	ptsN	Nitrogen regulatory protein	0.601087	0.174904
P0ADW3	yhcB	Inner membrane protein YhcB	0.600438	0.333288
P75849	ycbL	Uncharacterized protein YcbL	0.599982	0.267229
P0AAI3	ftsH	ATP-dependent zinc metalloprotease FtsH	0.594025	0.0755794
P31057	panB	3-methyl-2-oxobutanoate hydroxymethyltransferase	0.592273	0.0770394
P0A8D6	ymdB	O-acetyl-ADP-ribose deacetylase	0.592209	0.115123
P0A6Y8	dnaK	Chaperone protein DnaK	0.590488	0.126588
P24554	radA	DNA repair protein RadA	0.587804	0.106251
P76422	thiD	Hydroxymethylpyrimidine/phosphomethylpyrimidine kinase	0.584465	0.118282
P0A6S0	flgH	Flagellar L-ring protein	0.582769	0.251833
P0A8M0	asnS	Asparagine--tRNA ligase	0.5825	0.0765436
P0A722	lpxA	Acyl-[acyl-carrier-protein]--UDP-N-acetylglucosamine O-acyltransferase	0.582075	0.123439
Q46948	yajL	Probable protein deglycase	0.580509	0.0772805
P37750	wbbJ	Putative lipopolysaccharide biosynthesis O-acetyl transferase WbbJ	0.580324	0.253764
P75782	rlmF	Ribosomal RNA large subunit methyltransferase F	0.579062	0.229205
P0CG19	rph	Inactive ribonuclease PH	0.577986	0.0902408
P10408	secA	Protein translocase subunit SecA	0.573961	0.0711927
P37659	bcsG	Protein BcsG homolog	0.572894	0.545636
P31680	djlA	DnaJ-like protein DjlA	0.570708	0.208925
P06149	dld	D-lactate dehydrogenase	0.570641	0.0795352
P0ACP7	purR	HTH-type transcriptional repressor PurR	0.570604	0.0720177
P0ADF6	edd	Phosphogluconate dehydratase	0.568599	0.108601
P76423	thiM	Hydroxyethylthiazole kinase	0.567261	0.102204
P0ABB8	mgtA	Magnesium-transporting ATPase, P-type 1	0.567042	0.139117
P0A840	surE	5/3-nucleotidase SurE	0.566648	0.391958
P37326	intS	Putative prophage CPS-53 integrase	0.565684	0.136197
P0ACR9	mprA	Transcriptional repressor MprA	0.561731	0.078537
P04951	kdsB	3-deoxy-manno-octulosonate cytidylyltransferase	0.559655	0.201922
P37617	zntA	Lead, cadmium, zinc and mercury-transporting ATPase	0.559464	0.135517
P0A9V1	lptB	Lipopolysaccharide export system ATP-binding protein LptB	0.557221	0.164058
P17888	priA	Primosomal protein N	0.55482	0.102368
P14294	topB	DNA topoisomerase 3	0.554482	0.127148
P17854	cysH	Phosphoadenosine phosphosulfate reductase	0.554386	0.188859
P0A9D4	cysE	Serine acetyltransferase	0.553439	0.154868
P23367	mutL	DNA mismatch repair protein MutL	0.552821	0.13845
P37671	yiaJ	HTH-type transcriptional regulator YiaJ	0.551153	0.307505
P76034	yciT	Uncharacterized HTH-type transcriptional regulator YciT	0.550576	0.120128
P0A9F9	metR	HTH-type transcriptional regulator MetR	0.550389	0.213293
P00926	dsdA	D-serine dehydratase	0.549772	0.201922
P09158	speE	Polyamine aminopropyltransferase	0.548891	0.172788
P0A8V6	fadR	Fatty acid metabolism regulator protein	0.548451	0.474768
P0A9M5	gpt	Xanthine phosphoribosyltransferase	0.546826	0.0989742
P0ADC3	lolC	Lipoprotein-releasing system transmembrane protein LolC	0.545438	0.453595
P31677	otsA	Alpha,alpha-trehalose-phosphate synthase [UDP-forming]	0.541781	0.0878709
P75777	ybhG	UPF0194 membrane protein YbhG	0.541624	0.24065
P0AFI2	parC	DNA topoisomerase 4 subunit A	0.541204	0.101101
P61517	can	Carbonic anhydrase 2	0.54114	0.238212
P0ABX2	flgC	Flagellar basal-body rod protein FlgC	0.538433	0.21094
P08192	folC	Bifunctional protein FolC;Folylpolyglutamate synthase;Dihydrofolate synthase	0.536657	0.145257
P25552	gppA	Guanosine-5-triphosphate,3-diphosphate pyrophosphatase	0.535682	0.177116
P09323	nagE	PTS system N-acetylglucosamine-specific EIICBA component;N-acetylglucosamine permease IIC component;N-acetylglucosamine-specific phosphotransferase enzyme IIB component;N-acetylglucosamine-specific phosphotransferase enzyme IIA component	0.533357	0.260731
P0ADI7	yecD	Isochorismatase family protein YecD	0.532835	0.759215
P0A6N8	yeiP	Elongation factor P-like protein	0.532398	0.13845
P64624	yheO	Uncharacterized protein YheO	0.530206	0.228908
P0AC33	fumA	Fumarate hydratase class I, aerobic	0.528507	0.101895
P69786	ptsG	PTS system glucose-specific EIICB component;Glucose permease IIC component;Glucose-specific phosphotransferase enzyme IIB component	0.524254	0.117919
Q47146	fadE	Acyl-coenzyme A dehydrogenase	0.52376	0.282607
P37774	yecC	Uncharacterized amino-acid ABC transporter ATP-binding protein YecC	0.523582	0.379512
P00887	aroH	Phospho-2-dehydro-3-deoxyheptonate aldolase, Trp-sensitive	0.52314	0.0946364
P31697	fimC	Chaperone protein FimC	0.521939	0.194817
P77150	pdxY	Pyridoxamine kinase	0.519622	0.101101
P0A6J3	cysZ	Sulfate transporter CysZ	0.519004	0.118282
P25535	ubiI	2-octaprenylphenol hydroxylase	0.51657	0.101793
P0AFH8	osmY	Osmotically-inducible protein Y	0.514974	0.138088
P0A7I0	prfA	Peptide chain release factor 1	0.513349	0.18365
P20083	parE	DNA topoisomerase 4 subunit B	0.512912	0.11166
P0A847	tgt	Queuine tRNA-ribosyltransferase	0.512193	0.102376
Q47005	nac	Nitrogen assimilation regulatory protein nac	0.51216	0.128526
P0AG48	rplU	50S ribosomal protein L21	0.509752	0.133591
P0AE39	ypdB	Transcriptional regulatory protein YpdB	0.506977	0.300906
P0A6R0	fabH	3-oxoacyl-[acyl-carrier-protein] synthase 3	0.506324	0.151514
P0A6A6	leuC	3-isopropylmalate dehydratase large subunit	0.505901	0.136197
P0AF90	rraB	Regulator of ribonuclease activity B	0.50218	0.121892
P0A7K6	rplS	50S ribosomal protein L19	0.501731	0.126588
P76187	ydhF	Oxidoreductase YdhF	0.50169	0.146629
P0AA10	rplM	50S ribosomal protein L13	0.500639	0.127148
P0A6L2	dapA	4-hydroxy-tetrahydrodipicolinate synthase	0.500308	0.263361
P0A8R9	hdfR	HTH-type transcriptional regulator HdfR	0.497127	0.449598
P63224	gmhA	Phosphoheptose isomerase	0.495051	0.128757
P75817	rlmC	23S rRNA (uracil(747)-C(5))-methyltransferase RlmC	0.494883	0.228908
P05825	fepA	Ferrienterobactin receptor	0.488803	0.917098
P06709	birA	Bifunctional ligase/repressor BirA	0.487106	0.201922
P0ADS6	yggE	Uncharacterized protein YggE	0.48572	0.277123
P0A6K6	deoB	Phosphopentomutase	0.485716	0.251866
P0A7E9	pyrH	Uridylate kinase	0.483929	0.115672
P09549	dedD	Cell division protein DedD	0.477178	0.206857
P08839	ptsI	Phosphoenolpyruvate-protein phosphotransferase	0.473065	0.136197
P24203	yjiA	Uncharacterized GTP-binding protein YjiA	0.472002	0.332759
P17117	nfsA	Oxygen-insensitive NADPH nitroreductase	0.470077	0.276235
P52106	csgD	CsgBAC operon transcriptional regulatory protein	0.469623	0.261149
P0AAB4	ubiD	3-octaprenyl-4-hydroxybenzoate carboxy-lyase	0.467261	0.953706
P69411	rcsF	Outer membrane lipoprotein RcsF	0.466722	0.206857
P23830	pssA	CDP-diacylglycerol--serine O-phosphatidyltransferase	0.465736	0.218279
P28248	dcd	Deoxycytidine triphosphate deaminase	0.462211	0.14077
P15640	purD	Phosphoribosylamine--glycine ligase	0.461639	0.281277
P12281	moeA	Molybdopterin molybdenumtransferase	0.461551	0.138088
P0A9Q5	accD	Acetyl-coenzyme A carboxylase carboxyl transferase subunit beta	0.46104	0.302437
P42641	obgE	GTPase ObgE/CgtA	0.458341	0.138088
P0AC59	grxB	Glutaredoxin-2	0.457921	0.194817
P15043	recQ	ATP-dependent DNA helicase RecQ	0.457207	0.146629
P27127	rfaB	Lipopolysaccharide 1,6-galactosyltransferase	0.455726	0.165742
P67087	rsmI	Ribosomal RNA small subunit methyltransferase I	0.45429	0.438927
P36673	treR	HTH-type transcriptional regulator TreR	0.453929	0.18365
P0AG18	purE	N5-carboxyaminoimidazole ribonucleotide mutase	0.452601	0.273532
P10346	glnQ	Glutamine transport ATP-binding protein GlnQ	0.452588	0.406073
P17115	gutQ	Arabinose 5-phosphate isomerase GutQ	0.451124	0.427564
P37051	purU	Formyltetrahydrofolate deformylase	0.450217	0.147417
P75933	flgA	Flagella basal body P-ring formation protein FlgA	0.448841	0.135517
P16456	selD	Selenide, water dikinase	0.448541	0.330649
P24186	folD	Bifunctional protein FolD;Methylenetetrahydrofolate dehydrogenase;Methenyltetrahydrofolate cyclohydrolase	0.446124	0.155506
P0A6Y5	hslO	33 kDa chaperonin	0.445436	0.165742
P33030	yeiR	Uncharacterized protein YeiR	0.441975	0.359689
P75960	cobB	NAD-dependent protein deacylase	0.433149	0.168059
P0AES6	gyrB	DNA gyrase subunit B	0.432692	0.154886
P0A6Q3	fabA	3-hydroxydecanoyl-[acyl-carrier-protein] dehydratase	0.432382	0.158636
P0AB71	fbaA	Fructose-bisphosphate aldolase class 2	0.431409	0.247812
P27431	roxA	50S ribosomal protein L16 arginine hydroxylase	0.428949	0.234925
P0AF98	lptF	Lipopolysaccharide export system permease protein LptF	0.426262	0.339701
P27550	acs	Acetyl-coenzyme A synthetase	0.425379	0.160552
P0AD12	yeeZ	Protein YeeZ	0.42423	0.226926
P0A7L0	rplA	50S ribosomal protein L1	0.420666	0.221299
P0ACB7	hemY	Protein HemY	0.419058	0.192041
P23869	ppiB	Peptidyl-prolyl cis-trans isomerase B	0.416342	0.240175
P0ACN4	allR	HTH-type transcriptional repressor AllR	0.416288	0.218437
P76562	tmcA	tRNA(Met) cytidine acetyltransferase TmcA	0.416084	0.401586
P45578	luxS	S-ribosylhomocysteine lyase	0.412809	0.200908
P30130	fimD	Outer membrane usher protein FimD	0.412045	0.165389
P0A836	sucC	Succinyl-CoA ligase [ADP-forming] subunit beta	0.411217	0.208925
P0ACG8	hslR	Heat shock protein 15	0.409871	0.454211
P0ADI4	entB	Enterobactin synthase component B;Isochorismatase;Aryl carrier protein	0.409093	0.373017
P0A7I4	prfC	Peptide chain release factor 3	0.408405	0.168119
P03007	dnaQ	DNA polymerase III subunit epsilon	0.408343	0.362768
P46889	ftsK	DNA translocase FtsK	0.406375	0.217085
P0ABU0	menB	1,4-dihydroxy-2-naphthoyl-CoA synthase	0.404398	0.333001
P0A962	ansA	L-asparaginase 1	0.404018	0.489674
P22106	asnB	Asparagine synthetase B [glutamine-hydrolyzing]	0.402813	0.225731
P10384	fadL	Long-chain fatty acid transport protein	0.399829	0.191799
P0A7D7	purC	Phosphoribosylaminoimidazole-succinocarboxamide synthase	0.398688	0.380066
P00963	asnA	Aspartate--ammonia ligase	0.396653	0.234925
P77171	ydcI	Uncharacterized HTH-type transcriptional regulator YdcI	0.395672	0.394036
P15038	helD	Helicase IV	0.392662	0.264404
P75828	ybjD	Uncharacterized protein YbjD	0.392623	0.201922
P0A9C5	glnA	Glutamine synthetase	0.392309	0.194817
P0ACL0	glpR	Glycerol-3-phosphate regulon repressor	0.390122	0.233109
P06974	fliM	Flagellar motor switch protein FliM	0.387274	0.320171
P06959	aceF	Dihydrolipoyllysine-residue acetyltransferase component of pyruvate dehydrogenase complex	0.386806	0.223986
P27434	rodZ	Cytoskeleton protein RodZ	0.386231	0.231784
P37745	rfbC	dTDP-4-dehydrorhamnose 3,5-epimerase	0.384706	0.600051
P77806	ybdL	Methionine aminotransferase	0.383908	0.33435
P76569	yfgD	Uncharacterized protein YfgD	0.382772	0.529389
P30745	moaA	Cyclic pyranopterin monophosphate synthase	0.382281	0.666226
P0ADV5	yhbW	Uncharacterized protein YhbW	0.378221	0.261149
P69441	adk	Adenylate kinase	0.37676	0.328178
P0A9K1	phoH	Protein PhoH	0.374046	0.513555
P0AFG6	sucB	Dihydrolipoyllysine-residue succinyltransferase component of 2-oxoglutarate dehydrogenase complex	0.373165	0.251866
A0A0G3HHZ6	puuA	Gamma-glutamylputrescine synthetase PuuA	0.3729	0.490319
P0AB58	lapB	Lipopolysaccharide assembly protein B	0.371313	0.246556
P12996	bioB	Biotin synthase	0.370477	0.424482
P0AFL3	ppiA	Peptidyl-prolyl cis-trans isomerase A	0.370097	0.280399
P10378	entE	Enterobactin synthase component E	0.369634	0.516385
Q46857	dkgA	2,5-diketo-D-gluconic acid reductase A	0.368071	0.361552
P37689	gpmI	2,3-bisphosphoglycerate-independent phosphoglycerate mutase	0.366333	0.307857
P77239	cusB	Cation efflux system protein CusB	0.36563	0.354494
P15977	malQ	4-alpha-glucanotransferase	0.362614	0.238639
P60664	hisF	Imidazole glycerol phosphate synthase subunit HisF	0.359903	0.304737
P52643	ldhA	D-lactate dehydrogenase	0.358779	0.33435
P32131	hemN	Oxygen-independent coproporphyrinogen-III oxidase	0.358368	0.363604
P27828	wecB	UDP-N-acetylglucosamine 2-epimerase	0.355382	0.358573
P09551	argT	Lysine/arginine/ornithine-binding periplasmic protein	0.354825	0.331889
P25553	aldA	Lactaldehyde dehydrogenase	0.354195	0.267229
P39177	uspG	Universal stress protein G	0.352854	0.598454
P0AF12	mtnN	5-methylthioadenosine/S-adenosylhomocysteine nucleosidase	0.350449	0.610402
P0A9D2	gstA	Glutathione S-transferase GstA	0.347948	0.525098
P76536	yfeX	Probable deferrochelatase/peroxidase YfeX	0.346493	0.382367
P77581	astC	Succinylornithine transaminase	0.344212	0.299358
P76506	mlaA	Probable phospholipid-binding lipoprotein MlaA	0.342572	0.277123
P15639	purH	Bifunctional purine biosynthesis protein PurH;Phosphoribosylaminoimidazolecarboxamide formyltransferase;IMP cyclohydrolase	0.341305	0.251866
P0AFU8	ribC	Riboflavin synthase	0.337895	0.389671
P0A9B2	gapA	Glyceraldehyde-3-phosphate dehydrogenase A	0.337074	0.345926
P37648	yhjJ	Protein YhjJ	0.336062	0.496654
P0AEQ6	glnP	Glutamine transport system permease protein GlnP	0.335259	0.404988
P0AGE6	chrR	Chromate reductase	0.331799	0.518687
P0AEZ3	minD	Septum site-determining protein MinD	0.329582	0.262436
P0AAG0	dppD	Dipeptide transport ATP-binding protein DppD	0.328845	0.315883
P75913	ghrA	Glyoxylate/hydroxypyruvate reductase A	0.327482	0.454594
P0A9F3	cysB	HTH-type transcriptional regulator CysB	0.327059	0.361613
P32053	intA	Prophage CP4-57 integrase	0.324449	0.543509
P75966	rluE	Ribosomal large subunit pseudouridine synthase E	0.324057	0.783204
P06989	hisI	Histidine biosynthesis bifunctional protein HisIE;Phosphoribosyl-AMP cyclohydrolase;Phosphoribosyl-ATP pyrophosphatase	0.32372	0.31414
P0AG40	ribF	Riboflavin biosynthesis protein RibF;Riboflavin kinase;FMN adenylyltransferase	0.321582	0.278697
P0AB91	aroG	Phospho-2-dehydro-3-deoxyheptonate aldolase, Phe-sensitive	0.32084	0.319879
P0DMC5	rcsC	Sensor histidine kinase RcsC	0.320673	0.358573
P0A6H1	clpX	ATP-dependent Clp protease ATP-binding subunit ClpX	0.320101	0.328172
P22939	ispA	Farnesyl diphosphate synthase	0.319014	0.720028
P30136	thiC	Phosphomethylpyrimidine synthase	0.317049	0.424482
P23894	htpX	Protease HtpX	0.316681	0.404232
P00490	malP	Maltodextrin phosphorylase	0.315603	0.297268
P0A6W9	gshA	Glutamate--cysteine ligase	0.315119	0.297181
P75957	lolD	Lipoprotein-releasing system ATP-binding protein LolD	0.314552	0.395843
P0ACB0	dnaB	Replicative DNA helicase	0.313929	0.385132
P05459	pdxB	Erythronate-4-phosphate dehydrogenase	0.313571	0.317936
P52129	rnlA	mRNA endoribonuclease LS	0.311088	0.333145
P0ADR8	ygdH	LOG family protein YgdH	0.309334	0.357664
P37747	glf	UDP-galactopyranose mutase	0.308982	0.424625
P0AG93	secF	Protein translocase subunit SecF	0.308606	0.307505
P07604	tyrR	Transcriptional regulatory protein TyrR	0.307506	0.46545
P27248	gcvT	Aminomethyltransferase	0.305833	0.320528
P75745	ybgK	Uncharacterized protein YbgK	0.304609	0.478482
P69797	manX	PTS system mannose-specific EIIAB component;Mannose-specific phosphotransferase enzyme IIA component;Mannose-specific phosphotransferase enzyme IIB component	0.303876	0.328172
P0AAB6	galF	UTP--glucose-1-phosphate uridylyltransferase	0.302095	0.299358
P0A8M6	yeeX	UPF0265 protein YeeX	0.301963	0.404988
P08373	murB	UDP-N-acetylenolpyruvoylglucosamine reductase	0.301868	0.333001
P76008	ldcA	Murein tetrapeptide carboxypeptidase	0.300285	0.40605
P0A988	dnaN	DNA polymerase III subunit beta	0.299666	0.311419
P76507	yfdI	Uncharacterized protein YfdI	0.298506	0.805625
P76402	yegP	UPF0339 protein YegP	0.298114	0.405051
P77756	queC	7-cyano-7-deazaguanine synthase	0.297641	0.52816
P0AFB5	glnL	Nitrogen regulation protein NR(II)	0.297069	0.316429
P75949	nagZ	Beta-hexosaminidase	0.296949	0.405303
P00452	nrdA	Ribonucleoside-diphosphate reductase 1 subunit alpha	0.296529	0.330234
P00934	thrC	Threonine synthase	0.295333	0.405051
P0A6I3	coaA	Pantothenate kinase	0.294331	0.599623
P63883	amiC	N-acetylmuramoyl-L-alanine amidase AmiC	0.293376	0.334206
P0A6J1	cysC	Adenylyl-sulfate kinase	0.293225	0.553234
P0A8H6	yihI	Der GTPase-activating protein YihI	0.292365	0.316232
P00909	trpC	Tryptophan biosynthesis protein TrpCF;Indole-3-glycerol phosphate synthase;N-(5-phospho-ribosyl)anthranilate isomerase	0.29215	0.502046
P0A7B1	ppk	Polyphosphate kinase	0.291823	0.380066
P29745	pepT	Peptidase T	0.289842	0.3902
A0A1V1IGN2	gsk	Inosine-guanosine kinase	0.289681	0.413777
P25397	tehB	Tellurite methyltransferase	0.289208	0.3902
P0A953	fabB	3-oxoacyl-[acyl-carrier-protein] synthase 1	0.283928	0.394502
P09151	leuA	2-isopropylmalate synthase	0.283813	0.39363
P30125	leuB	3-isopropylmalate dehydrogenase	0.282428	0.365344
P0ABA0	atpF	ATP synthase subunit b	0.281765	0.333608
P08200	icd	Isocitrate dehydrogenase [NADP]	0.281123	0.394036
P15078	cstA	Carbon starvation protein A	0.280728	0.407916
P62623	ispH	4-hydroxy-3-methylbut-2-enyl diphosphate reductase	0.280408	0.496654
P25740	rfaG	Lipopolysaccharide core biosynthesis protein RfaG	0.278486	0.759523
P30863	dkgB	2,5-diketo-D-gluconic acid reductase B	0.278071	0.596602
P36767	rdgC	Recombination-associated protein RdgC	0.276836	0.483134
P0AF08	mrp	Protein mrp	0.276384	0.46545
P0A6J8	ddlA	D-alanine--D-alanine ligase A	0.275995	0.502046
P25536	yhdE	Maf-like protein YhdE	0.275278	0.413193
P07117	putP	Sodium/proline symporter	0.275197	0.456803
P09147	galE	UDP-glucose 4-epimerase	0.274797	0.468926
Q46920	queF	NADPH-dependent 7-cyano-7-deazaguanine reductase	0.271725	0.607556
P0ADA3	nlpD	Murein hydrolase activator NlpD	0.26735	0.449598
P15723	dgt	Deoxyguanosinetriphosphate triphosphohydrolase	0.266969	0.553937
P0AGB6	rpoE	ECF RNA polymerase sigma-E factor	0.265058	0.456897
P28635	metQ	D-methionine-binding lipoprotein MetQ	0.264891	0.495009
P0A6T3	galK	Galactokinase	0.263965	0.497662
P23908	argE	Acetylornithine deacetylase	0.263927	0.565851
P0A6L4	nanA	N-acetylneuraminate lyase	0.262784	0.960589
P05041	pabB	Aminodeoxychorismate synthase component 1	0.262666	0.783204
P10371	hisA	1-(5-phosphoribosyl)-5-[(5-phosphoribosylamino)methylideneamino] imidazole-4-carboxamide isomerase	0.262417	0.454594
P0A6Z1	hscA	Chaperone protein HscA	0.262064	0.385813
P77334	gmr	Cyclic di-GMP phosphodiesterase Gmr	0.261871	0.415433
P77434	alaC	Glutamate-pyruvate aminotransferase AlaC	0.260701	0.463727
P27306	sthA	Soluble pyridine nucleotide transhydrogenase	0.260333	0.401299
P0AFL6	ppx	Exopolyphosphatase	0.258887	0.49115
P0AC41	sdhA	Succinate dehydrogenase flavoprotein subunit	0.258502	0.413258
P0A705-2	infB	Translation initiation factor IF-2	0.257811	0.385838
P0A9J6	rbsK	Ribokinase	0.256602	0.472169
P60752	msbA	Lipid A export ATP-binding/permease protein MsbA	0.254714	0.41737
P0ACU5	fabR	HTH-type transcriptional repressor FabR	0.254568	0.3902
P0ABZ1	fliG	Flagellar motor switch protein FliG	0.253272	0.490319
P24205	lpxM	Lipid A biosynthesis myristoyltransferase	0.253168	0.527397
P77737	oppF	Oligopeptide transport ATP-binding protein OppF	0.248357	0.396332
P0A7Z4	rpoA	DNA-directed RNA polymerase subunit alpha	0.246493	0.405051
P37751	wbbK	Putative glycosyltransferase WbbK	0.246305	0.401586
P64426	yddW	UPF0748 lipoprotein YddW	0.244921	0.667207
Q46829	bglA	6-phospho-beta-glucosidase BglA	0.2443	0.436571
P16525	tus	DNA replication terminus site-binding protein	0.243868	0.478076
P0ABH0	ftsA	Cell division protein FtsA	0.243495	0.534891
P71298	intF	Putative prophage CP4-6 integrase	0.242958	0.798247
P13656	chiA	Probable bifunctional chitinase/lysozyme;Chitinase;Lysozyme	0.242823	0.470838
P13482	treA	Periplasmic trehalase	0.241732	0.937269
P45748	tsaC	Threonylcarbamoyl-AMP synthase	0.241536	0.554027
P00895	trpE	Anthranilate synthase component 1	0.239905	0.663833
P52061	rdgB	dITP/XTP pyrophosphatase	0.237844	0.439668
P05458	ptrA	Protease 3	0.237293	0.453595
P00363	frdA	Fumarate reductase flavoprotein subunit	0.235181	0.483134
P06710	dnaX	DNA polymerase III subunit tau	0.23476	0.587175
P0A705	infB	Translation initiation factor IF-2	0.232819	0.435573
P0A6D3	aroA	3-phosphoshikimate 1-carboxyvinyltransferase	0.232712	0.443862
P0A862	tpx	Thiol peroxidase	0.232698	0.478482
P52612	fliI	Flagellum-specific ATP synthase	0.232025	0.714403
P0A825	glyA	Serine hydroxymethyltransferase	0.23105	0.424482
P45395	kdsD	Arabinose 5-phosphate isomerase KdsD	0.229425	0.443862
P0A867	talA	Transaldolase A	0.229267	0.57696
P0AEC3	arcB	Aerobic respiration control sensor protein ArcB	0.225748	0.644974
P37906	puuB	Gamma-glutamylputrescine oxidoreductase	0.225389	0.480924
P39280	epmB	L-lysine 2,3-aminomutase	0.225296	0.547909
P06983	hemC	Porphobilinogen deaminase	0.224844	0.463727
P0AEE5	mglB	D-galactose-binding periplasmic protein	0.222302	0.46545
P13009	metH	Methionine synthase	0.222086	0.497746
P27829	wecC	UDP-N-acetyl-D-mannosamine dehydrogenase	0.218571	0.720028
P27833	rffA	dTDP-4-amino-4,6-dideoxygalactose transaminase	0.215385	0.622414
P0A715	kdsA	2-dehydro-3-deoxyphosphooctonate aldolase	0.215174	0.543394
P25798	fliF	Flagellar M-ring protein	0.215063	0.581211
P30140	thiH	2-iminoacetate synthase	0.214543	0.497662
P23883	puuC	Aldehyde dehydrogenase PuuC	0.212149	0.616803
P77488	dxs	1-deoxy-D-xylulose-5-phosphate synthase	0.209757	0.477193
P05020	pyrC	Dihydroorotase	0.20879	0.518492
P0ABU9	tolQ	Protein TolQ	0.208075	0.620963
P07014	sdhB	Succinate dehydrogenase iron-sulfur subunit	0.207937	0.47493
P0A9K9	slyD	FKBP-type peptidyl-prolyl cis-trans isomerase SlyD	0.206814	0.476463
P21645	lpxD	UDP-3-O-(3-hydroxymyristoyl)glucosamine N-acyltransferase	0.206604	0.730778
P76268	kdgR	Transcriptional regulator KdgR	0.206374	0.514506
P08142	ilvB	Acetolactate synthase isozyme 1 large subunit	0.20528	0.581211
P11880	murF	UDP-N-acetylmuramoyl-tripeptide--D-alanyl-D-alanine ligase	0.203974	0.629838
P40874	solA	N-methyl-L-tryptophan oxidase	0.202712	0.545038
P30958	mfd	Transcription-repair-coupling factor	0.202256	0.549399
P23909	mutS	DNA mismatch repair protein MutS	0.201875	0.588465
Q46861	ygiQ	UPF0313 protein YgiQ	0.201159	0.487091
P30011	nadC	Nicotinate-nucleotide pyrophosphorylase [carboxylating]	0.19993	0.671471
P22731	livF	High-affinity branched-chain amino acid transport ATP-binding protein LivF	0.197605	0.596985
P40120	mdoD	Glucans biosynthesis protein D	0.196117	0.522321
P36999	rlmA	23S rRNA (guanine(745)-N(1))-methyltransferase	0.193231	0.518687
P0A6T5	folE	GTP cyclohydrolase 1	0.192417	0.515833
P09832	gltD	Glutamate synthase [NADPH] small chain	0.191294	0.550005
P06988	hisD	Histidinol dehydrogenase	0.188636	0.571546
P75838	ycaO	Ribosomal protein S12 methylthiotransferase accessory factor YcaO	0.186833	0.544252
P64612	zapE	Cell division protein ZapE	0.184212	0.602844
P0ACQ4	oxyR	Hydrogen peroxide-inducible genes activator	0.183578	0.750117
P12758	udp	Uridine phosphorylase	0.182116	0.556578
P0A998	ftnA	Bacterial non-heme ferritin	0.180736	0.794941
P0ABI8	cyoB	Cytochrome bo(3) ubiquinol oxidase subunit 1	0.178632	0.535072
P12008	aroC	Chorismate synthase	0.178232	0.723804
P17169	glmS	Glutamine--fructose-6-phosphate aminotransferase [isomerizing]	0.178086	0.725963
P75791	ybiU	Uncharacterized protein YbiU	0.177276	0.600051
P36979	rlmN	Dual-specificity RNA methyltransferase RlmN	0.175198	0.546387
P76128	ddpA	Probable D,D-dipeptide-binding periplasmic protein DdpA	0.174331	0.550005
P22525	ycbB	Probable L,D-transpeptidase YcbB	0.173702	0.786095
P76035	yciW	Uncharacterized protein YciW	0.173061	0.564329
P76372	wzzB	Chain length determinant protein	0.171671	0.549918
Q46856	yqhD	Alcohol dehydrogenase YqhD	0.169964	0.608705
P0A8A4	ppsR	Phosphoenolpyruvate synthase regulatory protein	0.165945	0.600621
P0A9H9	cheZ	Protein phosphatase CheZ	0.165618	0.826758
P0A9X4	mreB	Rod shape-determining protein MreB	0.165482	0.634564
P75958	lolE	Lipoprotein-releasing system transmembrane protein LolE	0.163062	0.662492
P0A884	thyA	Thymidylate synthase	0.161841	0.613465
P0AF24	nagD	Ribonucleotide monophosphatase NagD	0.160835	0.743019
P0ADC1	lptE	LPS-assembly lipoprotein LptE	0.159674	0.90111
P25737	lysP	Lysine-specific permease	0.159283	0.753985
P0AFK0	pmbA	Metalloprotease PmbA	0.159072	0.634948
P0A6L0	deoC	Deoxyribose-phosphate aldolase	0.156311	0.64999
P0A9P0	lpdA	Dihydrolipoyl dehydrogenase	0.15576	0.616803
P0AGE9	sucD	Succinyl-CoA ligase [ADP-forming] subunit alpha	0.154948	0.613465
P12995	bioA	Adenosylmethionine-8-amino-7-oxononanoate aminotransferase	0.153159	0.67748
P0AFV4	mepS	Murein DD-endopeptidase MepS/Murein LD-carboxypeptidase	0.152763	0.700326
P76235	yeaH	UPF0229 protein YeaH	0.151936	0.960589
P0A796	pfkA	ATP-dependent 6-phosphofructokinase isozyme 1	0.151756	0.598454
P77182	mnmC	tRNA 5-methylaminomethyl-2-thiouridine biosynthesis bifunctional protein MnmC;tRNA (mnm(5)s(2)U34)-methyltransferase;FAD-dependent cmnm(5)s(2)U34 oxidoreductase	0.151368	0.662492
P0ACC7	glmU	Bifunctional protein GlmU;UDP-N-acetylglucosamine pyrophosphorylase;Glucosamine-1-phosphate N-acetyltransferase	0.151024	0.607556
P75713	allE	(S)-ureidoglycine aminohydrolase	0.149182	0.920494
P75914	ycdX	Probable phosphatase YcdX	0.146939	0.722039
P0A9Q7	adhE	Aldehyde-alcohol dehydrogenase;Alcohol dehydrogenase;Acetaldehyde dehydrogenase [acetylating];Pyruvate-formate-lyase deactivase	0.146655	0.80833
P39401	mdoB	Phosphoglycerol transferase I	0.145777	0.759523
P30750	metN	Methionine import ATP-binding protein MetN	0.145399	0.856806
P04816	livK	Leucine-specific-binding protein	0.14392	0.813269
P0C8J6	gatY	D-tagatose-1,6-bisphosphate aldolase subunit GatY	0.143354	0.658024
P0A8P6	xerC	Tyrosine recombinase XerC	0.142743	0.653335
P0AD61	pykF	Pyruvate kinase I	0.140576	0.647562
P08395	sppA	Protease 4	0.138109	0.720028
P13458	sbcC	Nuclease SbcCD subunit C	0.136408	0.785885
P0A6J5	dadA	D-amino acid dehydrogenase	0.135895	0.67748
P0AEM9	fliY	Cystine-binding periplasmic protein	0.135037	0.727168
P0A8F4	udk	Uridine kinase	0.134219	0.739645
P07330	cheB	Chemotaxis response regulator protein-glutamate methylesterase	0.134146	0.795099
P09169	ompT	Protease 7	0.133507	0.795099
P0AF93	ridA	2-iminobutanoate/2-iminopropanoate deaminase	0.131055	0.677599
P75867	ycbZ	Putative Lon protease homolog	0.131004	0.76989
P37666	ghrB	Glyoxylate/hydroxypyruvate reductase B	0.130837	0.759286
P0ABI4	corA	Magnesium transport protein CorA	0.128632	0.701756
P0A9A6	ftsZ	Cell division protein FtsZ	0.128139	0.697065
P0AFJ7	pitA	Low-affinity inorganic phosphate transporter 1	0.127035	0.7898
P0AEG1	dppC	Dipeptide transport system permease protein DppC	0.126853	0.662492
P0C0V0	degP	Periplasmic serine endoprotease DegP	0.126501	0.689033
P0AEK4	fabI	Enoyl-[acyl-carrier-protein] reductase [NADH] FabI	0.125937	0.705901
P31466	adeP	Adenine permease AdeP	0.125201	0.697065
P0A8L1	serS	Serine--tRNA ligase	0.123846	0.753417
P14900	murD	UDP-N-acetylmuramoylalanine--D-glutamate ligase	0.122414	0.727539
P04079	guaA	GMP synthase [glutamine-hydrolyzing]	0.120428	0.707431
P31828	pqqL	Probable zinc protease PqqL	0.117775	0.702965
P0AAS0	ylaC	Inner membrane protein YlaC	0.117758	0.810416
P0ADA5	yajG	Uncharacterized lipoprotein YajG	0.117602	0.747278
P0AEK2	fabG	3-oxoacyl-[acyl-carrier-protein] reductase FabG	0.117597	0.723046
P0AC53	zwf	Glucose-6-phosphate 1-dehydrogenase;Extracellular death factor	0.115942	0.76989
P0ADT2	ygiB	UPF0441 protein YgiB	0.114154	0.697914
P18843	nadE	NH(3)-dependent NAD(+) synthetase	0.112962	0.715211
P75800	yliE	Putative cyclic di-GMP phosphodiesterase YliE	0.111708	0.844263
P36771	lrhA	Probable HTH-type transcriptional regulator LrhA	0.111651	0.703304
P0A9B6	epd	D-erythrose-4-phosphate dehydrogenase	0.109497	0.825004
P39173	yeaD	Putative glucose-6-phosphate 1-epimerase	0.107154	0.795099
P0A729	yceF	Maf-like protein YceF	0.106228	0.751114
P37647	kdgK	2-dehydro-3-deoxygluconokinase	0.105152	0.917098
P0AEU7	skp	Chaperone protein Skp	0.103253	0.786043
P0A9J8	pheA	P-protein;Chorismate mutase;Prephenate dehydratase	0.102473	0.750117
P15993	aroP	Aromatic amino acid transport protein AroP	0.102005	0.842396
P76108	ydcS	Putative ABC transporter periplasmic-binding protein YdcS	0.0962999	0.802552
P04036	dapB	4-hydroxy-tetrahydrodipicolinate reductase	0.0946598	0.759724
Q46939	yqeF	Probable acetyl-CoA acetyltransferase	0.0935361	0.996927
P00935	metB	Cystathionine gamma-synthase	0.0929867	0.968938
P22259	pckA	Phosphoenolpyruvate carboxykinase [ATP]	0.0922952	0.852845
P60546	gmk	Guanylate kinase	0.0904017	0.811992
P61320	lolB	Outer-membrane lipoprotein LolB	0.0866145	0.820102
P0ABA4	atpH	ATP synthase subunit delta	0.0859678	0.778178
P0AAE0	cycA	D-serine/D-alanine/glycine transporter	0.0848992	0.772495
P60869	ybjL	Putative transport protein YbjL	0.0837575	0.947548
P18196	minC	Septum site-determining protein MinC	0.0815475	0.782782
P0AE82	cpxA	Sensor protein CpxA	0.0788829	0.955989
P38489	nfsB;NTR	Oxygen-insensitive NAD(P)H nitroreductase	0.0786704	0.852824
P05194	aroD	3-dehydroquinate dehydratase	0.0782165	0.852122
P60757	hisG	ATP phosphoribosyltransferase	0.0763549	0.795099
P23917	mak	Fructokinase	0.0761694	0.996927
P0A6F3	glpK	Glycerol kinase	0.0758847	0.824911
P0A6H8	clsA	Cardiolipin synthase A	0.0735838	0.917098
P37646	yhjH	Cyclic di-GMP phosphodiesterase YhjH	0.0731426	0.957756
P17952	murC	UDP-N-acetylmuramate--L-alanine ligase	0.0721349	0.816241
P67910	hldD	ADP-L-glycero-D-manno-heptose-6-epimerase	0.0692081	0.907556
P36683	acnB	Aconitate hydratase B	0.0684715	0.845033
P02919	mrcB	Penicillin-binding protein 1B;Penicillin-insensitive transglycosylase;Penicillin-sensitive transpeptidase	0.0675603	0.816261
P0AFS7	ydiK	UPF0118 inner membrane protein YdiK	0.0662373	0.858308
P31806	nnr	Bifunctional NAD(P)H-hydrate repair enzyme Nnr;ADP-dependent (S)-NAD(P)H-hydrate dehydratase;NAD(P)H-hydrate epimerase	0.0652301	0.844263
P04335	frsA	Esterase FrsA	0.0651363	0.907544
P22256	gabT	4-aminobutyrate aminotransferase GabT	0.0637592	0.932164
P27250	ahr	Aldehyde reductase Ahr	0.0626822	0.983063
P0A7J0	ribB	3,4-dihydroxy-2-butanone 4-phosphate synthase	0.0619368	0.8767
P0ADK0	yiaF	Uncharacterized protein YiaF	0.0618819	0.996927
A0A0G3HVX2	puuE	4-aminobutyrate aminotransferase PuuE	0.0618698	0.881366
P15288	pepD	Cytosol non-specific dipeptidase	0.0615563	0.90111
P61316	lolA	Outer-membrane lipoprotein carrier protein	0.0591817	0.983063
P0AEN1	fre	NAD(P)H-flavin reductase	0.0587378	0.860659
P0AGE4	sstT	Serine/threonine transporter SstT	0.0587139	0.885955
P24188	yceA	UPF0176 protein YceA	0.0569716	0.968442
P00448	sodA	Superoxide dismutase [Mn]	0.0565892	0.846244
P30864	yafC	Uncharacterized HTH-type transcriptional regulator YafC	0.0561502	0.967555
P75728	ubiF	2-octaprenyl-3-methyl-6-methoxy-1,4-benzoquinol hydroxylase	0.0552739	0.996927
P37692	rfaF	ADP-heptose--LPS heptosyltransferase 2	0.0527294	0.861902
P36879	yadG	Uncharacterized ABC transporter ATP-binding protein YadG	0.0505842	0.896804
P0ADS9	yggN	Uncharacterized protein YggN	0.0504283	0.971539
P0AEZ7	mltD	Membrane-bound lytic murein transglycosylase D	0.0494729	0.917098
P15005	mcrB	5-methylcytosine-specific restriction enzyme B	0.0493956	0.996927
P0A858	tpiA	Triosephosphate isomerase	0.0493886	0.953706
P77330	borD	Lipoprotein bor homolog from lambdoid prophage DLP12	0.0491001	0.915886
P39838	rcsD	Phosphotransferase RcsD	0.0489002	0.88323
P0ABH7	gltA	Citrate synthase	0.0488839	0.902504
P76027	oppD	Oligopeptide transport ATP-binding protein OppD	0.0483569	0.92332
P06986	hisC	Histidinol-phosphate aminotransferase	0.048126	0.893838
P0AAG3	gltL	Glutamate/aspartate transport ATP-binding protein GltL	0.0481029	0.889119
P07762	glgB	1,4-alpha-glucan branching enzyme GlgB	0.047638	0.98486
P06610	btuE	Vitamin B12 transport periplasmic protein BtuE	0.0460464	0.947931
P21517	malZ	Maltodextrin glucosidase	0.0458017	0.967555
P23847	dppA	Periplasmic dipeptide transport protein	0.0453974	0.917098
P21829	ybhA	Pyridoxal phosphate phosphatase YbhA	0.0452625	0.907556
P21599	pykA	Pyruvate kinase II	0.0452503	0.902142
P64429	ypfJ	Uncharacterized protein YpfJ	0.0433728	0.975512
P05042	fumC	Fumarate hydratase class II	0.0419716	0.974453
P06129	btuB	Vitamin B12 transporter BtuB	0.0417743	0.897815
P32695	dusA	tRNA-dihydrouridine synthase A	0.0387542	0.917098
P22523	mukB	Chromosome partition protein MukB	0.0376832	0.92332
P0A9D8	dapD	2,3,4,5-tetrahydropyridine-2,6-dicarboxylate N-succinyltransferase	0.0327418	0.950622
P77258	nemA	N-ethylmaleimide reductase	0.0318711	0.960589
P0AD96	livJ	Leu/Ile/Val-binding protein	0.0294531	0.98486
P0AFF2	nupC	Nucleoside permease NupC	0.0293986	0.932751
P37760	rfbD	dTDP-4-dehydrorhamnose reductase	0.0291797	0.951239
P22188	murE	UDP-N-acetylmuramoyl-L-alanyl-D-glutamate--2,6-diaminopimelate ligase	0.0277899	0.996927
P24182	accC	Biotin carboxylase	0.0273596	0.967555
P0AFG3	sucA	2-oxoglutarate dehydrogenase E1 component	0.0252226	0.951822
P62620	ispG	4-hydroxy-3-methylbut-2-en-1-yl diphosphate synthase (flavodoxin)	0.0248257	0.960735
P30128	greB	Transcription elongation factor GreB	0.0220356	0.974453
P18392	rstB	Sensor protein RstB	0.0214386	0.996927
P68767	pepA	Cytosol aminopeptidase	0.0205543	0.996927
P0A6H5	hslU	ATP-dependent protease ATPase subunit HslU	0.0199007	0.989428
P11454	entF	Enterobactin synthase component F	0.0191547	0.824955
P33595	sgrR	HTH-type transcriptional regulator SgrR	0.0177571	0.98486
P25539	ribD	Riboflavin biosynthesis protein RibD;Diaminohydroxyphosphoribosylaminopyrimidine deaminase;5-amino-6-(5-phosphoribosylamino)uracil reductase	0.0174069	0.995592
P75691	yahK	Aldehyde reductase YahK	0.0172291	0.995592
P27848	yigL	Pyridoxal phosphate phosphatase YigL	0.0155128	0.952215
P0AEX3	kgtP	Alpha-ketoglutarate permease	0.0130887	0.991235
P00893	ilvI	Acetolactate synthase isozyme 3 large subunit	0.0129189	0.996927
P0AG82	pstS	Phosphate-binding protein PstS	0.0125765	0.885955
P0A927	tsx	Nucleoside-specific channel-forming protein tsx	0.0114624	0.995592
P0ADQ2	yiiD	Uncharacterized protein YiiD	0.0110174	0.885955
P07862	ddlB	D-alanine--D-alanine ligase B	0.0101829	0.921481
P37657	bcsE	Protein BcsE homolog	0.010087	0.950242
P37313	dppF	Dipeptide transport ATP-binding protein DppF	0.00998073	0.983063
P39321	tamB	Translocation and assembly module TamB	0.00915725	0.983063
P27298	prlC	Oligopeptidase A	0.00746243	0.983063
P77348	mppA	Periplasmic murein peptide-binding protein	0.0069186	0.932006
P0A7J3	rplJ	50S ribosomal protein L10	0.00609456	0.996927
P04693	tyrB	Aromatic-amino-acid aminotransferase	0.00428449	0.989428
P00946	manA	Mannose-6-phosphate isomerase	0.00317576	0.996927
P77444	sufS	Cysteine desulfurase	0.00229441	0.881366
P0ADP0	yigB	Flavin mononucleotide phosphatase YigB	0.00202443	0.97272
P0A917	ompX	Outer membrane protein X	-0.000678425	0.996927
P0AEP3	galU	UTP--glucose-1-phosphate uridylyltransferase	-0.00254746	0.952215
P56262	ysgA	Putative carboxymethylenebutenolidase	-0.00265606	0.952215
P06993	malT	HTH-type transcriptional regulator MalT	-0.00425968	0.974453
P0AE78	corC	Magnesium and cobalt efflux protein CorC	-0.0043066	0.881366
P0A921	pldA	Phospholipase A1	-0.00567829	0.954865
P0AAV6	ybgS	Uncharacterized protein YbgS	-0.00996881	0.839586
P69503	apt	Adenine phosphoribosyltransferase	-0.0101622	0.880581
P76349	yeeL	Putative uncharacterized protein YeeL	-0.0104553	0.887836
P15770	aroE	Shikimate dehydrogenase (NADP(+))	-0.0113033	0.958173
P00904	trpGD	Bifunctional protein TrpGD;Anthranilate synthase component 2;Anthranilate phosphoribosyltransferase	-0.0125946	0.920112
P77338	mscK	Mechanosensitive channel MscK	-0.0126286	0.947548
P0ABH9	clpA	ATP-dependent Clp protease ATP-binding subunit ClpA	-0.0133943	0.932006
P0A9T4	tas	Protein tas	-0.0189717	0.930217
P37177	ptsP	Phosphoenolpyruvate-protein phosphotransferase PtsP	-0.0221262	0.922644
P05704	trg	Methyl-accepting chemotaxis protein III	-0.0246853	0.739406
P0AEE1	dcrB	Protein DcrB	-0.0246927	0.932006
P07023	tyrA	T-protein;Chorismate mutase;Prephenate dehydrogenase	-0.0247257	0.92332
P09148	galT	Galactose-1-phosphate uridylyltransferase	-0.0247418	0.932006
P19624	pdxA	4-hydroxythreonine-4-phosphate dehydrogenase	-0.0252967	0.90299
P77395	ybbN	Uncharacterized protein YbbN	-0.0253022	0.506471
P76316	dcyD	D-cysteine desulfhydrase	-0.0265635	0.860659
P08244	pyrF	Orotidine 5-phosphate decarboxylase	-0.029421	0.852824
P0A8R0	rraA	Regulator of ribonuclease activity A	-0.0298535	0.893426
P05791	ilvD	Dihydroxy-acid dehydratase	-0.0299556	0.891224
P0ADG7	guaB	Inosine-5-monophosphate dehydrogenase	-0.0315313	0.912992
P31120	glmM	Phosphoglucosamine mutase	-0.0345144	0.866474
P33602	nuoG	NADH-quinone oxidoreductase subunit G	-0.0347803	0.902142
P09053	avtA	Valine--pyruvate aminotransferase	-0.0360626	0.884608
P0AF52	ghxP	Guanine/hypoxanthine permease GhxP	-0.0365432	0.852122
P0ADV7	mlaC	Probable phospholipid-binding protein MlaC	-0.0370868	0.809887
P0AB38	lpoB	Penicillin-binding protein activator LpoB	-0.0385472	0.858308
P45800	yrfF	Putative membrane protein IgaA homolog	-0.0397543	0.813432
P0A7H0	recF	DNA replication and repair protein RecF	-0.0416442	0.870354
P0CB39	eptC	Phosphoethanolamine transferase EptC	-0.0419467	0.880141
P11557	damX	Cell division protein DamX	-0.0431105	0.886933
P27837	yifK	Probable transport protein YifK	-0.0435555	0.857534
P60560	guaC	GMP reductase	-0.0454498	0.845757
P00393	ndh	NADH dehydrogenase	-0.0464241	0.874746
P02931	ompF	Outer membrane protein F	-0.0469497	0.850873
P0AA82	codB	Cytosine permease	-0.047206	0.842908
P0AFD4	nuoH	NADH-quinone oxidoreductase subunit H	-0.0475592	0.782782
P37773	mpl	UDP-N-acetylmuramate--L-alanyl-gamma-D-glutamyl-meso-2,6-diaminoheptandioate ligase	-0.0478723	0.85928
P0A6P9	eno	Enolase	-0.04805	0.852122
P08178	purM	Phosphoribosylformylglycinamidine cyclo-ligase	-0.0489207	0.85928
P09373	pflB	Formate acetyltransferase 1	-0.0490289	0.849228
P0A887	ubiE	Ubiquinone/menaquinone biosynthesis C-methyltransferase UbiE	-0.0496307	0.813885
P0A964	cheW	Chemotaxis protein CheW	-0.0499114	0.764584
P0ACY3	yeaG	Uncharacterized protein YeaG	-0.0507567	0.85928
P0AB67	pntB	NAD(P) transhydrogenase subunit beta	-0.0531107	0.852122
P09029	purK	N5-carboxyaminoimidazole ribonucleotide synthase	-0.0566758	0.842235
P0A877	trpA	Tryptophan synthase alpha chain	-0.0570025	0.813432
P17846	cysI	Sulfite reductase [NADPH] hemoprotein beta-component	-0.0573172	0.823731
P0A9M0	lon	Lon protease	-0.0577792	0.813432
P06960	argF	Ornithine carbamoyltransferase chain F	-0.0586798	0.759215
P39342	yjgR	Uncharacterized protein YjgR	-0.0590864	0.825004
P25526	gabD	Succinate-semialdehyde dehydrogenase [NADP(+)] GabD	-0.059182	0.816241
P07639	aroB	3-dehydroquinate synthase	-0.061306	0.80326
P0A9S7	livG	High-affinity branched-chain amino acid transport ATP-binding protein LivG	-0.062607	0.813432
P0AD68	ftsI	Peptidoglycan synthase FtsI	-0.0652265	0.821563
P0A9G6	aceA	Isocitrate lyase	-0.0654962	0.813885
P15067	glgX	Glycogen debranching enzyme	-0.0655508	0.750117
P0A903	bamC	Outer membrane protein assembly factor BamC	-0.0662129	0.802552
P0ABZ6	surA	Chaperone SurA	-0.0666079	0.804625
P19934	tolA	Protein TolA	-0.0669381	0.808289
P0AG00	wzzE	Lipopolysaccharide biosynthesis protein WzzE	-0.0670018	0.797376
P0AET8	hdhA	7-alpha-hydroxysteroid dehydrogenase	-0.0696399	0.802552
P16676	cysA	Sulfate/thiosulfate import ATP-binding protein CysA	-0.0701614	0.798557
P0C0L7	proP	Proline/betaine transporter	-0.0702759	0.80833
P0ABW9	flgB	Flagellar basal body rod protein FlgB	-0.0707118	0.787518
P64596	yraP	Uncharacterized protein YraP	-0.0712627	0.759215
P0C8J8	gatZ	D-tagatose-1,6-bisphosphate aldolase subunit GatZ	-0.0722689	0.787518
P0AFA7	nhaB	Na(+)/H(+) antiporter NhaB	-0.0745076	0.753936
P0A993	fbp	Fructose-1,6-bisphosphatase class 1	-0.0752112	0.776448
P77774	bamB	Outer membrane protein assembly factor BamB	-0.0762758	0.794941
P0A8Y5	yidA	Sugar phosphatase YidA	-0.0772699	0.787264
P0AED7	dapE	Succinyl-diaminopimelate desuccinylase	-0.0774279	0.765578
P77808	yfaY	NMN amidohydrolase-like protein YfaY	-0.0785994	0.786095
P17315	cirA	Colicin I receptor	-0.0788231	0.552104
P30855	evgS	Sensor protein EvgS	-0.0800658	0.759523
P0AF20	nagC	N-acetylglucosamine repressor	-0.0801525	0.751671
P0ABU7	exbB	Biopolymer transport protein ExbB	-0.080569	0.689033
P39831	ydfG	NADP-dependent 3-hydroxy acid dehydrogenase YdfG	-0.0812688	0.722039
P37349	dhaM	PTS-dependent dihydroxyacetone kinase, phosphotransferase subunit DhaM;Phosphocarrier protein HPr;Phosphotransferase enzyme IIA component	-0.0820972	0.76979
P36938	pgm	Phosphoglucomutase	-0.0839774	0.759286
P21338	rna	Ribonuclease I	-0.0840181	0.74119
P08394	recB	RecBCD enzyme subunit RecB	-0.0844717	0.759215
P75780	fiu	Catecholate siderophore receptor Fiu	-0.0853363	0.662492
P07003	poxB	Pyruvate dehydrogenase [ubiquinone];Alpha-peptide	-0.0859338	0.701756
P0A9Q9	asd	Aspartate-semialdehyde dehydrogenase	-0.0860821	0.759523
P33221	purT	Phosphoribosylglycinamide formyltransferase 2	-0.0861155	0.754727
P69776	lpp	Major outer membrane lipoprotein Lpp	-0.0861669	0.759215
P0AEC5	barA	Signal transduction histidine-protein kinase BarA	-0.0871375	0.759215
P46853	yhhX	Uncharacterized oxidoreductase YhhX	-0.0878577	0.757097
P0A799	pgk	Phosphoglycerate kinase	-0.0879126	0.750198
P0ACL2	exuR	Exu regulon transcriptional regulator	-0.0881701	0.735997
P0AEF8	dppB	Dipeptide transport system permease protein DppB	-0.0901309	0.752985
P0ABQ0	coaBC	Coenzyme A biosynthesis bifunctional protein CoaBC;Phosphopantothenoylcysteine decarboxylase;Phosphopantothenate--cysteine ligase	-0.091762	0.7461
P08660	lysC	Lysine-sensitive aspartokinase 3	-0.0922844	0.734645
P0AE06	acrA	Multidrug efflux pump subunit AcrA	-0.0924114	0.7461
P10441	lpxB	Lipid-A-disaccharide synthase	-0.0936177	0.680154
P23721	serC	Phosphoserine aminotransferase	-0.0972234	0.727168
P0AAX8	ybiS	Probable L,D-transpeptidase YbiS	-0.0993042	0.71084
P0A9L8	proC	Pyrroline-5-carboxylate reductase	-0.0998073	0.703304
P0A725	lpxC	UDP-3-O-[3-hydroxymyristoyl] N-acetylglucosamine deacetylase	-0.100003	0.701961
P37643	yhjE	Inner membrane metabolite transport protein YhjE	-0.100494	0.709229
P0AG16	purF	Amidophosphoribosyltransferase	-0.100838	0.714798
P0A6S3	flgI	Flagellar P-ring protein	-0.102073	0.703885
P0AD65	mrdA	Penicillin-binding protein 2	-0.104338	0.716706
P17445	betB	NAD/NADP-dependent betaine aldehyde dehydrogenase	-0.105033	0.703304
P46837	yhgF	Protein YhgF	-0.106668	0.707431
P0A6W3	mraY	Phospho-N-acetylmuramoyl-pentapeptide-transferase	-0.107469	0.677599
P21170	speA	Biosynthetic arginine decarboxylase	-0.109333	0.697914
P61889	mdh	Malate dehydrogenase	-0.110863	0.662492
P08956	hsdR	Type I restriction enzyme EcoKI R protein	-0.111149	0.67748
P0ABN5	dcuA	Anaerobic C4-dicarboxylate transporter DcuA	-0.112529	0.69505
P62517	mdoH	Glucans biosynthesis glucosyltransferase H	-0.112962	0.69505
P28249	asmA	Protein AsmA	-0.114248	0.657103
P76116	yncE	Uncharacterized protein YncE	-0.116386	0.544252
P20099	bisC	Biotin sulfoxide reductase	-0.117061	0.680502
P0ABB0	atpA	ATP synthase subunit alpha	-0.117932	0.680154
P0AB80	ilvE	Branched-chain-amino-acid aminotransferase	-0.118109	0.662492
P75863	ycbX	Uncharacterized protein YcbX	-0.120145	0.67748
P77552	ydhQ	Uncharacterized protein YdhQ	-0.122065	0.662492
P06996	ompC	Outer membrane protein C	-0.123412	0.654074
P63386	mlaF	Probable phospholipid import ATP-binding protein MlaF	-0.124473	0.632307
P0AFC3	nuoA	NADH-quinone oxidoreductase subunit A	-0.125238	0.648723
P37330	glcB	Malate synthase G	-0.126015	0.657103
P0AFT2	yecS	Inner membrane amino-acid ABC transporter permease protein YecS	-0.126627	0.64999
P00803	lepB	Signal peptidase I	-0.126671	0.641082
P22729	livM	High-affinity branched-chain amino acid transport system permease protein LivM	-0.128271	0.64999
P0AEQ3	glnH	Glutamine-binding periplasmic protein	-0.128604	0.653335
Q46845	yghU	Disulfide-bond oxidoreductase YghU	-0.131733	0.641702
P39199	prmB	50S ribosomal protein L3 glutamine methyltransferase	-0.131832	0.633207
P00350	gnd	6-phosphogluconate dehydrogenase, decarboxylating	-0.134567	0.634564
P04825	pepN	Aminopeptidase N	-0.135104	0.63077
P75938	flgF	Flagellar basal-body rod protein FlgF	-0.137628	0.588546
P39099	degQ	Periplasmic pH-dependent serine endoprotease DegQ	-0.137644	0.624606
P0A9W9	yrdA	Protein YrdA	-0.137807	0.616185
P60293	mukF	Chromosome partition protein MukF	-0.138061	0.62123
P28304	qorA	Quinone oxidoreductase 1	-0.140057	0.613465
P10902	nadB	L-aspartate oxidase	-0.140658	0.616814
P37095	pepB	Peptidase B	-0.140769	0.613465
P31063	yedD	Uncharacterized lipoprotein YedD	-0.140862	0.616803
P00562	metL	Bifunctional aspartokinase/homoserine dehydrogenase 2;Aspartokinase;Homoserine dehydrogenase	-0.141531	0.602844
P76115	yncD	Probable TonB-dependent receptor YncD	-0.141791	0.613465
P76658	hldE	Bifunctional protein HldE;D-beta-D-heptose 7-phosphate kinase;D-beta-D-heptose 1-phosphate adenylyltransferase	-0.142428	0.611847
P33570	tktB	Transketolase 2	-0.144601	0.608125
P0ADH5	fimB	Type 1 fimbriae regulatory protein FimB	-0.144834	0.607556
P25437	frmA	S-(hydroxymethyl)glutathione dehydrogenase	-0.146671	0.601245
P27303	emrA	Multidrug export protein EmrA	-0.147102	0.595173
P37759	rfbB	dTDP-glucose 4,6-dehydratase 1	-0.147732	0.598435
P0AD57	ispB	Octaprenyl-diphosphate synthase	-0.14784	0.581211
P30870	glnE	Glutamate-ammonia-ligase adenylyltransferase	-0.14895	0.590248
P77775	yfcH	Epimerase family protein YfcH	-0.150856	0.545636
P0AAI5	fabF	3-oxoacyl-[acyl-carrier-protein] synthase 2	-0.151125	0.587098
P77376	ydgJ	Uncharacterized oxidoreductase YdgJ	-0.151146	0.574901
P07024	ushA	Protein UshA;UDP-sugar hydrolase;5-nucleotidase	-0.151794	0.587098
P41407	azoR	FMN-dependent NADH-azoreductase	-0.152482	0.58393
P0A959	alaA	Glutamate-pyruvate aminotransferase AlaA	-0.152619	0.588465
P0A940	bamA	Outer membrane protein assembly factor BamA	-0.152713	0.588465
P23886	cydC	ATP-binding/permease protein CydC	-0.15307	0.587098
P0AFG8	aceE	Pyruvate dehydrogenase E1 component	-0.153319	0.585181
P0AB89	purB	Adenylosuccinate lyase	-0.155527	0.582769
P75796	gsiA	Glutathione import ATP-binding protein GsiA	-0.156937	0.574323
P52645	ydbH	Uncharacterized protein YdbH	-0.157094	0.542926
P0AC86	glgP	Glycogen phosphorylase	-0.157143	0.57863
P21367	ycaC	Uncharacterized protein YcaC	-0.158262	0.565732
P0AC13	folP	Dihydropteroate synthase	-0.158966	0.574323
P25665	metE	5-methyltetrahydropteroyltriglutamate--homocysteine methyltransferase	-0.159751	0.566293
P31979	nuoF	NADH-quinone oxidoreductase subunit F	-0.162513	0.565371
P0A7D4	purA	Adenylosuccinate synthetase	-0.164242	0.559448
P13445	rpoS	RNA polymerase sigma factor RpoS	-0.16563	0.554308
P02918	mrcA	Penicillin-binding protein 1A;Penicillin-insensitive transglycosylase;Penicillin-sensitive transpeptidase	-0.165889	0.554554
P31554	lptD	LPS-assembly protein LptD	-0.16625	0.554308
P76245	yeaP	Probable diguanylate cyclase YeaP	-0.166451	0.653582
P75937	flgE	Flagellar hook protein FlgE	-0.167293	0.550005
P0A879	trpB	Tryptophan synthase beta chain	-0.169612	0.548855
P27243	rfaL	O-antigen ligase	-0.169728	0.547917
P0A7E5	pyrG	CTP synthase	-0.170223	0.546654
P29018	cydD	ATP-binding/permease protein CydD	-0.171326	0.546598
P25516	acnA	Aconitate hydratase A	-0.172316	0.544252
P0CK95	yghJ	Putative lipoprotein AcfD homolog	-0.173875	0.542926
P37744	rmlA1	Glucose-1-phosphate thymidylyltransferase 1	-0.174377	0.54165
P19926	agp	Glucose-1-phosphatase	-0.175133	0.527397
P15877	gcd	Quinoprotein glucose dehydrogenase	-0.175206	0.538235
P23865	prc	Tail-specific protease	-0.175269	0.538235
P00550	mtlA	PTS system mannitol-specific EIICBA component;Mannitol permease IIC component;Mannitol-specific phosphotransferase enzyme IIB component;Mannitol-specific phosphotransferase enzyme IIA component	-0.175636	0.541687
P00509	aspC	Aspartate aminotransferase	-0.177636	0.532358
P0ABT5	dusB	tRNA-dihydrouridine synthase B	-0.17885	0.529389
P63284	clpB	Chaperone protein ClpB	-0.181851	0.522718
P07001	pntA	NAD(P) transhydrogenase subunit alpha	-0.183006	0.521594
P04968	ilvA	L-threonine dehydratase biosynthetic IlvA	-0.18354	0.522895
P0ACB2	hemB	Delta-aminolevulinic acid dehydratase	-0.183655	0.520703
P23843	oppA	Periplasmic oligopeptide-binding protein	-0.184371	0.518492
P21165	pepQ	Xaa-Pro dipeptidase	-0.18516	0.515685
P31224	acrB	Multidrug efflux pump subunit AcrB	-0.186101	0.514506
P27278	nadR	Trifunctional NAD biosynthesis/regulator protein NadR;Transcriptional regulator NadR;Nicotinamide mononucleotide adenylyltransferase;Ribosylnicotinamide kinase	-0.18691	0.472169
P0AFX7	rseA	Anti-sigma-E factor RseA	-0.186923	0.513555
P0AFK9	potD	Spermidine/putrescine-binding periplasmic protein	-0.187951	0.511305
P0AC30	ftsX	Cell division protein FtsX	-0.188375	0.510459
P39391	yjiT	Putative uncharacterized protein YjiT	-0.189486	0.333001
P0A8F0	upp	Uracil phosphoribosyltransferase	-0.189805	0.508385
P77570	anmK	Anhydro-N-acetylmuramic acid kinase	-0.190546	0.502046
P0CE65	JW5951;JW5936;JW5935;JW5928;JW5914;JW5895;JW1882;insH11;insH10;insH9;insH8;insH7;insH6;insH4;insH3;insH2;insH1;insH5	Transposase InsH for insertion sequence element IS5-18;Transposase InsH for insertion sequence element IS5-17;Transposase InsH for insertion sequence element IS5-16;Transposase InsH for insertion sequence element IS5-15;Transposase InsH for insertion sequence element IS5-14;Transposase InsH for insertion sequence element IS5-13;Transposase InsH for insertion sequence element IS5-12;Transposase In…	-0.191371	0.503429
P0C0S1	mscS	Small-conductance mechanosensitive channel	-0.194119	0.503429
P00864	ppc	Phosphoenolpyruvate carboxylase	-0.196023	0.495009
P31060	modF	Putative molybdenum transport ATP-binding protein ModF	-0.197189	0.497332
P23893	hemL	Glutamate-1-semialdehyde 2,1-aminomutase	-0.198592	0.489345
P69681	amtB	Ammonia channel	-0.199286	0.491025
P0A910	ompA	Outer membrane protein A	-0.203881	0.471214
P0A7A7	plsB	Glycerol-3-phosphate acyltransferase	-0.204916	0.470838
P00561	thrA	Bifunctional aspartokinase/homoserine dehydrogenase 1;Aspartokinase;Homoserine dehydrogenase	-0.205124	0.468475
P0A6A3	ackA	Acetate kinase	-0.206052	0.476463
P37749	wbbI	Beta-1,6-galactofuranosyltransferase WbbI	-0.207803	0.467878
P46130	ybhC	Putative acyl-CoA thioester hydrolase YbhC	-0.20785	0.465545
P0A6F1	carA	Carbamoyl-phosphate synthase small chain	-0.208562	0.46545
P08997	aceB	Malate synthase A	-0.208738	0.46545
P31663	panC	Pantothenate synthetase	-0.211487	0.464384
P0A855	tolB	Protein TolB	-0.211827	0.463727
P61714	ribE	6,7-dimethyl-8-ribityllumazine synthase	-0.213096	0.464384
P21156	cysD	Sulfate adenylyltransferase subunit 2	-0.213342	0.454196
P0AEU0	hisJ	Histidine-binding periplasmic protein	-0.213422	0.455401
P0AF06	motB	Motility protein B	-0.213456	0.449598
P00968	carB	Carbamoyl-phosphate synthase large chain	-0.213974	0.454196
P09127	hemX	Putative uroporphyrinogen-III C-methyltransferase	-0.214434	0.454594
P38054	cusA	Cation efflux system protein CusA	-0.216153	0.460821
P0A870	talB	Transaldolase B	-0.216399	0.454211
P0A9P4	trxB	Thioredoxin reductase	-0.216836	0.454211
P02942	tsr	Methyl-accepting chemotaxis protein I	-0.217582	0.46545
P69874	potA	Spermidine/putrescine import ATP-binding protein PotA	-0.218336	0.453595
P0AES0	gss	Bifunctional glutathionylspermidine synthetase/amidase;Glutathionylspermidine amidase;Glutathionylspermidine synthetase	-0.219739	0.441615
P69831	gatC	Galactitol permease IIC component	-0.220013	0.444473
P37902	gltI	Glutamate/aspartate periplasmic-binding protein	-0.220735	0.443332
P26616	maeA	NAD-dependent malic enzyme	-0.22083	0.443862
P37636	mdtE	Multidrug resistance protein MdtE	-0.22105	0.458417
P0A6X1	hemA	Glutamyl-tRNA reductase	-0.221432	0.453802
P27302	tktA	Transketolase 1	-0.222973	0.436571
P0AAZ4	rarA	Replication-associated recombination protein A	-0.223065	0.443364
Q59385	copA	Copper-exporting P-type ATPase A	-0.22322	0.436571
P0AA47	plaP	Low-affinity putrescine importer PlaP	-0.223331	0.449934
P0A9T0	serA	D-3-phosphoglycerate dehydrogenase	-0.228189	0.427887
P0A6F9	groS	10 kDa chaperonin	-0.230192	0.424713
P0ACA7	gstB	Glutathione S-transferase GstB	-0.230911	0.427887
P0AGB3	rpoH	RNA polymerase sigma factor RpoH	-0.232446	0.427564
P0ABD5	accA	Acetyl-coenzyme A carboxylase carboxyl transferase subunit alpha	-0.232502	0.423027
P09833	modC	Molybdenum import ATP-binding protein ModC	-0.232723	0.433814
P0AAH0	pstB	Phosphate import ATP-binding protein PstB	-0.23686	0.436975
P31475	yieP	Uncharacterized HTH-type transcriptional regulator YieP	-0.237108	0.409738
P02925	rbsB	D-ribose-binding periplasmic protein	-0.238001	0.40605
P24171	dcp	Peptidyl-dipeptidase dcp	-0.238731	0.413193
P27836	wecG	UDP-N-acetyl-D-mannosaminuronic acid transferase	-0.241512	0.410988
P0A7Z0	rpiA	Ribose-5-phosphate isomerase A	-0.242646	0.401299
P15254	purL	Phosphoribosylformylglycinamidine synthase	-0.24367	0.395843
P39310	ytfB	Uncharacterized protein YtfB	-0.244238	0.413777
P0AGG8	tldD	Metalloprotease TldD	-0.244392	0.400939
P0ABX5	flgG	Flagellar basal-body rod protein FlgG	-0.246892	0.401586
P77735	yajO	Uncharacterized oxidoreductase YajO	-0.247146	0.396992
P33136	mdoG	Glucans biosynthesis protein G	-0.247587	0.393785
P0A800	rpoZ	DNA-directed RNA polymerase subunit omega	-0.248334	0.417023
P0A6U8	glgA	Glycogen synthase	-0.248708	0.40605
P33235	flgK	Flagellar hook-associated protein 1	-0.249238	0.430585
P45464	lpoA	Penicillin-binding protein activator LpoA	-0.251658	0.391958
P15042	ligA	DNA ligase	-0.252001	0.393885
P77804	ydgA	Protein YdgA	-0.252435	0.384338
P0AB06	ycbK	Uncharacterized protein YcbK	-0.252449	0.382808
P0A7F6	speD	S-adenosylmethionine decarboxylase proenzyme;S-adenosylmethionine decarboxylase beta chain;S-adenosylmethionine decarboxylase alpha chain	-0.255442	0.39386
P62395	secM	Secretion monitor	-0.256499	0.380066
P36649	cueO	Blue copper oxidase CueO	-0.257059	0.395668
P76272	yebT	Uncharacterized protein YebT	-0.259999	0.376656
P76177	ydgH	Protein YdgH	-0.260409	0.367453
P25534	ubiH	2-octaprenyl-6-methoxyphenol hydroxylase	-0.262296	0.376891
P64604	mlaD	Probable phospholipid ABC transporter-binding protein MlaD	-0.264007	0.36737
P33920	yejK	Nucleoid-associated protein YejK	-0.264361	0.358573
P0A717	prs	Ribose-phosphate pyrophosphokinase	-0.264772	0.365811
P52647	ydbK	Probable pyruvate-flavodoxin oxidoreductase	-0.266611	0.389282
P0ABP8	deoD	Purine nucleoside phosphorylase DeoD-type	-0.267764	0.369086
P0A7E1	pyrD	Dihydroorotate dehydrogenase (quinone)	-0.268389	0.356934
P23845	cysN	Sulfate adenylyltransferase subunit 1	-0.268428	0.362074
P0A9S3	gatD	Galactitol-1-phosphate 5-dehydrogenase	-0.270919	0.364798
P0A6E4	argG	Argininosuccinate synthase	-0.271563	0.349167
P00936	cyaA	Adenylate cyclase	-0.272158	0.354084
P16703	cysM	Cysteine synthase B	-0.274147	0.389671
P30178	ybiC	Uncharacterized oxidoreductase YbiC	-0.274547	0.373607
P15034	pepP	Xaa-Pro aminopeptidase	-0.275063	0.34115
P69924	nrdB	Ribonucleoside-diphosphate reductase 1 subunit beta	-0.275121	0.355046
P30139	thiG	Thiazole synthase	-0.277464	0.355493
P0ABB4	atpD	ATP synthase subunit beta	-0.278228	0.33435
P77529	ydjN	Uncharacterized symporter YdjN	-0.27976	0.333288
P07004	proA	Gamma-glutamyl phosphate reductase	-0.279793	0.33572
P31142	sseA	3-mercaptopyruvate sulfurtransferase	-0.280286	0.464384
P29680	hemE	Uroporphyrinogen decarboxylase	-0.281559	0.334206
P0AE12	amn	AMP nucleosidase	-0.282125	0.349167
P18335	argD	Acetylornithine/succinyldiaminopimelate aminotransferase	-0.284968	0.337503
P28721	gltF	Protein GltF	-0.286479	0.329047
P75818	ybjP	Uncharacterized lipoprotein YbjP	-0.288528	0.336784
P0AGC3	slt	Soluble lytic murein transglycosylase	-0.293315	0.345926
P77689	sufD	FeS cluster assembly protein SufD	-0.295676	0.329047
P26646	acuI	Probable acrylyl-CoA reductase AcuI	-0.297009	0.33435
P75798	gsiC	Glutathione transport system permease protein GsiC	-0.299371	0.303048
P11447	argH	Argininosuccinate lyase	-0.300494	0.307785
P77748	ydiJ	Uncharacterized protein YdiJ	-0.300729	0.305608
P0AEH1	rseP	Regulator of sigma-E protease RseP	-0.30078	0.34115
P0AC02	bamD	Outer membrane protein assembly factor BamD	-0.301943	0.319577
P0A9C3	galM	Aldose 1-epimerase	-0.303807	0.309449
P09348	motA	Motility protein A	-0.304758	0.339701
P0A786	pyrB	Aspartate carbamoyltransferase catalytic chain	-0.311247	0.285006
P37650	bcsC	Cellulose synthase operon protein C	-0.312624	0.356509
P09546	putA	Bifunctional protein PutA;Proline dehydrogenase;Delta-1-pyrroline-5-carboxylate dehydrogenase	-0.312674	0.302032
P07648	recC	RecBCD enzyme subunit RecC	-0.313318	0.328172
P07363	cheA	Chemotaxis protein CheA	-0.317037	0.326295
P00370	gdhA	NADP-specific glutamate dehydrogenase	-0.317177	0.294807
P33599	nuoC	NADH-quinone oxidoreductase subunit C/D	-0.317377	0.270924
P07018	tap	Methyl-accepting chemotaxis protein IV	-0.320571	0.33435
P17443	murG	UDP-N-acetylglucosamine--N-acetylmuramyl-(pentapeptide) pyrophosphoryl-undecaprenol N-acetylglucosamine transferase	-0.321123	0.277868
P0ADT5	ygiC	Putative acid--amine ligase YgiC	-0.322092	0.301285
P04949	fliC	Flagellin	-0.32315	0.33435
P31658	hchA	Molecular chaperone Hsp31 and glyoxalase 3	-0.324507	0.400939
P0AFD6	nuoI	NADH-quinone oxidoreductase subunit I	-0.326235	0.265284
P69805	manZ	Mannose permease IID component	-0.326666	0.260657
P04846	nlpA	Lipoprotein 28	-0.327175	0.264952
P06715	gor	Glutathione reductase	-0.329404	0.261149
P06721	metC	Cystathionine beta-lyase MetC	-0.330354	0.303303
P33363	bglX	Periplasmic beta-glucosidase	-0.332994	0.25612
P04425	gshB	Glutathione synthetase	-0.333989	0.267229
P0A6T1	pgi	Glucose-6-phosphate isomerase	-0.334504	0.261246
P0A6F5	groL	60 kDa chaperonin	-0.338364	0.286391
P0AEE3	degS	Serine endoprotease DegS	-0.3394	0.274292
P30859	artI	Putative ABC transporter arginine-binding protein 2	-0.340934	0.262436
P43671	pqiB	Paraquat-inducible protein B	-0.341123	0.279007
P21169	speC	Ornithine decarboxylase, constitutive	-0.343988	0.253764
P0A8K1	psd	Phosphatidylserine decarboxylase proenzyme;Phosphatidylserine decarboxylase alpha chain;Phosphatidylserine decarboxylase beta chain	-0.346399	0.251833
P0AEB2	dacA	D-alanyl-D-alanine carboxypeptidase DacA	-0.350531	0.248523
P16700	cysP	Thiosulfate-binding protein	-0.351236	0.2642
P0A9X1	znuC	Zinc import ATP-binding protein ZnuC	-0.352496	0.33435
P75823	ltaE	Low specificity L-threonine aldolase	-0.353237	0.260731
P0ADC6	lptG	Lipopolysaccharide export system permease protein LptG	-0.353681	0.236808
P0AAD6	sdaC	Serine transporter	-0.355096	0.256478
P0DM85	crfC	Clamp-binding protein CrfC	-0.355592	0.325181
P76558	maeB	NADP-dependent malic enzyme	-0.356534	0.231658
P39377	iadA	Isoaspartyl dipeptidase	-0.359332	0.219684
P0A7A2	gpmB	Probable phosphoglycerate mutase GpmB	-0.35983	0.260657
P24232	hmp	Flavohemoprotein	-0.361502	0.232265
P42588	patA	Putrescine aminotransferase	-0.362939	0.23312
P30015	lhr	Probable ATP-dependent helicase lhr	-0.363116	0.267229
P30137	thiE	Thiamine-phosphate synthase	-0.363263	0.225731
P02930	tolC	Outer membrane protein TolC	-0.363686	0.219974
P10100	rlpA	Rare lipoprotein A	-0.365842	0.234791
P37626	yhiI	Uncharacterized protein YhiI	-0.368517	0.254557
P0AFX9	rseB	Sigma-E factor regulatory protein RseB	-0.371228	0.261149
P26365	amiB	N-acetylmuramoyl-L-alanine amidase AmiB	-0.371281	0.21094
P37329	modA	Molybdate-binding periplasmic protein	-0.377053	0.266021
P39451	adhP	Alcohol dehydrogenase, propanol-preferring	-0.383795	0.194973
P60651	speB	Agmatinase	-0.384334	0.21094
P25522	mnmE	tRNA modification GTPase MnmE	-0.385091	0.226631
P52126	yfjK	Uncharacterized protein YfjK	-0.387717	0.328172
P0AFC7	nuoB	NADH-quinone oxidoreductase subunit B	-0.39023	0.193867
P33195	gcvP	Glycine dehydrogenase (decarboxylating)	-0.390933	0.185925
P62707	gpmA	2,3-bisphosphoglycerate-dependent phosphoglycerate mutase	-0.392096	0.202907
P39285	mscM	Miniconductance mechanosensitive channel MscM	-0.392252	0.193477
P38038	cysJ	Sulfite reductase [NADPH] flavoprotein alpha-component	-0.392708	0.187423
P0AFP6	ybgI	Putative GTP cyclohydrolase 1 type 2	-0.401613	0.19227
P24216	fliD	Flagellar hook-associated protein 2	-0.402798	0.261149
P0A955	eda	KHG/KDPG aldolase;4-hydroxy-2-oxoglutarate aldolase;2-dehydro-3-deoxy-phosphogluconate aldolase	-0.404334	0.189705
P0AEJ6	eutB	Ethanolamine ammonia-lyase heavy chain	-0.405002	0.261149
P29744	flgL	Flagellar hook-associated protein 3	-0.405613	0.2522
P06971	fhuA	Ferrichrome-iron receptor	-0.408285	0.251832
P31433	yicH	Uncharacterized protein YicH	-0.413597	0.21094
P75831	macB	Macrolide export ATP-binding/permease protein MacB	-0.416394	0.217513
P08390	usg	USG-1 protein	-0.420478	0.172172
P0ADE4	tamA	Translocation and assembly module TamA	-0.421651	0.156923
P0ABA6	atpG	ATP synthase gamma chain	-0.424659	0.155506
Q47083	cbl	HTH-type transcriptional regulator cbl	-0.428452	0.218279
P0ABK5	cysK	Cysteine synthase A	-0.428735	0.159238
P04128	fimA	Type-1 fimbrial protein, A chain	-0.430729	0.16861
P0AG07	rpe	Ribulose-phosphate 3-epimerase	-0.43438	0.156245
P0ABD3	bfr	Bacterioferritin	-0.435499	0.169624
P31119	aas	Bifunctional protein Aas;2-acylglycerophosphoethanolamine acyltransferase;Acyl-[acyl-carrier-protein] synthetase	-0.437745	0.146593
P0A6V1	glgC	Glucose-1-phosphate adenylyltransferase	-0.439013	0.17003
P0A9M8	pta	Phosphate acetyltransferase	-0.443467	0.149692
P0A6G7	clpP	ATP-dependent Clp protease proteolytic subunit	-0.447512	0.139628
P0ABU5	elbB	Enhancing lycopene biosynthesis protein 2	-0.447727	0.152132
P33232	lldD	L-lactate dehydrogenase	-0.449982	0.170288
P09831	gltB	Glutamate synthase [NADPH] large chain	-0.450903	0.135422
P00888	aroF	Phospho-2-dehydro-3-deoxyheptonate aldolase, Tyr-sensitive	-0.451856	0.154868
P0AF18	nagA	N-acetylglucosamine-6-phosphate deacetylase	-0.460081	0.309914
P08506	dacC	D-alanyl-D-alanine carboxypeptidase DacC	-0.461706	0.145594
P0AAA1	yagU	Inner membrane protein YagU	-0.463149	0.130765
P62601	treF	Cytoplasmic trehalase	-0.463636	0.228908
P23538	ppsA	Phosphoenolpyruvate synthase	-0.464107	0.128904
P31133	potF	Putrescine-binding periplasmic protein	-0.470435	0.122508
P07017	tar	Methyl-accepting chemotaxis protein II	-0.471006	0.179999
P46474	yhdP	Uncharacterized protein YhdP	-0.47206	0.163013
P0AA99	yafK	Putative L,D-transpeptidase YafK	-0.472332	0.128904
P0A8G6	wrbA	NAD(P)H dehydrogenase (quinone)	-0.476852	0.138088
P0ABJ9	cydA	Cytochrome bd-I ubiquinol oxidase subunit 1	-0.477705	0.124182
P31064	yedE	UPF0394 inner membrane protein YedE	-0.478712	0.129554
P25524	codA	Cytosine deaminase	-0.478749	0.1169
P0AG78	sbp	Sulfate-binding protein	-0.486268	0.164882
P00547	thrB	Homoserine kinase	-0.488813	0.128904
P26608	fliS	Flagellar protein FliS	-0.488924	0.137949
P66948	bepA	Beta-barrel assembly-enhancing protease	-0.489338	0.151902
P09424	mtlD	Mannitol-1-phosphate 5-dehydrogenase	-0.508333	0.0985102
P0AG80	ugpB	sn-glycerol-3-phosphate-binding periplasmic protein UgpB	-0.509376	0.106128
P0A794	pdxJ	Pyridoxine 5-phosphate synthase	-0.511034	0.098207
P0A935	mltA	Membrane-bound lytic murein transglycosylase A	-0.513878	0.102196
P0A6B4	alr	Alanine racemase, biosynthetic	-0.516846	0.235262
P07363-2	cheA	Chemotaxis protein CheA	-0.518549	0.188641
P26612	amyA	Cytoplasmic alpha-amylase	-0.518785	0.0981086
P11458	nadA	Quinolinate synthase A	-0.522158	0.1169
P77293	yfdH	Bactoprenol glucosyl transferase homolog from prophage CPS-53	-0.526054	0.0969991
P39405	fhuF	Ferric iron reductase protein FhuF	-0.527418	0.15885
P0AFH2	oppB	Oligopeptide transport system permease protein OppB	-0.528879	0.102196
P0A817	metK	S-adenosylmethionine synthase	-0.530241	0.147895
P21420	nmpC	Putative outer membrane porin protein NmpC	-0.548954	0.0951504
P76002	pliG	Inhibitor of g-type lysozyme	-0.551693	0.231784
P76015	dhaK	PTS-dependent dihydroxyacetone kinase, dihydroxyacetone-binding subunit DhaK	-0.559399	0.113467
P26648	ftsP	Cell division protein FtsP	-0.561996	0.16306
P76206	ydiY	Uncharacterized protein YdiY	-0.566155	0.200026
P0AB24	efeO	Iron uptake system component EfeO	-0.569054	0.130858
P0AF70	yjeI	Uncharacterized protein YjeI	-0.570025	0.17739
P76319	yedL	Uncharacterized N-acetyltransferase YedL	-0.594496	0.0675761
P24228	dacB	D-alanyl-D-alanine carboxypeptidase DacB	-0.59889	0.0645662
P33371	dusC	tRNA-dihydrouridine synthase C	-0.602812	0.0622188
P00892	ilvG	Acetolactate synthase isozyme 2 large subunit	-0.616617	0.108179
A0A0G3HUT6	gsiB	Glutathione-binding protein GsiB	-0.617316	0.0646951
P37637	mdtF	Multidrug resistance protein MdtF	-0.619016	0.164058
P0A9H7	cfa	Cyclopropane-fatty-acyl-phospholipid synthase	-0.635525	0.0601897
P31550	thiB	Thiamine-binding periplasmic protein	-0.636346	0.0804117
P0AEA2	csgG	Curli production assembly/transport component CsgG	-0.637568	0.0605038
P64451	ydcL	Uncharacterized lipoprotein YdcL	-0.640942	0.0828335
P08331	cpdB	2,3-cyclic-nucleotide 2-phosphodiesterase/3-nucleotidase	-0.662113	0.0547363
P0AFS9	mepM	Murein DD-endopeptidase MepM	-0.671206	0.0647976
P37194	slp	Outer membrane protein slp	-0.673347	0.108601
P30744	sdaB	L-serine dehydratase 2	-0.690618	0.0509751
P0A759	nagB	Glucosamine-6-phosphate deaminase	-0.709188	0.0984744
P77674	prr	Gamma-aminobutyraldehyde dehydrogenase	-0.72889	0.126659
P33650	feoB	Ferrous iron transport protein B	-0.752713	0.060037
P76193	ynhG	Probable L,D-transpeptidase YnhG	-0.801783	0.0675761
P76344	zinT	Metal-binding protein ZinT	-0.856	0.174904
P50466	aer	Aerotaxis receptor	-0.933852	0.0569291
P39172	znuA	High-affinity zinc uptake system protein ZnuA	-1.25747	0.0944339
