# Supplementary material for: Defining the RNA interactome by total RNA‐associated protein purification
Source: Mol Syst Biol. 2019 Apr 8;15(4):e8689. doi: 10.15252/msb.20188689 (PMC6452921; doi:10.15252/msb.20188689)
Supplement: Supplementary file 7 — Dataset EV5 [file MSB-15-e8689-s007.xlsx]

## Sheet: Dataset EV5
Dataset EV5
List of Saccharomyces cerevisiae proteins, quantified with PAR-TRAPP upon Sorbic acid exposure
Results sheet contains quantified in with SILAC in cells treated with sorbic acid or left untreated.
"List" sheet only contains proteins that were enriched more than 2 fold in PAR-TRAPP
Grey colour represents p value adjusted of less than 0.05, which was used as a cut-off for statistical significance for change in protein abundance upon sorbic acid exposure
"List extended" sheet contains all proteins that were quantified
Grey colour represents p value adjusted of less than 0.05, which was used as a cut-off for statistical significance for change in protein abundance upon sorbic acid exposure
In both lists proteins involved in small molecule metabolism are indicated

## Sheet: List
Protein IDs	Gene names	Protein names	log2 FC +Sorbic/-Sorbic	P Value adjusted	RNA interactor	protein of intermediary metabolism
Q06178;P53204	NMA1	Nicotinamide/nicotinic acid mononucleotide adenylyltransferase 1	2.80812	0.00137322	TRUE	TRUE
P38804	RTC3	Restriction of telomere capping protein 3	2.36724	0.0140525	TRUE
P07991	CAR2	Ornithine aminotransferase	2.10168	0.0034707	TRUE	TRUE
P37291	SHM2	Serine hydroxymethyltransferase, cytosolic	2.09997	0.00949625	TRUE	TRUE
P02309	HHF1	Histone H4	1.69592	0.00355976	TRUE
Q03558;P41816	OYE2	NADPH dehydrogenase 2	1.59446	0.0120729	TRUE	TRUE
Q12476	AIR2	Protein AIR2	1.54015	0.00296945	TRUE
Q08421	ETT1	Enhancer of translation termination 1	1.38888	0.00191832	TRUE
P00950	GPM1	Phosphoglycerate mutase 1	1.36632	0.0151744	TRUE	TRUE
P17255	VMA1	V-type proton ATPase catalytic subunit A;Endonuclease PI-SceI	1.31084	0.0031484	TRUE	TRUE
P02994	TEF1	Elongation factor 1-alpha	1.29256	0.0031484	TRUE
P38713	OSH3	Oxysterol-binding protein homolog 3	1.22862	0.010796	TRUE
P05694	MET6	5-methyltetrahydropteroyltriglutamate--homocysteine methyltransferase	1.1964	0.0107054	TRUE	TRUE
P15873	POL30	Proliferating cell nuclear antigen	1.16515	0.0356449	TRUE
P32582	CYS4	Cystathionine beta-synthase	1.14672	0.0138491	TRUE	TRUE
P24276	SSD1	Protein SSD1	1.12874	0.00595473	TRUE
P32481	GCD11	Eukaryotic translation initiation factor 2 subunit gamma	1.10916	0.0140248	TRUE
P32368	SAC1	Phosphoinositide phosphatase SAC1	1.10323	0.00629761	TRUE	TRUE
Q12009	TRM8	tRNA (guanine-N(7)-)-methyltransferase	1.08597	0.00314815	TRUE
P38882	UTP9	U3 small nucleolar RNA-associated protein 9	1.08482	0.00537013	TRUE
P39676	YHB1	Flavohemoprotein	1.04235	0.0237724	TRUE	TRUE
P38720;P53319	GND1	6-phosphogluconate dehydrogenase, decarboxylating 1	1.03337	0.0163913	TRUE	TRUE
P05748	RPL15A	60S ribosomal protein L15-A	1.01571	0.0133259	TRUE
P40482	SEC24	Protein transport protein SEC24	0.995554	0.0203539	TRUE
P41911	GPD2	Glycerol-3-phosphate dehydrogenase [NAD(+)] 2, mitochondrial	0.970714	0.00470985	TRUE	TRUE
P28777	ARO2	Chorismate synthase	0.967406	0.011703	TRUE	TRUE
Q07915	RLP24	Ribosome biogenesis protein RLP24	0.963289	0.00577576	TRUE
P36105	RPL14A	60S ribosomal protein L14-A	0.946921	0.00653037	TRUE
P25087	ERG6	Sterol 24-C-methyltransferase	0.937998	0.0125416	TRUE	TRUE
P07264	LEU1	3-isopropylmalate dehydratase	0.934052	0.0168502	TRUE	TRUE
P00925	ENO2	Enolase 2	0.92917	0.0190399	TRUE	TRUE
P37263		UPF0743 protein YCR087C-A	0.926292	0.0151744	TRUE
P32288	GLN1	Glutamine synthetase	0.924209	0.0055026	TRUE	TRUE
P32905	RPS0A	40S ribosomal protein S0-A	0.907128	0.0289999	TRUE
P40302	PRE5	Proteasome subunit alpha type-6	0.905569	0.0356151	TRUE
P46654	RPS0B	40S ribosomal protein S0-B	0.892858	0.0229925	TRUE
P08518	RPB2	DNA-directed RNA polymerase II subunit RPB2	0.856033	0.0114626	TRUE
P26570	PPZ1	Serine/threonine-protein phosphatase PP-Z1	0.852763	0.0263819	TRUE
P38115	ARA1	D-arabinose dehydrogenase [NAD(P)+] heavy chain	0.8401	0.0150025	TRUE	TRUE
Q12122	LYS21	Homocitrate synthase, mitochondrial	0.83763	0.0101899	TRUE	TRUE
P25491	YDJ1	Mitochondrial protein import protein MAS5	0.813132	0.0219958	TRUE
P16550	APA1	Protein APA1;5,5-P-1,P-4-tetraphosphate phosphorylase;ADP-sulfurylase	0.811223	0.0110011	TRUE	TRUE
P53252	PIL1	Sphingolipid long chain base-responsive protein PIL1	0.788568	0.011908	TRUE
P18562	FUR1	Uracil phosphoribosyltransferase	0.771596	0.0240609	TRUE	TRUE
P20448	HCA4	ATP-dependent RNA helicase HCA4	0.768208	0.0127394	TRUE
P43593	UBP6	Ubiquitin carboxyl-terminal hydrolase 6	0.764734	0.0100619	TRUE
P04912;P04911	HTA2;HTA1	Histone H2A.2;Histone H2A.1	0.760561	0.0109724	TRUE
P02294;P02293	HTB2;HTB1	Histone H2B.2;Histone H2B.1	0.741869	0.0162767	TRUE
P17695	GRX2	Glutaredoxin-2, mitochondrial	0.725726	0.0328821	TRUE	TRUE
Q01855	RPS15	40S ribosomal protein S15	0.725368	0.0161808	TRUE
P38698	PPX1	Exopolyphosphatase	0.718424	0.0112985	TRUE	TRUE
P11412	ZWF1	Glucose-6-phosphate 1-dehydrogenase	0.716969	0.0149596	TRUE	TRUE
P33330	SER1	Phosphoserine aminotransferase	0.704707	0.0140406	TRUE	TRUE
P25586	KRR1	KRR1 small subunit processome component	0.704321	0.0171651	TRUE
P38779	CIC1	Proteasome-interacting protein CIC1	0.702348	0.0138764	TRUE
Q01080	RPA49	DNA-directed RNA polymerase I subunit RPA49	0.696076	0.0378339	TRUE
P20081	FPR1	FK506-binding protein 1	0.689542	0.0254305	TRUE
P48570	LYS20	Homocitrate synthase, cytosolic isozyme	0.680498	0.0144654	TRUE	TRUE
P39683	NPT1	Nicotinate phosphoribosyltransferase	0.660198	0.0323775	TRUE	TRUE
P14540	FBA1	Fructose-bisphosphate aldolase	0.647231	0.037975	TRUE	TRUE
P38809	YHR097C	Uncharacterized protein YHR097C	0.646749	0.0418967	TRUE
P39940	RSP5	E3 ubiquitin-protein ligase RSP5	0.631901	0.0331989	TRUE
P49955	HSH155	U2 snRNP component HSH155	0.630052	0.0479692	TRUE
Q07381	TSR1	Ribosome biogenesis protein TSR1	0.618505	0.0391776	TRUE
P40007	NOP16	Nucleolar protein 16	0.600735	0.0183868	TRUE
P13188	GLN4	Glutamine--tRNA ligase	0.597986	0.0391776	TRUE
P39076	CCT2	T-complex protein 1 subunit beta	0.588386	0.0463646	TRUE
P51402	RPL37B	60S ribosomal protein L37-B	0.585541	0.0418967	TRUE
P40032	TPA1	Prolyl 3,4-dihydroxylase TPA1	0.579503	0.0473402	TRUE
P39714	BDH1	(R,R)-butanediol dehydrogenase	0.53899	0.0367832	TRUE	TRUE
P40507	AIR1	Protein AIR1	0.535515	0.027766	TRUE
P57743	LSM3	U6 snRNA-associated Sm-like protein LSm3	0.532017	0.0413498	TRUE
P25627	BUD23	18S rRNA (guanine(1575)-N(7))-methyltransferase	0.494259	0.0379057	TRUE
P49626	RPL4B	60S ribosomal protein L4-B	-0.467527	0.0449428	TRUE
Q03532	HAS1	ATP-dependent RNA helicase HAS1	-0.470211	0.0440976	TRUE
P07260	CDC33	Eukaryotic translation initiation factor 4E	-0.482799	0.0440976	TRUE
P04802	DPS1	Aspartate--tRNA ligase, cytoplasmic	-0.483987	0.037265	TRUE
P53743	ESF2	Pre-rRNA-processing protein ESF2	-0.494648	0.0345326	TRUE
Q02326	RPL6A	60S ribosomal protein L6-A	-0.495672	0.0345152	TRUE
P09880	TRL1	tRNA ligase	-0.495725	0.0378339	TRUE
P36160	RPF2	Ribosome biogenesis protein RPF2	-0.496474	0.0388809	TRUE
P38861	NMD3	60S ribosomal export protein NMD3	-0.500062	0.0343934	TRUE
P0CX85;P0CX84	RPL35B;RPL35A	60S ribosomal protein L35-B;60S ribosomal protein L35-A	-0.51761	0.0307304	TRUE
P05739	RPL6B	60S ribosomal protein L6-B	-0.518375	0.0300193	TRUE
P53905	LSM7	U6 snRNA-associated Sm-like protein LSm7	-0.520453	0.0452922	TRUE
P38833	YHR127W	Uncharacterized protein YHR127W	-0.528724	0.032221	TRUE
P0CX50;P0CX49	RPL18B;RPL18A	60S ribosomal protein L18-B;60S ribosomal protein L18-A	-0.545148	0.030682	TRUE
P37838	NOP4	Nucleolar protein 4	-0.545216	0.0300193	TRUE
P40493	BMT5	25S rRNA (uridine(2634)-N(3))-methyltransferase	-0.55215	0.0390077	TRUE
Q12532	RQC2	Ribosome quality control complex subunit 2	-0.554737	0.0307586	TRUE
P33201	MRT4	Ribosome assembly factor MRT4	-0.55485	0.0300193	TRUE
Q06709	REH1	Cytoplasmic 60S subunit biogenesis factor REH1	-0.559695	0.027766	TRUE
P40561	SGN1	RNA-binding protein SGN1	-0.56271	0.0292722	TRUE
Q04600	TMA64	Translation machinery-associated protein 64	-0.563436	0.022011	TRUE
Q03208		Uncharacterized protein YML119W	-0.570453	0.0347291	TRUE
Q06287	EMG1	Ribosomal RNA small subunit methyltransferase NEP1	-0.573715	0.0279083	TRUE
P40070	LSM4	U6 snRNA-associated Sm-like protein LSm4	-0.58474	0.0260395	TRUE
P53137	CUE3	CUE domain-containing protein 3	-0.585193	0.031683	TRUE
P33309	DOM34	Protein DOM34	-0.589759	0.0269837	TRUE
P23301;P19211	HYP2	Eukaryotic translation initiation factor 5A-1	-0.591848	0.0203539	TRUE
Q99216	PNO1	Pre-rRNA-processing protein PNO1	-0.595604	0.0345152	TRUE
P36120	DBP7	ATP-dependent RNA helicase DBP7	-0.604272	0.0284141	TRUE
P38879	EGD2	Nascent polypeptide-associated complex subunit alpha	-0.611714	0.0378339	TRUE
P14120	RPL30	60S ribosomal protein L30	-0.61193	0.0217795	TRUE
P24000	RPL24B	60S ribosomal protein L24-B	-0.617806	0.0179879	TRUE
P38912	TIF11	Eukaryotic translation initiation factor 1A	-0.622471	0.0190729	TRUE
Q07395	SYO1	Synchronized import protein 1	-0.62259	0.0175378	TRUE
P25293	NAP1	Nucleosome assembly protein	-0.626419	0.0328821	TRUE
P28000	RPC19	DNA-directed RNA polymerases I and III subunit RPAC2	-0.631819	0.0473006	TRUE
P53131	PRP43	Pre-mRNA-splicing factor ATP-dependent RNA helicase PRP43	-0.637865	0.0257351	TRUE
P39938	RPS26A	40S ribosomal protein S26-A	-0.640688	0.0151744	TRUE
P0C2H6;P0C2H7	RPL27A;RPL27B	60S ribosomal protein L27-A;60S ribosomal protein L27-B	-0.645393	0.0189979	TRUE
Q08745;P46784	RPS10A;RPS10B	40S ribosomal protein S10-A;40S ribosomal protein S10-B	-0.651054	0.0188473	TRUE
P0CX52;P0CX51	RPS16B;RPS16A	40S ribosomal protein S16-B;40S ribosomal protein S16-A	-0.654224	0.0330017	TRUE
P0CX54;P0CX53	RPL12B;RPL12A	60S ribosomal protein L12-B;60S ribosomal protein L12-A	-0.661158	0.0408628	TRUE
P39730	FUN12	Eukaryotic translation initiation factor 5B	-0.662771	0.0292722	TRUE
Q05900	YHC1	U1 small nuclear ribonucleoprotein C	-0.668658	0.0137649	TRUE
Q06436	MAG2	RING-finger protein MAG2	-0.668747	0.0473402	TRUE
P05750	RPS3	40S ribosomal protein S3	-0.670594	0.0164043	TRUE
P53742	NOG2	Nucleolar GTP-binding protein 2	-0.677503	0.0242017	TRUE
P38199	HEK2	Heterogeneous nuclear rnp K-like protein 2	-0.678609	0.0131436	TRUE
P25339	PUF4	Pumilio homology domain family member 4	-0.679414	0.0294375	TRUE
P25567	SRO9	RNA-binding protein SRO9	-0.681972	0.0144233	TRUE
P25808	SPB4	ATP-dependent rRNA helicase SPB4	-0.683666	0.0307586	TRUE
P38845	CRP1	Cruciform DNA-recognizing protein 1;CRP1 short N-terminal subpeptide;CRP1 short C-terminal subpeptide	-0.685639	0.0352436	TRUE
P36520	MRPL10	54S ribosomal protein L10, mitochondrial	-0.689074	0.0383631	TRUE
Q12273	TY1B-OL	Transposon Ty1-OL Gag-Pol polyprotein;Capsid protein;Ty1 protease;Integrase;Reverse transcriptase/ribonuclease H	-0.689272	0.0370083	TRUE	TRUE
P26783	RPS5	40S ribosomal protein S5	-0.690744	0.0154593	TRUE
P36154	AIM29	Altered inheritance rate of mitochondria protein 29	-0.692029	0.0284141	TRUE
P04449	RPL24A	60S ribosomal protein L24-A	-0.694474	0.0124888	TRUE
Q05580	HEL2	E3 ubiquitin-protein ligase HEL2	-0.694918	0.0171651	TRUE
Q03048	COF1	Cofilin	-0.706408	0.0372941	TRUE
P32911	SUI1	Eukaryotic translation initiation factor eIF-1	-0.70758	0.0131436	TRUE
P23248	RPS1B	40S ribosomal protein S1-B	-0.712675	0.0114517	TRUE
P04147	PAB1	Polyadenylate-binding protein, cytoplasmic and nuclear	-0.714964	0.0138491	TRUE
P25384;Q03494;Q12337;Q12113;P0CX64;P0CX63;P0C2J3;Q12501;P0C2J5;Q99303;Q12439;Q03483;P25383;P0C2J6;P0CX62;P0CX61;Q12392;Q12293;P0C2J4;P0C2J2;Q12260	TY2B-C;TY2B-DR2;TY2B-GR1;TY2B-OR1;TY2B-GR2;TY2B-F;TY2B-LR1;TY2B-OR2;TY2B-LR2	Transposon Ty2-C Gag-Pol polyprotein;Capsid protein;Ty2 protease;Integrase;Reverse transcriptase/ribonuclease H;Transposon Ty2-DR2 Gag-Pol polyprotein;Capsid protein;Ty2 protease;Integrase;Reverse transcriptase/ribonuclease H;Transposon Ty2-GR1 Gag-Pol polyprotein;Capsid protein;Ty2 protease;Integrase;Reverse transcriptase/ribonuclease H;Transposon Ty2-OR1 Gag-Pol polyprotein;Capsid protein;Ty2 p…	-0.716336	0.0328821	TRUE
P53250	TWF1	Twinfilin-1	-0.721641	0.0413498	TRUE
P40006	IRC22	Increased recombination centers protein 22	-0.72168	0.0307586	TRUE
Q3E757;P0C0W9	RPL11B;RPL11A	60S ribosomal protein L11-B;60S ribosomal protein L11-A	-0.723077	0.0383631	TRUE
Q06704	IMH1	Golgin IMH1	-0.725362	0.0388291	TRUE
P29478	SEC65	Signal recognition particle subunit SEC65	-0.728209	0.0455122	TRUE
Q12000	TMA46	Translation machinery-associated protein 46	-0.740974	0.0149596	TRUE
P53072	TAN1	tRNA acetyltransferase TAN1	-0.746566	0.0138491	TRUE
P38828	LSM12	Protein LSM12	-0.746908	0.011908	TRUE
P53152	MMS2	Ubiquitin-conjugating enzyme variant MMS2	-0.747195	0.0378339	TRUE
P10081	TIF1	ATP-dependent RNA helicase eIF4A	-0.758044	0.0492208	TRUE
P38793	TRM5	tRNA (guanine(37)-N1)-methyltransferase	-0.759976	0.0100619	TRUE
P33442	RPS1A	40S ribosomal protein S1-A	-0.760934	0.00980096	TRUE
Q02260	SMD1	Small nuclear ribonucleoprotein Sm D1	-0.762255	0.0101899	TRUE
Q07896	NOC3	Nucleolar complex-associated protein 3	-0.762398	0.020946	TRUE
Q03264	NGL2	RNA exonuclease NGL2	-0.765909	0.0190399	TRUE
Q05785	ENT2	Epsin-2	-0.76628	0.0356151	TRUE
Q02753	RPL21A	60S ribosomal protein L21-A	-0.785479	0.0214479	TRUE
P34761	WHI3	Protein WHI3	-0.805502	0.0328821	TRUE
P25644	PAT1	DNA topoisomerase 2-associated protein PAT1	-0.809802	0.0131055	TRUE
P06105	SCP160	Protein SCP160	-0.812981	0.0114517	TRUE
P47019	ALB1	Ribosome biogenesis protein ALB1	-0.814883	0.0255297	TRUE
Q07362	PBP4	Protein PBP4	-0.816243	0.0300193	TRUE
Q3E7X9	RPS28A	40S ribosomal protein S28-A	-0.82384	0.0126674	TRUE
P53866	SQS1	Protein SQS1	-0.827485	0.0076497	TRUE
P04806	HXK1	Hexokinase-1	-0.829897	0.022011	TRUE	TRUE
P48412	UPF3	Nonsense-mediated mRNA decay protein 3	-0.830531	0.0211625	TRUE
P36068	SHE2	SWI5-dependent HO expression protein 2	-0.842145	0.0189979	TRUE
P40462	TMA108	Protein TMA108	-0.842965	0.00971123	TRUE
Q07527	TRM3	tRNA (guanosine(18)-2-O)-methyltransferase	-0.845297	0.0256418	TRUE
P12385	SUP45	Eukaryotic peptide chain release factor subunit 1	-0.846352	0.00669882	TRUE
P05745	RPL36A	60S ribosomal protein L36-A	-0.846395	0.00653037	TRUE
P53741	BRE5	UBP3-associated protein BRE5	-0.847483	0.010796	TRUE
Q04511	UFO1	Ubiquitin ligase complex F-box protein UFO1	-0.848838	0.024472	TRUE
Q07648	DTD1	D-tyrosyl-tRNA(Tyr) deacylase	-0.849567	0.00600881	TRUE
P40018	SMB1	Small nuclear ribonucleoprotein-associated protein B	-0.852529	0.00653037	TRUE
P53313;P39107	SDA1	Protein SDA1	-0.860153	0.0109166	TRUE
P25654		UPF0587 protein YCR090C	-0.866181	0.0392214	TRUE
P32497	NIP1	Eukaryotic translation initiation factor 3 subunit C	-0.871937	0.00528145	TRUE
P00958	MES1	Methionine--tRNA ligase, cytoplasmic	-0.886004	0.0138491	TRUE
P38985	SRP14	Signal recognition particle subunit SRP14	-0.886292	0.00602301	TRUE
Q08689	NAT5	N-terminal acetyltransferase A complex subunit NAT5	-0.887319	0.0165983	TRUE
P05317	RPP0	60S acidic ribosomal protein P0	-0.88767	0.0180866	TRUE
Q3E792;P0C0T4	RPS25A;RPS25B	40S ribosomal protein S25-A;40S ribosomal protein S25-B	-0.919802	0.00442288	TRUE
P11484	SSB1	Heat shock protein SSB1	-0.938429	0.0165983	TRUE
Q07834	YLL032C	KH domain-containing protein YLL032C	-0.94283	0.0140525	TRUE
Q08972	NEW1	[NU+] prion formation protein 1	-0.954094	0.00810361	TRUE
P36103	YKL023W	Uncharacterized protein YKL023W	-0.966362	0.0138491	TRUE
Q12034	SLF1	Protein SLF1	-0.966691	0.00419047	TRUE
P06102	NOT3	General negative regulator of transcription subunit 3	-0.967671	0.0183868	TRUE
P20449	DBP5	ATP-dependent RNA helicase DBP5	-0.975463	0.0055026	TRUE
P38732	EFM1	Protein-lysine N-methyltransferase EFM1	-0.976857	0.0383631	TRUE
P38701	RPS20	40S ribosomal protein S20	-0.996406	0.00560114	TRUE
P40150	SSB2	Heat shock protein SSB2	-0.999108	0.010796	TRUE
P25443	RPS2	40S ribosomal protein S2	-1.00342	0.00497706	TRUE
O14455	RPL36B	60S ribosomal protein L36-B	-1.00503	0.00355976	TRUE
P32588	PUB1	Nuclear and cytoplasmic polyadenylated RNA-binding protein PUB1	-1.01689	0.00355976	TRUE
P32605	MUD1	U1 small nuclear ribonucleoprotein A	-1.01713	0.00336317	TRUE
P39101	CAJ1	Protein CAJ1	-1.02096	0.0313934	TRUE
P40212	RPL13B	60S ribosomal protein L13-B	-1.02206	0.00416822	TRUE
P43582	WWM1	WW domain-containing protein WWM1	-1.02574	0.0499921	TRUE
Q07844	RIX7	Ribosome biogenesis ATPase RIX7	-1.03011	0.0143968	TRUE
Q03776	PRP42	U1 small nuclear ribonucleoprotein component PRP42	-1.0364	0.0485148	TRUE
P39936	TIF4632	Eukaryotic initiation factor 4F subunit p130	-1.04051	0.0140525	TRUE
P53295	RBG2	Ribosome-interacting GTPase 2	-1.05159	0.00355976	TRUE
P40022	YER034W	Uncharacterized protein YER034W	-1.06886	0.0114517	TRUE
P05744	RPL33A	60S ribosomal protein L33-A	-1.06999	0.00336317	TRUE
P53897	IGO1	mRNA stability protein IGO1	-1.07135	0.0443775	TRUE
P39935	TIF4631	Eukaryotic initiation factor 4F subunit p150	-1.07556	0.0258055	TRUE
Q05468	RQC1	Ribosome quality control complex subunit 1	-1.08056	0.00302428	TRUE
Q08237	REX4	RNA exonuclease 4	-1.09058	0.0105047	TRUE
P39729	RBG1	Ribosome-interacting GTPase 1	-1.10587	0.00325404	TRUE
P0CX34;P0CX33	RPS30B;RPS30A	40S ribosomal protein S30-B;40S ribosomal protein S30-A	-1.10901	0.00336317	TRUE
P40449	YIL161W	Uncharacterized protein YIL161W	-1.11212	0.0124888	TRUE
P38174	MAP2	Methionine aminopeptidase 2	-1.11218	0.00302428	TRUE	TRUE
P38687	SRP68	Signal recognition particle subunit SRP68	-1.11495	0.00296945	TRUE
P38777	FSH1	Family of serine hydrolases 1	-1.11526	0.0101991	TRUE
P38061	RPL32	60S ribosomal protein L32	-1.11707	0.00302428	TRUE
P43321	SMD3	Small nuclear ribonucleoprotein Sm D3	-1.14303	0.00296945	TRUE
P15424	MSS116	ATP-dependent RNA helicase MSS116, mitochondrial	-1.15221	0.00302428	TRUE
P0CX83;P0CX82	RPL19B;RPL19A	60S ribosomal protein L19-B;60S ribosomal protein L19-A	-1.1539	0.00302428	TRUE
P53336	YGR283C	Putative methyltransferase YGR283C	-1.15527	0.0140525	TRUE
P06103	PRT1	Eukaryotic translation initiation factor 3 subunit B	-1.16842	0.0033028	TRUE
P47089	TMA22	Translation machinery-associated protein 22	-1.1706	0.00795328	TRUE
P38719	DBP8	ATP-dependent RNA helicase DBP8	-1.17577	0.00356469	TRUE
P32915	SEC61	Protein transport protein SEC61	-1.17831	0.0138491	TRUE
P24784	DBP1	ATP-dependent RNA helicase DBP1	-1.18043	0.0149596	TRUE
P22943	HSP12	12 kDa heat shock protein	-1.20101	0.0330017	TRUE
P38344	REI1	Cytoplasmic 60S subunit biogenesis factor REI1	-1.20359	0.00355976	TRUE
P53235	YGR054W	Eukaryotic translation initiation factor 2A	-1.21556	0.00296945	TRUE
P41056	RPL33B	60S ribosomal protein L33-B	-1.22878	0.00340934	TRUE
P12945	NAT1	N-terminal acetyltransferase A complex subunit NAT1	-1.24934	0.00247528	TRUE
P43535	GCN20	Protein GCN20	-1.25141	0.00338755	TRUE
P04456	RPL25	60S ribosomal protein L25	-1.25664	0.00238941	TRUE
P34243	HCS1	DNA polymerase alpha-associated DNA helicase A	-1.25677	0.0299078	TRUE
P47047	MTR4	ATP-dependent RNA helicase DOB1	-1.26274	0.0101899	TRUE
P53849	GIS2	Zinc finger protein GIS2	-1.2724	0.00238941	TRUE
Q05506		Arginine--tRNA ligase, cytoplasmic	-1.27992	0.00224501	TRUE
P05740	RPL17A	60S ribosomal protein L17-A	-1.2908	0.00238941	TRUE
P0CX46;P0CX45	RPL2B;RPL2A	60S ribosomal protein L2-B;60S ribosomal protein L2-A	-1.29158	0.00256865	TRUE
P36421	TYS1	Tyrosine--tRNA ligase, cytoplasmic	-1.30175	0.00302428	TRUE
P53723		UPF0674 endoplasmic reticulum membrane protein YNR021W	-1.31456	0.00218625	TRUE
P22147	XRN1	5-3 exoribonuclease 1	-1.32494	0.00528648	TRUE
Q12179	YPL245W	Uncharacterized protein YPL245W	-1.34436	0.0124888	TRUE
P20424	SRP54	Signal recognition particle subunit SRP54	-1.34691	0.00296945	TRUE
Q02642	EGD1	Nascent polypeptide-associated complex subunit beta-1	-1.34709	0.0019346	TRUE
P53145	LSG1	Large subunit GTPase 1	-1.34988	0.00314815	TRUE
P32342	SRP21	Signal recognition particle subunit SRP21	-1.35539	0.00481038	TRUE
Q08162	DIS3	Exosome complex exonuclease DIS3	-1.38284	0.0102374	TRUE
P53327	SLH1	Antiviral helicase SLH1	-1.38695	0.00497706	TRUE
Q12234	RUD3	GRIP domain-containing protein RUD3	-1.40517	0.00503624	TRUE
Q03466	EBS1	Protein EBS1	-1.41948	0.0210912	TRUE
O14467	MBF1	Multiprotein-bridging factor 1	-1.42419	0.00215866	TRUE
Q00539	NAM8	Protein NAM8	-1.42758	0.00497706	TRUE
P07281;P07280	RPS19B;RPS19A	40S ribosomal protein S19-B;40S ribosomal protein S19-A	-1.46127	0.00314815	TRUE
P45978	SCD6	Protein SCD6	-1.46816	0.00355976	TRUE
P33333	SLC1	Probable 1-acyl-sn-glycerol-3-phosphate acyltransferase	-1.4771	0.0203539	TRUE	TRUE
P35732	DEF1	RNA polymerase II degradation factor 1	-1.48146	0.00238941	TRUE
P38825	TOM71	Protein TOM71	-1.4868	0.00158516	TRUE
P0CX48;P0CX47	RPS11B;RPS11A	40S ribosomal protein S11-B;40S ribosomal protein S11-A	-1.50653	0.00159433	TRUE
P39998	EDC3	Enhancer of mRNA-decapping protein 3	-1.55617	0.00416822	TRUE
P39015	STM1	Suppressor protein STM1	-1.57767	0.00159433	TRUE
Q08818	MSC6	Meiotic sister-chromatid recombination protein 6, mitochondrial	-1.59111	0.0033028	TRUE
Q08285	RRP40	Exosome complex component RRP40	-1.61002	0.0256418	TRUE
Q04781	RKR1	E3 ubiquitin-protein ligase listerin	-1.6272	0.00442288	TRUE
Q3E772	YGR169C-A	Uncharacterized protein YGR169C-A	-1.63997	0.00302428	TRUE
P38711;P35997	RPS27B;RPS27A	40S ribosomal protein S27-B;40S ribosomal protein S27-A	-1.64626	0.0019346	TRUE
P11972	SST2	Protein SST2	-1.6539	0.00436949	TRUE
Q05672	RBS1	RNA-binding suppressor of PAS kinase protein 1	-1.66051	0.00302428	TRUE
P34217	PIN4	RNA-binding protein PIN4	-1.68414	0.00497706	TRUE
P53859	CSL4	Exosome complex component CSL4	-1.69253	0.00355976	TRUE
Q02256	YVH1	Tyrosine-protein phosphatase YVH1	-1.70418	0.00191832	TRUE
P35207	SKI2	Antiviral helicase SKI2	-1.70613	0.00356469	TRUE
P32916	SRP101	Signal recognition particle receptor subunit alpha homolog	-1.71708	0.00355976	TRUE
P53972	RCM1	25S rRNA (cytosine(2278)-C(5))-methyltransferase	-1.71786	0.00300015	TRUE
P40024	ARB1	ABC transporter ATP-binding protein ARB1	-1.72996	0.00137322	TRUE
P53893	RIA1	Ribosome assembly protein 1	-1.78014	0.0127394	TRUE
P38688	SRP72	Signal recognition particle subunit SRP72	-1.82947	0.00137322	TRUE
P39715	ECM1	Shuttling pre-60S factor ECM1	-1.84765	0.00302428	TRUE
Q04067	TIF35	Eukaryotic translation initiation factor 3 subunit G	-1.90965	0.00302428	TRUE
Q03690	CLU1	Clustered mitochondria protein 1	-1.92388	0.00218292	TRUE
P06634	DED1	ATP-dependent RNA helicase DED1	-1.9465	0.00215866	TRUE
Q06672	TSR2	Pre-rRNA-processing protein TSR2	-1.99254	0.00169926	TRUE
Q03735	NAB6	RNA-binding protein NAB6	-2.02717	0.00428147	TRUE
P49167	RPL38	60S ribosomal protein L38	-2.04036	0.00137322	TRUE
P32831	NGR1	Negative growth regulatory protein NGR1	-2.10167	0.0021692	TRUE
Q06698	YLR419W	Putative ATP-dependent RNA helicase YLR419W	-2.23693	0.00238941	TRUE
P38249	RPG1	Eukaryotic translation initiation factor 3 subunit A	-2.26072	0.00137322	TRUE
Q08925	MRN1	RNA-binding protein MRN1	-2.42204	0.0014128	TRUE
Q3E764	TMA7	Translation machinery-associated protein 7	-2.43262	0.00153588	TRUE
Q07953	SDO1	Ribosome maturation protein SDO1	-2.62159	0.0014128	TRUE
P38747	OTU2	OTU domain-containing protein 2	-2.64487	0.0014128	TRUE
P34167	TIF3	Eukaryotic translation initiation factor 4B	-2.67363	0.00137322	TRUE
P38151	PBP2	PAB1-binding protein 2	-4.00863	0.0021692	TRUE
P07170	ADK1	Adenylate kinase	0.884115	0.0733651	TRUE	TRUE
P36010	YNK1	Nucleoside diphosphate kinase	0.792428	0.0643899	TRUE	TRUE
P39077	CCT3	T-complex protein 1 subunit gamma	0.766015	0.102252	TRUE
P07245	ADE3	C-1-tetrahydrofolate synthase, cytoplasmic;Methylenetetrahydrofolate dehydrogenase;Methenyltetrahydrofolate cyclohydrolase;Formyltetrahydrofolate synthetase	0.698064	0.0535709	TRUE	TRUE
P31384	CCR4	Glucose-repressible alcohol dehydrogenase transcriptional effector	0.68193	0.0649747	TRUE
P40510	SER33	D-3-phosphoglycerate dehydrogenase 2	0.680937	0.129089	TRUE	TRUE
P38260	FES1	Hsp70 nucleotide exchange factor FES1	0.674702	0.0615844	TRUE
P53622	COP1	Coatomer subunit alpha	0.664818	0.102667	TRUE
P04046	ADE4	Amidophosphoribosyltransferase	0.653648	0.0986773	TRUE	TRUE
Q06685	VIP1	Inositol hexakisphosphate and diphosphoinositol-pentakisphosphate kinase	0.645229	0.0675215	TRUE	TRUE
P40202	CCS1	Superoxide dismutase 1 copper chaperone	0.622162	0.0510003	TRUE
P04050	RPO21	DNA-directed RNA polymerase II subunit RPB1	0.60871	0.0501078	TRUE
Q03957	CTK1	CTD kinase subunit alpha	0.602613	0.164882	TRUE
Q12220	DIP2	U3 small nucleolar RNA-associated protein 12	0.601242	0.0528485	TRUE
Q12265	PRS5	Ribose-phosphate pyrophosphokinase 5	0.59923	0.0550211	TRUE	TRUE
P41058	RPS29B	40S ribosomal protein S29-B	0.595995	0.0883052	TRUE
P43621	RET2	Coatomer subunit delta	0.567575	0.187311	TRUE
P43616	DUG1	Cys-Gly metallodipeptidase DUG1	0.543269	0.0920395	TRUE
P32074	SEC21	Coatomer subunit gamma	0.539528	0.0667757	TRUE
P38625	GUA1	GMP synthase [glutamine-hydrolyzing]	0.536076	0.083866	TRUE	TRUE
P49166	RPL37A	60S ribosomal protein L37-A	0.529489	0.0538425	TRUE
P33401	PGM1	Phosphoglucomutase 1	0.517074	0.0510003	TRUE	TRUE
P32264	PRO1	Glutamate 5-kinase	0.515634	0.0845288	TRUE	TRUE
P38202		UPF0642 protein YBL028C	0.51433	0.0719446	TRUE
Q01662	MAP1	Methionine aminopeptidase 1	0.483617	0.0876192	TRUE	TRUE
P50861	RIB4	6,7-dimethyl-8-ribityllumazine synthase	0.478432	0.200005	TRUE	TRUE
P53276	UTP8	U3 small nucleolar RNA-associated protein 8	0.47548	0.0541579	TRUE
P11632	NHP6A	Non-histone chromosomal protein 6A	0.472802	0.0975237	TRUE
P29952	PMI40	Mannose-6-phosphate isomerase	0.468078	0.232924	TRUE	TRUE
P29509;P38816	TRR1	Thioredoxin reductase 1	0.466638	0.133044	TRUE	TRUE
P49723	RNR4	Ribonucleoside-diphosphate reductase small chain 2	0.46332	0.0665816	TRUE	TRUE
P38961	RRP8	25S rRNA (adenine(645)-N(1))-methyltransferase	0.4601	0.0542509	TRUE
P32505	NAB2	Nuclear polyadenylated RNA-binding protein NAB2	0.457199	0.073876	TRUE
Q02821	SRP1	Importin subunit alpha	0.456082	0.186876	TRUE
P41057	RPS29A	40S ribosomal protein S29-A	0.450388	0.0722482	TRUE
P04801	THS1	Threonine--tRNA ligase, cytoplasmic	0.448899	0.186592	TRUE
P32468	CDC12	Cell division control protein 12	0.445873	0.285184	TRUE
Q04305	UTP15	U3 small nucleolar RNA-associated protein 15	0.442985	0.0667257	TRUE
P38707	DED81	Asparagine--tRNA ligase, cytoplasmic	0.439501	0.198911	TRUE
P11633	NHP6B	Non-histone chromosomal protein 6B	0.439309	0.12952	TRUE
Q12230	LSP1	Sphingolipid long chain base-responsive protein LSP1	0.438673	0.0692728	TRUE
P25631		Ankyrin repeat-containing protein YCR051W	0.436942	0.169369	TRUE
P04650	RPL39	60S ribosomal protein L39	0.432114	0.0986773	TRUE
Q05022	RRP5	rRNA biogenesis protein RRP5	0.430017	0.0825639	TRUE
Q04740	RNH1	Ribonuclease H	0.429187	0.302898	TRUE
P35197	GCS1	ADP-ribosylation factor GTPase-activating protein GCS1	0.423443	0.231976	TRUE
P05756	RPS13	40S ribosomal protein S13	0.418461	0.0580872	TRUE
P53912		Uncharacterized protein YNL134C	0.415042	0.174332	TRUE
P53852		Cysteine--tRNA ligase	0.411732	0.136384	TRUE
P06785	CDC21	Thymidylate synthase	0.405349	0.144754	TRUE	TRUE
P38805	RPF1	Ribosome production factor 1	0.405081	0.083044	TRUE
P00560	PGK1	Phosphoglycerate kinase	0.400295	0.110871	TRUE	TRUE
P40059	DOT6	Transcriptional regulatory protein DOT6	0.393639	0.0780648	TRUE
Q12306	SMT3	Ubiquitin-like protein SMT3	0.392711	0.0922726	TRUE
P32589	SSE1	Heat shock protein homolog SSE1	0.387649	0.134269	TRUE
Q99383	HRP1	Nuclear polyadenylated RNA-binding protein 4	0.385396	0.0993829	TRUE
P38922	HRB1	Protein HRB1	0.379563	0.131063	TRUE
P12612	TCP1	T-complex protein 1 subunit alpha	0.375529	0.120661	TRUE
P39078	CCT4	T-complex protein 1 subunit delta	0.373954	0.191285	TRUE
Q05946	UTP13	U3 small nucleolar RNA-associated protein 13	0.369937	0.184999	TRUE
P07703	RPC40	DNA-directed RNA polymerases I and III subunit RPAC1	0.363774	0.162435	TRUE
Q12305	RDL1	Thiosulfate sulfurtransferase RDL1, mitochondrial	0.363665	0.25018	TRUE	TRUE
P13298;P30402	URA5	Orotate phosphoribosyltransferase 1	0.362672	0.135436	TRUE	TRUE
Q12449	AHA1	Hsp90 co-chaperone AHA1	0.361059	0.147014	TRUE
P42846	KRI1	Protein KRI1	0.360122	0.115754	TRUE
Q12136	SAS10	Something about silencing protein 10	0.359908	0.096776	TRUE
P53971	FAP1	FKBP12-associated protein 1	0.347028	0.154121	TRUE
P29055	SUA7	Transcription initiation factor IIB	0.345125	0.40523	TRUE
P40069	KAP123	Importin subunit beta-4	0.343151	0.262587	TRUE
P0CX42;P0CX41	RPL23B;RPL23A	60S ribosomal protein L23-B;60S ribosomal protein L23-A	0.339689	0.122498	TRUE
P36144	UTP30	Ribosome biogenesis protein UTP30	0.334146	0.105276	TRUE
P40487	DPH1	Diphthamide biosynthesis protein 1	0.333322	0.199909	TRUE
P40303	PRE6	Proteasome subunit alpha type-4	0.332809	0.241826	TRUE
Q08962	NIP7	60S ribosome subunit biogenesis protein NIP7	0.33131	0.145233	TRUE
P26785	RPL16B	60S ribosomal protein L16-B	0.321937	0.132556	TRUE
P40553	DOT5	Peroxiredoxin DOT5	0.312136	0.231758	TRUE
P53941	IMP4	U3 small nucleolar ribonucleoprotein protein IMP4	0.30969	0.214197	TRUE
P41805	RPL10	60S ribosomal protein L10	0.304939	0.207638	TRUE
P22138	RPA135	DNA-directed RNA polymerase I subunit RPA135	0.304711	0.279519	TRUE
P29311	BMH1	Protein BMH1	0.303945	0.191953	TRUE
P15731;P15732	UBC4;UBC5	Ubiquitin-conjugating enzyme E2 4;Ubiquitin-conjugating enzyme E2-16 kDa	0.297684	0.35045	TRUE
Q12339	UTP23	rRNA-processing protein UTP23	0.274329	0.205619	TRUE
P24309	DBR1	Lariat debranching enzyme	0.274076	0.515876	TRUE
P26784	RPL16A	60S ribosomal protein L16-A	0.270747	0.184157	TRUE
Q03769	ENT5	Epsin-5	0.269396	0.324136	TRUE
P22336	RFA1	Replication factor A protein 1	0.266754	0.201119	TRUE
P32598	GLC7	Serine/threonine-protein phosphatase PP1-2	0.26613	0.392525	TRUE
P31412	VMA5	V-type proton ATPase subunit C	0.264039	0.215678	TRUE
Q06147	LCB5	Sphingoid long chain base kinase 5	0.254754	0.219247	TRUE	TRUE
P25370	GFD2	Good for full DBP5 activity protein 2	0.253704	0.551827	TRUE
P36036	YRA2	RNA annealing protein YRA2	0.250932	0.275845	TRUE
P36053	ELF1	Transcription elongation factor 1	0.25093	0.20404	TRUE
P43585	VTC2	Vacuolar transporter chaperone 2	0.250222	0.342885	TRUE
Q08235	BRX1	Ribosome biogenesis protein BRX1	0.241442	0.232924	TRUE
Q08746	RRS1	Regulator of ribosome biosynthesis	0.239853	0.232511	TRUE
Q04869		Uncharacterized protein YMR315W	0.237671	0.279519	TRUE
Q02908	ELP3	Elongator complex protein 3	0.236075	0.237404	TRUE	TRUE
P0CX36;P0CX35	RPS4B;RPS4A	40S ribosomal protein S4-B;40S ribosomal protein S4-A	0.234741	0.227471	TRUE
Q3E7Y3;P0C0W1	RPS22B;RPS22A	40S ribosomal protein S22-B;40S ribosomal protein S22-A	0.23272	0.228732	TRUE
Q03973	HMO1	High mobility group protein 1	0.230005	0.478854	TRUE
Q06706	IKI3	Elongator complex protein 1	0.227243	0.285213	TRUE
Q10740	LAP2	Leukotriene A-4 hydrolase homolog	0.220866	0.443978	TRUE	TRUE
P14126	RPL3	60S ribosomal protein L3	0.219562	0.30656	TRUE
P11076	ARF1	ADP-ribosylation factor 1	0.216299	0.34995	TRUE
Q00362	CDC55	Protein phosphatase PP2A regulatory subunit B	0.214638	0.332308	TRUE
Q12153	SSF2	Ribosome biogenesis protein SSF2	0.20869	0.440522	TRUE
P53720	SMM1	tRNA-dihydrouridine(20) synthase [NAD(P)+]	0.205317	0.44982	TRUE
P53874	UBP10	Ubiquitin carboxyl-terminal hydrolase 10	0.20243	0.31543	TRUE
P40079	LCP5	U3 small nucleolar ribonucleoprotein protein LCP5	0.202377	0.474835	TRUE
P00937	TRP3	Multifunctional tryptophan biosynthesis protein;Anthranilate synthase component 2;Indole-3-glycerol phosphate synthase	0.200873	0.317219	TRUE	TRUE
P38772	BCD1	Box C/D snoRNA protein 1	0.200151	0.473706	TRUE
P46655	GUS1	Glutamate--tRNA ligase, cytoplasmic	0.198214	0.434162	TRUE
Q12035	FCF2	rRNA-processing protein FCF2	0.197907	0.351803	TRUE
P09938	RNR2	Ribonucleoside-diphosphate reductase small chain 1	0.19531	0.371005	TRUE	TRUE
P05743	RPL26A	60S ribosomal protein L26-A	0.195224	0.310329	TRUE
P33750	SOF1	Protein SOF1	0.192264	0.358028	TRUE
P33399	LHP1	La protein homolog	0.191736	0.382361	TRUE
P30822	CRM1	Exportin-1	0.191163	0.505201	TRUE
P48567	PUS4	tRNA pseudouridine synthase 4	0.1873	0.336845	TRUE
Q08920	CBC2	Nuclear cap-binding protein subunit 2	0.183905	0.456333	TRUE
P47093	LSM8	U6 snRNA-associated Sm-like protein LSm8	0.183373	0.495503	TRUE
P09436	ILS1	Isoleucine--tRNA ligase, cytoplasmic	0.180582	0.608027	TRUE
Q99321	DDP1	Diphosphoinositol polyphosphate phosphohydrolase DDP1	0.178227	0.503321	TRUE	TRUE
P32527	ZUO1	Zuotin	0.176303	0.365157	TRUE
P53221	RPL26B	60S ribosomal protein L26-B	0.17263	0.375376	TRUE
Q08960	TYW1	S-adenosyl-L-methionine-dependent tRNA 4-demethylwyosine synthase	0.171433	0.534875	TRUE
P25373	GRX1	Glutaredoxin-1	0.17088	0.478839	TRUE	TRUE
Q04493	GIM5	Prefoldin subunit 5	0.163769	0.715266	TRUE
Q12109	WRS1	Tryptophan--tRNA ligase, cytoplasmic	0.156888	0.524683	TRUE
P05755	RPS9B	40S ribosomal protein S9-B	0.153354	0.440861	TRUE
Q02354	UTP6	U3 small nucleolar RNA-associated protein 6	0.15212	0.48698	TRUE
P53617	NRD1	Protein NRD1	0.150009	0.66341	TRUE
P38330		Protein RMD9-like, mitochondrial	0.143569	0.606207	TRUE
P53960		Putative alanyl-tRNA editing protein alaX	0.138076	0.76405	TRUE
Q02892	NOG1	Nucleolar GTP-binding protein 1	0.137782	0.579111	TRUE
P38789	SSF1	Ribosome biogenesis protein SSF1	0.135261	0.498274	TRUE
Q08965	BMS1	Ribosome biogenesis protein BMS1	0.133667	0.534186	TRUE
Q01560	NPL3	Nucleolar protein 3	0.133347	0.55263	TRUE
Q06679	UTP4	U3 small nucleolar RNA-associated protein 4	0.124635	0.738031	TRUE
P47083	MPP10	U3 small nucleolar RNA-associated protein MPP10	0.122649	0.554961	TRUE
P00924	ENO1	Enolase 1	0.122396	0.776893	TRUE	TRUE
P48164	RPS7B	40S ribosomal protein S7-B	0.117548	0.556752	TRUE
P09064	SUI3	Eukaryotic translation initiation factor 2 subunit beta	0.106151	0.644614	TRUE
P34241	URB1	Nucleolar pre-ribosomal-associated protein 1	0.105077	0.733873	TRUE
P43123	QRI1	UDP-N-acetylglucosamine pyrophosphorylase	0.104716	0.74505	TRUE	TRUE
P17106	CBF1	Centromere-binding protein 1	0.101026	0.819044	TRUE
P40106	GPP2	Glycerol-1-phosphate phosphohydrolase 2	0.096374	0.740185	TRUE	TRUE
P34160	STO1	Nuclear cap-binding protein complex subunit 1	0.0929263	0.698274	TRUE
P40986	CDC1	Cell division control protein 1	0.0916096	0.758911	TRUE
P39743	RVS167	Reduced viability upon starvation protein 167	0.0887726	0.693808	TRUE
P41277	GPP1	Glycerol-1-phosphate phosphohydrolase 1	0.0870627	0.778658	TRUE	TRUE
P21951	POL2	DNA polymerase epsilon catalytic subunit A	0.0870364	0.788727	TRUE
Q05775	HCR1	Eukaryotic translation initiation factor 3 subunit J	0.0853105	0.740364	TRUE
P38817	GGA2	ADP-ribosylation factor-binding protein GGA2	0.0800254	0.806627	TRUE
P06367	RPS14A	40S ribosomal protein S14-A	0.0781056	0.715266	TRUE
P40040	THO1	Protein THO1	0.075851	0.797124	TRUE
P20485	CKI1	Choline kinase	0.0745474	0.793367	TRUE	TRUE
P89886	TMA20	Translation machinery-associated protein 20	0.0726057	0.740364	TRUE
P38197		UPF0001 protein YBL036C	0.0632337	0.888472	TRUE
P25555	GBP2	Single-strand telomeric DNA-binding protein GBP2	0.0589708	0.817844	TRUE
P0CX56;P0CX55	RPS18B;RPS18A	40S ribosomal protein S18-B;40S ribosomal protein S18-A	0.0585198	0.788727	TRUE
P0CX30;P0CX29	RPS23B;RPS23A	40S ribosomal protein S23-B;40S ribosomal protein S23-A	0.0564549	0.792229	TRUE
P39966	PTC2	Protein phosphatase 2C homolog 2	0.0525867	0.846484	TRUE
P47117	ARP3	Actin-related protein 3	0.0523674	0.844609	TRUE
P24280	SEC14	SEC14 cytosolic factor	0.0497826	0.853692	TRUE
P20459	SUI2	Eukaryotic translation initiation factor 2 subunit alpha	0.0494211	0.846128	TRUE
P32599	SAC6	Fimbrin	0.0427964	0.871912	TRUE
P47077	NOP9	Nucleolar protein 9	0.0424553	0.866065	TRUE
P51401	RPL9B	60S ribosomal protein L9-B	0.0408546	0.887867	TRUE
Q04347	BUD22	Bud site selection protein 22	0.0401475	0.860176	TRUE
P20606	SAR1	Small COPII coat GTPase SAR1	0.0400333	0.918837	TRUE
Q06218	DBP9	ATP-dependent RNA helicase DBP9	0.0353676	0.881859	TRUE
Q04409	EMI2	Putative glucokinase-2	0.0332595	0.946006	TRUE	TRUE
P0CX24;P0CX23	RPL20B;RPL20A	60S ribosomal protein L20-B;60S ribosomal protein L20-A	0.0331839	0.875891	TRUE
P38011	ASC1	Guanine nucleotide-binding protein subunit beta-like protein	0.0289527	0.924772	TRUE
P0CH09;P0CH08	RPL40B;RPL40A	Ubiquitin-60S ribosomal protein L40;Ubiquitin;60S ribosomal protein L40	0.0239873	0.918243	TRUE
P36080	RRP14	Ribosomal RNA-processing protein 14	0.0223563	0.947547	TRUE
P15646	NOP1	rRNA 2-O-methyltransferase fibrillarin	0.0141583	0.95571	TRUE
P38430		Uncharacterized deoxyribonuclease YMR262W	0.013509	0.979321	TRUE
P40693	RLP7	Ribosome biogenesis protein RLP7	0.0123381	0.96184	TRUE
P26786	RPS7A	40S ribosomal protein S7-A	0.0023674	0.991	TRUE
P87262;P40525	RPL34A;RPL34B	60S ribosomal protein L34-A;60S ribosomal protein L34-B	0.00159639	0.994084	TRUE
P35184	SQT1	Ribosome assembly protein SQT1	0.00115302	0.996006	TRUE
Q08004	BUD20	Bud site selection protein 20	0.00112434	0.995942	TRUE
P41920	YRB1	Ran-specific GTPase-activating protein 1	-0.00114405	0.995942	TRUE
P38708	YHR020W	Putative proline--tRNA ligase YHR020W	-0.00164087	0.995697	TRUE
P33892	GCN1	Translational activator GCN1	-0.00817995	0.979321	TRUE
P53914	KRE33	UPF0202 protein KRE33	-0.00921242	0.97928	TRUE
P14127;P02407	RPS17B;RPS17A	40S ribosomal protein S17-B;40S ribosomal protein S17-A	-0.010497	0.967214	TRUE
P34223	SHP1	UBX domain-containing protein 1	-0.0106466	0.979321	TRUE
P05737	RPL7A	60S ribosomal protein L7-A	-0.0109787	0.966255	TRUE
P34247	UTP11	U3 small nucleolar RNA-associated protein 11	-0.0146394	0.96954	TRUE
P43586	LOC1	60S ribosomal subunit assembly/export protein LOC1	-0.016322	0.947547	TRUE
Q12481	RRP36	rRNA biogenesis protein RRP36	-0.0166349	0.948745	TRUE
P02406	RPL28	60S ribosomal protein L28	-0.0176463	0.942314	TRUE
P38205	NCL1	Multisite-specific tRNA:(cytosine-C(5))-methyltransferase	-0.0208397	0.930268	TRUE
Q04031	RRP17	Ribosomal RNA-processing protein 17	-0.0210373	0.947547	TRUE
Q07551		NADPH-dependent alpha-keto amide reductase	-0.0248223	0.926943	TRUE
Q06344	ESF1	Pre-rRNA-processing protein ESF1	-0.0292524	0.893022	TRUE
P32458	CDC11	Cell division control protein 11	-0.0298416	0.951648	TRUE
P53883	NOP13	Nucleolar protein 13	-0.0356797	0.87249	TRUE
Q06132	SGD1	Suppressor of glycerol defect protein 1	-0.0395929	0.858356	TRUE
P33322	CBF5	H/ACA ribonucleoprotein complex subunit 4	-0.0418332	0.883402	TRUE
P41814	GCD10	tRNA (adenine(58)-N(1))-methyltransferase non-catalytic subunit TRM6	-0.0418529	0.868758	TRUE
P39985	POL5	DNA polymerase V	-0.0419925	0.84905	TRUE
P36049	EBP2	rRNA-processing protein EBP2	-0.0431745	0.849476	TRUE
P40210	SIP5	Protein SIP5	-0.0450235	0.922065	TRUE
P0CX28;P0CX27	RPL42B;RPL42A	60S ribosomal protein L42-B;60S ribosomal protein L42-A	-0.0465873	0.853692	TRUE
Q12018	CDC53	Cell division control protein 53	-0.0541679	0.851684	TRUE
P45818	ROK1	ATP-dependent RNA helicase ROK1	-0.0541961	0.815981	TRUE
P35844	KES1	Protein KES1	-0.0570602	0.823905	TRUE
P25368	RRP7	Ribosomal RNA-processing protein 7	-0.0580534	0.842418	TRUE
P38143	GPX2	Glutathione peroxidase 2	-0.0619555	0.837755	TRUE	TRUE
P38682	GLO3	ADP-ribosylation factor GTPase-activating protein GLO3	-0.0627099	0.850432	TRUE
P53261	NOP7	Pescadillo homolog	-0.0627772	0.799779	TRUE
Q03774	TRM82	tRNA (guanine-N(7)-)-methyltransferase non-catalytic subunit TRM82	-0.0640331	0.799307	TRUE
Q02204	MRPL13	54S ribosomal protein L13, mitochondrial	-0.0645632	0.819044	TRUE
P32899	IMP3	U3 small nucleolar ribonucleoprotein protein IMP3	-0.0651113	0.840991	TRUE
P53632	PAP2	Poly(A) RNA polymerase protein 2	-0.0667725	0.778658	TRUE
P53877	IPI3	Pre-rRNA-processing protein IPI3	-0.0676008	0.813636	TRUE
P16521	YEF3	Elongation factor 3A	-0.0685069	0.806627	TRUE
P36009	DHR2	Probable ATP-dependent RNA helicase DHR2	-0.072049	0.815981	TRUE
P08524	ERG20	Farnesyl pyrophosphate synthase	-0.0757463	0.761999	TRUE	TRUE
Q12040	YOR283W	Broad-specificity phosphatase YOR283W	-0.0759635	0.819044	TRUE	TRUE
P36060	MCR1	NADH-cytochrome b5 reductase 2;NADH-cytochrome b5 reductase p34 form;NADH-cytochrome b5 reductase p32 form	-0.0771062	0.860199	TRUE	TRUE
P32793	YSC84	Protein YSC84	-0.0771689	0.793554	TRUE
Q99207	NOP14	Nucleolar complex protein 14	-0.0777418	0.817844	TRUE
Q08687	TMA16	Translation machinery-associated protein 16	-0.0809716	0.786004	TRUE
P40581	HYR1	Peroxiredoxin HYR1	-0.0841613	0.720446	TRUE	TRUE
Q03508		Uncharacterized protein YMR265C	-0.0895832	0.703951	TRUE
P07560;Q99260	SEC4	Ras-related protein SEC4	-0.091369	0.718176	TRUE
P20484	MAK11	Protein MAK11	-0.0929256	0.777319	TRUE
P32608	RTG2	Retrograde regulation protein 2	-0.0967995	0.677951	TRUE
Q01477	UBP3	Ubiquitin carboxyl-terminal hydrolase 3	-0.0985329	0.696341	TRUE
Q03497;P48562	STE20	Serine/threonine-protein kinase STE20	-0.100015	0.7076	TRUE
P38112	MAK5	ATP-dependent RNA helicase MAK5	-0.102907	0.622613	TRUE
P32614	FRD1	Fumarate reductase 1	-0.103555	0.776117	TRUE	TRUE
P21734	UBC1	Ubiquitin-conjugating enzyme E2 1	-0.104068	0.815981	TRUE
P38786	RPP1	Ribonuclease P/MRP protein subunit RPP1	-0.105611	0.711433	TRUE
P40078	NSA2	Ribosome biogenesis protein NSA2	-0.105701	0.64526	TRUE
P17709	GLK1	Glucokinase-1	-0.111422	0.715266	TRUE	TRUE
P0C2H8	RPL31A	60S ribosomal protein L31-A	-0.112393	0.693808	TRUE
Q03195	RLI1	Translation initiation factor RLI1	-0.11516	0.709343	TRUE
P40467	ASG1	Activator of stress genes 1	-0.125387	0.78383	TRUE
Q99257	MEX67	mRNA export factor MEX67	-0.128379	0.56563	TRUE
P23250	RPI1	Negative RAS protein regulator protein	-0.129217	0.778355	TRUE
P05759	RPS31	Ubiquitin-40S ribosomal protein S31;Ubiquitin;40S ribosomal protein S31	-0.133876	0.518432	TRUE
P40345	LRO1	Phospholipid:diacylglycerol acyltransferase	-0.137075	0.626332	TRUE
Q12176	MAK21	Ribosome biogenesis protein MAK21	-0.139758	0.514261	TRUE
P53552	THO2	THO complex subunit 2	-0.14024	0.745562	TRUE
Q02796	LGE1	Transcriptional regulatory protein LGE1	-0.140795	0.715266	TRUE
P53978	HEF3	Elongation factor 3B	-0.14112	0.644614	TRUE
P53890	BNI5	Bud neck protein 5	-0.142977	0.652503	TRUE
P36048	SNU114	Pre-mRNA-splicing factor SNU114	-0.150423	0.582428	TRUE
P41819	DIM1	Dimethyladenosine transferase	-0.151661	0.486845	TRUE
P47160	ENT3	Epsin-3	-0.151859	0.73873	TRUE
P40217	TIF34	Eukaryotic translation initiation factor 3 subunit I	-0.155096	0.514261	TRUE
P32892	DRS1	ATP-dependent RNA helicase DRS1	-0.155722	0.446631	TRUE
Q12080	NOP53	Ribosome biogenesis protein NOP53	-0.161031	0.52042	TRUE
Q06106	MRD1	Multiple RNA-binding domain-containing protein 1	-0.165159	0.52362	TRUE
Q12178	FCY1	Cytosine deaminase	-0.166299	0.592155	TRUE	TRUE
P49957	TRM9	tRNA (carboxymethyluridine(34)-5-O)-methyltransferase	-0.167615	0.709244	TRUE
P29547	CAM1	Elongation factor 1-gamma 1	-0.172616	0.550132	TRUE
P32770	NRP1	Asparagine-rich protein	-0.175866	0.476706	TRUE
P10664	RPL4A	60S ribosomal protein L4-A	-0.18084	0.350089	TRUE
P21965	MCK1	Protein kinase MCK1	-0.182762	0.450986	TRUE
P53952		Uncharacterized protein YNL050C	-0.187592	0.479485	TRUE
P12688	YPK1	Serine/threonine-protein kinase YPK1	-0.188301	0.454973	TRUE
P04807	HXK2	Hexokinase-2	-0.189302	0.589176	TRUE	TRUE
Q08601	MCA1	Metacaspase-1	-0.203654	0.4015	TRUE
P38333	ENP1	Essential nuclear protein 1	-0.212835	0.317533	TRUE
P39958	GDI1	Rab GDP-dissociation inhibitor	-0.214841	0.486845	TRUE
P22936	APN1	DNA-(apurinic or apyrimidinic site) lyase 1	-0.220549	0.32344	TRUE
Q07655	WHI4	Protein WHI4	-0.221416	0.409925	TRUE
P38712	RRP3	ATP-dependent rRNA helicase RRP3	-0.223603	0.303274	TRUE
Q12094	TSR3	Ribosome biogenesis protein TSR3	-0.227055	0.261531	TRUE
Q07623	NOP6	Nucleolar protein 6	-0.231165	0.260153	TRUE
Q86ZR7	YKL033W-A	Putative uncharacterized hydrolase YKL033W-A	-0.23397	0.350089	TRUE
P42945	UTP10	U3 small nucleolar RNA-associated protein 10	-0.234545	0.307336	TRUE
Q08831	VTS1	Protein VTS1	-0.236188	0.442703	TRUE
P47108	URB2	Nucleolar pre-ribosomal-associated protein 2	-0.245749	0.418007	TRUE
P40160	RIO2	Serine/threonine-protein kinase RIO2	-0.247879	0.211978	TRUE
P53316	YGR250C	Uncharacterized RNA-binding protein YGR250C	-0.25068	0.335578	TRUE
Q92317	NCB2	Negative cofactor 2 complex subunit beta	-0.252779	0.55263	TRUE
Q12754	RRP12	Ribosomal RNA-processing protein 12	-0.255215	0.252535	TRUE
P25294	SIS1	Protein SIS1	-0.25585	0.304285	TRUE
P0CX38;P0CX37	RPS6B;RPS6A	40S ribosomal protein S6-B;40S ribosomal protein S6-A	-0.257104	0.19014	TRUE
P40470	RRT14	Regulator of rDNA transcription protein 14	-0.258679	0.197891	TRUE
P54000	SUB1	RNA polymerase II transcriptional coactivator SUB1	-0.258847	0.21964	TRUE
P12962	CAF20	Cap-associated protein CAF20	-0.262093	0.190968	TRUE
P25343	RVS161	Reduced viability upon starvation protein 161	-0.265132	0.237859	TRUE
P53254	UTP22	U3 small nucleolar RNA-associated protein 22	-0.265865	0.295218	TRUE
P38903	RTS1	Serine/threonine-protein phosphatase 2A 56 kDa regulatory subunit delta isoform	-0.266814	0.210773	TRUE
P46959	GCD14	tRNA (adenine(58)-N(1))-methyltransferase catalytic subunit TRM61	-0.275881	0.275025	TRUE
P0C2J1	TY1B-PR3	Transposon Ty1-PR3 Gag-Pol polyprotein;Capsid protein;Ty1 protease;Integrase;Reverse transcriptase/ribonuclease H	-0.278817	0.50822	TRUE
P15700	URA6	Uridylate kinase	-0.279519	0.352233	TRUE	TRUE
P25582	SPB1	27S pre-rRNA (guanosine(2922)-2-O)-methyltransferase	-0.282262	0.196794	TRUE
Q07478	SUB2	ATP-dependent RNA helicase SUB2	-0.284787	0.232058	TRUE
Q04500	UTP14	U3 small nucleolar RNA-associated protein 14	-0.285928	0.315389	TRUE
P48589	RPS12	40S ribosomal protein S12	-0.286511	0.203203	TRUE
P53927	NOP15	Ribosome biogenesis protein 15	-0.287718	0.268948	TRUE
P38431	TIF5	Eukaryotic translation initiation factor 5	-0.289602	0.166039	TRUE
P0CX40;P0CX39	RPS8B;RPS8A	40S ribosomal protein S8-B;40S ribosomal protein S8-A	-0.289757	0.148255	TRUE
Q08979	KEL3	Kelch repeat-containing protein 3	-0.29135	0.159035	TRUE
P53184	PNC1	Nicotinamidase	-0.296529	0.139722	TRUE	TRUE
Q08287	NOP8	60S ribosome subunit biogenesis protein NOP8	-0.298033	0.196603	TRUE
P05749	RPL22A	60S ribosomal protein L22-A	-0.299171	0.141738	TRUE
P29295	HRR25	Casein kinase I homolog HRR25	-0.29942	0.280209	TRUE
Q12522	TIF6	Eukaryotic translation initiation factor 6	-0.29961	0.225205	TRUE
P22803	TRX2	Thioredoxin-2	-0.299764	0.304285	TRUE	TRUE
P39744	NOC2	Nucleolar complex protein 2	-0.301882	0.186558	TRUE
Q04311	VMS1	Protein VMS1	-0.304957	0.129799	TRUE
P0CX26;P0CX25	RPL43B;RPL43A	60S ribosomal protein L43-B;60S ribosomal protein L43-A	-0.307029	0.131619	TRUE
P07284	SES1	Serine--tRNA ligase, cytoplasmic	-0.307447	0.354783	TRUE
P0CX32;P0CX31	RPS24B;RPS24A	40S ribosomal protein S24-B;40S ribosomal protein S24-A	-0.30794	0.126923	TRUE
P14832	CPR1	Peptidyl-prolyl cis-trans isomerase	-0.308309	0.223613	TRUE
P32324	EFT1	Elongation factor 2	-0.308668	0.143782	TRUE
P53172	SDS23	Protein SDS23	-0.3092	0.238028	TRUE
P36008	TEF4	Elongation factor 1-gamma 2	-0.310641	0.329043	TRUE
P53863	JJJ1	J protein JJJ1	-0.311439	0.231976	TRUE
P39990	SNU13	13 kDa ribonucleoprotein-associated protein	-0.317042	0.120661	TRUE
P29453	RPL8B	60S ribosomal protein L8-B	-0.321578	0.115526	TRUE
P38219	OLA1	Obg-like ATPase 1	-0.32398	0.162129	TRUE
P38626	CBR1	NADH-cytochrome b5 reductase 1	-0.324303	0.279519	TRUE	TRUE
Q04867		Putative methyltransferase YMR310C	-0.331306	0.216641	TRUE
Q12389	DBP10	ATP-dependent RNA helicase DBP10	-0.336489	0.138942	TRUE
P41812	POP1	Ribonucleases P/MRP protein subunit POP1	-0.337285	0.0998557	TRUE
Q02931	NAN1	NET1-associated nuclear protein 1	-0.340579	0.192096	TRUE
P15565	TRM1	tRNA (guanine(26)-N(2))-dimethyltransferase, mitochondrial	-0.341274	0.105276	TRUE
P15180	KRS1	Lysine--tRNA ligase, cytoplasmic	-0.341363	0.270045	TRUE
Q12285	MDY2	Ubiquitin-like protein MDY2	-0.342112	0.200005	TRUE
P30619	SEC1	Protein transport protein SEC1	-0.342448	0.222355	TRUE
P26637	CDC60	Leucine--tRNA ligase, cytoplasmic	-0.351839	0.201119	TRUE
P36084	MUD2	Splicing factor MUD2	-0.354915	0.200734	TRUE
Q03782	SNU56	56 kDa U1 small nuclear ribonucleoprotein component	-0.355649	0.52362	TRUE
P40055	UTP7	U3 small nucleolar RNA-associated protein 7	-0.357968	0.0990878	TRUE
P39929	SNF7	Vacuolar-sorting protein SNF7	-0.359634	0.384519	TRUE
P30771	NAM7	ATP-dependent helicase NAM7	-0.364788	0.135436	TRUE
P40159		Uncharacterized protein YNL208W	-0.367708	0.134055	TRUE
Q08208	NOP12	Nucleolar protein 12	-0.372345	0.0923057	TRUE
P38934	BFR1	Nuclear segregation protein BFR1	-0.373062	0.0866459	TRUE
P24783	DBP2	ATP-dependent RNA helicase DBP2	-0.380599	0.0890097	TRUE
P40010	NUG1	Nuclear GTP-binding protein NUG1	-0.387557	0.0982517	TRUE
Q12159	YRA1	RNA annealing protein YRA1	-0.389654	0.078666	TRUE
P41807	VMA13	V-type proton ATPase subunit H	-0.39035	0.206694	TRUE
Q06053	DUS3	tRNA-dihydrouridine(47) synthase [NAD(P)(+)]	-0.392242	0.0723347	TRUE
P32495	NHP2	H/ACA ribonucleoprotein complex subunit 2	-0.392921	0.144754	TRUE
Q12090	REX3	RNA exonuclease 3	-0.398679	0.336684	TRUE
P15625	FRS2	Phenylalanine--tRNA ligase alpha subunit	-0.400434	0.224244	TRUE
P10080	SBP1	Single-stranded nucleic acid-binding protein	-0.40278	0.0665816	TRUE
P40523	YIL055C	Uncharacterized protein YIL055C	-0.403189	0.139722	TRUE
Q12400	TRM10	tRNA (guanine(9)-N1)-methyltransferase	-0.403514	0.138927	TRUE
P28007	GAR1	H/ACA ribonucleoprotein complex subunit 1	-0.404691	0.0659734	TRUE
P50896	PSP1	Protein PSP1	-0.406101	0.328354	TRUE
Q02554	CUS1	Cold sensitive U2 snRNA suppressor 1	-0.409089	0.133574	TRUE
P56628	RPL22B	60S ribosomal protein L22-B	-0.411038	0.0701463	TRUE
P39517	DHH1	ATP-dependent RNA helicase DHH1	-0.414154	0.114988	TRUE
Q03862	ARX1	Probable metalloprotease ARX1	-0.417185	0.0765989	TRUE
P35178	RRP1	Ribosomal RNA-processing protein 1	-0.420123	0.170023	TRUE
P53251	SLX9	Ribosome biogenesis protein SLX9	-0.420597	0.176987	TRUE
P06101	CDC37	Hsp90 co-chaperone Cdc37	-0.421726	0.219535	TRUE
P47100	TY1B-JR2	Transposon Ty1-JR2 Gag-Pol polyprotein;Capsid protein;Ty1 protease;Integrase;Reverse transcriptase/ribonuclease H	-0.423445	0.134055	TRUE
Q12387	MDM20	N-terminal acetyltransferase B complex subunit MDM20	-0.426745	0.159035	TRUE
Q99181	HSH49	Protein HSH49	-0.428725	0.120661	TRUE
P17076	RPL8A	60S ribosomal protein L8-A	-0.431205	0.0568016	TRUE
P06174	HEM4	Uroporphyrinogen-III synthase	-0.433734	0.125871	TRUE	TRUE
Q08444	NOB1	20S-pre-rRNA D-site endonuclease NOB1	-0.435154	0.057268	TRUE
Q08647	PUS7	Multisubstrate pseudouridine synthase 7	-0.435608	0.0568016	TRUE
P46672	ARC1	tRNA-aminoacylation cofactor ARC1	-0.4359	0.0765989	TRUE
Q3E705	EFG1	rRNA-processing protein EFG1	-0.440872	0.0801645	TRUE
Q00916	SNP1	U1 small nuclear ribonucleoprotein 70 kDa homolog	-0.446015	0.132231	TRUE
P26321	RPL5	60S ribosomal protein L5	-0.454814	0.0609002	TRUE
Q03220	CTL1	Polynucleotide 5-triphosphatase	-0.455866	0.128927	TRUE
P05738	RPL9A	60S ribosomal protein L9-A	-0.474341	0.0921798	TRUE
P38883	RIX1	Pre-rRNA-processing protein RIX1	-0.475983	0.0667757	TRUE
Q3E754	RPS21B	40S ribosomal protein S21-B	-0.481087	0.118892	TRUE
P32769	HBS1	Elongation factor 1 alpha-like protein	-0.48111	0.107325	TRUE
P19736	PRP9	Pre-mRNA-splicing factor PRP9	-0.488012	0.0884732	TRUE
P35194	UTP20	U3 small nucleolar RNA-associated protein 20	-0.489949	0.0608123	TRUE
Q12149	RRP6	Exosome complex exonuclease RRP6	-0.494769	0.111498	TRUE
P50109	PSP2	Protein PSP2	-0.528054	0.0541579	TRUE
P32836	GSP2	GTP-binding nuclear protein GSP2/CNR2	-0.528371	0.212086	TRUE
P20447	DBP3	ATP-dependent RNA helicase DBP3	-0.534105	0.0977716	TRUE
P0CX44;P0CX43	RPL1B;RPL1A	60S ribosomal protein L1-B;60S ribosomal protein L1-A	-0.542498	0.0646997	TRUE
P53297	PBP1	PAB1-binding protein 1	-0.549547	0.0714717	TRUE
Q02648	TRM44	tRNA (uracil-O(2)-)-methyltransferase	-0.550678	0.0615844	TRUE
P53962		Uncharacterized WD repeat-containing protein YNL035C	-0.552574	0.196794	TRUE
P53218	POP6	Ribonucleases P/MRP protein subunit POP6	-0.55523	0.0713234	TRUE
P38798	NMD2	Nonsense-mediated mRNA decay protein 2	-0.559959	0.0701463	TRUE
P38803	IPI1	Pre-rRNA-processing protein IPI1	-0.566981	0.0599036	TRUE
Q12211;P53167	PUS1	tRNA pseudouridine synthase 1	-0.567315	0.112018	TRUE
P38291	POP7	Ribonucleases P/MRP protein subunit POP7	-0.590168	0.057268	TRUE
P08679	CIT2	Citrate synthase, peroxisomal	-0.603426	0.219443	TRUE	TRUE
P34078	LTV1	Protein LTV1	-0.60684	0.108883	TRUE
P32909	SMY2	Protein SMY2	-0.61438	0.158554	TRUE
P05453	SUP35	Eukaryotic peptide chain release factor GTP-binding subunit	-0.63712	0.057268	TRUE
P47017	LSM1	Sm-like protein LSm1	-0.656491	0.126466	TRUE
Q07897	CMS1	Protein CMS1	-0.662479	0.135194	TRUE
Q07508	LUC7	Protein LUC7	-0.671112	0.132556	TRUE
P38353	SSH1	Sec sixty-one protein homolog	-0.673901	0.0513721	TRUE
Q07807	PUF3	mRNA-binding protein PUF3	-0.676808	0.0599036	TRUE
P25626	IMG1	54S ribosomal protein IMG1, mitochondrial	-0.683389	0.0541893	TRUE
P36534	MRPL40	54S ribosomal protein L40, mitochondrial	-0.697685	0.122498	TRUE
Q02792	RAT1	5-3 exoribonuclease 2	-0.707713	0.0510003	TRUE
P53550	DCP2	mRNA-decapping enzyme subunit 2	-0.708009	0.1846	TRUE
P53140	RMD9	Protein RMD9, mitochondrial	-0.751292	0.104287	TRUE
Q06217	SMD2	Small nuclear ribonucleoprotein Sm D2	-0.846473	0.0784634	TRUE
P40093	YER156C	UPF0160 protein YER156C	-0.879	0.0718955	TRUE
P38278	BMT2	25S rRNA (adenine(2142)-N(1))-methyltransferase	-0.886589	0.0701463	TRUE
Q99369	FSH3	Family of serine hydrolases 3	-0.925392	0.0641815	TRUE
P53860	PDR16	Phosphatidylinositol transfer protein PDR16	-0.939603	0.061472	TRUE
Q06063	DUS4	tRNA-dihydrouridine(20a/20b) synthase [NAD(P)+]	-0.992986	0.0539962	TRUE
P33759	MRPS5	37S ribosomal protein S5, mitochondrial	-0.996967	0.0537257	TRUE

## Sheet: List extended
Protein IDs	Protein names	Gene names	log2 FC +Sorbic/-Sorbic	p Value adjusted	RNA interactor	protein of intermediary metabolism
P61830	Histone H3	HHT1	3.47097	0.00293915	FALSE
Q06178;P53204	Nicotinamide/nicotinic acid mononucleotide adenylyltransferase 1	NMA1	2.80812	0.00137322	TRUE	TRUE
P38804	Restriction of telomere capping protein 3	RTC3	2.36724	0.0140525	TRUE
P34087	DNA-directed RNA polymerase II subunit RPB7	RPB7	2.23409	0.0019617	FALSE
P07991	Ornithine aminotransferase	CAR2	2.10168	0.0034707	TRUE	TRUE
P37291	Serine hydroxymethyltransferase, cytosolic	SHM2	2.09997	0.00949625	TRUE	TRUE
P10659	S-adenosylmethionine synthase 1	SAM1	1.76031	0.00529865	FALSE	TRUE
P02309	Histone H4	HHF1	1.69592	0.00355976	TRUE
P05373	Delta-aminolevulinic acid dehydratase	HEM2	1.64075	0.00795328	FALSE	TRUE
P11154	Pyruvate carboxylase 1	PYC1	1.63451	0.0149596	FALSE	TRUE
P28272	Dihydroorotate dehydrogenase (fumarate)	URA1	1.61099	0.00497706	FALSE	TRUE
Q03558;P41816	NADPH dehydrogenase 2	OYE2	1.59446	0.0120729	TRUE	TRUE
P47096	3-hydroxyanthranilate 3,4-dioxygenase	BNA1	1.55652	0.0168443	FALSE	TRUE
Q12476	Protein AIR2	AIR2	1.54015	0.00296945	TRUE
P23254	Transketolase 1	TKL1	1.53185	0.00629761	FALSE	TRUE
Q12329	Heat shock protein 42	HSP42	1.51972	0.0156629	FALSE
P31373	Cystathionine gamma-lyase	CYS3	1.50644	0.00481038	FALSE	TRUE
P32499	Nucleoporin NUP2	NUP2	1.4757	0.0191262	FALSE
P38810	SED5-binding protein 3	SFB3	1.43764	0.0203539	FALSE
P03872	Partitioning protein REP2	REP2	1.43666	0.00442288	FALSE
P19358	S-adenosylmethionine synthase 2	SAM2	1.41734	0.00496869	FALSE	TRUE
P32334	Signaling mucin MSB2	MSB2	1.41234	0.0175378	FALSE
P25618	Protein CWH43	CWH43	1.39333	0.0163913	FALSE
Q08421	Enhancer of translation termination 1	ETT1	1.38888	0.00191832	TRUE
P00950	Phosphoglycerate mutase 1	GPM1	1.36632	0.0151744	TRUE	TRUE
Q05016	Uncharacterized oxidoreductase YMR226C		1.3297	0.00496869	FALSE	TRUE
P17255	V-type proton ATPase catalytic subunit A;Endonuclease PI-SceI	VMA1	1.31084	0.0031484	TRUE	TRUE
P13259	Choline-phosphate cytidylyltransferase	PCT1	1.30226	0.027013	FALSE	TRUE
P02994	Elongation factor 1-alpha	TEF1	1.29256	0.0031484	TRUE
P22276	DNA-directed RNA polymerase III subunit RPC2	RET1	1.28972	0.0140525	FALSE
P23638	Proteasome subunit alpha type-3	PRE9	1.281	0.0284141	FALSE
P54839	Hydroxymethylglutaryl-CoA synthase	ERG13	1.26227	0.00653037	FALSE	TRUE
P38891	Branched-chain-amino-acid aminotransferase, mitochondrial	BAT1	1.25496	0.0188473	FALSE	TRUE
P20051	Dihydroorotase	URA4	1.24217	0.0127973	FALSE	TRUE
P80210	Adenylosuccinate synthetase	ADE12	1.23366	0.00442288	FALSE	TRUE
P38713	Oxysterol-binding protein homolog 3	OSH3	1.22862	0.010796	TRUE
P05694	5-methyltetrahydropteroyltriglutamate--homocysteine methyltransferase	MET6	1.1964	0.0107054	TRUE	TRUE
P51862	RHO1 GDP-GTP exchange protein 2	ROM2	1.188	0.0341854	FALSE
P52910	Acetyl-coenzyme A synthetase 2	ACS2	1.16803	0.00528648	FALSE	TRUE
P40327	26S protease regulatory subunit 4 homolog	RPT2	1.16643	0.0140948	FALSE
P15873	Proliferating cell nuclear antigen	POL30	1.16515	0.0356449	TRUE
P06169;P16467;Q07471	Pyruvate decarboxylase isozyme 1	PDC1	1.14925	0.0137649	FALSE	TRUE
P32582	Cystathionine beta-synthase	CYS4	1.14672	0.0138491	TRUE	TRUE
P32445	Single-stranded DNA-binding protein RIM1, mitochondrial	RIM1	1.13525	0.0102374	FALSE
P03871	Partitioning protein REP1	REP1	1.13148	0.0203539	FALSE
P24276	Protein SSD1	SSD1	1.12874	0.00595473	TRUE
P21524	Ribonucleoside-diphosphate reductase large chain 1	RNR1	1.11204	0.0328821	FALSE	TRUE
P32481	Eukaryotic translation initiation factor 2 subunit gamma	GCD11	1.10916	0.0140248	TRUE
P32368	Phosphoinositide phosphatase SAC1	SAC1	1.10323	0.00629761	TRUE	TRUE
P00549	Pyruvate kinase 1	CDC19	1.09933	0.0110011	FALSE	TRUE
P33331	Nuclear transport factor 2	NTF2	1.09209	0.0419118	FALSE
P00817	Inorganic pyrophosphatase	IPP1	1.08709	0.0171651	FALSE	TRUE
Q12009	tRNA (guanine-N(7)-)-methyltransferase	TRM8	1.08597	0.00314815	TRUE
P38882	U3 small nucleolar RNA-associated protein 9	UTP9	1.08482	0.00537013	TRUE
P54885	Gamma-glutamyl phosphate reductase	PRO2	1.07841	0.00436949	FALSE	TRUE
P54115	Magnesium-activated aldehyde dehydrogenase, cytosolic	ALD6	1.07109	0.0110011	FALSE	TRUE
P39676	Flavohemoprotein	YHB1	1.04235	0.0237724	TRUE	TRUE
P15303	Protein transport protein SEC23	SEC23	1.04037	0.0207414	FALSE
P38720;P53319	6-phosphogluconate dehydrogenase, decarboxylating 1	GND1	1.03337	0.0163913	TRUE	TRUE
P36135	Probable secreted beta-glucosidase UTH1	UTH1	1.01656	0.00949625	FALSE
P10592	Heat shock protein SSA2	SSA2	1.01575	0.0151264	FALSE
P05748	60S ribosomal protein L15-A	RPL15A	1.01571	0.0133259	TRUE
P15274	AMP deaminase	AMD1	1.01542	0.0203539	FALSE	TRUE
Q04894	NADP-dependent alcohol dehydrogenase 6	ADH6	1.00996	0.0175378	FALSE	TRUE
P50094	Inosine-5-monophosphate dehydrogenase 4	IMD4	1.00885	0.00653037	FALSE	TRUE
P16603	NADPH--cytochrome P450 reductase	NCP1	1.00656	0.0301634	FALSE	TRUE
P40482	Protein transport protein SEC24	SEC24	0.995554	0.0203539	TRUE
P53043	Serine/threonine-protein phosphatase T	PPT1	0.986756	0.00810361	FALSE
P60010	Actin	ACT1	0.984085	0.0193885	FALSE
P38972	Phosphoribosylformylglycinamidine synthase	ADE6	0.978366	0.0345152	FALSE	TRUE
P41911	Glycerol-3-phosphate dehydrogenase [NAD(+)] 2, mitochondrial	GPD2	0.970714	0.00470985	TRUE	TRUE
P28777	Chorismate synthase	ARO2	0.967406	0.011703	TRUE	TRUE
P16140	V-type proton ATPase subunit B	VMA2	0.963584	0.0260395	FALSE
Q07915	Ribosome biogenesis protein RLP24	RLP24	0.963289	0.00577576	TRUE
P36105	60S ribosomal protein L14-A	RPL14A	0.946921	0.00653037	TRUE
P40495	Homoisocitrate dehydrogenase, mitochondrial	LYS12	0.946486	0.0135499	FALSE	TRUE
P47079	T-complex protein 1 subunit theta	CCT8	0.945952	0.0142745	FALSE
P42943	T-complex protein 1 subunit eta	CCT7	0.944208	0.0127816	FALSE
P25087	Sterol 24-C-methyltransferase	ERG6	0.937998	0.0125416	TRUE	TRUE
P07283	Phosphomannomutase	SEC53	0.934778	0.00544107	FALSE	TRUE
P07264	3-isopropylmalate dehydratase	LEU1	0.934052	0.0168502	TRUE	TRUE
P00925	Enolase 2	ENO2	0.92917	0.0190399	TRUE	TRUE
P19097	Fatty acid synthase subunit alpha;Acyl carrier;3-oxoacyl-[acyl-carrier-protein] reductase;3-oxoacyl-[acyl-carrier-protein] synthase	FAS2	0.927954	0.0188473	FALSE	TRUE
P37263	UPF0743 protein YCR087C-A		0.926292	0.0151744	TRUE
P32288	Glutamine synthetase	GLN1	0.924209	0.0055026	TRUE	TRUE
P07149	Fatty acid synthase subunit beta;3-hydroxyacyl-[acyl-carrier-protein] dehydratase;Enoyl-[acyl-carrier-protein] reductase [NADH];[Acyl-carrier-protein] acetyltransferase;[Acyl-carrier-protein] malonyltransferase;S-acyl fatty acid synthase thioesterase	FAS1	0.91408	0.0260395	FALSE	TRUE
P32905	40S ribosomal protein S0-A	RPS0A	0.907128	0.0289999	TRUE
P40302	Proteasome subunit alpha type-6	PRE5	0.905569	0.0356151	TRUE
Q02805	Protein ROD1	ROD1	0.901648	0.0171651	FALSE
P28274	CTP synthase 1	URA7	0.89796	0.0205453	FALSE	TRUE
P15705	Heat shock protein STI1	STI1	0.897614	0.0221006	FALSE
P07248	Regulatory protein ADR1	ADR1	0.894248	0.00602301	FALSE
P46654	40S ribosomal protein S0-B	RPS0B	0.892858	0.0229925	TRUE
P40468	Cell morphogenesis protein PAG1	TAO3	0.89247	0.01711	FALSE
P07259	Protein URA2;Glutamine-dependent carbamoyl-phosphate synthase;Aspartate carbamoyltransferase	URA2	0.889944	0.0331989	FALSE	TRUE
P41940	Mannose-1-phosphate guanyltransferase	PSA1	0.877459	0.0126674	FALSE	TRUE
P15624	Phenylalanine--tRNA ligase beta subunit	FRS1	0.872156	0.0269088	FALSE
P40047	Aldehyde dehydrogenase 5, mitochondrial	ALD5	0.871489	0.0194035	FALSE	TRUE
P02992	Elongation factor Tu, mitochondrial	TUF1	0.868382	0.0221272	FALSE
P29029	Endochitinase	CTS1	0.868173	0.0203539	FALSE
Q03835	Monothiol glutaredoxin-3	GRX3	0.862059	0.0138764	FALSE
P53691	Peptidyl-prolyl cis-trans isomerase CPR6	CPR6	0.860193	0.0101362	FALSE
P08518	DNA-directed RNA polymerase II subunit RPB2	RPB2	0.856033	0.0114626	TRUE
P26570	Serine/threonine-protein phosphatase PP-Z1	PPZ1	0.852763	0.0263819	TRUE
P23724	Proteasome subunit beta type-6	PRE7	0.846657	0.00958801	FALSE
P47120	Deoxyhypusine hydroxylase	LIA1	0.841524	0.0300193	FALSE
P38115	D-arabinose dehydrogenase [NAD(P)+] heavy chain	ARA1	0.8401	0.0150025	TRUE	TRUE
Q12122	Homocitrate synthase, mitochondrial	LYS21	0.83763	0.0101899	TRUE	TRUE
P00330;P00331	Alcohol dehydrogenase 1	ADH1	0.835812	0.0127973	FALSE	TRUE
P32657	Chromo domain-containing protein 1	CHD1	0.828393	0.0192626	FALSE
P10591	Heat shock protein SSA1	SSA1	0.827378	0.0187902	FALSE
Q00955	Acetyl-CoA carboxylase;Biotin carboxylase	ACC1	0.817809	0.0300193	FALSE	TRUE
P25491	Mitochondrial protein import protein MAS5	YDJ1	0.813132	0.0219958	TRUE
Q12024	Ribosome biogenesis protein YTM1	YTM1	0.811229	0.0316005	FALSE
P16550	Protein APA1;5,5-P-1,P-4-tetraphosphate phosphorylase;ADP-sulfurylase	APA1	0.811223	0.0110011	TRUE	TRUE
P53090	Aromatic/aminoadipate aminotransferase 1	ARO8	0.809103	0.0356151	FALSE	TRUE
P39522	Dihydroxy-acid dehydratase, mitochondrial	ILV3	0.809083	0.0127394	FALSE	TRUE
P32327	Pyruvate carboxylase 2	PYC2	0.801803	0.0408665	FALSE	TRUE
P00942	Triosephosphate isomerase	TPI1	0.797678	0.0171651	FALSE	TRUE
P40054	D-3-phosphoglycerate dehydrogenase 1	SER3	0.796675	0.0289999	FALSE	TRUE
P53252	Sphingolipid long chain base-responsive protein PIL1	PIL1	0.788568	0.011908	TRUE
P17649	4-aminobutyrate aminotransferase	UGA1	0.774723	0.0373719	FALSE	TRUE
P07244	Bifunctional purine biosynthetic protein ADE5,7;Phosphoribosylamine--glycine ligase;Phosphoribosylformylglycinamidine cyclo-ligase	ADE5,7	0.774461	0.0404242	FALSE	TRUE
P18562	Uracil phosphoribosyltransferase	FUR1	0.771596	0.0240609	TRUE	TRUE
P53091	DNA replication licensing factor MCM6	MCM6	0.769699	0.0357542	FALSE
P20448	ATP-dependent RNA helicase HCA4	HCA4	0.768208	0.0127394	TRUE
P43593	Ubiquitin carboxyl-terminal hydrolase 6	UBP6	0.764734	0.0100619	TRUE
Q12074	Spermidine synthase	SPE3	0.763971	0.0307304	FALSE	TRUE
P41338	Acetyl-CoA acetyltransferase	ERG10	0.760836	0.0307586	FALSE	TRUE
P04912;P04911	Histone H2A.2;Histone H2A.1	HTA2;HTA1	0.760561	0.0109724	TRUE
P25369	LAS seventeen-binding protein 5	LSB5	0.749773	0.0133259	FALSE
P50095;O42831	Inosine-5-monophosphate dehydrogenase 3	IMD3	0.745786	0.0307304	FALSE	TRUE
P25694	Cell division control protein 48	CDC48	0.745249	0.0390077	FALSE
P38788	Ribosome-associated complex subunit SSZ1	SSZ1	0.744272	0.0146208	FALSE
P12709	Glucose-6-phosphate isomerase	PGI1	0.743222	0.0372941	FALSE	TRUE
P02294;P02293	Histone H2B.2;Histone H2B.1	HTB2;HTB1	0.741869	0.0162767	TRUE
Q12154	ATPase GET3	GET3	0.736056	0.0379751	FALSE	TRUE
P07262	NADP-specific glutamate dehydrogenase 1	GDH1	0.734459	0.0207776	FALSE	TRUE
P34760	Peroxiredoxin TSA1	TSA1	0.732022	0.0165983	FALSE
P32381	Actin-related protein 2	ARP2	0.730791	0.0124888	FALSE
P30665	DNA replication licensing factor MCM4	MCM4	0.726658	0.019633	FALSE
P17695	Glutaredoxin-2, mitochondrial	GRX2	0.725726	0.0328821	TRUE	TRUE
Q01855	40S ribosomal protein S15	RPS15	0.725368	0.0161808	TRUE
P40472	Probable secreted beta-glucosidase SIM1	SIM1	0.721404	0.0221006	FALSE
P49090	Asparagine synthetase [glutamine-hydrolyzing] 2	ASN2	0.720237	0.0433972	FALSE	TRUE
P38698	Exopolyphosphatase	PPX1	0.718424	0.0112985	TRUE	TRUE
Q04951	Probable family 17 glucosidase SCW10	SCW10	0.717872	0.015444	FALSE
P11412	Glucose-6-phosphate 1-dehydrogenase	ZWF1	0.716969	0.0149596	TRUE	TRUE
P32379	Proteasome subunit alpha type-5	PUP2	0.706853	0.0409406	FALSE
P33330	Phosphoserine aminotransferase	SER1	0.704707	0.0140406	TRUE	TRUE
P25586	KRR1 small subunit processome component	KRR1	0.704321	0.0171651	TRUE
P38779	Proteasome-interacting protein CIC1	CIC1	0.702348	0.0138764	TRUE
Q01080	DNA-directed RNA polymerase I subunit RPA49	RPA49	0.696076	0.0378339	TRUE
P06782	Carbon catabolite-derepressing protein kinase	SNF1	0.690778	0.0168443	FALSE
P20081	FK506-binding protein 1	FPR1	0.689542	0.0254305	TRUE
P54783	D-arabinono-1,4-lactone oxidase	ALO1	0.680584	0.0455122	FALSE	TRUE
P48570	Homocitrate synthase, cytosolic isozyme	LYS20	0.680498	0.0144654	TRUE	TRUE
P00359	Glyceraldehyde-3-phosphate dehydrogenase 3	TDH3	0.680254	0.0203539	FALSE	TRUE
P07246	Alcohol dehydrogenase 3, mitochondrial	ADH3	0.675315	0.024522	FALSE	TRUE
P39683	Nicotinate phosphoribosyltransferase	NPT1	0.660198	0.0323775	TRUE	TRUE
P25635	Periodic tryptophan protein 2	PWP2	0.659552	0.0463646	FALSE
Q12363	Transcriptional modulator WTM1	WTM1	0.658273	0.0378339	FALSE
P00931	Tryptophan synthase	TRP5	0.651069	0.0197872	FALSE	TRUE
P15108	ATP-dependent molecular chaperone HSC82	HSC82	0.649787	0.0440976	FALSE
P14540	Fructose-bisphosphate aldolase	FBA1	0.647231	0.037975	TRUE	TRUE
P38809	Uncharacterized protein YHR097C	YHR097C	0.646749	0.0418967	TRUE
P39940	E3 ubiquitin-protein ligase RSP5	RSP5	0.631901	0.0331989	TRUE
P49955	U2 snRNP component HSH155	HSH155	0.630052	0.0479692	TRUE
P33734	Imidazole glycerol phosphate synthase hisHF;Glutamine amidotransferase;Cyclase	HIS7	0.621541	0.0218655	FALSE	TRUE
Q07381	Ribosome biogenesis protein TSR1	TSR1	0.618505	0.0391776	TRUE
P21954;P53982;P41939	Isocitrate dehydrogenase [NADP], mitochondrial	IDP1	0.618261	0.0347706	FALSE	TRUE
P40007	Nucleolar protein 16	NOP16	0.600735	0.0183868	TRUE
P13188	Glutamine--tRNA ligase	GLN4	0.597986	0.0391776	TRUE
P39954	Adenosylhomocysteinase	SAH1	0.595218	0.0356449	FALSE	TRUE
P39076	T-complex protein 1 subunit beta	CCT2	0.588386	0.0463646	TRUE
P51402	60S ribosomal protein L37-B	RPL37B	0.585541	0.0418967	TRUE
P40032	Prolyl 3,4-dihydroxylase TPA1	TPA1	0.579503	0.0473402	TRUE
P00445	Superoxide dismutase [Cu-Zn]	SOD1	0.568254	0.0255297	FALSE	TRUE
P00899	Anthranilate synthase component 1	TRP2	0.563461	0.0468097	FALSE	TRUE
P31539	Heat shock protein 104	HSP104	0.555795	0.044386	FALSE
P19414	Aconitate hydratase, mitochondrial	ACO1	0.549243	0.0367042	FALSE	TRUE
P36169	Suppressor of lethality of KEX2 GAS1 double null mutant protein 1	SKG1	0.547759	0.0292722	FALSE
P39714	(R,R)-butanediol dehydrogenase	BDH1	0.53899	0.0367832	TRUE	TRUE
P40507	Protein AIR1	AIR1	0.535515	0.027766	TRUE
P57743	U6 snRNA-associated Sm-like protein LSm3	LSM3	0.532017	0.0413498	TRUE
P35691	Translationally-controlled tumor protein homolog	TMA19	0.521676	0.0473006	FALSE
P09733	Tubulin alpha-1 chain	TUB1	0.50184	0.0461187	FALSE
P25627	18S rRNA (guanine(1575)-N(7))-methyltransferase	BUD23	0.494259	0.0379057	TRUE
P30656	Proteasome subunit beta type-5	PRE2	0.468991	0.0430371	FALSE
P49626	60S ribosomal protein L4-B	RPL4B	-0.467527	0.0449428	TRUE
Q03532	ATP-dependent RNA helicase HAS1	HAS1	-0.470211	0.0440976	TRUE
P07260	Eukaryotic translation initiation factor 4E	CDC33	-0.482799	0.0440976	TRUE
P04802	Aspartate--tRNA ligase, cytoplasmic	DPS1	-0.483987	0.037265	TRUE
P53743	Pre-rRNA-processing protein ESF2	ESF2	-0.494648	0.0345326	TRUE
Q02326	60S ribosomal protein L6-A	RPL6A	-0.495672	0.0345152	TRUE
P09880	tRNA ligase	TRL1	-0.495725	0.0378339	TRUE
P36160	Ribosome biogenesis protein RPF2	RPF2	-0.496474	0.0388809	TRUE
P38861	60S ribosomal export protein NMD3	NMD3	-0.500062	0.0343934	TRUE
P0CX85;P0CX84	60S ribosomal protein L35-B;60S ribosomal protein L35-A	RPL35B;RPL35A	-0.51761	0.0307304	TRUE
P05739	60S ribosomal protein L6-B	RPL6B	-0.518375	0.0300193	TRUE
P53905	U6 snRNA-associated Sm-like protein LSm7	LSM7	-0.520453	0.0452922	TRUE
P38833	Uncharacterized protein YHR127W	YHR127W	-0.528724	0.032221	TRUE
P0CX50;P0CX49	60S ribosomal protein L18-B;60S ribosomal protein L18-A	RPL18B;RPL18A	-0.545148	0.030682	TRUE
P37838	Nucleolar protein 4	NOP4	-0.545216	0.0300193	TRUE
P40493	25S rRNA (uridine(2634)-N(3))-methyltransferase	BMT5	-0.55215	0.0390077	TRUE
Q12532	Ribosome quality control complex subunit 2	RQC2	-0.554737	0.0307586	TRUE
P33201	Ribosome assembly factor MRT4	MRT4	-0.55485	0.0300193	TRUE
Q06709	Cytoplasmic 60S subunit biogenesis factor REH1	REH1	-0.559695	0.027766	TRUE
P40561	RNA-binding protein SGN1	SGN1	-0.56271	0.0292722	TRUE
Q04600	Translation machinery-associated protein 64	TMA64	-0.563436	0.022011	TRUE
Q03208	Uncharacterized protein YML119W		-0.570453	0.0347291	TRUE
P39939	40S ribosomal protein S26-B	RPS26B	-0.570858	0.0221006	FALSE
Q06287	Ribosomal RNA small subunit methyltransferase NEP1	EMG1	-0.573715	0.0279083	TRUE
P40070	U6 snRNA-associated Sm-like protein LSm4	LSM4	-0.58474	0.0260395	TRUE
P53137	CUE domain-containing protein 3	CUE3	-0.585193	0.031683	TRUE
P33309	Protein DOM34	DOM34	-0.589759	0.0269837	TRUE
P23301;P19211	Eukaryotic translation initiation factor 5A-1	HYP2	-0.591848	0.0203539	TRUE
Q99216	Pre-rRNA-processing protein PNO1	PNO1	-0.595604	0.0345152	TRUE
P36120	ATP-dependent RNA helicase DBP7	DBP7	-0.604272	0.0284141	TRUE
Q3E795	Uncharacterized protein YLR361C-A	YLR361C-A	-0.609894	0.0494779	FALSE
P38879	Nascent polypeptide-associated complex subunit alpha	EGD2	-0.611714	0.0378339	TRUE
P14120	60S ribosomal protein L30	RPL30	-0.61193	0.0217795	TRUE
P24000	60S ribosomal protein L24-B	RPL24B	-0.617806	0.0179879	TRUE
P38912	Eukaryotic translation initiation factor 1A	TIF11	-0.622471	0.0190729	TRUE
Q07395	Synchronized import protein 1	SYO1	-0.62259	0.0175378	TRUE
P25293	Nucleosome assembly protein	NAP1	-0.626419	0.0328821	TRUE
P28000	DNA-directed RNA polymerases I and III subunit RPAC2	RPC19	-0.631819	0.0473006	TRUE
P53131	Pre-mRNA-splicing factor ATP-dependent RNA helicase PRP43	PRP43	-0.637865	0.0257351	TRUE
P39938	40S ribosomal protein S26-A	RPS26A	-0.640688	0.0151744	TRUE
P0C2H6;P0C2H7	60S ribosomal protein L27-A;60S ribosomal protein L27-B	RPL27A;RPL27B	-0.645393	0.0189979	TRUE
Q08745;P46784	40S ribosomal protein S10-A;40S ribosomal protein S10-B	RPS10A;RPS10B	-0.651054	0.0188473	TRUE
P0CX52;P0CX51	40S ribosomal protein S16-B;40S ribosomal protein S16-A	RPS16B;RPS16A	-0.654224	0.0330017	TRUE
P0CX54;P0CX53	60S ribosomal protein L12-B;60S ribosomal protein L12-A	RPL12B;RPL12A	-0.661158	0.0408628	TRUE
P39730	Eukaryotic translation initiation factor 5B	FUN12	-0.662771	0.0292722	TRUE
P07256	Cytochrome b-c1 complex subunit 1, mitochondrial	COR1	-0.665593	0.0383631	FALSE
Q05900	U1 small nuclear ribonucleoprotein C	YHC1	-0.668658	0.0137649	TRUE
Q06436	RING-finger protein MAG2	MAG2	-0.668747	0.0473402	TRUE
P05750	40S ribosomal protein S3	RPS3	-0.670594	0.0164043	TRUE
P53742	Nucleolar GTP-binding protein 2	NOG2	-0.677503	0.0242017	TRUE
P38199	Heterogeneous nuclear rnp K-like protein 2	HEK2	-0.678609	0.0131436	TRUE
P07263	Histidine--tRNA ligase, mitochondrial	HTS1	-0.679053	0.0149596	FALSE
P25339	Pumilio homology domain family member 4	PUF4	-0.679414	0.0294375	TRUE
P25567	RNA-binding protein SRO9	SRO9	-0.681972	0.0144233	TRUE
P25808	ATP-dependent rRNA helicase SPB4	SPB4	-0.683666	0.0307586	TRUE
P38845	Cruciform DNA-recognizing protein 1;CRP1 short N-terminal subpeptide;CRP1 short C-terminal subpeptide	CRP1	-0.685639	0.0352436	TRUE
P36520	54S ribosomal protein L10, mitochondrial	MRPL10	-0.689074	0.0383631	TRUE
Q12273	Transposon Ty1-OL Gag-Pol polyprotein;Capsid protein;Ty1 protease;Integrase;Reverse transcriptase/ribonuclease H	TY1B-OL	-0.689272	0.0370083	TRUE	TRUE
P26783	40S ribosomal protein S5	RPS5	-0.690744	0.0154593	TRUE
P36154	Altered inheritance rate of mitochondria protein 29	AIM29	-0.692029	0.0284141	TRUE
P04449	60S ribosomal protein L24-A	RPL24A	-0.694474	0.0124888	TRUE
Q05580	E3 ubiquitin-protein ligase HEL2	HEL2	-0.694918	0.0171651	TRUE
Q03048	Cofilin	COF1	-0.706408	0.0372941	TRUE
P32911	Eukaryotic translation initiation factor eIF-1	SUI1	-0.70758	0.0131436	TRUE
Q12117;P38079	Protein MRH1	MRH1	-0.71169	0.031683	FALSE
P23248	40S ribosomal protein S1-B	RPS1B	-0.712675	0.0114517	TRUE
P04147	Polyadenylate-binding protein, cytoplasmic and nuclear	PAB1	-0.714964	0.0138491	TRUE
P25384;Q03494;Q12337;Q12113;P0CX64;P0CX63;P0C2J3;Q12501;P0C2J5;Q99303;Q12439;Q03483;P25383;P0C2J6;P0CX62;P0CX61;Q12392;Q12293;P0C2J4;P0C2J2;Q12260	Transposon Ty2-C Gag-Pol polyprotein;Capsid protein;Ty2 protease;Integrase;Reverse transcriptase/ribonuclease H;Transposon Ty2-DR2 Gag-Pol polyprotein;Capsid protein;Ty2 protease;Integrase;Reverse transcriptase/ribonuclease H;Transposon Ty2-GR1 Gag-Pol polyprotein;Capsid protein;Ty2 protease;Integrase;Reverse transcriptase/ribonuclease H;Transposon Ty2-OR1 Gag-Pol polyprotein;Capsid protein;Ty2 p…	TY2B-C;TY2B-DR2;TY2B-GR1;TY2B-OR1;TY2B-GR2;TY2B-F;TY2B-LR1;TY2B-OR2;TY2B-LR2	-0.716336	0.0328821	TRUE
Q12402	Protein YOP1	YOP1	-0.721112	0.0499277	FALSE
P53250	Twinfilin-1	TWF1	-0.721641	0.0413498	TRUE
P40006	Increased recombination centers protein 22	IRC22	-0.72168	0.0307586	TRUE
Q3E757;P0C0W9	60S ribosomal protein L11-B;60S ribosomal protein L11-A	RPL11B;RPL11A	-0.723077	0.0383631	TRUE
Q06704	Golgin IMH1	IMH1	-0.725362	0.0388291	TRUE
P29478	Signal recognition particle subunit SEC65	SEC65	-0.728209	0.0455122	TRUE
Q12000	Translation machinery-associated protein 46	TMA46	-0.740974	0.0149596	TRUE
P53072	tRNA acetyltransferase TAN1	TAN1	-0.746566	0.0138491	TRUE
P38828	Protein LSM12	LSM12	-0.746908	0.011908	TRUE
P53152	Ubiquitin-conjugating enzyme variant MMS2	MMS2	-0.747195	0.0378339	TRUE
P10081	ATP-dependent RNA helicase eIF4A	TIF1	-0.758044	0.0492208	TRUE
P38793	tRNA (guanine(37)-N1)-methyltransferase	TRM5	-0.759976	0.0100619	TRUE
P33442	40S ribosomal protein S1-A	RPS1A	-0.760934	0.00980096	TRUE
Q02260	Small nuclear ribonucleoprotein Sm D1	SMD1	-0.762255	0.0101899	TRUE
Q07896	Nucleolar complex-associated protein 3	NOC3	-0.762398	0.020946	TRUE
Q03264	RNA exonuclease NGL2	NGL2	-0.765909	0.0190399	TRUE
Q05785	Epsin-2	ENT2	-0.76628	0.0356151	TRUE
Q08693	Putative zinc metalloprotease TRE2	TRE2	-0.770001	0.027013	FALSE
P17064	Purine-cytosine permease FCY2	FCY2	-0.780928	0.0427083	FALSE	TRUE
Q02753	60S ribosomal protein L21-A	RPL21A	-0.785479	0.0214479	TRUE
P39926	Protein SSO2	SSO2	-0.791184	0.0272025	FALSE
Q12672	60S ribosomal protein L21-B	RPL21B	-0.797865	0.0124002	FALSE
Q02948	Vacuolar protein sorting-associated protein 30	VPS30	-0.803993	0.0144002	FALSE
P34761	Protein WHI3	WHI3	-0.805502	0.0328821	TRUE
P25644	DNA topoisomerase 2-associated protein PAT1	PAT1	-0.809802	0.0131055	TRUE
P06105	Protein SCP160	SCP160	-0.812981	0.0114517	TRUE
P47019	Ribosome biogenesis protein ALB1	ALB1	-0.814883	0.0255297	TRUE
Q07362	Protein PBP4	PBP4	-0.816243	0.0300193	TRUE
Q3E7X9	40S ribosomal protein S28-A	RPS28A	-0.82384	0.0126674	TRUE
P53866	Protein SQS1	SQS1	-0.827485	0.0076497	TRUE
P04806	Hexokinase-1	HXK1	-0.829897	0.022011	TRUE	TRUE
P48412	Nonsense-mediated mRNA decay protein 3	UPF3	-0.830531	0.0211625	TRUE
P36068	SWI5-dependent HO expression protein 2	SHE2	-0.842145	0.0189979	TRUE
P40462	Protein TMA108	TMA108	-0.842965	0.00971123	TRUE
Q07527	tRNA (guanosine(18)-2-O)-methyltransferase	TRM3	-0.845297	0.0256418	TRUE
P12385	Eukaryotic peptide chain release factor subunit 1	SUP45	-0.846352	0.00669882	TRUE
P05745	60S ribosomal protein L36-A	RPL36A	-0.846395	0.00653037	TRUE
P53741	UBP3-associated protein BRE5	BRE5	-0.847483	0.010796	TRUE
Q04511	Ubiquitin ligase complex F-box protein UFO1	UFO1	-0.848838	0.024472	TRUE
Q07648	D-tyrosyl-tRNA(Tyr) deacylase	DTD1	-0.849567	0.00600881	TRUE
P40018	Small nuclear ribonucleoprotein-associated protein B	SMB1	-0.852529	0.00653037	TRUE
P53313;P39107	Protein SDA1	SDA1	-0.860153	0.0109166	TRUE
P25654	UPF0587 protein YCR090C		-0.866181	0.0392214	TRUE
P32497	Eukaryotic translation initiation factor 3 subunit C	NIP1	-0.871937	0.00528145	TRUE
P00958	Methionine--tRNA ligase, cytoplasmic	MES1	-0.886004	0.0138491	TRUE
P38985	Signal recognition particle subunit SRP14	SRP14	-0.886292	0.00602301	TRUE
Q08689	N-terminal acetyltransferase A complex subunit NAT5	NAT5	-0.887319	0.0165983	TRUE
P05317	60S acidic ribosomal protein P0	RPP0	-0.88767	0.0180866	TRUE
P33336	Beta-glucan synthesis-associated protein SKN1	SKN1	-0.909774	0.0157056	FALSE	TRUE
Q3E792;P0C0T4	40S ribosomal protein S25-A;40S ribosomal protein S25-B	RPS25A;RPS25B	-0.919802	0.00442288	TRUE
P11484	Heat shock protein SSB1	SSB1	-0.938429	0.0165983	TRUE
Q07834	KH domain-containing protein YLL032C	YLL032C	-0.94283	0.0140525	TRUE
Q08972	[NU+] prion formation protein 1	NEW1	-0.954094	0.00810361	TRUE
P14306	Carboxypeptidase Y inhibitor	TFS1	-0.962415	0.0138491	FALSE
P36103	Uncharacterized protein YKL023W	YKL023W	-0.966362	0.0138491	TRUE
Q12034	Protein SLF1	SLF1	-0.966691	0.00419047	TRUE
P06102	General negative regulator of transcription subunit 3	NOT3	-0.967671	0.0183868	TRUE
P38336	RNases MRP/P 32.9 kDa subunit	POP4	-0.972785	0.0136455	FALSE
P20449	ATP-dependent RNA helicase DBP5	DBP5	-0.975463	0.0055026	TRUE
P38732	Protein-lysine N-methyltransferase EFM1	EFM1	-0.976857	0.0383631	TRUE
P43583	Proteasome activator BLM10	BLM10	-0.978006	0.0149596	FALSE
Q12490	Transposon Ty1-BL Gag-Pol polyprotein;Capsid protein;Ty1 protease;Integrase;Reverse transcriptase/ribonuclease H	TY1B-BL	-0.988281	0.00629761	FALSE
P38701	40S ribosomal protein S20	RPS20	-0.996406	0.00560114	TRUE
P40150	Heat shock protein SSB2	SSB2	-0.999108	0.010796	TRUE
P25443	40S ribosomal protein S2	RPS2	-1.00342	0.00497706	TRUE
O14455	60S ribosomal protein L36-B	RPL36B	-1.00503	0.00355976	TRUE
P32588	Nuclear and cytoplasmic polyadenylated RNA-binding protein PUB1	PUB1	-1.01689	0.00355976	TRUE
P32605	U1 small nuclear ribonucleoprotein A	MUD1	-1.01713	0.00336317	TRUE
P39101	Protein CAJ1	CAJ1	-1.02096	0.0313934	TRUE
P40212	60S ribosomal protein L13-B	RPL13B	-1.02206	0.00416822	TRUE
P43582	WW domain-containing protein WWM1	WWM1	-1.02574	0.0499921	TRUE
Q07844	Ribosome biogenesis ATPase RIX7	RIX7	-1.03011	0.0143968	TRUE
Q03776	U1 small nuclear ribonucleoprotein component PRP42	PRP42	-1.0364	0.0485148	TRUE
P39936	Eukaryotic initiation factor 4F subunit p130	TIF4632	-1.04051	0.0140525	TRUE
P53295	Ribosome-interacting GTPase 2	RBG2	-1.05159	0.00355976	TRUE
Q06103	26S proteasome regulatory subunit RPN7	RPN7	-1.06406	0.0452329	FALSE
P40022	Uncharacterized protein YER034W	YER034W	-1.06886	0.0114517	TRUE
P05744	60S ribosomal protein L33-A	RPL33A	-1.06999	0.00336317	TRUE
P53897	mRNA stability protein IGO1	IGO1	-1.07135	0.0443775	TRUE
P39935	Eukaryotic initiation factor 4F subunit p150	TIF4631	-1.07556	0.0258055	TRUE
Q12690	60S ribosomal protein L13-A	RPL13A	-1.07644	0.0130021	FALSE
Q05468	Ribosome quality control complex subunit 1	RQC1	-1.08056	0.00302428	TRUE
Q08237	RNA exonuclease 4	REX4	-1.09058	0.0105047	TRUE
P49334	Mitochondrial import receptor subunit TOM22	TOM22	-1.09311	0.0101899	FALSE
P39729	Ribosome-interacting GTPase 1	RBG1	-1.10587	0.00325404	TRUE
P0CX34;P0CX33	40S ribosomal protein S30-B;40S ribosomal protein S30-A	RPS30B;RPS30A	-1.10901	0.00336317	TRUE
P40449	Uncharacterized protein YIL161W	YIL161W	-1.11212	0.0124888	TRUE
P38174	Methionine aminopeptidase 2	MAP2	-1.11218	0.00302428	TRUE	TRUE
P38687	Signal recognition particle subunit SRP68	SRP68	-1.11495	0.00296945	TRUE
P38777	Family of serine hydrolases 1	FSH1	-1.11526	0.0101991	TRUE
P38061	60S ribosomal protein L32	RPL32	-1.11707	0.00302428	TRUE
P32644	Putative ATP-dependent RNA helicase ECM32	ECM32	-1.12732	0.0127394	FALSE
P46990	60S ribosomal protein L17-B	RPL17B	-1.1408	0.00457184	FALSE
P43321	Small nuclear ribonucleoprotein Sm D3	SMD3	-1.14303	0.00296945	TRUE
P15424	ATP-dependent RNA helicase MSS116, mitochondrial	MSS116	-1.15221	0.00302428	TRUE
P0CX83;P0CX82	60S ribosomal protein L19-B;60S ribosomal protein L19-A	RPL19B;RPL19A	-1.1539	0.00302428	TRUE
P53336	Putative methyltransferase YGR283C	YGR283C	-1.15527	0.0140525	TRUE
P06103	Eukaryotic translation initiation factor 3 subunit B	PRT1	-1.16842	0.0033028	TRUE
P47089	Translation machinery-associated protein 22	TMA22	-1.1706	0.00795328	TRUE
P38719	ATP-dependent RNA helicase DBP8	DBP8	-1.17577	0.00356469	TRUE
P32915	Protein transport protein SEC61	SEC61	-1.17831	0.0138491	TRUE
P24784	ATP-dependent RNA helicase DBP1	DBP1	-1.18043	0.0149596	TRUE
P22943	12 kDa heat shock protein	HSP12	-1.20101	0.0330017	TRUE
P38344	Cytoplasmic 60S subunit biogenesis factor REI1	REI1	-1.20359	0.00355976	TRUE
P07285	Anthranilate phosphoribosyltransferase	TRP4	-1.2052	0.0328821	FALSE	TRUE
P53235	Eukaryotic translation initiation factor 2A	YGR054W	-1.21556	0.00296945	TRUE
P41056	60S ribosomal protein L33-B	RPL33B	-1.22878	0.00340934	TRUE
P12945	N-terminal acetyltransferase A complex subunit NAT1	NAT1	-1.24934	0.00247528	TRUE
P43535	Protein GCN20	GCN20	-1.25141	0.00338755	TRUE
P04456	60S ribosomal protein L25	RPL25	-1.25664	0.00238941	TRUE
P34243	DNA polymerase alpha-associated DNA helicase A	HCS1	-1.25677	0.0299078	TRUE
P47047	ATP-dependent RNA helicase DOB1	MTR4	-1.26274	0.0101899	TRUE
P53849	Zinc finger protein GIS2	GIS2	-1.2724	0.00238941	TRUE
Q05506	Arginine--tRNA ligase, cytoplasmic		-1.27992	0.00224501	TRUE
P05740	60S ribosomal protein L17-A	RPL17A	-1.2908	0.00238941	TRUE
P0CX46;P0CX45	60S ribosomal protein L2-B;60S ribosomal protein L2-A	RPL2B;RPL2A	-1.29158	0.00256865	TRUE
P36421	Tyrosine--tRNA ligase, cytoplasmic	TYS1	-1.30175	0.00302428	TRUE
P53723	UPF0674 endoplasmic reticulum membrane protein YNR021W		-1.31456	0.00218625	TRUE
P22147	5-3 exoribonuclease 1	XRN1	-1.32494	0.00528648	TRUE
Q12179	Uncharacterized protein YPL245W	YPL245W	-1.34436	0.0124888	TRUE
P20424	Signal recognition particle subunit SRP54	SRP54	-1.34691	0.00296945	TRUE
Q02642	Nascent polypeptide-associated complex subunit beta-1	EGD1	-1.34709	0.0019346	TRUE
P53145	Large subunit GTPase 1	LSG1	-1.34988	0.00314815	TRUE
P32342	Signal recognition particle subunit SRP21	SRP21	-1.35539	0.00481038	TRUE
Q08162	Exosome complex exonuclease DIS3	DIS3	-1.38284	0.0102374	TRUE
P53327	Antiviral helicase SLH1	SLH1	-1.38695	0.00497706	TRUE
Q12234	GRIP domain-containing protein RUD3	RUD3	-1.40517	0.00503624	TRUE
Q04338	t-SNARE VTI1	VTI1	-1.41186	0.0214217	FALSE
Q03466	Protein EBS1	EBS1	-1.41948	0.0210912	TRUE
O14467	Multiprotein-bridging factor 1	MBF1	-1.42419	0.00215866	TRUE
Q00539	Protein NAM8	NAM8	-1.42758	0.00497706	TRUE
P07281;P07280	40S ribosomal protein S19-B;40S ribosomal protein S19-A	RPS19B;RPS19A	-1.46127	0.00314815	TRUE
P45978	Protein SCD6	SCD6	-1.46816	0.00355976	TRUE
P33333	Probable 1-acyl-sn-glycerol-3-phosphate acyltransferase	SLC1	-1.4771	0.0203539	TRUE	TRUE
P35732	RNA polymerase II degradation factor 1	DEF1	-1.48146	0.00238941	TRUE
P38825	Protein TOM71	TOM71	-1.4868	0.00158516	TRUE
P38988	Mitochondrial GTP/GDP carrier protein 1	GGC1	-1.49422	0.0101899	FALSE	TRUE
P0CX48;P0CX47	40S ribosomal protein S11-B;40S ribosomal protein S11-A	RPS11B;RPS11A	-1.50653	0.00159433	TRUE
P05747	60S ribosomal protein L29	RPL29	-1.52552	0.0175378	FALSE
Q01217	Protein ARG5,6, mitochondrial;N-acetyl-gamma-glutamyl-phosphate reductase;Acetylglutamate kinase	ARG5,6	-1.55178	0.0133922	FALSE	TRUE
P39998	Enhancer of mRNA-decapping protein 3	EDC3	-1.55617	0.00416822	TRUE
P39015	Suppressor protein STM1	STM1	-1.57767	0.00159433	TRUE
Q08818	Meiotic sister-chromatid recombination protein 6, mitochondrial	MSC6	-1.59111	0.0033028	TRUE
Q08285	Exosome complex component RRP40	RRP40	-1.61002	0.0256418	TRUE
Q04781	E3 ubiquitin-protein ligase listerin	RKR1	-1.6272	0.00442288	TRUE
Q3E772	Uncharacterized protein YGR169C-A	YGR169C-A	-1.63997	0.00302428	TRUE
P38711;P35997	40S ribosomal protein S27-B;40S ribosomal protein S27-A	RPS27B;RPS27A	-1.64626	0.0019346	TRUE
P11972	Protein SST2	SST2	-1.6539	0.00436949	TRUE
Q05672	RNA-binding suppressor of PAS kinase protein 1	RBS1	-1.66051	0.00302428	TRUE
P34217	RNA-binding protein PIN4	PIN4	-1.68414	0.00497706	TRUE
P53859	Exosome complex component CSL4	CSL4	-1.69253	0.00355976	TRUE
Q02256	Tyrosine-protein phosphatase YVH1	YVH1	-1.70418	0.00191832	TRUE
P35207	Antiviral helicase SKI2	SKI2	-1.70613	0.00356469	TRUE
P32916	Signal recognition particle receptor subunit alpha homolog	SRP101	-1.71708	0.00355976	TRUE
P53972	25S rRNA (cytosine(2278)-C(5))-methyltransferase	RCM1	-1.71786	0.00300015	TRUE
P40024	ABC transporter ATP-binding protein ARB1	ARB1	-1.72996	0.00137322	TRUE
Q01589	Cell wall protein SED1	SED1	-1.76381	0.00481038	FALSE
P35179	Protein transport protein SSS1	SSS1	-1.76827	0.00137322	FALSE
P53893	Ribosome assembly protein 1	RIA1	-1.78014	0.0127394	TRUE
P38688	Signal recognition particle subunit SRP72	SRP72	-1.82947	0.00137322	TRUE
P39715	Shuttling pre-60S factor ECM1	ECM1	-1.84765	0.00302428	TRUE
Q02875	SMY2 homolog 2	SYH1	-1.90593	0.0109593	FALSE
Q04067	Eukaryotic translation initiation factor 3 subunit G	TIF35	-1.90965	0.00302428	TRUE
Q03690	Clustered mitochondria protein 1	CLU1	-1.92388	0.00218292	TRUE
P06634	ATP-dependent RNA helicase DED1	DED1	-1.9465	0.00215866	TRUE
Q06672	Pre-rRNA-processing protein TSR2	TSR2	-1.99254	0.00169926	TRUE
Q03735	RNA-binding protein NAB6	NAB6	-2.02717	0.00428147	TRUE
P49167	60S ribosomal protein L38	RPL38	-2.04036	0.00137322	TRUE
P32831	Negative growth regulatory protein NGR1	NGR1	-2.10167	0.0021692	TRUE
Q06698	Putative ATP-dependent RNA helicase YLR419W	YLR419W	-2.23693	0.00238941	TRUE
P38249	Eukaryotic translation initiation factor 3 subunit A	RPG1	-2.26072	0.00137322	TRUE
Q08925	RNA-binding protein MRN1	MRN1	-2.42204	0.0014128	TRUE
Q3E764	Translation machinery-associated protein 7	TMA7	-2.43262	0.00153588	TRUE
Q07953	Ribosome maturation protein SDO1	SDO1	-2.62159	0.0014128	TRUE
P38747	OTU domain-containing protein 2	OTU2	-2.64487	0.0014128	TRUE
P34167	Eukaryotic translation initiation factor 4B	TIF3	-2.67363	0.00137322	TRUE
P38151	PAB1-binding protein 2	PBP2	-4.00863	0.0021692	TRUE
P47169	Sulfite reductase [NADPH] subunit beta	MET5	1.04887	0.0923057	FALSE	TRUE
P43590	Uncharacterized peptidase YFR006W	YFR006W	1.01322	0.0513721	FALSE
P17505	Malate dehydrogenase, mitochondrial	MDH1	0.98756	0.0542509	FALSE	TRUE
P49435	Adenine phosphoribosyltransferase 1	APT1	0.987103	0.0542509	FALSE	TRUE
Q06632	Protein CFT1	CFT1	0.972789	0.0566626	FALSE
P19812	E3 ubiquitin-protein ligase UBR1	UBR1	0.961255	0.0579726	FALSE
P35842	Acid phosphatase PHO11	PHO11	0.937332	0.0531319	FALSE	TRUE
P47037	Structural maintenance of chromosomes protein 3	SMC3	0.92607	0.0641412	FALSE
P38351	RNA polymerase II-associated protein 1	PAF1	0.913705	0.0661228	FALSE
P33755	Nuclear protein localization protein 4	NPL4	0.909092	0.0667257	FALSE
P07170	Adenylate kinase	ADK1	0.884115	0.0733651	TRUE	TRUE
Q12314	Protein arginine N-methyltransferase SFM1	SFM1	0.874508	0.0723347	FALSE
P38821	Aspartyl aminopeptidase 4	APE4	0.871812	0.0729042	FALSE
P40413	T-complex protein 1 subunit epsilon	CCT5	0.862302	0.0678581	FALSE
Q12680	Glutamate synthase [NADH]	GLT1	0.853653	0.0761735	FALSE	TRUE
P47176	Branched-chain-amino-acid aminotransferase, cytosolic	BAT2	0.851391	0.0774641	FALSE	TRUE
P16387	Pyruvate dehydrogenase E1 component subunit alpha, mitochondrial	PDA1	0.821865	0.0845288	FALSE	TRUE
P04051	DNA-directed RNA polymerase III subunit RPC1	RPO31	0.795985	0.0673826	FALSE
P36010	Nucleoside diphosphate kinase	YNK1	0.792428	0.0643899	TRUE	TRUE
P17423	Homoserine kinase	THR1	0.781866	0.0722586	FALSE	TRUE
P42935	Elongator complex protein 2	ELP2	0.77456	0.0975237	FALSE
Q06489	Methylthioribose-1-phosphate isomerase	MRI1	0.774059	0.0566626	FALSE	TRUE
P39077	T-complex protein 1 subunit gamma	CCT3	0.766015	0.102252	TRUE
Q03178;Q03180	Cell wall mannoprotein PIR1	PIR1	0.744385	0.0840407	FALSE
P38203	U6 snRNA-associated Sm-like protein LSm2	LSM2	0.7393	0.108317	FALSE
P37898	Alanine/arginine aminopeptidase	AAP1	0.727045	0.112018	FALSE
P54784	Origin recognition complex subunit 1	ORC1	0.718593	0.114797	FALSE
P43588	Ubiquitin carboxyl-terminal hydrolase RPN11	RPN11	0.718545	0.114797	FALSE
P38697;P39567	Inosine-5-monophosphate dehydrogenase 2	IMD2	0.714184	0.116111	FALSE	TRUE
Q03088	Styryl dye vacuolar localization protein 3	SVL3	0.710803	0.11766	FALSE
P07245	C-1-tetrahydrofolate synthase, cytoplasmic;Methylenetetrahydrofolate dehydrogenase;Methenyltetrahydrofolate cyclohydrolase;Formyltetrahydrofolate synthetase	ADE3	0.698064	0.0535709	TRUE	TRUE
P25572	Putative uncharacterized protein YCL042W		0.697332	0.120661	FALSE
Q12068	NADPH-dependent methylglyoxal reductase GRE2	GRE2	0.693944	0.123687	FALSE	TRUE
P28273	5-oxoprolinase	OXP1	0.686807	0.10156	FALSE	TRUE
P31384	Glucose-repressible alcohol dehydrogenase transcriptional effector	CCR4	0.68193	0.0649747	TRUE
P40510	D-3-phosphoglycerate dehydrogenase 2	SER33	0.680937	0.129089	TRUE	TRUE
P38260	Hsp70 nucleotide exchange factor FES1	FES1	0.674702	0.0615844	TRUE
Q05021	Transcription initiation factor TFIID subunit 7	TAF7	0.669258	0.133045	FALSE
P14742	Glutamine--fructose-6-phosphate aminotransferase [isomerizing]	GFA1	0.668474	0.0730816	FALSE	TRUE
P53622	Coatomer subunit alpha	COP1	0.664818	0.102667	TRUE
P07213	Mitochondrial import receptor subunit TOM70	TOM70	0.659107	0.135852	FALSE
P04046	Amidophosphoribosyltransferase	ADE4	0.653648	0.0986773	TRUE	TRUE
Q99288	Broad-range acid phosphatase DET1	DET1	0.652392	0.0537257	FALSE	TRUE
P25451	Proteasome subunit beta type-3	PUP3	0.652202	0.083866	FALSE
Q03771	UPF0661 TPR repeat-containing protein YDR161W	YDR161W	0.651904	0.138942	FALSE
Q99258	3,4-dihydroxy-2-butanone 4-phosphate synthase	RIB3	0.645672	0.0838114	FALSE	TRUE
Q06685	Inositol hexakisphosphate and diphosphoinositol-pentakisphosphate kinase	VIP1	0.645229	0.0675215	TRUE	TRUE
P38858	6-phosphogluconolactonase 3	SOL3	0.645187	0.141738	FALSE	TRUE
Q01939	26S protease regulatory subunit 8 homolog	RPT6	0.637766	0.0694095	FALSE
P07342	Acetolactate synthase catalytic subunit, mitochondrial	ILV2	0.634697	0.0556291	FALSE	TRUE
P53834	Hsp90 co-chaperone HCH1	HCH1	0.63167	0.0541579	FALSE
P40202	Superoxide dismutase 1 copper chaperone	CCS1	0.622162	0.0510003	TRUE
P16862	ATP-dependent 6-phosphofructokinase subunit beta	PFK2	0.619694	0.0755534	FALSE	TRUE
P0CS90	Heat shock protein SSC1, mitochondrial	SSC1	0.617689	0.069621	FALSE
P15496	Isopentenyl-diphosphate Delta-isomerase	IDI1	0.611667	0.159674	FALSE	TRUE
P38986	L-asparaginase 1	ASP1	0.609962	0.0510179	FALSE	TRUE
P04050	DNA-directed RNA polymerase II subunit RPB1	RPO21	0.60871	0.0501078	TRUE
Q03957	CTD kinase subunit alpha	CTK1	0.602613	0.164882	TRUE
Q12220	U3 small nucleolar RNA-associated protein 12	DIP2	0.601242	0.0528485	TRUE
Q12265	Ribose-phosphate pyrophosphokinase 5	PRS5	0.59923	0.0550211	TRUE	TRUE
P39976	D-lactate dehydrogenase [cytochrome] 3	DLD3	0.598239	0.053231	FALSE	TRUE
P41058	40S ribosomal protein S29-B	RPS29B	0.595995	0.0883052	TRUE
P47044	LOG family protein YJL055W		0.585155	0.176081	FALSE
Q12464	RuvB-like protein 2	RVB2	0.583607	0.0863762	FALSE
P10964	DNA-directed RNA polymerase I subunit RPA190	RPA190	0.58132	0.0723347	FALSE
P48015	Aminomethyltransferase, mitochondrial	GCV1	0.579234	0.217204	FALSE	TRUE
P43621	Coatomer subunit delta	RET2	0.567575	0.187311	TRUE
P16861	ATP-dependent 6-phosphofructokinase subunit alpha	PFK1	0.561752	0.0615844	FALSE	TRUE
P02829	ATP-dependent molecular chaperone HSP82	HSP82	0.55737	0.0568016	FALSE
Q03161	Glucose-6-phosphate 1-epimerase		0.549859	0.142761	FALSE	TRUE
P19524	Myosin-2	MYO2	0.548475	0.206512	FALSE
P32366	V-type proton ATPase subunit d	VMA6	0.547181	0.083044	FALSE
P43616	Cys-Gly metallodipeptidase DUG1	DUG1	0.543269	0.0920395	TRUE
P38009	Bifunctional purine biosynthesis protein ADE17;Phosphoribosylaminoimidazolecarboxamide formyltransferase;IMP cyclohydrolase	ADE17	0.540855	0.134055	FALSE	TRUE
P32074	Coatomer subunit gamma	SEC21	0.539528	0.0667757	TRUE
P38968	Protein transport protein SEC31	SEC31	0.53828	0.138889	FALSE
P47054	Nucleoporin NUP192	NUP192	0.536859	0.206512	FALSE
P38625	GMP synthase [glutamine-hydrolyzing]	GUA1	0.536076	0.083866	TRUE	TRUE
P07702	L-aminoadipate-semialdehyde dehydrogenase	LYS2	0.532382	0.0682749	FALSE	TRUE
P22515	Ubiquitin-activating enzyme E1 1	UBA1	0.531882	0.0923057	FALSE
Q05905	Protein HRI1	HRI1	0.531496	0.0598915	FALSE
P49166	60S ribosomal protein L37-A	RPL37A	0.529489	0.0538425	TRUE
P17629	THO complex subunit HPR1	HPR1	0.523753	0.215678	FALSE
P38288	Protein TOS1	TOS1	0.521932	0.0501078	FALSE
P19882	Heat shock protein 60, mitochondrial	HSP60	0.520484	0.0575519	FALSE
P53303	Zinc finger protein ZPR1	ZPR1	0.52011	0.127246	FALSE
Q05911	Adenylosuccinate lyase	ADE13	0.518522	0.164762	FALSE	TRUE
P47075	Vacuolar transporter chaperone 4	VTC4	0.51783	0.21964	FALSE
P33401	Phosphoglucomutase 1	PGM1	0.517074	0.0510003	TRUE	TRUE
P32264	Glutamate 5-kinase	PRO1	0.515634	0.0845288	TRUE	TRUE
P38202	UPF0642 protein YBL028C		0.51433	0.0719446	TRUE
P00890	Citrate synthase, mitochondrial	CIT1	0.509782	0.106587	FALSE	TRUE
Q12458	Putative reductase 1	YPR1	0.509485	0.108317	FALSE	TRUE
Q02046	Methylenetetrahydrofolate dehydrogenase [NAD(+)]	MTD1	0.508773	0.226482	FALSE	TRUE
P47143	Adenosine kinase	ADO1	0.508476	0.0876192	FALSE	TRUE
P36136	Sedoheptulose 1,7-bisphosphatase	SHB17	0.507791	0.0801645	FALSE
P09624	Dihydrolipoyl dehydrogenase, mitochondrial	LPD1	0.507118	0.057268	FALSE	TRUE
P28495	F-actin-capping protein subunit alpha	CAP1	0.506602	0.227471	FALSE
Q03177	WD repeat-containing protein YMR102C		0.505635	0.083044	FALSE
Q12377	26S proteasome regulatory subunit RPN6	RPN6	0.505554	0.228327	FALSE
Q08236	Target of rapamycin complex 2 subunit AVO1	AVO1	0.505422	0.0859965	FALSE
P53598	Succinyl-CoA ligase [ADP-forming] subunit alpha, mitochondrial	LSC1	0.504649	0.0921798	FALSE	TRUE
P33298	26S protease regulatory subunit 6B homolog	RPT3	0.504332	0.0941641	FALSE
P21576	Vacuolar protein sorting-associated protein 1	VPS1	0.50305	0.126466	FALSE
P38715	NADPH-dependent aldose reductase GRE3	GRE3	0.500951	0.134994	FALSE	TRUE
P49089	Asparagine synthetase [glutamine-hydrolyzing] 1	ASN1	0.496735	0.0659734	FALSE	TRUE
P53141	Myosin light chain 1	MLC1	0.495978	0.114797	FALSE
P53731	Actin-related protein 2/3 complex subunit 2	ARC35	0.491844	0.134592	FALSE
P39079	T-complex protein 1 subunit zeta	CCT6	0.491566	0.0876192	FALSE
P38295	Medium-chain fatty acid ethyl ester synthase/esterase 2	EHT1	0.488003	0.225656	FALSE	TRUE
P15019	Transaldolase	TAL1	0.486668	0.078176	FALSE	TRUE
P32478;P46999	Cell wall mannoprotein HSP150	HSP150	0.48532	0.142068	FALSE
Q01662	Methionine aminopeptidase 1	MAP1	0.483617	0.0876192	TRUE	TRUE
P54113	Bifunctional purine biosynthesis protein ADE16;Phosphoribosylaminoimidazolecarboxamide formyltransferase;IMP cyclohydrolase	ADE16	0.482606	0.0970097	FALSE	TRUE
P47912	Long-chain-fatty-acid--CoA ligase 4	FAA4	0.482395	0.319411	FALSE	TRUE
P33297	26S protease regulatory subunit 6A	RPT5	0.479367	0.135852	FALSE
P50861	6,7-dimethyl-8-ribityllumazine synthase	RIB4	0.478432	0.200005	TRUE	TRUE
P27705	Regulatory protein MIG1	MIG1	0.478357	0.0940645	FALSE
P38764	26S proteasome regulatory subunit RPN1	RPN1	0.476897	0.0667757	FALSE
P08004	Chitin synthase 1	CHS1	0.475507	0.0975237	FALSE	TRUE
P53276	U3 small nucleolar RNA-associated protein 8	UTP8	0.47548	0.0541579	TRUE
P11632	Non-histone chromosomal protein 6A	NHP6A	0.472802	0.0975237	TRUE
P29952	Mannose-6-phosphate isomerase	PMI40	0.468078	0.232924	TRUE	TRUE
P14922	General transcriptional corepressor CYC8	CYC8	0.467234	0.261872	FALSE
P29509;P38816	Thioredoxin reductase 1	TRR1	0.466638	0.133044	TRUE	TRUE
Q07878	Vacuolar protein sorting-associated protein 13	VPS13	0.466117	0.141052	FALSE
P32895	Ribose-phosphate pyrophosphokinase 1	PRS1	0.464756	0.132556	FALSE	TRUE
P32454	Aminopeptidase 2, mitochondrial	APE2	0.463932	0.0541146	FALSE
P49723	Ribonucleoside-diphosphate reductase small chain 2	RNR4	0.46332	0.0665816	TRUE	TRUE
P21243	Proteasome subunit alpha type-1	SCL1	0.462378	0.0668345	FALSE
Q12256	Polyamine transporter 4	TPO4	0.460727	0.268948	FALSE	TRUE
P38961	25S rRNA (adenine(645)-N(1))-methyltransferase	RRP8	0.4601	0.0542509	TRUE
P32505	Nuclear polyadenylated RNA-binding protein NAB2	NAB2	0.457199	0.073876	TRUE
P38811	Transcription-associated protein 1	TRA1	0.456364	0.186777	FALSE
Q02821	Importin subunit alpha	SRP1	0.456082	0.186876	TRUE
P18759	Vesicular-fusion protein SEC18	SEC18	0.454843	0.126923	FALSE
Q04439	Myosin-5	MYO5	0.451443	0.119398	FALSE
P33299	26S protease regulatory subunit 7 homolog	RPT1	0.451285	0.110227	FALSE
P38691	Serine/threonine-protein kinase KSP1	KSP1	0.450498	0.188733	FALSE
P41057	40S ribosomal protein S29-A	RPS29A	0.450388	0.0722482	TRUE
P40021	Zinc-regulated protein 8	ZRG8	0.450018	0.108317	FALSE
P04801	Threonine--tRNA ligase, cytoplasmic	THS1	0.448899	0.186592	TRUE
P53128	Methylenetetrahydrofolate reductase 2	MET13	0.44769	0.123687	FALSE	TRUE
P32468	Cell division control protein 12	CDC12	0.445873	0.285184	TRUE
P32337	Importin subunit beta-3	PSE1	0.445008	0.285412	FALSE
P54785	Transcriptional activator/repressor MOT3	MOT3	0.444487	0.111562	FALSE
P30624;P39002	Long-chain-fatty-acid--CoA ligase 1	FAA1	0.444362	0.120661	FALSE	TRUE
P14843	Phospho-2-dehydro-3-deoxyheptonate aldolase, phenylalanine-inhibited	ARO3	0.443681	0.112256	FALSE	TRUE
P38234	Protein RFS1	RFS1	0.443001	0.132556	FALSE
Q04305	U3 small nucleolar RNA-associated protein 15	UTP15	0.442985	0.0667257	TRUE
P53334	Probable family 17 glucosidase SCW4	SCW4	0.441798	0.0678581	FALSE
P32449	Phospho-2-dehydro-3-deoxyheptonate aldolase, tyrosine-inhibited	ARO4	0.440282	0.0661228	FALSE	TRUE
P38707	Asparagine--tRNA ligase, cytoplasmic	DED81	0.439501	0.198911	TRUE
P11633	Non-histone chromosomal protein 6B	NHP6B	0.439309	0.12952	TRUE
Q12230	Sphingolipid long chain base-responsive protein LSP1	LSP1	0.438673	0.0692728	TRUE
P20967	2-oxoglutarate dehydrogenase, mitochondrial	KGD1	0.437316	0.1831	FALSE	TRUE
P25631	Ankyrin repeat-containing protein YCR051W		0.436942	0.169369	TRUE
P04650	60S ribosomal protein L39	RPL39	0.432114	0.0986773	TRUE
P32835	GTP-binding nuclear protein GSP1/CNR1	GSP1	0.432075	0.0848052	FALSE
P36152	Fe-S cluster assembly protein DRE2	DRE2	0.431895	0.0596884	FALSE
P53616	Probable secreted beta-glucosidase SUN4	SUN4	0.430052	0.0845288	FALSE
Q05022	rRNA biogenesis protein RRP5	RRP5	0.430017	0.0825639	TRUE
P32900	Protein SKG6	SKG6	0.42928	0.1216	FALSE
Q04740	Ribonuclease H	RNH1	0.429187	0.302898	TRUE
P32473	Pyruvate dehydrogenase E1 component subunit beta, mitochondrial	PDB1	0.428659	0.0650113	FALSE	TRUE
P38041	Protein BOB1	BOI1	0.426951	0.170876	FALSE
P38853	Kelch repeat-containing protein 1	KEL1	0.426548	0.305379	FALSE
P02557	Tubulin beta chain	TUB2	0.425672	0.103756	FALSE
P11745	Ran GTPase-activating protein 1	RNA1	0.424685	0.0535709	FALSE
P35197	ADP-ribosylation factor GTPase-activating protein GCS1	GCS1	0.423443	0.231976	TRUE
P38791	Deoxyhypusine synthase	DYS1	0.423269	0.126923	FALSE	TRUE
P13663	Aspartate-semialdehyde dehydrogenase	HOM2	0.422788	0.067841	FALSE	TRUE
P42835	Protein EGT2	EGT2	0.418931	0.0665326	FALSE
P36037	Protein DOA1	DOA1	0.418641	0.0612815	FALSE
P05756	40S ribosomal protein S13	RPS13	0.418461	0.0580872	TRUE
P16120	Threonine synthase	THR4	0.415821	0.105863	FALSE	TRUE
P36013	NAD-dependent malic enzyme, mitochondrial	MAE1	0.41573	0.31728	FALSE	TRUE
P46367	Potassium-activated aldehyde dehydrogenase, mitochondrial	ALD4	0.415466	0.0615844	FALSE	TRUE
P53912	Uncharacterized protein YNL134C		0.415042	0.174332	TRUE
Q04013	Citrate/oxoglutarate carrier protein	YHM2	0.413325	0.134055	FALSE
P31116	Homoserine dehydrogenase	HOM6	0.4133	0.0723347	FALSE	TRUE
P53852	Cysteine--tRNA ligase		0.411732	0.136384	TRUE
Q04491	Protein transport protein SEC13	SEC13	0.409573	0.0731696	FALSE
P40363	S-formylglutathione hydrolase		0.408459	0.1831	FALSE	TRUE
P40516	Protein-lysine N-methyltransferase EFM4	EFM4	0.405992	0.328354	FALSE
P35817	Bromodomain-containing factor 1	BDF1	0.405731	0.102469	FALSE
P06785	Thymidylate synthase	CDC21	0.405349	0.144754	TRUE	TRUE
P38086	DNA repair and recombination protein RDH54;DNA topoisomerase;Putative helicase	RDH54	0.405119	0.180665	FALSE
P38805	Ribosome production factor 1	RPF1	0.405081	0.083044	TRUE
P36006	Myosin-3	MYO3	0.401878	0.165562	FALSE
P13382	DNA polymerase alpha catalytic subunit A	POL1	0.401475	0.191953	FALSE
P00358	Glyceraldehyde-3-phosphate dehydrogenase 2	TDH2	0.401199	0.192856	FALSE	TRUE
P00560	Phosphoglycerate kinase	PGK1	0.400295	0.110871	TRUE	TRUE
P52593	Nucleoporin NUP188	NUP188	0.39873	0.148255	FALSE
P32367	Transcription factor tau 95 kDa subunit	TFC1	0.396185	0.258424	FALSE
P32832	Chromatin structure-remodeling complex subunit RSC7	NPL6	0.393997	0.119332	FALSE
P40059	Transcriptional regulatory protein DOT6	DOT6	0.393639	0.0780648	TRUE
P39960	GTPase-activating protein BEM2/IPL2	BEM2	0.393209	0.0884732	FALSE
Q12306	Ubiquitin-like protein SMT3	SMT3	0.392711	0.0922726	TRUE
P32591	SWI/SNF complex subunit SWI3	SWI3	0.391664	0.147034	FALSE
Q08054	Chitin synthase 3 complex protein CSI2	CSI2	0.391229	0.345819	FALSE
P53189	Probable family 17 glucosidase SCW11	SCW11	0.390745	0.0921798	FALSE	TRUE
P32589	Heat shock protein homolog SSE1	SSE1	0.387649	0.134269	TRUE
P38328	Actin-related protein 2/3 complex subunit 1	ARC40	0.386853	0.201119	FALSE
P47001	Cell wall mannoprotein CIS3	CIS3	0.386003	0.0745791	FALSE
Q99383	Nuclear polyadenylated RNA-binding protein 4	HRP1	0.385396	0.0993829	TRUE
P40340	Tat-binding homolog 7	YTA7	0.384904	0.351803	FALSE
P23542	Aspartate aminotransferase, cytoplasmic	AAT2	0.380194	0.112326	FALSE	TRUE
P10614	Lanosterol 14-alpha demethylase	ERG11	0.379702	0.0731696	FALSE	TRUE
P38922	Protein HRB1	HRB1	0.379563	0.131063	TRUE
Q12691;Q01896;P13587	Sodium transport ATPase 5;Sodium transport ATPase 2;Sodium transport ATPase 1	ENA5;ENA2;ENA1	0.378551	0.35927	FALSE
P47069	Spindle pole body assembly component MPS3	MPS3	0.375854	0.201119	FALSE
P39533	Homocitrate dehydratase, mitochondrial	ACO2	0.375617	0.0951144	FALSE	TRUE
P12612	T-complex protein 1 subunit alpha	TCP1	0.375529	0.120661	TRUE
P39078	T-complex protein 1 subunit delta	CCT4	0.373954	0.191285	TRUE
P32047	Protein MLF3	MLF3	0.372343	0.384519	FALSE
Q05946	U3 small nucleolar RNA-associated protein 13	UTP13	0.369937	0.184999	TRUE
P28625	Protein YIM1	YIM1	0.368868	0.373671	FALSE
P00830	ATP synthase subunit beta, mitochondrial	ATP2	0.368402	0.110227	FALSE	TRUE
P28241	Isocitrate dehydrogenase [NAD] subunit 2, mitochondrial	IDH2	0.368304	0.0876192	FALSE	TRUE
P33753	tRNA (uracil(54)-C(5))-methyltransferase	TRM2	0.366739	0.172577	FALSE
P40347	Low molecular weight phosphotyrosine protein phosphatase	LTP1	0.366299	0.376304	FALSE	TRUE
Q12335	Protoplast secreted protein 2	PST2	0.363942	0.123687	FALSE
P07703	DNA-directed RNA polymerases I and III subunit RPAC1	RPC40	0.363774	0.162435	TRUE
Q12305	Thiosulfate sulfurtransferase RDL1, mitochondrial	RDL1	0.363665	0.25018	TRUE	TRUE
P13298;P30402	Orotate phosphoribosyltransferase 1	URA5	0.362672	0.135436	TRUE	TRUE
P54838	Dihydroxyacetone kinase 1	DAK1	0.362119	0.139422	FALSE	TRUE
Q12449	Hsp90 co-chaperone AHA1	AHA1	0.361059	0.147014	TRUE
P42846	Protein KRI1	KRI1	0.360122	0.115754	TRUE
Q12136	Something about silencing protein 10	SAS10	0.359908	0.096776	TRUE
Q12447	Polyamine N-acetyltransferase 1	PAA1	0.359692	0.1329	FALSE
P34730	Protein BMH2	BMH2	0.359342	0.384519	FALSE
P39726	Glycine cleavage system H protein, mitochondrial	GCV3	0.357282	0.0900056	FALSE
P02400	60S acidic ribosomal protein P2-beta	RPP2B	0.354339	0.418007	FALSE
P41810	Coatomer subunit beta	SEC26	0.352912	0.193507	FALSE
P14682	Ubiquitin-conjugating enzyme E2-34 kDa	CDC34	0.351033	0.101756	FALSE
P07257	Cytochrome b-c1 complex subunit 2, mitochondrial	QCR2	0.35075	0.197891	FALSE
Q03940	RuvB-like protein 1	RVB1	0.349097	0.123687	FALSE
P38129	Transcription initiation factor TFIID subunit 5	TAF5	0.347472	0.4015	FALSE
P08566	Pentafunctional AROM polypeptide;3-dehydroquinate synthase;3-phosphoshikimate 1-carboxyvinyltransferase;Shikimate kinase;3-dehydroquinate dehydratase;Shikimate dehydrogenase	ARO1	0.347424	0.196794	FALSE	TRUE
P53971	FKBP12-associated protein 1	FAP1	0.347028	0.154121	TRUE
P29055	Transcription initiation factor IIB	SUA7	0.345125	0.40523	TRUE
P40069	Importin subunit beta-4	KAP123	0.343151	0.262587	TRUE
P38737	Proteasome component ECM29	ECM29	0.342279	0.325427	FALSE
Q06252	Uncharacterized protein YLR179C		0.341452	0.110548	FALSE
Q12275	Uncharacterized protein YOR093C		0.341431	0.208098	FALSE
P0CX42;P0CX41	60S ribosomal protein L23-B;60S ribosomal protein L23-A	RPL23B;RPL23A	0.339689	0.122498	TRUE
P42842	Essential for maintenance of the cell wall protein 1	EMW1	0.339564	0.262376	FALSE
P06168	Ketol-acid reductoisomerase, mitochondrial	ILV5	0.337896	0.108317	FALSE	TRUE
P25574	ER membrane protein complex subunit 1	EMC1	0.33472	0.220145	FALSE
P36144	Ribosome biogenesis protein UTP30	UTP30	0.334146	0.105276	TRUE
P40487	Diphthamide biosynthesis protein 1	DPH1	0.333322	0.199909	TRUE
Q04660	Ribosome biogenesis protein ERB1	ERB1	0.333214	0.105869	FALSE
P40303	Proteasome subunit alpha type-4	PRE6	0.332809	0.241826	TRUE
P39016	Suppressor protein MPT5	MPT5	0.331857	0.240338	FALSE
P32356;P35172	Neutral trehalase	NTH1	0.331614	0.211978	FALSE	TRUE
Q08962	60S ribosome subunit biogenesis protein NIP7	NIP7	0.33131	0.145233	TRUE
P50101	Ubiquitin carboxyl-terminal hydrolase 15	UBP15	0.330157	0.293033	FALSE
P01119	Ras-like protein 1	RAS1	0.328603	0.260079	FALSE
P41811	Coatomer subunit beta	SEC27	0.327999	0.293033	FALSE
P27637	Bud site selection protein 14	BUD14	0.327989	0.125295	FALSE
P22768	Argininosuccinate synthase	ARG1	0.327625	0.160751	FALSE	TRUE
P29469	DNA replication licensing factor MCM2	MCM2	0.324571	0.247355	FALSE
P26785	60S ribosomal protein L16-B	RPL16B	0.321937	0.132556	TRUE
Q06836	Arf guanine nucleotide exchange factor SYT1	SYT1	0.318568	0.22977	FALSE
Q12127;Q7LHD1	Covalently-linked cell wall protein 12	CCW12	0.316269	0.201119	FALSE
P05319	60S acidic ribosomal protein P2-alpha	RPP2A	0.313706	0.440861	FALSE
P40553	Peroxiredoxin DOT5	DOT5	0.312136	0.231758	TRUE
P21339	Morphogenesis-related protein MSB1	MSB1	0.31156	0.457914	FALSE
P53941	U3 small nucleolar ribonucleoprotein protein IMP4	IMP4	0.30969	0.214197	TRUE
P53064	RNA polymerase-associated protein RTF1	RTF1	0.309294	0.178895	FALSE
Q12125	Golgi to ER traffic protein 4	GET4	0.308787	0.462449	FALSE
P89105	RNA polymerase-associated protein CTR9	CTR9	0.308686	0.148485	FALSE
P41805	60S ribosomal protein L10	RPL10	0.304939	0.207638	TRUE
P10962	Protein MAK16	MAK16	0.304755	0.129799	FALSE
P22138	DNA-directed RNA polymerase I subunit RPA135	RPA135	0.304711	0.279519	TRUE
P29311	Protein BMH1	BMH1	0.303945	0.191953	TRUE
P53214	Protein MTL1	MTL1	0.303309	0.251857	FALSE
P47136	Bud site selection protein 4	BUD4	0.301802	0.149061	FALSE
P32471	Elongation factor 1-beta	EFB1	0.297818	0.169247	FALSE
P15731;P15732	Ubiquitin-conjugating enzyme E2 4;Ubiquitin-conjugating enzyme E2-16 kDa	UBC4;UBC5	0.297684	0.35045	TRUE
P23639	Proteasome subunit alpha type-2	PRE8	0.29635	0.48038	FALSE
P32583	Suppressor protein SRP40	SRP40	0.295264	0.137551	FALSE
P17555	Adenylyl cyclase-associated protein	SRV2	0.293624	0.162129	FALSE
P43603	LAS seventeen-binding protein 3	LSB3	0.290339	0.199437	FALSE
P32861	UTP--glucose-1-phosphate uridylyltransferase	UGP1	0.288157	0.148255	FALSE	TRUE
Q04371	Protein-glutamate O-methyltransferase		0.284641	0.37634	FALSE
P40029	Peptide methionine sulfoxide reductase	MXR1	0.284142	0.328401	FALSE	TRUE
P33749	Zinc finger protein MSN4	MSN4	0.283239	0.226966	FALSE
P38742	Nitrogen permease regulator 3	NPR3	0.279445	0.285213	FALSE
P23292	Casein kinase I homolog 2	YCK2	0.279248	0.29537	FALSE
P38700	Adaptin medium chain homolog APM2	APM2	0.276393	0.297564	FALSE
Q12028	AP-1 complex subunit gamma-1	APL4	0.276145	0.296466	FALSE
P41921	Glutathione reductase	GLR1	0.274894	0.199563	FALSE	TRUE
P12695	Dihydrolipoyllysine-residue acetyltransferase component of pyruvate dehydrogenase complex, mitochondrial	LAT1	0.274805	0.309482	FALSE	TRUE
Q12339	rRNA-processing protein UTP23	UTP23	0.274329	0.205619	TRUE
P24309	Lariat debranching enzyme	DBR1	0.274076	0.515876	TRUE
P26784	60S ribosomal protein L16-A	RPL16A	0.270747	0.184157	TRUE
Q03769	Epsin-5	ENT5	0.269396	0.324136	TRUE
P53200	Protein-lysine N-methyltransferase EFM5	EFM5	0.269383	0.222648	FALSE
Q04233	Protein GIS4	GIS4	0.269378	0.333896	FALSE
Q06142	Importin subunit beta-1	KAP95	0.269035	0.307336	FALSE
P38827	Histone-lysine N-methyltransferase, H3 lysine-4 specific	SET1	0.268694	0.48107	FALSE	TRUE
P22336	Replication factor A protein 1	RFA1	0.266754	0.201119	TRUE
P25342	Cell division control protein 10	CDC10	0.266221	0.434162	FALSE
P32598	Serine/threonine-protein phosphatase PP1-2	GLC7	0.26613	0.392525	TRUE
P16474	78 kDa glucose-regulated protein homolog	KAR2	0.265119	0.196794	FALSE
Q03780	Uncharacterized protein YDR239C	YDR239C	0.265041	0.45168	FALSE
P31412	V-type proton ATPase subunit C	VMA5	0.264039	0.215678	TRUE
P54786	Protein ZDS2	ZDS2	0.259636	0.351803	FALSE
P38993	Iron transport multicopper oxidase FET3	FET3	0.258294	0.213993	FALSE
P52918	Protein MSN5	MSN5	0.257407	0.546274	FALSE
P32565	26S proteasome regulatory subunit RPN2	RPN2	0.256702	0.249682	FALSE
Q06147	Sphingoid long chain base kinase 5	LCB5	0.254754	0.219247	TRUE	TRUE
P25370	Good for full DBP5 activity protein 2	GFD2	0.253704	0.551827	TRUE
Q08269	Magnesium transporter ALR1	ALR1	0.251193	0.398401	FALSE
P36036	RNA annealing protein YRA2	YRA2	0.250932	0.275845	TRUE
P36053	Transcription elongation factor 1	ELF1	0.25093	0.20404	TRUE
P43585	Vacuolar transporter chaperone 2	VTC2	0.250222	0.342885	TRUE
P46669	DNA-directed RNA polymerase I subunit RPA43	RPA43	0.250096	0.260153	FALSE
P48361	Activator of SKN7 protein 10	ASK10	0.249938	0.4015	FALSE
P24583	Protein kinase C-like 1	PKC1	0.246328	0.412095	FALSE
P28319	Cell wall protein CWP1	CWP1	0.242298	0.349451	FALSE
Q08235	Ribosome biogenesis protein BRX1	BRX1	0.241442	0.232924	TRUE
P47006	DNA-directed RNA polymerase I subunit RPA34	RPA34	0.240228	0.369247	FALSE
P27614	Carboxypeptidase S	CPS1	0.239905	0.247756	FALSE
Q08746	Regulator of ribosome biosynthesis	RRS1	0.239853	0.232511	TRUE
P38787	2-dehydropantoate 2-reductase	PAN5	0.239635	0.374359	FALSE	TRUE
P53111	NADPH-dependent aldehyde reductase ARI1	ARI1	0.239303	0.454694	FALSE
P15454	Guanylate kinase	GUK1	0.239283	0.307479	FALSE	TRUE
P09032	Translation initiation factor eIF-2B subunit gamma	GCD1	0.239277	0.227471	FALSE
P40019	Histone H2A.Z-specific chaperone CHZ1	CHZ1	0.238509	0.375449	FALSE
P35177	Transcriptional activator SPT7	SPT7	0.237963	0.393228	FALSE
Q04869	Uncharacterized protein YMR315W		0.237671	0.279519	TRUE
Q12303	Aspartic proteinase yapsin-3	YPS3	0.236266	0.581265	FALSE
Q02908	Elongator complex protein 3	ELP3	0.236075	0.237404	TRUE	TRUE
P32486	Beta-glucan synthesis-associated protein KRE6	KRE6	0.236029	0.244998	FALSE	TRUE
P40517	Ran-specific GTPase-activating protein 2	YRB2	0.235622	0.381347	FALSE
P0CX36;P0CX35	40S ribosomal protein S4-B;40S ribosomal protein S4-A	RPS4B;RPS4A	0.234741	0.227471	TRUE
P40107	GDP-mannose transporter 1	VRG4	0.233379	0.586069	FALSE	TRUE
Q3E7Y3;P0C0W1	40S ribosomal protein S22-B;40S ribosomal protein S22-A	RPS22B;RPS22A	0.23272	0.228732	TRUE
P38013	Peroxiredoxin type-2	AHP1	0.232386	0.227096	FALSE
P38631;Q04952	1,3-beta-glucan synthase component FKS1	FKS1	0.230583	0.236274	FALSE	TRUE
Q03973	High mobility group protein 1	HMO1	0.230005	0.478854	TRUE
P38439	RNA polymerase-associated protein LEO1	LEO1	0.229832	0.275405	FALSE
P40546	Protein FAF1	FAF1	0.227933	0.382361	FALSE
Q06706	Elongator complex protein 1	IKI3	0.227243	0.285213	TRUE
Q04947	Reticulon-like protein 1	RTN1	0.225008	0.601338	FALSE
Q00723	Pre-mRNA-splicing factor 38	PRP38	0.224182	0.602187	FALSE
Q06689	Cell membrane protein YLR413W	YLR413W	0.22396	0.287571	FALSE
P38758	Putative oxidoreductase TDA3	TDA3	0.2233	0.525749	FALSE
P32566	Cell wall assembly regulator SMI1	SMI1	0.222931	0.249682	FALSE
P38217	Importin subunit beta-2	KAP104	0.22158	0.401287	FALSE
Q10740	Leukotriene A-4 hydrolase homolog	LAP2	0.220866	0.443978	TRUE	TRUE
P07251	ATP synthase subunit alpha, mitochondrial	ATP1	0.220188	0.260079	FALSE
P14126	60S ribosomal protein L3	RPL3	0.219562	0.30656	TRUE
P47122	GPN-loop GTPase 1	NPA3	0.2163	0.321829	FALSE
P11076	ADP-ribosylation factor 1	ARF1	0.216299	0.34995	TRUE
P26754	Replication factor A protein 2	RFA2	0.215236	0.33971	FALSE
P22137	Clathrin heavy chain	CHC1	0.214855	0.29916	FALSE
Q00362	Protein phosphatase PP2A regulatory subunit B	CDC55	0.214638	0.332308	TRUE
P32521	Actin cytoskeleton-regulatory complex protein PAN1	PAN1	0.214386	0.515932	FALSE
P47098	Transposon Ty1-JR1 Gag-Pol polyprotein;Capsid protein;Ty1 protease;Integrase;Reverse transcriptase/ribonuclease H	TY1B-JR1	0.213972	0.620979	FALSE
P39986	Manganese-transporting ATPase 1	SPF1	0.213337	0.585305	FALSE	TRUE
P36076	Coenzyme A biosynthesis protein 3	CAB3	0.210949	0.421405	FALSE
Q03322	T-SNARE affecting a late Golgi compartment protein 1	TLG1	0.210344	0.442199	FALSE
P16649	General transcriptional corepressor TUP1	TUP1	0.2097	0.582428	FALSE
O13516	40S ribosomal protein S9-A	RPS9A	0.209335	0.311915	FALSE
Q12153	Ribosome biogenesis protein SSF2	SSF2	0.20869	0.440522	TRUE
P01123	GTP-binding protein YPT1	YPT1	0.207836	0.290764	FALSE
Q08245	Protein ZEO1	ZEO1	0.206018	0.635651	FALSE
P53720	tRNA-dihydrouridine(20) synthase [NAD(P)+]	SMM1	0.205317	0.44982	TRUE
Q12161	RING finger protein PSH1	PSH1	0.205232	0.33971	FALSE
P36091	Mannan endo-1,6-alpha-mannosidase DCW1	DCW1	0.205203	0.469256	FALSE
P03965	Carbamoyl-phosphate synthase arginine-specific large chain	CPA2	0.204726	0.350089	FALSE	TRUE
P40968	Pre-mRNA-processing factor 17	CDC40	0.202533	0.456388	FALSE
P53874	Ubiquitin carboxyl-terminal hydrolase 10	UBP10	0.20243	0.31543	TRUE
P40079	U3 small nucleolar ribonucleoprotein protein LCP5	LCP5	0.202377	0.474835	TRUE
P53753	Endo-1,3(4)-beta-glucanase 1	DSE4	0.201977	0.33971	FALSE	TRUE
Q04344	Hit family protein 1	HNT1	0.201277	0.540588	FALSE
Q05854	Uncharacterized transcriptional regulatory protein YLR278C		0.200929	0.645287	FALSE
P00937	Multifunctional tryptophan biosynthesis protein;Anthranilate synthase component 2;Indole-3-glycerol phosphate synthase	TRP3	0.200873	0.317219	TRUE	TRUE
P19454	Casein kinase II subunit alpha	CKA2	0.200266	0.646025	FALSE
P38772	Box C/D snoRNA protein 1	BCD1	0.200151	0.473706	TRUE
Q00816	Resistance to glucose repression protein 1	REG1	0.200134	0.349451	FALSE
Q06511	Ribosomal RNA-processing protein 15	RRP15	0.199495	0.452687	FALSE
P38886	26S proteasome regulatory subunit RPN10	RPN10	0.198942	0.489398	FALSE
P54858	Protein DOS2	DOS2	0.19859	0.395908	FALSE
P46655	Glutamate--tRNA ligase, cytoplasmic	GUS1	0.198214	0.434162	TRUE
Q12035	rRNA-processing protein FCF2	FCF2	0.197907	0.351803	TRUE
P07806	Valine--tRNA ligase, mitochondrial	VAS1	0.197783	0.488894	FALSE
P32501	Translation initiation factor eIF-2B subunit epsilon	GCD6	0.197232	0.307336	FALSE
P09938	Ribonucleoside-diphosphate reductase small chain 1	RNR2	0.19531	0.371005	TRUE	TRUE
P05743	60S ribosomal protein L26-A	RPL26A	0.195224	0.310329	TRUE
P07274	Profilin	PFY1	0.194763	0.321771	FALSE
P12630	Barrierpepsin	BAR1	0.192412	0.346918	FALSE
P33750	Protein SOF1	SOF1	0.192264	0.358028	TRUE
P33399	La protein homolog	LHP1	0.191736	0.382361	TRUE
P23641	Mitochondrial phosphate carrier protein;Mitochondrial phosphate carrier protein, N-terminally processed	MIR1	0.19143	0.510314	FALSE	TRUE
P00127	Cytochrome b-c1 complex subunit 6	QCR6	0.191262	0.355371	FALSE
P27692	Transcription elongation factor SPT5	SPT5	0.191212	0.33971	FALSE
P30822	Exportin-1	CRM1	0.191163	0.505201	TRUE
P34221	Protein phosphatase 2C homolog 3	PTC3	0.19067	0.486845	FALSE
P23291	Casein kinase I homolog 1	YCK1	0.189072	0.666913	FALSE
P48567	tRNA pseudouridine synthase 4	PUS4	0.1873	0.336845	TRUE
P40509	Coatomer subunit epsilon	SEC28	0.186709	0.486845	FALSE
P31380	ATP-dependent helicase FUN30	FUN30	0.185892	0.36136	FALSE
P33441	THO complex subunit MFT1	MFT1	0.185199	0.392322	FALSE
Q08920	Nuclear cap-binding protein subunit 2	CBC2	0.183905	0.456333	TRUE
P47093	U6 snRNA-associated Sm-like protein LSm8	LSM8	0.183373	0.495503	TRUE
P22202	Heat shock protein SSA4	SSA4	0.183048	0.679217	FALSE
Q05515	Survival factor 1	SVF1	0.182955	0.382361	FALSE
P38080;P40494	Serine/threonine-protein kinase AKL1	AKL1	0.182943	0.510314	FALSE
P09436	Isoleucine--tRNA ligase, cytoplasmic	ILS1	0.180582	0.608027	TRUE
Q99321	Diphosphoinositol polyphosphate phosphohydrolase DDP1	DDP1	0.178227	0.503321	TRUE	TRUE
P08678	Adenylate cyclase	CYR1	0.176573	0.513453	FALSE	TRUE
P32527	Zuotin	ZUO1	0.176303	0.365157	TRUE
Q12163	NAP1-binding protein 2	NBP2	0.174285	0.439522	FALSE
P53037	Phosphatidylserine decarboxylase proenzyme 2;Phosphatidylserine decarboxylase 2 beta chain;Phosphatidylserine decarboxylase 2 alpha chain	PSD2	0.17334	0.515932	FALSE	TRUE
P38630	Replication factor C subunit 1	RFC1	0.173287	0.55263	FALSE
P53221	60S ribosomal protein L26-B	RPL26B	0.17263	0.375376	TRUE
P48561	Poly(A) RNA polymerase protein 1	TRF5	0.172132	0.699894	FALSE
P00927	Threonine dehydratase, mitochondrial	ILV1	0.171557	0.556624	FALSE	TRUE
Q08960	S-adenosyl-L-methionine-dependent tRNA 4-demethylwyosine synthase	TYW1	0.171433	0.534875	TRUE
P25373	Glutaredoxin-1	GRX1	0.17088	0.478839	TRUE	TRUE
P39538	Ubiquitin carboxyl-terminal hydrolase 12	UBP12	0.169454	0.381833	FALSE
P42838	Alkylphosphocholine resistance protein LEM3	LEM3	0.16895	0.527879	FALSE
P32621	Guanosine-diphosphatase	GDA1	0.168905	0.553647	FALSE	TRUE
P22133	Malate dehydrogenase, cytoplasmic	MDH2	0.167766	0.549175	FALSE	TRUE
Q06625	Glycogen debranching enzyme;4-alpha-glucanotransferase;Amylo-alpha-1,6-glucosidase	GDB1	0.167637	0.709244	FALSE	TRUE
P53629	Sterol O-acyltransferase 2	ARE2	0.167345	0.709244	FALSE	TRUE
Q04636	FACT complex subunit POB3	POB3	0.164225	0.443978	FALSE
Q04493	Prefoldin subunit 5	GIM5	0.163769	0.715266	TRUE
Q04739	SNF1 protein kinase subunit beta-3	GAL83	0.16362	0.4015	FALSE
P19807	Choline transport protein	HNM1	0.163592	0.563891	FALSE	TRUE
P23900	Glycerol uptake/efflux facilitator protein	FPS1	0.162541	0.717648	FALSE	TRUE
P39520	Protein IFH1	IFH1	0.160405	0.556107	FALSE
P25623	Suppressor of yeast profilin deletion	SYP1	0.159718	0.722356	FALSE
P40531	Protein GVP36	GVP36	0.159162	0.553647	FALSE
P40533	Protein TED1	TED1	0.158429	0.725478	FALSE
P25588	Mediator of replication checkpoint protein 1	MRC1	0.157711	0.607824	FALSE
Q05471	Helicase SWR1	SWR1	0.157174	0.563891	FALSE
Q12109	Tryptophan--tRNA ligase, cytoplasmic	WRS1	0.156888	0.524683	TRUE
P36046	Mitochondrial intermembrane space import and assembly protein 40	MIA40	0.156111	0.495503	FALSE
P53734	ATP-dependent RNA helicase DBP6	DBP6	0.155403	0.440522	FALSE
Q05031	Mannan endo-1,6-alpha-mannosidase DFG5	DFG5	0.155286	0.586296	FALSE
P38966	Uncharacterized protein YDR089W		0.15449	0.733873	FALSE
P40557	ER-retained PMA1-suppressing protein 1	EPS1	0.154199	0.632636	FALSE
Q00402	Nuclear migration protein NUM1	NUM1	0.154075	0.606207	FALSE
P05755	40S ribosomal protein S9-B	RPS9B	0.153354	0.440861	TRUE
Q02354	U3 small nucleolar RNA-associated protein 6	UTP6	0.15212	0.48698	TRUE
P46995	Histone-lysine N-methyltransferase, H3 lysine-36 specific	SET2	0.150817	0.740185	FALSE	TRUE
P53617	Protein NRD1	NRD1	0.150009	0.66341	TRUE
P06786	DNA topoisomerase 2	TOP2	0.149342	0.484726	FALSE
Q02455	Protein MLP1	MLP1	0.148536	0.623366	FALSE
Q08985	Homocysteine S-methyltransferase 2	SAM4	0.146962	0.745562	FALSE	TRUE
Q04373	Pumilio homology domain family member 6	PUF6	0.145306	0.48107	FALSE
P13134	Kexin	KEX2	0.144538	0.602187	FALSE
P40089	U6 snRNA-associated Sm-like protein LSm5	LSM5	0.144522	0.64526	FALSE
P38840	Aromatic amino acid aminotransferase 2	ARO9	0.143681	0.476706	FALSE	TRUE
P06208	2-isopropylmalate synthase	LEU4	0.143609	0.476269	FALSE	TRUE
P38330	Protein RMD9-like, mitochondrial		0.143569	0.606207	TRUE
Q00764	Alpha,alpha-trehalose-phosphate synthase [UDP-forming] 56 kDa subunit	TPS1	0.143494	0.472334	FALSE	TRUE
Q12124	Mediator of RNA polymerase II transcription subunit 2	MED2	0.142894	0.646361	FALSE
Q04958	Lysophospholipase NTE1	NTE1	0.142609	0.601338	FALSE	TRUE
P09620	Pheromone-processing carboxypeptidase KEX1	KEX1	0.142456	0.48234	FALSE
P33307	Importin alpha re-exporter	CSE1	0.140773	0.622613	FALSE
P06104	Ubiquitin-conjugating enzyme E2 2	RAD6	0.140226	0.478839	FALSE
P49367	Homoaconitase, mitochondrial	LYS4	0.139326	0.512809	FALSE	TRUE
P53960	Putative alanyl-tRNA editing protein alaX		0.138076	0.76405	TRUE
Q02892	Nucleolar GTP-binding protein 1	NOG1	0.137782	0.579111	TRUE
P32447	Histone chaperone ASF1	ASF1	0.136866	0.52925	FALSE
P43587	Type 1 phosphatases regulator YPI1	YPI1	0.136587	0.49112	FALSE
P31374	Serine/threonine-protein kinase PSK1	PSK1	0.135538	0.768473	FALSE
P38789	Ribosome biogenesis protein SSF1	SSF1	0.135261	0.498274	TRUE
P38230	Probable quinone oxidoreductase	ZTA1	0.134556	0.769623	FALSE	TRUE
Q08965	Ribosome biogenesis protein BMS1	BMS1	0.133667	0.534186	TRUE
P38077	ATP synthase subunit gamma, mitochondrial	ATP3	0.13359	0.770726	FALSE
Q01560	Nucleolar protein 3	NPL3	0.133347	0.55263	TRUE
P53301	Probable glycosidase CRH1	CRH1	0.13236	0.554961	FALSE
Q12386	Actin-like protein ARP8	ARP8	0.13146	0.52038	FALSE
P04840	Mitochondrial outer membrane protein porin 1	POR1	0.130753	0.563891	FALSE
Q12697	Vacuolar cation-transporting ATPase YPK9	YPK9	0.130555	0.776893	FALSE	TRUE
P54070	Mannosyltransferase KTR6	KTR6	0.129596	0.640041	FALSE
P38152	Tricarboxylate transport protein	CTP1	0.128903	0.65047	FALSE	TRUE
P17891	Clathrin light chain	CLC1	0.127898	0.556278	FALSE
P36041	Protein EAP1	EAP1	0.127247	0.623187	FALSE
P27476	Nuclear localization sequence-binding protein	NSR1	0.125976	0.549984	FALSE
P32558	FACT complex subunit SPT16	SPT16	0.125804	0.546274	FALSE
P37303	Low specificity L-threonine aldolase	GLY1	0.125256	0.69805	FALSE	TRUE
Q06679	U3 small nucleolar RNA-associated protein 4	UTP4	0.124635	0.738031	TRUE
P11655	Guanine nucleotide-exchange factor SEC12	SEC12	0.123236	0.698274	FALSE
P53158	Biogenesis of lysosome-related organelles complex 1 subunit KXD1	KXD1	0.122902	0.554535	FALSE
P14741	Translation initiation factor eIF-2B subunit alpha	GCN3	0.12267	0.879228	FALSE
P47083	U3 small nucleolar RNA-associated protein MPP10	MPP10	0.122649	0.554961	TRUE
P00924	Enolase 1	ENO1	0.122396	0.776893	TRUE	TRUE
P39005	Cell wall synthesis protein KRE9	KRE9	0.122154	0.670408	FALSE
P18962	Dipeptidyl aminopeptidase B	DAP2	0.121464	0.580282	FALSE
P22146	1,3-beta-glucanosyltransferase GAS1	GAS1	0.120021	0.554961	FALSE
P19146	ADP-ribosylation factor 2	ARF2	0.119913	0.703127	FALSE
P48164	40S ribosomal protein S7-B	RPS7B	0.117548	0.556752	TRUE
P38193	Serine/threonine-protein phosphatase 4 regulatory subunit 2	PSY4	0.116494	0.586296	FALSE
Q99271	Na(+)/H(+) antiporter	NHA1	0.116002	0.695085	FALSE	TRUE
P40474	Quinidine resistance protein 2	QDR2	0.1137	0.691007	FALSE
P35719	Uncharacterized protein MRP8	MRP8	0.113626	0.698274	FALSE
Q03661	Silent chromatin protein ESC1	ESC1	0.113022	0.580282	FALSE
P36051	GPI ethanolamine phosphate transferase 1	MCD4	0.111664	0.72209	FALSE
Q05942	Ribosome assembly protein 3	RSA3	0.111015	0.592937	FALSE
P39521;P41813	Pre-rRNA-processing protein FHL1	FHL1	0.110854	0.587124	FALSE
P39524	Probable phospholipid-transporting ATPase DRS2	DRS2	0.110745	0.805448	FALSE	TRUE
Q03655	Probable 1,3-beta-glucanosyltransferase GAS3	GAS3	0.110069	0.59397	FALSE
P40161	Histone chaperone RTT106	RTT106	0.109423	0.620268	FALSE
P52286	Suppressor of kinetochore protein 1	SKP1	0.109282	0.653258	FALSE
Q04225	Ribosome assembly protein RRB1	RRB1	0.108911	0.622613	FALSE
Q05543	Regulator of Ty1 transposition protein 103	RTT103	0.108488	0.652503	FALSE
P38248	Cell wall protein ECM33	ECM33	0.106821	0.60513	FALSE
P14906	Protein translocation protein SEC63	SEC63	0.106394	0.634672	FALSE
P09064	Eukaryotic translation initiation factor 2 subunit beta	SUI3	0.106151	0.644614	TRUE
P07258	Carbamoyl-phosphate synthase arginine-specific small chain	CPA1	0.105856	0.817844	FALSE	TRUE
P04821	Cell division control protein 25	CDC25	0.105433	0.720993	FALSE
P34241	Nucleolar pre-ribosomal-associated protein 1	URB1	0.105077	0.733873	TRUE
P00729	Carboxypeptidase Y	PRC1	0.104881	0.719047	FALSE
P43123	UDP-N-acetylglucosamine pyrophosphorylase	QRI1	0.104716	0.74505	TRUE	TRUE
Q08971	Protein PBDC1 homolog	YPL225W	0.104446	0.685301	FALSE
P46680	Actin-interacting protein 1	AIP1	0.104348	0.693808	FALSE
P36123	SIT4-associating protein SAP190	SAP190	0.104282	0.613398	FALSE
Q03254	RNA polymerase II subunit A C-terminal domain phosphatase	FCP1	0.103714	0.63078	FALSE
Q12500	Late secretory pathway protein AVL9	AVL9	0.1036	0.617314	FALSE
Q08492	Bud site selection protein 21	BUD21	0.101639	0.763097	FALSE
P17106	Centromere-binding protein 1	CBF1	0.101026	0.819044	TRUE
Q06205	FK506-binding protein 4	FPR4	0.100344	0.653138	FALSE
Q06525	Pre-mRNA-splicing factor URN1	URN1	0.100128	0.779467	FALSE
Q08986	S-adenosylmethionine permease SAM3	SAM3	0.0995999	0.733042	FALSE	TRUE
P21242	Probable proteasome subunit alpha type-7	PRE10	0.098484	0.65062	FALSE
P40989	1,3-beta-glucan synthase component GSC2	GSC2	0.0980455	0.781609	FALSE	TRUE
P40106	Glycerol-1-phosphate phosphohydrolase 2	GPP2	0.096374	0.740185	TRUE	TRUE
P12866	Alpha-factor-transporting ATPase	STE6	0.0954339	0.763794	FALSE	TRUE
P47035	Nucleolar protein NET1	NET1	0.0945096	0.653138	FALSE
P43564	Uncharacterized membrane protein YFL034W	YFL034W	0.0935634	0.745568	FALSE
Q02959	Histone deacetylase HOS3	HOS3	0.093206	0.76405	FALSE
P34160	Nuclear cap-binding protein complex subunit 1	STO1	0.0929263	0.698274	TRUE
P40986	Cell division control protein 1	CDC1	0.0916096	0.758911	TRUE
P53094	Negative regulator of sporulation MDS3	MDS3	0.0916075	0.788752	FALSE
Q04006	Protein UPS3, mitochondrial	UPS3	0.091043	0.665036	FALSE
P38998	Saccharopine dehydrogenase [NAD(+), L-lysine-forming]	LYS1	0.0898367	0.684124	FALSE	TRUE
P39743	Reduced viability upon starvation protein 167	RVS167	0.0887726	0.693808	TRUE
Q03280	E3 ubiquitin-protein ligase TOM1	TOM1	0.0881531	0.677152	FALSE
P53115	Putative DNA helicase INO80	INO80	0.0877745	0.76405	FALSE
P18961	Serine/threonine-protein kinase YPK2/YKR2	YPK2	0.0876009	0.788727	FALSE
P54781	Cytochrome P450 61	ERG5	0.0875801	0.844609	FALSE
P41277	Glycerol-1-phosphate phosphohydrolase 1	GPP1	0.0870627	0.778658	TRUE	TRUE
P21951	DNA polymerase epsilon catalytic subunit A	POL2	0.0870364	0.788727	TRUE
P32623	Probable glycosidase CRH2	UTR2	0.0864188	0.695715	FALSE
P15703	Glucan 1,3-beta-glucosidase	BGL2	0.085918	0.709244	FALSE	TRUE
Q05775	Eukaryotic translation initiation factor 3 subunit J	HCR1	0.0853105	0.740364	TRUE
P37262	6-phosphogluconolactonase-like protein 2	SOL2	0.0842037	0.773724	FALSE	TRUE
Q08108	Lysophospholipase 3	PLB3	0.0841236	0.78383	FALSE	TRUE
Q12247	rRNA-processing protein FYV7	FYV7	0.0838305	0.779467	FALSE
P25605	Acetolactate synthase small subunit, mitochondrial	ILV6	0.0838138	0.850432	FALSE
Q12263	Serine/threonine-protein kinase GIN4	GIN4	0.0817332	0.788727	FALSE
P36044	Protein MNN4	MNN4	0.0814807	0.788727	FALSE
Q06151	m7GpppX diphosphatase	DCS1	0.0807562	0.788727	FALSE
P28263	Ubiquitin-conjugating enzyme E2-24 kDa	UBC8	0.0806695	0.740364	FALSE
P40157	Vacuolar import and degradation protein 27	VID27	0.0806574	0.73306	FALSE
P38817	ADP-ribosylation factor-binding protein GGA2	GGA2	0.0800254	0.806627	TRUE
P46949	Protein FYV8	FYV8	0.0782075	0.717648	FALSE
P06367	40S ribosomal protein S14-A	RPS14A	0.0781056	0.715266	TRUE
P07172	Histidinol-phosphate aminotransferase	HIS5	0.077382	0.849651	FALSE	TRUE
P53075	Outer spore wall assembly protein SHE10	SHE10	0.0765485	0.800551	FALSE
P40040	Protein THO1	THO1	0.075851	0.797124	TRUE
P53832	Cell wall integrity and stress response component 2	WSC2	0.0746753	0.740185	FALSE
P20485	Choline kinase	CKI1	0.0745474	0.793367	TRUE	TRUE
Q12451	Oxysterol-binding protein homolog 2	OSH2	0.0730963	0.74342	FALSE
P89886	Translation machinery-associated protein 20	TMA20	0.0726057	0.740364	TRUE
P49095	Glycine dehydrogenase (decarboxylating), mitochondrial	GCV2	0.0722089	0.804054	FALSE	TRUE
P40850	Protein MKT1	MKT1	0.0718478	0.805448	FALSE
Q03656	Serine/threonine-protein kinase SKY1	SKY1	0.071079	0.806627	FALSE
P0CX22;P0CX21;P0CX20;P40105;P53819;P0CX15;P0CX14;P40889;P40434;Q99208;Q07888;Q03099;O13559;P38899;Q3E7Y5;Q08995;Q3E7X8;O13556;P38722;P43538;P38721;P43540;Q08993;P38900;Q7M4S9;Q08994;P43539;P39971;P0CX17;P0CX16	Y element ATP-dependent helicase protein 1 copy 8;Y element ATP-dependent helicase protein 1 copy 5;Y element ATP-dependent helicase protein 1 copy 1;Y element ATP-dependent helicase protein 1 copy 2;Y element ATP-dependent helicase protein 1 copy 6;Y element ATP-dependent helicase protein 1 copy 7;Y element ATP-dependent helicase protein 1 copy 3;Y element ATP-dependent helicase YJL225C;Y elemen…	YRF1-8;YRF1-5;YRF1-1;YRF1-2;YRF1-6;YRF1-7;YRF1-3;YIL177C;YRF1-4	0.0706938	0.806627	FALSE
P53278	Uncharacterized protein YGR130C	YGR130C	0.0696659	0.78293	FALSE
P46682	AP-3 complex subunit beta	APL6	0.0691183	0.76405	FALSE
P38264	Inorganic phosphate transport protein PHO88	PHO88	0.0681012	0.813636	FALSE
P25386	Intracellular protein transport protein USO1	USO1	0.0660458	0.815981	FALSE
P38996	Nuclear polyadenylated RNA-binding protein 3	NAB3	0.0653821	0.768864	FALSE
P41910	Repressor of RNA polymerase III transcription MAF1	MAF1	0.0645055	0.84176	FALSE
P40498	U3 small nucleolar RNA-associated protein 25	UTP25	0.0644772	0.786852	FALSE
P37302	Aminopeptidase Y	APE3	0.064385	0.768864	FALSE
P48510	Ubiquitin domain-containing protein DSK2	DSK2	0.0641796	0.825311	FALSE
Q04934	Protein IVY1	IVY1	0.0637398	0.823905	FALSE
P24384	Pre-mRNA-splicing factor ATP-dependent RNA helicase PRP22	PRP22	0.0634242	0.885056	FALSE
P38197	UPF0001 protein YBL036C		0.0632337	0.888472	TRUE
P38911	FK506-binding nuclear protein	FPR3	0.0621335	0.784082	FALSE
P40541	Cohesin subunit SCC3	IRR1	0.0620413	0.827562	FALSE
P24031	Constitutive acid phosphatase	PHO3	0.0615871	0.779956	FALSE	TRUE
P00815	Histidine biosynthesis trifunctional protein;Phosphoribosyl-AMP cyclohydrolase;Phosphoribosyl-ATP pyrophosphohydrolase;Histidinol dehydrogenase	HIS4	0.0610002	0.783879	FALSE	TRUE
P53379	Aspartic proteinase MKC7	MKC7	0.0609997	0.78383	FALSE
P05030	Plasma membrane ATPase 1	PMA1	0.0604003	0.785356	FALSE	TRUE
Q06338	Protein BCP1	BCP1	0.0597521	0.789304	FALSE
P25555	Single-strand telomeric DNA-binding protein GBP2	GBP2	0.0589708	0.817844	TRUE
P0CX56;P0CX55	40S ribosomal protein S18-B;40S ribosomal protein S18-A	RPS18B;RPS18A	0.0585198	0.788727	TRUE
Q03834	DNA mismatch repair protein MSH6	MSH6	0.0583943	0.790927	FALSE
P39516	40S ribosomal protein S14-B	RPS14B	0.0576319	0.897202	FALSE
P34216	EH domain-containing and endocytosis protein 1	EDE1	0.0573622	0.789304	FALSE
P12684	3-hydroxy-3-methylglutaryl-coenzyme A reductase 2	HMG2	0.056876	0.842793	FALSE	TRUE
P0CX30;P0CX29	40S ribosomal protein S23-B;40S ribosomal protein S23-A	RPS23B;RPS23A	0.0564549	0.792229	TRUE
P17065	Rab guanine nucleotide exchange factor SEC2	SEC2	0.0549588	0.800212	FALSE
P32319;P53751;P40890;P40438	Vacuolar protein sorting/targeting protein VPS10	PEP1	0.0540199	0.804533	FALSE
P39966	Protein phosphatase 2C homolog 2	PTC2	0.0525867	0.846484	TRUE
P47117	Actin-related protein 3	ARP3	0.0523674	0.844609	TRUE
P45976	Pre-mRNA polyadenylation factor FIP1	FIP1	0.0522452	0.844609	FALSE
P32773	Transcription initiation factor IIA large subunit	TOA1	0.0518378	0.842703	FALSE
P23776	Glucan 1,3-beta-glucosidase I/II	EXG1	0.0516583	0.816006	FALSE	TRUE
P36016	Heat shock protein 70 homolog LHS1	LHS1	0.0510964	0.81969	FALSE
P24280	SEC14 cytosolic factor	SEC14	0.0497826	0.853692	TRUE
P20459	Eukaryotic translation initiation factor 2 subunit alpha	SUI2	0.0494211	0.846128	TRUE
P35210	Protein SPT23	SPT23	0.0489977	0.883402	FALSE
P38754	60S ribosomal protein L14-B	RPL14B	0.0472951	0.840759	FALSE
P38071	Enoyl-[acyl-carrier protein] reductase [NADPH, B-specific], mitochondrial	ETR1	0.0470612	0.823905	FALSE	TRUE
P47018	Maintenance of telomere capping protein 1	MTC1	0.0468633	0.837755	FALSE
P25371	Probable ATP-dependent permease	ADP1	0.0446042	0.837418	FALSE
Q08732	Serine/threonine-protein kinase HRK1	HRK1	0.0445878	0.858627	FALSE
P38915	Transcription factor SPT8	SPT8	0.0431405	0.842418	FALSE
P32599	Fimbrin	SAC6	0.0427964	0.871912	TRUE
Q07532	RNA polymerase II nuclear localization protein IWR1	IWR1	0.042523	0.883402	FALSE
P47077	Nucleolar protein 9	NOP9	0.0424553	0.866065	TRUE
Q04432	Glutathione-independent glyoxalase HSP31	HSP31	0.0422359	0.853692	FALSE
Q07418	Peroxisomal membrane protein import receptor PEX19	PEX19	0.0411217	0.858627	FALSE
P51401	60S ribosomal protein L9-B	RPL9B	0.0408546	0.887867	TRUE
P15891	Actin-binding protein	ABP1	0.0408252	0.915774	FALSE
Q04347	Bud site selection protein 22	BUD22	0.0401475	0.860176	TRUE
P20606	Small COPII coat GTPase SAR1	SAR1	0.0400333	0.918837	TRUE
P11075	Protein transport protein SEC7	SEC7	0.0387978	0.858356	FALSE
P32939	GTP-binding protein YPT7	YPT7	0.0387475	0.858627	FALSE
P23255	Transcription initiation factor TFIID subunit 2	TAF2	0.0386502	0.89223	FALSE
P32639	Pre-mRNA-splicing helicase BRR2	BRR2	0.0385248	0.934349	FALSE
P40825	Alanine--tRNA ligase, mitochondrial	ALA1	0.0373237	0.885056	FALSE
P53154	Glycerol uptake protein 1	GUP1	0.0366295	0.938295	FALSE
Q03691	Protein ROT1	ROT1	0.0365515	0.909281	FALSE
P30605	Myo-inositol transporter 1	ITR1	0.0359495	0.90577	FALSE	TRUE
P23585	High-affinity glucose transporter HXT2	HXT2	0.0359485	0.90853	FALSE	TRUE
Q06218	ATP-dependent RNA helicase DBP9	DBP9	0.0353676	0.881859	TRUE
Q06325	Aspartic proteinase yapsin-7	YPS7	0.0353393	0.867254	FALSE
P40362	U3 small nucleolar RNA-associated protein 18	UTP18	0.03465	0.873534	FALSE
P32857	Membrane protein PTM1	PTM1	0.0336305	0.930268	FALSE
Q04409	Putative glucokinase-2	EMI2	0.0332595	0.946006	TRUE	TRUE
P0CX24;P0CX23	60S ribosomal protein L20-B;60S ribosomal protein L20-A	RPL20B;RPL20A	0.0331839	0.875891	TRUE
Q12118	Small glutamine-rich tetratricopeptide repeat-containing protein 2	SGT2	0.0316837	0.909439	FALSE
P40856	SIT4-associating protein SAP185	SAP185	0.0314037	0.883402	FALSE
P38011	Guanine nucleotide-binding protein subunit beta-like protein	ASC1	0.0289527	0.924772	TRUE
Q04217	Probable ATP-dependent RNA helicase DHR1	ECM16	0.0259701	0.909281	FALSE
P35845	Oxysterol-binding protein homolog 1	SWH1	0.025676	0.909281	FALSE
P53853	Vacuolar protein sorting-associated protein 75	VPS75	0.0240234	0.914829	FALSE
P0CH09;P0CH08	Ubiquitin-60S ribosomal protein L40;Ubiquitin;60S ribosomal protein L40	RPL40B;RPL40A	0.0239873	0.918243	TRUE
P05318	60S acidic ribosomal protein P1-alpha	RPP1A	0.023563	0.963676	FALSE
Q08412	Ubiquitin-binding protein CUE5	CUE5	0.0225228	0.922981	FALSE
P36080	Ribosomal RNA-processing protein 14	RRP14	0.0223563	0.947547	TRUE
Q12460	Nucleolar protein 56	NOP56	0.0219546	0.927247	FALSE
P38075	Pyridoxamine 5-phosphate oxidase	PDX3	0.0208868	0.944356	FALSE	TRUE
P38138	Glucosidase 2 subunit alpha	ROT2	0.0189384	0.938295	FALSE	TRUE
Q12499	Nucleolar protein 58	NOP58	0.0180326	0.947547	FALSE
P32466;P54862;P40885	Low-affinity glucose transporter HXT3	HXT3	0.0166003	0.959441	FALSE	TRUE
Q03516	Uncharacterized protein RSN1	RSN1	0.0162414	0.959441	FALSE
P15646	rRNA 2-O-methyltransferase fibrillarin	NOP1	0.0141583	0.95571	TRUE
Q12200	Niemann-Pick type C-related protein 1	NCR1	0.0139543	0.967885	FALSE
P38430	Uncharacterized deoxyribonuclease YMR262W		0.013509	0.979321	TRUE
P47190	Dolichyl-phosphate-mannose--protein mannosyltransferase 3	PMT3	0.0128783	0.969937	FALSE	TRUE
P32476	Squalene monooxygenase	ERG1	0.0127674	0.971135	FALSE	TRUE
Q04924	Glucosidase 2 subunit beta	GTB1	0.0124463	0.981422	FALSE
P40693	Ribosome biogenesis protein RLP7	RLP7	0.0123381	0.96184	TRUE
P40038	PHO85 cyclin-6	PCL6	0.0116461	0.982273	FALSE
P27809	Glycolipid 2-alpha-mannosyltransferase	KRE2	0.0102324	0.969937	FALSE	TRUE
P14164	ARS-binding factor 1	ABF1	0.00945216	0.969937	FALSE
P38088	Glycine--tRNA ligase 1, mitochondrial	GRS1	0.00924102	0.981556	FALSE
Q04182	ATP-dependent permease PDR15	PDR15	0.00765212	0.98471	FALSE
Q06681	GRAM domain-containing protein YSP2	YSP2	0.00733176	0.982273	FALSE
P38250	Increased sodium tolerance protein 2	IST2	0.00620831	0.984256	FALSE
P40319	Elongation of fatty acids protein 3	ELO3	0.00570717	0.98471	FALSE
P53981	Uncharacterized phosphatase YNL010W		0.00447287	0.98471	FALSE
P53076	Vacuolar import and degradation protein 30	VID30	0.00425267	0.98471	FALSE
O13563	26S proteasome regulatory subunit RPN13	RPN13	0.00260845	0.99086	FALSE
P26786	40S ribosomal protein S7-A	RPS7A	0.0023674	0.991	TRUE
Q03103	Endoplasmic oxidoreductin-1	ERO1	0.00196771	0.994084	FALSE
P87262;P40525	60S ribosomal protein L34-A;60S ribosomal protein L34-B	RPL34A;RPL34B	0.00159639	0.994084	TRUE
P35184	Ribosome assembly protein SQT1	SQT1	0.00115302	0.996006	TRUE
Q08004	Bud site selection protein 20	BUD20	0.00112434	0.995942	TRUE
P23644	Mitochondrial import receptor subunit TOM40	TOM40	-0.000984484	0.995942	FALSE
P41920	Ran-specific GTPase-activating protein 1	YRB1	-0.00114405	0.995942	TRUE
Q12019	Midasin	MDN1	-0.00159419	0.994084	FALSE
P38708	Putative proline--tRNA ligase YHR020W	YHR020W	-0.00164087	0.995697	TRUE
P21538	DNA-binding protein REB1	REB1	-0.00394448	0.98471	FALSE
P38244	Vacuolar membrane protease	PFF1	-0.00425297	0.98471	FALSE
P41543	Dolichyl-diphosphooligosaccharide--protein glycosyltransferase subunit 1	OST1	-0.00543917	0.98471	FALSE
Q08438	Phosphopantothenoylcysteine decarboxylase subunit VHS3	VHS3	-0.00580473	0.98471	FALSE
P06787	Calmodulin	CMD1	-0.00690248	0.982302	FALSE
P41895	Transcription initiation factor IIF subunit alpha	TFG1	-0.0080972	0.982302	FALSE
P33892	Translational activator GCN1	GCN1	-0.00817995	0.979321	TRUE
Q05050	Eisosome protein 1	EIS1	-0.00855962	0.974008	FALSE
P53914	UPF0202 protein KRE33	KRE33	-0.00921242	0.97928	TRUE
P29465	Chitin synthase 3	CHS3	-0.00929298	0.97928	FALSE	TRUE
P40215	External NADH-ubiquinone oxidoreductase 1, mitochondrial	NDE1	-0.00977712	0.984092	FALSE
P32790	Actin cytoskeleton-regulatory complex protein SLA1	SLA1	-0.0102614	0.977754	FALSE
P14127;P02407	40S ribosomal protein S17-B;40S ribosomal protein S17-A	RPS17B;RPS17A	-0.010497	0.967214	TRUE
P34223	UBX domain-containing protein 1	SHP1	-0.0106466	0.979321	TRUE
P25641	Putative lipase ATG15	ATG15	-0.0109737	0.974335	FALSE	TRUE
P05737	60S ribosomal protein L7-A	RPL7A	-0.0109787	0.966255	TRUE
P36022	Dynein heavy chain, cytoplasmic	DYN1	-0.0110662	0.982273	FALSE
P38241	Pre-mRNA-splicing factor SLT11	ECM2	-0.0110662	0.982273	FALSE
P23293	Serine/threonine-protein kinase BUR1	SGV1	-0.0114593	0.979321	FALSE
Q01532	Cysteine proteinase 1, mitochondrial	LAP3	-0.0125692	0.971133	FALSE
P52911	Glucan 1,3-beta-glucosidase 2	EXG2	-0.0133314	0.955682	FALSE	TRUE
P15436	DNA polymerase delta catalytic subunit	POL3	-0.0138392	0.971133	FALSE
P34247	U3 small nucleolar RNA-associated protein 11	UTP11	-0.0146394	0.96954	TRUE
P18239;P18238;P04710	ADP,ATP carrier protein 2	PET9	-0.0158685	0.954062	FALSE	TRUE
P43586	60S ribosomal subunit assembly/export protein LOC1	LOC1	-0.016322	0.947547	TRUE
Q01389	Serine/threonine-protein kinase BCK1/SLK1/SSP31	BCK1	-0.0164963	0.975387	FALSE
Q12481	rRNA biogenesis protein RRP36	RRP36	-0.0166349	0.948745	TRUE
P38145	Riboflavin synthase	RIB5	-0.016823	0.975969	FALSE	TRUE
P54867	Protein SLG1	SLG1	-0.0173708	0.957424	FALSE
P02406	60S ribosomal protein L28	RPL28	-0.0176463	0.942314	TRUE
P09457	ATP synthase subunit 5, mitochondrial	ATP5	-0.0195339	0.952066	FALSE
P42826	Xylulose kinase	XKS1	-0.0200577	0.969937	FALSE	TRUE
P25037	Ubiquitin carboxyl-terminal hydrolase 1	UBP1	-0.0203053	0.927247	FALSE
P38205	Multisite-specific tRNA:(cytosine-C(5))-methyltransferase	NCL1	-0.0208397	0.930268	TRUE
Q04031	Ribosomal RNA-processing protein 17	RRP17	-0.0210373	0.947547	TRUE
P36027	Cell wall integrity sensor MID2	MID2	-0.0239815	0.926943	FALSE
P28707	Co-chaperone protein SBA1	SBA1	-0.0241974	0.947547	FALSE
Q07551	NADPH-dependent alpha-keto amide reductase		-0.0248223	0.926943	TRUE
P40518	Actin-related protein 2/3 complex subunit 5	ARC15	-0.0255958	0.959441	FALSE
P36024	Phosphopantothenoylcysteine decarboxylase subunit SIS2	SIS2	-0.0256669	0.927247	FALSE
P40185	Protein MMF1, mitochondrial	MMF1	-0.0263985	0.930078	FALSE
Q03674	Lysophospholipase 2	PLB2	-0.0286064	0.893022	FALSE	TRUE
Q06344	Pre-rRNA-processing protein ESF1	ESF1	-0.0292524	0.893022	TRUE
P32458	Cell division control protein 11	CDC11	-0.0298416	0.951648	TRUE
Q03707	Inner nuclear membrane protein SRC1	SRC1	-0.0315386	0.921019	FALSE
Q06214	WD repeat-containing protein JIP5	JIP5	-0.0315816	0.883402	FALSE
P39969	Protein BOI2	BOI2	-0.0316695	0.912942	FALSE
P33302	Pleiotropic ABC efflux transporter of multiple drugs	PDR5	-0.0323252	0.93792	FALSE
P18899	Stress protein DDR48	DDR48	-0.0330448	0.894153	FALSE
P32386	ATP-dependent bile acid permease	YBT1	-0.0331587	0.909281	FALSE	TRUE
P54861	Dynamin-related protein DNM1	DNM1	-0.0342823	0.906503	FALSE	TRUE
P53883	Nucleolar protein 13	NOP13	-0.0356797	0.87249	TRUE
P40477	Nucleoporin NUP159	NUP159	-0.0359515	0.866065	FALSE
P25365	Putative guanine nucleotide-exchange factor SED4	SED4	-0.0366504	0.89742	FALSE
P40414	Tropomyosin-2	TPM2	-0.037381	0.883402	FALSE
P32329	Aspartic proteinase 3;Aspartic proteinase 3 subunit alpha;Aspartic proteinase 3 subunit beta	YPS1	-0.0376175	0.858627	FALSE
P23201	Protein SPA2	SPA2	-0.038128	0.893022	FALSE
P11938	DNA-binding protein RAP1	RAP1	-0.0389402	0.905173	FALSE
Q06132	Suppressor of glycerol defect protein 1	SGD1	-0.0395929	0.858356	TRUE
Q04053	Sorting nexin-41	SNX41	-0.041755	0.879228	FALSE
P33322	H/ACA ribonucleoprotein complex subunit 4	CBF5	-0.0418332	0.883402	TRUE
P41814	tRNA (adenine(58)-N(1))-methyltransferase non-catalytic subunit TRM6	GCD10	-0.0418529	0.868758	TRUE
P39985	DNA polymerase V	POL5	-0.0419925	0.84905	TRUE
P39928	Osmosensing histidine protein kinase SLN1	SLN1	-0.0424848	0.881859	FALSE
Q08001	Uncharacterized protein YLR072W	YLR072W	-0.0428032	0.850432	FALSE
P36049	rRNA-processing protein EBP2	EBP2	-0.0431745	0.849476	TRUE
P40210	Protein SIP5	SIP5	-0.0450235	0.922065	TRUE
P0CX28;P0CX27	60S ribosomal protein L42-B;60S ribosomal protein L42-A	RPL42B;RPL42A	-0.0465873	0.853692	TRUE
P33775	Dolichyl-phosphate-mannose--protein mannosyltransferase 1	PMT1	-0.0471959	0.873534	FALSE	TRUE
P21304	Periodic tryptophan protein 1	PWP1	-0.0475995	0.852345	FALSE
P11792	Serine/threonine-protein kinase SCH9	SCH9	-0.0481132	0.872725	FALSE
P38426	Trehalose synthase complex regulatory subunit TPS3	TPS3	-0.0484714	0.870575	FALSE	TRUE
Q05584	Hydroxyacylglutathione hydrolase, cytoplasmic isozyme	GLO2	-0.0498698	0.866729	FALSE	TRUE
Q01919	Serine/threonine-protein kinase KIN4	KIN4	-0.0521946	0.855557	FALSE
P36015	Synaptobrevin homolog YKT6	YKT6	-0.0531565	0.82905	FALSE
P32602	Alpha-soluble NSF attachment protein	SEC17	-0.0535284	0.906222	FALSE
Q12373	HAT1-interacting factor 1	HIF1	-0.0540927	0.905766	FALSE
Q12018	Cell division control protein 53	CDC53	-0.0541679	0.851684	TRUE
P45818	ATP-dependent RNA helicase ROK1	ROK1	-0.0541961	0.815981	TRUE
O13547	Covalently-linked cell wall protein 14	CCW14	-0.0545473	0.815981	FALSE
P35844	Protein KES1	KES1	-0.0570602	0.823905	TRUE
Q00416	Helicase SEN1	SEN1	-0.0571747	0.918837	FALSE
P46982	Alpha-1,2-mannosyltransferase MNN5	MNN5	-0.0578984	0.806627	FALSE
Q02933	Ribonuclease T2-like	RNY1	-0.0580414	0.854024	FALSE
P25368	Ribosomal RNA-processing protein 7	RRP7	-0.0580534	0.842418	TRUE
P39968	Vacuolar protein 8	VAC8	-0.0580876	0.842418	FALSE
Q03434;O13527	Transposon Ty1-ML2 Gag-Pol polyprotein;Capsid protein;Ty1 protease;Integrase;Reverse transcriptase/ribonuclease H;Truncated transposon Ty1-A Gag-Pol polyprotein;Integrase;Reverse transcriptase/ribonuclease H	TY1B-ML2;TY1B-A	-0.0584691	0.788223	FALSE
Q07657	Seventh homolog of septin 1	SHS1	-0.0586316	0.84905	FALSE
P38143	Glutathione peroxidase 2	GPX2	-0.0619555	0.837755	TRUE	TRUE
P46683	Ankyrin repeat-containing protein YAR1	YAR1	-0.0626273	0.87249	FALSE
P38682	ADP-ribosylation factor GTPase-activating protein GLO3	GLO3	-0.0627099	0.850432	TRUE
P53261	Pescadillo homolog	NOP7	-0.0627772	0.799779	TRUE
P17967	Protein disulfide-isomerase	PDI1	-0.0637005	0.788727	FALSE
Q03774	tRNA (guanine-N(7)-)-methyltransferase non-catalytic subunit TRM82	TRM82	-0.0640331	0.799307	TRUE
Q02204	54S ribosomal protein L13, mitochondrial	MRPL13	-0.0645632	0.819044	TRUE
P35183;P0C5L1	Protein AST1;Putative uncharacterized protein YBL068W-A	AST1	-0.0648829	0.883402	FALSE
P32899	U3 small nucleolar ribonucleoprotein protein IMP3	IMP3	-0.0651113	0.840991	TRUE
P00498	ATP phosphoribosyltransferase	HIS1	-0.0652483	0.777319	FALSE	TRUE
Q07825	Putative Xaa-Pro aminopeptidase FRA1	FRA1	-0.0662511	0.823905	FALSE
P47033	Cell wall protein PRY3	PRY3	-0.0662744	0.816006	FALSE
P53632	Poly(A) RNA polymerase protein 2	PAP2	-0.0667725	0.778658	TRUE
P32628	UV excision repair protein RAD23	RAD23	-0.0668059	0.784082	FALSE
P38109	Putative serine carboxypeptidase YBR139W		-0.0672667	0.815981	FALSE
P53877	Pre-rRNA-processing protein IPI3	IPI3	-0.0676008	0.813636	TRUE
P16521	Elongation factor 3A	YEF3	-0.0685069	0.806627	TRUE
Q12514	General negative regulator of transcription subunit 5	NOT5	-0.0692645	0.844609	FALSE
Q99337	Transposon Ty1-NL2 Gag-Pol polyprotein;Capsid protein;Ty1 protease;Integrase;Reverse transcriptase/ribonuclease H	TY1B-NL2	-0.069518	0.815981	FALSE
P40154	Ino eighty subunit 2	IES2	-0.0704402	0.805448	FALSE
P07347	N-terminal acetyltransferase A complex catalytic subunit ARD1	ARD1	-0.0708791	0.842793	FALSE	TRUE
P36009	Probable ATP-dependent RNA helicase DHR2	DHR2	-0.072049	0.815981	TRUE
P38170	Condensin complex subunit 2	BRN1	-0.0737848	0.735361	FALSE
Q08193	1,3-beta-glucanosyltransferase GAS5	GAS5	-0.0748489	0.733873	FALSE
P53121	Putative flavin carrier protein 3	FLC3	-0.0753262	0.790927	FALSE
P08524	Farnesyl pyrophosphate synthase	ERG20	-0.0757463	0.761999	TRUE	TRUE
P35724	Manganese resistance protein MNR2	MNR2	-0.0759048	0.763097	FALSE
Q12040	Broad-specificity phosphatase YOR283W	YOR283W	-0.0759635	0.819044	TRUE	TRUE
Q12208	U6 snRNA phosphodiesterase	USB1	-0.0767451	0.788727	FALSE
P36060	NADH-cytochrome b5 reductase 2;NADH-cytochrome b5 reductase p34 form;NADH-cytochrome b5 reductase p32 form	MCR1	-0.0771062	0.860199	TRUE	TRUE
P32793	Protein YSC84	YSC84	-0.0771689	0.793554	TRUE
Q99207	Nucleolar complex protein 14	NOP14	-0.0777418	0.817844	TRUE
P34225	Guanine-nucleotide exchange factor YEL1	YEL1	-0.0799754	0.856451	FALSE
Q08687	Translation machinery-associated protein 16	TMA16	-0.0809716	0.786004	TRUE
Q12465	Bud site selection protein RAX2	RAX2	-0.0817487	0.853692	FALSE
P38959	Vacuolar protein sorting-associated protein 41	VPS41	-0.0818607	0.789304	FALSE
P27654	Temperature shock-inducible protein 1	TIP1	-0.0825573	0.800824	FALSE
P40581	Peroxiredoxin HYR1	HYR1	-0.0841613	0.720446	TRUE	TRUE
P27810	Alpha-1,2 mannosyltransferase KTR1	KTR1	-0.0853477	0.786004	FALSE	TRUE
Q07895	FAS1 domain-containing protein YLR001C		-0.0853826	0.770726	FALSE
P32179	3(2),5-bisphosphate nucleotidase	MET22	-0.0855484	0.773724	FALSE	TRUE
P0C2H9	60S ribosomal protein L31-B	RPL31B	-0.0892486	0.670408	FALSE
Q03508	Uncharacterized protein YMR265C		-0.0895832	0.703951	TRUE
P07560;Q99260	Ras-related protein SEC4	SEC4	-0.091369	0.718176	TRUE
Q03640	Tricalbin-3	TCB3	-0.0920363	0.76405	FALSE
Q08977	UPF0662 protein YPL260W	YPL260W	-0.0924809	0.740364	FALSE
P20484	Protein MAK11	MAK11	-0.0929256	0.777319	TRUE
Q06408	Transaminated amino acid decarboxylase	ARO10	-0.0933248	0.709244	FALSE	TRUE
P38555;P51996	GTP-binding protein YPT31/YPT8;GTP-binding protein YPT32/YPT11	YPT31;YPT32	-0.0933252	0.776893	FALSE
P38427	Trehalose synthase complex regulatory subunit TSL1	TSL1	-0.0940717	0.770726	FALSE
P14020	Dolichol-phosphate mannosyltransferase	DPM1	-0.0951359	0.685301	FALSE	TRUE
Q04336	Uncharacterized protein YMR196W		-0.0957493	0.745389	FALSE
P32608	Retrograde regulation protein 2	RTG2	-0.0967995	0.677951	TRUE
P23615	Transcription elongation factor SPT6	SPT6	-0.0984204	0.649777	FALSE
Q01477	Ubiquitin carboxyl-terminal hydrolase 3	UBP3	-0.0985329	0.696341	TRUE
Q03497;P48562	Serine/threonine-protein kinase STE20	STE20	-0.100015	0.7076	TRUE
P38112	ATP-dependent RNA helicase MAK5	MAK5	-0.102907	0.622613	TRUE
Q04195	E3 SUMO-protein ligase SIZ1	SIZ1	-0.102956	0.736884	FALSE
P32614	Fumarate reductase 1	FRD1	-0.103555	0.776117	TRUE	TRUE
P21734	Ubiquitin-conjugating enzyme E2 1	UBC1	-0.104068	0.815981	TRUE
P38786	Ribonuclease P/MRP protein subunit RPP1	RPP1	-0.105611	0.711433	TRUE
P40078	Ribosome biogenesis protein NSA2	NSA2	-0.105701	0.64526	TRUE
Q08723	26S proteasome regulatory subunit RPN8	RPN8	-0.105812	0.813636	FALSE
P39004;P39003;P32467	High-affinity hexose transporter HXT6	HXT7;HXT6	-0.105877	0.657035	FALSE
P36114	Mitochondrial outer membrane protein YKR018C	YKR018C	-0.105891	0.811742	FALSE
P48234	Ribosome biogenesis protein ENP2	ENP2	-0.106957	0.648169	FALSE
P32568;P53756	Protein SNQ2	SNQ2	-0.108195	0.75916	FALSE
P32563	V-type proton ATPase subunit a, vacuolar isoform	VPH1	-0.109577	0.611239	FALSE
P43561	Iron transport multicopper oxidase FET5	FET5	-0.109979	0.745562	FALSE
P17709	Glucokinase-1	GLK1	-0.111422	0.715266	TRUE	TRUE
P33202	Ubiquitin fusion degradation protein 4	UFD4	-0.112281	0.585305	FALSE
P0C2H8	60S ribosomal protein L31-A	RPL31A	-0.112393	0.693808	TRUE
P53919	H/ACA ribonucleoprotein complex non-core subunit NAF1	NAF1	-0.113611	0.586296	FALSE
Q04007	Uncharacterized protein YDR186C	YDR186C	-0.114767	0.798303	FALSE
Q03195	Translation initiation factor RLI1	RLI1	-0.11516	0.709343	TRUE
P43597	Uncharacterized protein YFR016C	YFR016C	-0.116253	0.562572	FALSE
P39105	Lysophospholipase 1	PLB1	-0.116861	0.573526	FALSE	TRUE
P53730	Dol-P-Man:Man(7)GlcNAc(2)-PP-Dol alpha-1,6-mannosyltransferase	ALG12	-0.116871	0.677951	FALSE
P46992	Cell wall protein YJL171C		-0.118405	0.562868	FALSE
P53839	Glyoxylate reductase 1	GOR1	-0.119418	0.698274	FALSE	TRUE
Q08826	Sorting nexin-3	SNX3	-0.12075	0.788727	FALSE
P53953	SED5-binding protein 2	SFB2	-0.120883	0.788727	FALSE
P25040	20S rRNA accumulation protein 4	TSR4	-0.123704	0.657035	FALSE
P40467	Activator of stress genes 1	ASG1	-0.125387	0.78383	TRUE
P43612	SIT4-associating protein SAP155	SAP155	-0.125772	0.550294	FALSE
Q99257	mRNA export factor MEX67	MEX67	-0.128379	0.56563	TRUE
P23250	Negative RAS protein regulator protein	RPI1	-0.129217	0.778355	TRUE
P48016	Vacuolar acid trehalase	ATH1	-0.129923	0.645287	FALSE	TRUE
P22211	Nitrogen permease reactivator protein	NPR1	-0.131244	0.764224	FALSE
P25349	Flavoprotein-like protein YCP4	YCP4	-0.131358	0.628069	FALSE
Q06523	Uncharacterized protein YPR148C	YPR148C	-0.131767	0.580282	FALSE
P53283	Polyamine transporter 2	TPO2	-0.131851	0.65062	FALSE
Q00055	Glycerol-3-phosphate dehydrogenase [NAD(+)] 1	GPD1	-0.13371	0.547159	FALSE	TRUE
P05759	Ubiquitin-40S ribosomal protein S31;Ubiquitin;40S ribosomal protein S31	RPS31	-0.133876	0.518432	TRUE
P32465;P38695;P40441;P43581;P40886;P13181	Low-affinity glucose transporter HXT1	HXT1	-0.136556	0.619424	FALSE	TRUE
P40345	Phospholipid:diacylglycerol acyltransferase	LRO1	-0.137075	0.626332	TRUE
Q12176	Ribosome biogenesis protein MAK21	MAK21	-0.139758	0.514261	TRUE
P53552	THO complex subunit 2	THO2	-0.14024	0.745562	TRUE
P00635	Repressible acid phosphatase	PHO5	-0.14038	0.761216	FALSE	TRUE
Q02796	Transcriptional regulatory protein LGE1	LGE1	-0.140795	0.715266	TRUE
P53978	Elongation factor 3B	HEF3	-0.14112	0.644614	TRUE
Q12513	Translation machinery-associated protein 17	TMA17	-0.141564	0.758911	FALSE
P38843	Chitin synthase export chaperone	CHS7	-0.142826	0.60513	FALSE
P53890	Bud neck protein 5	BNI5	-0.142977	0.652503	TRUE
P53332	Phosphopantetheine adenylyltransferase	CAB4	-0.14449	0.766548	FALSE	TRUE
D6VTK4	Pheromone alpha factor receptor	STE2	-0.145015	0.592937	FALSE
Q06449	[PSI+] inducibility protein 3	PIN3	-0.146655	0.745568	FALSE
P15442	Serine/threonine-protein kinase GCN2	GCN2	-0.147417	0.471469	FALSE
P32802	Transmembrane 9 superfamily member 1;Protein p24a	EMP70	-0.150024	0.589176	FALSE
P36048	Pre-mRNA-splicing factor SNU114	SNU114	-0.150423	0.582428	TRUE
P53066	Ankyrin repeat-containing protein YGL242C		-0.150848	0.469585	FALSE
P41819	Dimethyladenosine transferase	DIM1	-0.151661	0.486845	TRUE
P47160	Epsin-3	ENT3	-0.151859	0.73873	TRUE
P40217	Eukaryotic translation initiation factor 3 subunit I	TIF34	-0.155096	0.514261	TRUE
Q06451	Polyamine transporter 3	TPO3	-0.155102	0.733338	FALSE
P32892	ATP-dependent RNA helicase DRS1	DRS1	-0.155722	0.446631	TRUE
P25441	DNA-directed RNA polymerase III subunit RPC4	RPC53	-0.16005	0.62142	FALSE
Q12080	Ribosome biogenesis protein NOP53	NOP53	-0.161031	0.52042	TRUE
Q12152	Putative serine/threonine-protein kinase YPL150W	YPL150W	-0.161285	0.60513	FALSE
P34909	General negative regulator of transcription subunit 4	MOT2	-0.161325	0.551476	FALSE
P39962	Casein kinase I homolog 3	YCK3	-0.162271	0.533672	FALSE
P33338	Protein SLA2	SLA2	-0.162965	0.530178	FALSE
Q08951	AP-3 complex subunit delta	APL5	-0.163126	0.473706	FALSE
Q08641;REV__Q08723	tRNA(Thr) (cytosine(32)-N(3))-methyltransferase	ABP140	-0.163748	0.416919	FALSE
Q12186	Branchpoint-bridging protein	MSL5	-0.164108	0.715266	FALSE
Q06106	Multiple RNA-binding domain-containing protein 1	MRD1	-0.165159	0.52362	TRUE
Q12178	Cytosine deaminase	FCY1	-0.166299	0.592155	TRUE	TRUE
P49957	tRNA (carboxymethyluridine(34)-5-O)-methyltransferase	TRM9	-0.167615	0.709244	TRUE
P32590	Heat shock protein homolog SSE2	SSE2	-0.168546	0.462154	FALSE
Q06506	Ribosomal RNA-processing protein 9	RRP9	-0.171275	0.384519	FALSE
P29547	Elongation factor 1-gamma 1	CAM1	-0.172616	0.550132	TRUE
P32263	Pyrroline-5-carboxylate reductase	PRO3	-0.173569	0.515932	FALSE	TRUE
P32770	Asparagine-rich protein	NRP1	-0.175866	0.476706	TRUE
P32600	Serine/threonine-protein kinase TOR2	TOR2	-0.180275	0.685293	FALSE
P40559	Phosphatidylinositol 4,5-bisphosphate 5-phosphatase INP51	INP51	-0.180784	0.684419	FALSE	TRUE
P10664	60S ribosomal protein L4-A	RPL4A	-0.18084	0.350089	TRUE
P06738	Glycogen phosphorylase	GPH1	-0.18154	0.493967	FALSE	TRUE
P21965	Protein kinase MCK1	MCK1	-0.182762	0.450986	TRUE
P0CX58;P0CX57;O74302	Transposon Ty1-PR1 Gag polyprotein;Capsid protein;Gag-p4;Transposon Ty1-A Gag polyprotein;Capsid protein;Gag-p4;Transposon Ty1-DR4 Gag polyprotein;Capsid protein;Gag-p4	TY1A-PR1;TY1A-A;TY1A-DR4	-0.184658	0.389526	FALSE
P36081	Uncharacterized protein YKL077W	YKL077W	-0.185993	0.673233	FALSE
P32634	Negative regulator of sporulation PMD1	PMD1	-0.186754	0.671674	FALSE
P53952	Uncharacterized protein YNL050C		-0.187592	0.479485	TRUE
Q12196	Serine/threonine-protein kinase RIO1	RIO1	-0.187827	0.478854	FALSE
P12688	Serine/threonine-protein kinase YPK1	YPK1	-0.188301	0.454973	TRUE
P01120	Ras-like protein 2	RAS2	-0.188956	0.506207	FALSE
P04807	Hexokinase-2	HXK2	-0.189302	0.589176	TRUE	TRUE
P38331	HD domain-containing protein YBR242W		-0.18954	0.666163	FALSE
Q05164;P40442	Haze protective factor 1;Putative uncharacterized protein YIL169C	HPF1	-0.192447	0.659818	FALSE
P40075	Vesicle-associated membrane protein-associated protein SCS2	SCS2	-0.192626	0.426964	FALSE
P10869	Aspartokinase	HOM3	-0.194946	0.560833	FALSE	TRUE
P48415	COPII coat assembly protein SEC16	SEC16	-0.196648	0.475543	FALSE
Q08601	Metacaspase-1	MCA1	-0.203654	0.4015	TRUE
P39106	Alpha-1,3-mannosyltransferase MNN1	MNN1	-0.204015	0.640041	FALSE
Q06078	U3 small nucleolar RNA-associated protein 21	UTP21	-0.205893	0.635651	FALSE
P38333	Essential nuclear protein 1	ENP1	-0.212835	0.317533	TRUE
P48813	High-affinity glutamine permease	GNP1	-0.213753	0.421405	FALSE	TRUE
P39958	Rab GDP-dissociation inhibitor	GDI1	-0.214841	0.486845	TRUE
Q12355	Cell wall mannoprotein PST1	PST1	-0.216795	0.354933	FALSE
P38227	Quinidine resistance protein 3	QDR3	-0.218223	0.612414	FALSE
P42940	Probable electron transfer flavoprotein subunit beta	CIR1	-0.219835	0.609241	FALSE
P22936	DNA-(apurinic or apyrimidinic site) lyase 1	APN1	-0.220549	0.32344	TRUE
P38928	Axial budding pattern protein 2	AXL2	-0.221034	0.408966	FALSE
Q07655	Protein WHI4	WHI4	-0.221416	0.409925	TRUE
P53012	FIT family protein SCS3	SCS3	-0.22195	0.395677	FALSE
P38712	ATP-dependent rRNA helicase RRP3	RRP3	-0.223603	0.303274	TRUE
Q12094	Ribosome biogenesis protein TSR3	TSR3	-0.227055	0.261531	TRUE
Q07623	Nucleolar protein 6	NOP6	-0.231165	0.260153	TRUE
P40959	Sorting nexin MVP1	MVP1	-0.233152	0.586148	FALSE
Q86ZR7	Putative uncharacterized hydrolase YKL033W-A	YKL033W-A	-0.23397	0.350089	TRUE
Q04177	U3 small nucleolar RNA-associated protein 5	UTP5	-0.234363	0.375996	FALSE
P42945	U3 small nucleolar RNA-associated protein 10	UTP10	-0.234545	0.307336	TRUE
Q08831	Protein VTS1	VTS1	-0.236188	0.442703	TRUE
P0CX73;P0CX72;P0CX71;P0CX70	Transposon Ty1-PL Gag polyprotein;Capsid protein;Gag-p4;Transposon Ty1-LR2 Gag polyprotein;Capsid protein;Gag-p4;Transposon Ty1-ER1 Gag polyprotein;Capsid protein;Gag-p4;Transposon Ty1-DR6 Gag polyprotein;Capsid protein;Gag-p4	TY1A-PL;TY1A-LR2;TY1A-ER1;TY1A-DR6	-0.239181	0.249682	FALSE
Q04602	Vacuolar basic amino acid transporter 4	VBA4	-0.241432	0.351803	FALSE
P47108	Nucleolar pre-ribosomal-associated protein 2	URB2	-0.245749	0.418007	TRUE
P27616	Phosphoribosylaminoimidazole-succinocarboxamide synthase	ADE1	-0.247365	0.50822	FALSE	TRUE
P40160	Serine/threonine-protein kinase RIO2	RIO2	-0.247879	0.211978	TRUE
P38836	Putative metallocarboxypeptidase ECM14	ECM14	-0.250598	0.554961	FALSE
P40318	ERAD-associated E3 ubiquitin-protein ligase DOA10	SSM4	-0.250598	0.554961	FALSE
P53316	Uncharacterized RNA-binding protein YGR250C	YGR250C	-0.25068	0.335578	TRUE
Q92317	Negative cofactor 2 complex subunit beta	NCB2	-0.252779	0.55263	TRUE
P23642	Mannan polymerase I complex VAN1 subunit	VAN1	-0.252903	0.344146	FALSE
Q12754	Ribosomal RNA-processing protein 12	RRP12	-0.255215	0.252535	TRUE
P25294	Protein SIS1	SIS1	-0.25585	0.304285	TRUE
P0CX38;P0CX37	40S ribosomal protein S6-B;40S ribosomal protein S6-A	RPS6B;RPS6A	-0.257104	0.19014	TRUE
P50107	Lactoylglutathione lyase	GLO1	-0.257994	0.335943	FALSE	TRUE
P40470	Regulator of rDNA transcription protein 14	RRT14	-0.258679	0.197891	TRUE
P54000	RNA polymerase II transcriptional coactivator SUB1	SUB1	-0.258847	0.21964	TRUE
Q08686	Thiosulfate sulfurtransferase TUM1	TUM1	-0.261418	0.458539	FALSE	TRUE
P12962	Cap-associated protein CAF20	CAF20	-0.262093	0.190968	TRUE
P53388	Dicarboxylic amino acid permease	DIP5	-0.262996	0.33558	FALSE	TRUE
Q12114	Chitin biosynthesis protein CHS5	CHS5	-0.264612	0.197891	FALSE
P25343	Reduced viability upon starvation protein 161	RVS161	-0.265132	0.237859	TRUE
P53254	U3 small nucleolar RNA-associated protein 22	UTP22	-0.265865	0.295218	TRUE
P38903	Serine/threonine-protein phosphatase 2A 56 kDa regulatory subunit delta isoform	RTS1	-0.266814	0.210773	TRUE
Q04004	Phosducin-like protein 1	PLP1	-0.271288	0.302067	FALSE
Q03063	Down-regulator of invasive growth 1	DIG1	-0.273368	0.300933	FALSE
P46959	tRNA (adenine(58)-N(1))-methyltransferase catalytic subunit TRM61	GCD14	-0.275881	0.275025	TRUE
P36148	Glycerol-3-phosphate O-acyltransferase 2	GPT2	-0.277258	0.292383	FALSE	TRUE
P0C2J1	Transposon Ty1-PR3 Gag-Pol polyprotein;Capsid protein;Ty1 protease;Integrase;Reverse transcriptase/ribonuclease H	TY1B-PR3	-0.278817	0.50822	TRUE
P15700	Uridylate kinase	URA6	-0.279519	0.352233	TRUE	TRUE
P38616	Protein YGP1	YGP1	-0.280617	0.346918	FALSE
P38623	Serine/threonine-protein kinase RCK2	RCK2	-0.281666	0.206512	FALSE
P25582	27S pre-rRNA (guanosine(2922)-2-O)-methyltransferase	SPB1	-0.282262	0.196794	TRUE
Q06631	Protein BFR2	BFR2	-0.282663	0.159674	FALSE
P53337	ER-derived vesicles protein ERV29	ERV29	-0.283329	0.500728	FALSE
P17536	Tropomyosin-1	TPM1	-0.284138	0.209743	FALSE
Q07478	ATP-dependent RNA helicase SUB2	SUB2	-0.284787	0.232058	TRUE
P07267	Saccharopepsin	PEP4	-0.285836	0.290764	FALSE
Q04500	U3 small nucleolar RNA-associated protein 14	UTP14	-0.285928	0.315389	TRUE
P48589	40S ribosomal protein S12	RPS12	-0.286511	0.203203	TRUE
P53927	Ribosome biogenesis protein 15	NOP15	-0.287718	0.268948	TRUE
P38431	Eukaryotic translation initiation factor 5	TIF5	-0.289602	0.166039	TRUE
P0CX40;P0CX39	40S ribosomal protein S8-B;40S ribosomal protein S8-A	RPS8B;RPS8A	-0.289757	0.148255	TRUE
P53210	Uncharacterized protein YGR017W	YGR017W	-0.290427	0.488494	FALSE
Q08979	Kelch repeat-containing protein 3	KEL3	-0.29135	0.159035	TRUE
P38114	Uncharacterized transcriptional regulatory protein TBS1	TBS1	-0.294665	0.48234	FALSE
P53184	Nicotinamidase	PNC1	-0.296529	0.139722	TRUE	TRUE
Q08287	60S ribosome subunit biogenesis protein NOP8	NOP8	-0.298033	0.196603	TRUE
P05749	60S ribosomal protein L22-A	RPL22A	-0.299171	0.141738	TRUE
P29295	Casein kinase I homolog HRR25	HRR25	-0.29942	0.280209	TRUE
Q99385	Vacuolar calcium ion transporter	VCX1	-0.299596	0.476706	FALSE
Q12522	Eukaryotic translation initiation factor 6	TIF6	-0.29961	0.225205	TRUE
P22803	Thioredoxin-2	TRX2	-0.299764	0.304285	TRUE	TRUE
P22203	V-type proton ATPase subunit E	VMA4	-0.300496	0.416919	FALSE
P39744	Nucleolar complex protein 2	NOC2	-0.301882	0.186558	TRUE
P38970	Serine/threonine-protein kinase HAL5	HAL5	-0.303342	0.472303	FALSE
Q04311	Protein VMS1	VMS1	-0.304957	0.129799	TRUE
P0CX26;P0CX25	60S ribosomal protein L43-B;60S ribosomal protein L43-A	RPL43B;RPL43A	-0.307029	0.131619	TRUE
P07284	Serine--tRNA ligase, cytoplasmic	SES1	-0.307447	0.354783	TRUE
P0CX32;P0CX31	40S ribosomal protein S24-B;40S ribosomal protein S24-A	RPS24B;RPS24A	-0.30794	0.126923	TRUE
P14832	Peptidyl-prolyl cis-trans isomerase	CPR1	-0.308309	0.223613	TRUE
P32324	Elongation factor 2	EFT1	-0.308668	0.143782	TRUE
P53172	Protein SDS23	SDS23	-0.3092	0.238028	TRUE
Q03612	Transposon Ty1-ER1 Gag-Pol polyprotein;Capsid protein;Ty1 protease;Integrase;Reverse transcriptase/ribonuclease H	TY1B-ER1	-0.310488	0.154666	FALSE
P31382	Dolichyl-phosphate-mannose--protein mannosyltransferase 2	PMT2	-0.310613	0.472334	FALSE	TRUE
P36008	Elongation factor 1-gamma 2	TEF4	-0.310641	0.329043	TRUE
P53863	J protein JJJ1	JJJ1	-0.311439	0.231976	TRUE
Q04175	Importin beta SMX1	SXM1	-0.312776	0.50822	FALSE
P38990	SNF1-activating kinase 1	SAK1	-0.313942	0.454694	FALSE
P25558	Bud site selection protein 3	BUD3	-0.313971	0.238812	FALSE
P41818	Protein GLC8	GLC8	-0.315295	0.233854	FALSE
P39990	13 kDa ribonucleoprotein-associated protein	SNU13	-0.317042	0.120661	TRUE
P39010	Palmitoyltransferase AKR1	AKR1	-0.317883	0.449059	FALSE
P29453	60S ribosomal protein L8-B	RPL8B	-0.321578	0.115526	TRUE
Q03407	Serine/threonine-protein kinase PKH1	PKH1	-0.322042	0.251416	FALSE
P38219	Obg-like ATPase 1	OLA1	-0.32398	0.162129	TRUE
P38626	NADH-cytochrome b5 reductase 1	CBR1	-0.324303	0.279519	TRUE	TRUE
Q04867	Putative methyltransferase YMR310C		-0.331306	0.216641	TRUE
Q03529	Ceramide very long chain fatty acid hydroxylase SCS7	SCS7	-0.331406	0.224244	FALSE	TRUE
Q12389	ATP-dependent RNA helicase DBP10	DBP10	-0.336489	0.138942	TRUE
P41812	Ribonucleases P/MRP protein subunit POP1	POP1	-0.337285	0.0998557	TRUE
P53739	Flippase kinase 1	FPK1	-0.338042	0.224184	FALSE
Q06146	Uncharacterized protein YLR257W	YLR257W	-0.338327	0.219039	FALSE
Q02931	NET1-associated nuclear protein 1	NAN1	-0.340579	0.192096	TRUE
P15565	tRNA (guanine(26)-N(2))-dimethyltransferase, mitochondrial	TRM1	-0.341274	0.105276	TRUE
P15180	Lysine--tRNA ligase, cytoplasmic	KRS1	-0.341363	0.270045	TRUE
Q12285	Ubiquitin-like protein MDY2	MDY2	-0.342112	0.200005	TRUE
P30619	Protein transport protein SEC1	SEC1	-0.342448	0.222355	TRUE
P14904	Vacuolar aminopeptidase 1	APE1	-0.347325	0.4015	FALSE
P26637	Leucine--tRNA ligase, cytoplasmic	CDC60	-0.351839	0.201119	TRUE
P31688	Trehalose-phosphatase	TPS2	-0.354688	0.13524	FALSE	TRUE
P36084	Splicing factor MUD2	MUD2	-0.354915	0.200734	TRUE
Q03782	56 kDa U1 small nuclear ribonucleoprotein component	SNU56	-0.355649	0.52362	TRUE
P40055	U3 small nucleolar RNA-associated protein 7	UTP7	-0.357968	0.0990878	TRUE
P39929	Vacuolar-sorting protein SNF7	SNF7	-0.359634	0.384519	TRUE
Q03897	Maintenance of telomere capping protein 5	MTC5	-0.364029	0.187303	FALSE
P30771	ATP-dependent helicase NAM7	NAM7	-0.364788	0.135436	TRUE
P40159	Uncharacterized protein YNL208W		-0.367708	0.134055	TRUE
P53900	Prefoldin subunit 4	GIM3	-0.368842	0.439522	FALSE
Q08208	Nucleolar protein 12	NOP12	-0.372345	0.0923057	TRUE
P38934	Nuclear segregation protein BFR1	BFR1	-0.373062	0.0866459	TRUE
Q03921	Protein dopey	DOP1	-0.377444	0.189814	FALSE
P24783	ATP-dependent RNA helicase DBP2	DBP2	-0.380599	0.0890097	TRUE
P53935	Stress response protein NST1	NST1	-0.381616	0.355216	FALSE
P32567	Phosphatidic acid phosphohydrolase 1	PAH1	-0.384788	0.0871026	FALSE
P47119	Inosine triphosphate pyrophosphatase	HAM1	-0.385173	0.243032	FALSE
P40010	Nuclear GTP-binding protein NUG1	NUG1	-0.387557	0.0982517	TRUE
Q12030	Transcription initiation factor TFIID subunit 10	TAF10	-0.387914	0.349451	FALSE
Q12159	RNA annealing protein YRA1	YRA1	-0.389654	0.078666	TRUE
P41807	V-type proton ATPase subunit H	VMA13	-0.39035	0.206694	TRUE
Q06053	tRNA-dihydrouridine(47) synthase [NAD(P)(+)]	DUS3	-0.392242	0.0723347	TRUE
P32495	H/ACA ribonucleoprotein complex subunit 2	NHP2	-0.392921	0.144754	TRUE
P13517	F-actin-capping protein subunit beta	CAP2	-0.394158	0.381347	FALSE
P43599	Uncharacterized protein YFR018C	YFR018C	-0.394511	0.32167	FALSE
P53331	RNA exonuclease 1	RNH70	-0.396857	0.145196	FALSE
Q12090	RNA exonuclease 3	REX3	-0.398679	0.336684	TRUE
Q02785	ATP-dependent permease PDR12	PDR12	-0.400083	0.138942	FALSE
P15625	Phenylalanine--tRNA ligase alpha subunit	FRS2	-0.400434	0.224244	TRUE
Q05029	Protein BCH1	BCH1	-0.400757	0.334795	FALSE
P10080	Single-stranded nucleic acid-binding protein	SBP1	-0.40278	0.0665816	TRUE
P40523	Uncharacterized protein YIL055C	YIL055C	-0.403189	0.139722	TRUE
Q12400	tRNA (guanine(9)-N1)-methyltransferase	TRM10	-0.403514	0.138927	TRUE
P28007	H/ACA ribonucleoprotein complex subunit 1	GAR1	-0.404691	0.0659734	TRUE
P50896	Protein PSP1	PSP1	-0.406101	0.328354	TRUE
Q02554	Cold sensitive U2 snRNA suppressor 1	CUS1	-0.409089	0.133574	TRUE
P56628	60S ribosomal protein L22-B	RPL22B	-0.411038	0.0701463	TRUE
P40991	25S rRNA (cytosine(2870)-C(5))-methyltransferase	NOP2	-0.411743	0.135765	FALSE
P32803	Endosomal protein P24B	EMP24	-0.413326	0.131863	FALSE
P39517	ATP-dependent RNA helicase DHH1	DHH1	-0.414154	0.114988	TRUE
P32643	Trans-aconitate 3-methyltransferase	TMT1	-0.415326	0.317533	FALSE	TRUE
Q03862	Probable metalloprotease ARX1	ARX1	-0.417185	0.0765989	TRUE
P35178	Ribosomal RNA-processing protein 1	RRP1	-0.420123	0.170023	TRUE
P53251	Ribosome biogenesis protein SLX9	SLX9	-0.420597	0.176987	TRUE
P06101	Hsp90 co-chaperone Cdc37	CDC37	-0.421726	0.219535	TRUE
P32419	Malate dehydrogenase, peroxisomal	MDH3	-0.422277	0.135765	FALSE	TRUE
P47100	Transposon Ty1-JR2 Gag-Pol polyprotein;Capsid protein;Ty1 protease;Integrase;Reverse transcriptase/ribonuclease H	TY1B-JR2	-0.423445	0.134055	TRUE
Q12387	N-terminal acetyltransferase B complex subunit MDM20	MDM20	-0.426745	0.159035	TRUE
Q99181	Protein HSH49	HSH49	-0.428725	0.120661	TRUE
P32457	Cell division control protein 3	CDC3	-0.428738	0.162435	FALSE
P17076	60S ribosomal protein L8-A	RPL8A	-0.431205	0.0568016	TRUE
P06174	Uroporphyrinogen-III synthase	HEM4	-0.433734	0.125871	TRUE	TRUE
Q08444	20S-pre-rRNA D-site endonuclease NOB1	NOB1	-0.435154	0.057268	TRUE
Q08647	Multisubstrate pseudouridine synthase 7	PUS7	-0.435608	0.0568016	TRUE
P46672	tRNA-aminoacylation cofactor ARC1	ARC1	-0.4359	0.0765989	TRUE
Q03496	tRNA (cytidine(32)-2-O)-methyltransferase non-catalytic subunit TRM732	TRM732	-0.440557	0.114452	FALSE
Q3E705	rRNA-processing protein EFG1	EFG1	-0.440872	0.0801645	TRUE
P35734	DASH complex subunit ASK1	ASK1	-0.444337	0.112018	FALSE
P32794	ATPase family gene 2 protein	AFG2	-0.445139	0.110871	FALSE
Q00916	U1 small nuclear ribonucleoprotein 70 kDa homolog	SNP1	-0.446015	0.132231	TRUE
P36161	Nucleoporin NUP133	NUP133	-0.448478	0.28201	FALSE
P33767	Dolichyl-diphosphooligosaccharide--protein glycosyltransferase subunit WBP1	WBP1	-0.452649	0.0538425	FALSE
P26321	60S ribosomal protein L5	RPL5	-0.454814	0.0609002	TRUE
Q03220	Polynucleotide 5-triphosphatase	CTL1	-0.455866	0.128927	TRUE
P36018	GTP-binding protein YPT52	YPT52	-0.456249	0.115102	FALSE
P49704	Pre-mRNA-processing factor 31	PRP31	-0.461557	0.0751667	FALSE
P25655	General negative regulator of transcription subunit 1	CDC39	-0.473304	0.2093	FALSE
P05738	60S ribosomal protein L9-A	RPL9A	-0.474341	0.0921798	TRUE
Q04773	Uncharacterized protein YMR074C		-0.474981	0.254466	FALSE
P46971	Dolichyl-phosphate-mannose--protein mannosyltransferase 4	PMT4	-0.475085	0.254466	FALSE	TRUE
P38883	Pre-rRNA-processing protein RIX1	RIX1	-0.475983	0.0667757	TRUE
P52490	Ubiquitin-conjugating enzyme E2 13	UBC13	-0.477885	0.251857	FALSE
Q3E754	40S ribosomal protein S21-B	RPS21B	-0.481087	0.118892	TRUE
P32769	Elongation factor 1 alpha-like protein	HBS1	-0.48111	0.107325	TRUE
P38167	Protein ECM21	ECM21	-0.485525	0.169194	FALSE
P19736	Pre-mRNA-splicing factor PRP9	PRP9	-0.488012	0.0884732	TRUE
P35194	U3 small nucleolar RNA-associated protein 20	UTP20	-0.489949	0.0608123	TRUE
Q12149	Exosome complex exonuclease RRP6	RRP6	-0.494769	0.111498	TRUE
P17883	Superkiller protein 3	SKI3	-0.495374	0.155124	FALSE
P47011	Glycogenin-2	GLG2	-0.504189	0.104081	FALSE	TRUE
P00360	Glyceraldehyde-3-phosphate dehydrogenase 1	TDH1	-0.508326	0.372826	FALSE	TRUE
P36143	Glycogenin-1	GLG1	-0.514254	0.0900056	FALSE	TRUE
P0C2J0	Transposon Ty1-PR2 Gag-Pol polyprotein;Capsid protein;Ty1 protease;Integrase;Reverse transcriptase/ribonuclease H	TY1B-PR2	-0.521057	0.101836	FALSE
P33334	Pre-mRNA-splicing factor 8	PRP8	-0.52501	0.0927435	FALSE
P50109	Protein PSP2	PSP2	-0.528054	0.0541579	TRUE
P32836	GTP-binding nuclear protein GSP2/CNR2	GSP2	-0.528371	0.212086	TRUE
P20447	ATP-dependent RNA helicase DBP3	DBP3	-0.534105	0.0977716	TRUE
P49687	Nucleoporin NUP145;Nucleoporin NUP145N;Nucleoporin NUP145C	NUP145	-0.53665	0.206512	FALSE
P0CX44;P0CX43	60S ribosomal protein L1-B;60S ribosomal protein L1-A	RPL1B;RPL1A	-0.542498	0.0646997	TRUE
P53297	PAB1-binding protein 1	PBP1	-0.549547	0.0714717	TRUE
Q02648	tRNA (uracil-O(2)-)-methyltransferase	TRM44	-0.550678	0.0615844	TRUE
P53962	Uncharacterized WD repeat-containing protein YNL035C		-0.552574	0.196794	TRUE
P43555	Protein EMP47	EMP47	-0.553262	0.196794	FALSE
P53218	Ribonucleases P/MRP protein subunit POP6	POP6	-0.55523	0.0713234	TRUE
P38798	Nonsense-mediated mRNA decay protein 2	NMD2	-0.559959	0.0701463	TRUE
P38803	Pre-rRNA-processing protein IPI1	IPI1	-0.566981	0.0599036	TRUE
Q12044	Regulator of calcineurin 2	RCN2	-0.567195	0.0599036	FALSE
Q12211;P53167	tRNA pseudouridine synthase 1	PUS1	-0.567315	0.112018	TRUE
Q01976	ADP-ribose pyrophosphatase	YSA1	-0.571919	0.184999	FALSE	TRUE
P27472;P23337	Glycogen [starch] synthase isoform 2	GSY2	-0.572971	0.0668345	FALSE	TRUE
P38291	Ribonucleases P/MRP protein subunit POP7	POP7	-0.590168	0.057268	TRUE
Q04772	Increased recombination centers protein 21	IRC21	-0.595695	0.169247	FALSE
P08679	Citrate synthase, peroxisomal	CIT2	-0.603426	0.219443	TRUE	TRUE
P34078	Protein LTV1	LTV1	-0.60684	0.108883	TRUE
P00431	Cytochrome c peroxidase, mitochondrial	CCP1	-0.613858	0.134055	FALSE	TRUE
P32909	Protein SMY2	SMY2	-0.61438	0.158554	TRUE
P47068	Myosin tail region-interacting protein MTI1	BBC1	-0.61711	0.156805	FALSE
P22217	Thioredoxin-1	TRX1	-0.624239	0.0501078	FALSE	TRUE
P05453	Eukaryotic peptide chain release factor GTP-binding subunit	SUP35	-0.63712	0.057268	TRUE
P40476	Pheromone-regulated membrane protein 5	PRM5	-0.639472	0.069621	FALSE
P37012	Phosphoglucomutase 2	PGM2	-0.640827	0.0599036	FALSE	TRUE
P14743	Glycylpeptide N-tetradecanoyltransferase	NMT1	-0.641454	0.143504	FALSE	TRUE
P0C0V8	40S ribosomal protein S21-A	RPS21A	-0.64703	0.11879	FALSE
P12754	Translation initiation factor eIF-2B subunit delta	GCD2	-0.647453	0.140834	FALSE
P47017	Sm-like protein LSm1	LSM1	-0.656491	0.126466	TRUE
Q12226	Trichothecene 3-O-acetyltransferase	AYT1	-0.659833	0.135765	FALSE
Q07897	Protein CMS1	CMS1	-0.662479	0.135194	TRUE
Q07508	Protein LUC7	LUC7	-0.671112	0.132556	TRUE
P40077	Protein DSE1	DSE1	-0.671384	0.132556	FALSE
P38353	Sec sixty-one protein homolog	SSH1	-0.673901	0.0513721	TRUE
Q07807	mRNA-binding protein PUF3	PUF3	-0.676808	0.0599036	TRUE
P25626	54S ribosomal protein IMG1, mitochondrial	IMG1	-0.683389	0.0541893	TRUE
P36534	54S ribosomal protein L40, mitochondrial	MRPL40	-0.697685	0.122498	TRUE
Q02792	5-3 exoribonuclease 2	RAT1	-0.707713	0.0510003	TRUE
P53550	mRNA-decapping enzyme subunit 2	DCP2	-0.708009	0.1846	TRUE
P38084	Leu/Val/Ile amino-acid permease	BAP2	-0.733268	0.110227	FALSE	TRUE
P53140	Protein RMD9, mitochondrial	RMD9	-0.751292	0.104287	TRUE
P25299	mRNA 3-end-processing protein RNA15	RNA15	-0.76528	0.0998394	FALSE
P38844	Protein DSE2	DSE2	-0.791439	0.0922726	FALSE
Q04728	Arginine biosynthesis bifunctional protein ArgJ, mitochondrial;Glutamate N-acetyltransferase;Amino-acid acetyltransferase;Arginine biosynthesis bifunctional protein ArgJ alpha chain;Arginine biosynthesis bifunctional protein ArgJ beta chain	ARG7	-0.793293	0.0845288	FALSE	TRUE
Q12049	Protein THP3	THP3	-0.8118	0.0871026	FALSE
P21264	Phosphoribosylaminoimidazole carboxylase	ADE2	-0.816886	0.0859885	FALSE	TRUE
Q06217	Small nuclear ribonucleoprotein Sm D2	SMD2	-0.846473	0.0784634	TRUE
P25639	Uncharacterized membrane protein YCR061W		-0.846714	0.0784634	FALSE
P40093	UPF0160 protein YER156C	YER156C	-0.879	0.0718955	TRUE
P38278	25S rRNA (adenine(2142)-N(1))-methyltransferase	BMT2	-0.886589	0.0701463	TRUE
Q04839	mRNA transport factor GFD1	GFD1	-0.889941	0.069621	FALSE
P46956	Inorganic phosphate transporter PHO86	PHO86	-0.905505	0.0668345	FALSE
Q12213	60S ribosomal protein L7-B	RPL7B	-0.906611	0.113292	FALSE
Q99369	Family of serine hydrolases 3	FSH3	-0.925392	0.0641815	TRUE
P53860	Phosphatidylinositol transfer protein PDR16	PDR16	-0.939603	0.061472	TRUE
P08539	Guanine nucleotide-binding protein alpha-1 subunit	GPA1	-0.941332	0.0612815	FALSE
Q04792	Glutamate decarboxylase	GAD1	-0.967611	0.057268	FALSE	TRUE
P54005	Protein DIA1	DIA1	-0.976657	0.0560756	FALSE
Q06063	tRNA-dihydrouridine(20a/20b) synthase [NAD(P)+]	DUS4	-0.992986	0.0539962	TRUE
P17121	GTPase-activating protein SAC7	SAC7	-0.994652	0.0538425	FALSE
P33759	37S ribosomal protein S5, mitochondrial	MRPS5	-0.996967	0.0537257	TRUE
