# Supplementary material for: Defining the RNA interactome by total RNA‐associated protein purification
Source: Mol Syst Biol. 2019 Apr 8;15(4):e8689. doi: 10.15252/msb.20188689 (PMC6452921; doi:10.15252/msb.20188689)
Supplement: Supplementary file 8 — Dataset EV6 [file MSB-15-e8689-s008.xlsx]

## Sheet: Dataset EV6
Dataset EV6
RNA species and their masses used in Xi targeted search for RNA-crosslinked peptides

## Sheet: Sheet1
RNA	MS1 adduct mass	RNA	MS1 adduct mass	RNA	MS1 adduct mass
4tU	340.013	AG4tU	1014.11	G4tU4tU	1007.06
4tU-H2S	306.025	AG4tU-H2S	980.125	G4tU4tU-H2S	973.075
4tU-H2S-HPO3	226.059	AG4tU-H2S-HPO3	900.159	G4tU4tU-H2S-HPO3	893.109
4tU-H2S+HPO3	385.992	AG4tU-H2S+HPO3	1060.09	G4tU4tU-H2S+HPO3	1053.04
4tU-HPO3	260.047	AG4tU-HPO3	934.147	G4tU4tU-HPO3	927.097
4tU+HPO3	419.979	AG4tU+HPO3	1094.08	G4tU4tU+HPO3	1087.03
A4tU	669.066	AC4tU	974.107	CC4tU	950.096
A4tU-H2S	635.078	AC4tU-H2S	940.119	CC4tU-H2S	916.108
A4tU-H2S-HPO3	555.111	AC4tU-H2S-HPO3	860.153	CC4tU-H2S-HPO3	836.142
A4tU-H2S+HPO3	715.044	AC4tU-H2S+HPO3	1020.09	CC4tU-H2S+HPO3	996.074
A4tU-HPO3	589.099	AC4tU-HPO3	894.141	CC4tU-HPO3	870.129
A4tU+HPO3	749.032	AC4tU+HPO3	1054.07	CC4tU+HPO3	1030.06
G4tU	685.06	AU4tU	975.091	CU4tU	951.08
G4tU-H2S	651.073	AU4tU-H2S	941.103	CU4tU-H2S	917.092
G4tU-H2S-HPO3	571.106	AU4tU-H2S-HPO3	861.137	CU4tU-H2S-HPO3	837.126
G4tU-H2S+HPO3	731.039	AU4tU-H2S+HPO3	1021.07	CU4tU-H2S+HPO3	997.058
G4tU-HPO3	605.094	AU4tU-HPO3	895.125	CU4tU-HPO3	871.113
G4tU+HPO3	765.027	AU4tU+HPO3	1055.06	CU4tU+HPO3	1031.05
C4tU	645.054	A4tU4tU	991.068	C4tU4tU	967.057
C4tU-H2S	611.067	A4tU4tU-H2S	957.08	C4tU4tU-H2S	933.069
C4tU-H2S-HPO3	531.1	A4tU4tU-H2S-HPO3	877.114	C4tU4tU-H2S-HPO3	853.103
C4tU-H2S+HPO3	691.033	A4tU4tU-H2S+HPO3	1037.05	C4tU4tU-H2S+HPO3	1013.04
C4tU-HPO3	565.088	A4tU4tU-HPO3	911.102	C4tU4tU-HPO3	887.09
C4tU+HPO3	725.021	A4tU4tU+HPO3	1071.03	C4tU4tU+HPO3	1047.02
U4tU	646.038	GG4tU	1030.11	UU4tU	952.064
U4tU-H2S	612.051	GG4tU-H2S	996.12	UU4tU-H2S	918.076
U4tU-H2S-HPO3	532.084	GG4tU-H2S-HPO3	916.154	UU4tU-H2S-HPO3	838.11
U4tU-H2S+HPO3	692.017	GG4tU-H2S+HPO3	1076.09	UU4tU-H2S+HPO3	998.042
U4tU-HPO3	566.072	GG4tU-HPO3	950.142	UU4tU-HPO3	872.097
U4tU+HPO3	726.005	GG4tU+HPO3	1110.07	UU4tU+HPO3	1032.03
4tU4tU	662.015	GC4tU	990.102	U4tU4tU	968.041
4tU4tU-H2S	628.028	GC4tU-H2S	956.114	U4tU4tU-H2S	934.053
4tU4tU-H2S-HPO3	548.061	GC4tU-H2S-HPO3	876.148	U4tU4tU-H2S-HPO3	854.087
4tU4tU-H2S+HPO3	707.994	GC4tU-H2S+HPO3	1036.08	U4tU4tU-H2S+HPO3	1014.02
4tU4tU-HPO3	582.049	GC4tU-HPO3	910.135	U4tU4tU-HPO3	888.074
4tU4tU+HPO3	741.982	GC4tU+HPO3	1070.07	U4tU4tU+HPO3	1048.01
AA4tU	998.118	GU4tU	991.086	4tU4tU4tU	984.018
AA4tU-H2S	964.13	GU4tU-H2S	957.098	4tU4tU4tU-H2S	950.03
AA4tU-H2S-HPO3	884.164	GU4tU-H2S-HPO3	877.132	4tU4tU4tU-H2S-HPO3	870.064
AA4tU-H2S+HPO3	1044.1	GU4tU-H2S+HPO3	1037.06	4tU4tU4tU-H2S+HPO3	1030
AA4tU-HPO3	918.152	GU4tU-HPO3	911.119	4tU4tU4tU-HPO3	904.052
AA4tU+HPO3	1078.08	GU4tU+HPO3	1071.05	4tU4tU4tU+HPO3	1063.98
