# Supplementary material for: Defining the RNA interactome by total RNA‐associated protein purification
Source: Mol Syst Biol. 2019 Apr 8;15(4):e8689. doi: 10.15252/msb.20188689 (PMC6452921; doi:10.15252/msb.20188689)
Supplement: Supplementary file 9 — Dataset EV7 [file MSB-15-e8689-s009.xlsx]

## Sheet: Dataset EV7
Dataset EV7
The Xi search engine identified peptides
Sheet 1 contains combined results of 3 experiments: –lambda phosphatase; +lambda phosphatase; large cell mass –lambda phosphatase
Sheet 2 contains results of the –lambda phosphatase experiment
Sheet 3 contains results of the +lambda phosphatase experiment

## Sheet: Combined
Protein	Fasta	Base Peptide	Peptide Xlink localisation scores	PeptideMass	Peptide Xlink position	XLinked Amino Acid	Protein Xlink position	Peptide Modifications	Peptide Modification Positions	Peptide Modification Mass	RNA mass	RNA
O14467	MBF1_YEAST Multiprotein-bridging factor 1 OS=Saccharomyces cerevisiae (strain ATCC 204508 / S288c) OX=559292 GN=MBF1 PE=1 SV=2	GNNIGSPLGAPK	G(0.02)N(0.02)N(0.02)I(0.03)G(0.05)S(0.05)P(0.07)L(0.07)G(0.08)A(0.08)P(0.34)K(0.16)	1123.6	11	P	148				X651.07274	GY-H2S
P00358	G3P2_YEAST Glyceraldehyde-3-phosphate dehydrogenase 2 OS=Saccharomyces cerevisiae (strain ATCC 204508 / S288c) OX=559292 GN=TDH2 PE=1 SV=3	TVDGPSHKDWR	T(0.00)V(0.00)D(0.00)G(0.04)P(0.07)S(0.11)H(0.52)K(0.15)D(0.08)W(0.01)R(0.01)	1296.62	7	H	191				X385.99164	Y-H2S+HPO3
P00358	G3P2_YEAST Glyceraldehyde-3-phosphate dehydrogenase 2 OS=Saccharomyces cerevisiae (strain ATCC 204508 / S288c) OX=559292 GN=TDH2 PE=1 SV=3	VVDLVEHVAKA	V(0.01)V(0.01)D(0.01)L(0.03)V(0.04)E(0.05)H(0.07)V(0.11)A(0.38)K(0.16)A(0.14)	1178.67	9	A	330				X385.99164	Y-H2S+HPO3
P00560	PGK_YEAST Phosphoglycerate kinase OS=Saccharomyces cerevisiae (strain ATCC 204508 / S288c) OX=559292 GN=PGK1 PE=1 SV=2	TVTDKEGIPAGWQGLDNGPESR	T(0.01)V(0.01)T(0.03)D(0.03)K(0.03)E(0.03)G(0.05)I(0.08)P(0.18)A(0.34)G(0.07)W(0.04)Q(0.02)G(0.01)L(0.01)D(0.01)N(0.01)G(0.01)P(0.01)E(0.01)S(0.01)R(0.01)	2326.12	10	A	307				X385.99164	Y-H2S+HPO3
P00560	PGK_YEAST Phosphoglycerate kinase OS=Saccharomyces cerevisiae (strain ATCC 204508 / S288c) OX=559292 GN=PGK1 PE=1 SV=2	SSAAGNTVIIGGGDTATVAK	S(0.09)S(0.09)A(0.10)A(0.04)G(0.04)N(0.04)T(0.04)V(0.05)I(0.05)I(0.06)G(0.06)G(0.04)G(0.04)D(0.04)T(0.04)A(0.04)T(0.04)V(0.04)A(0.04)K(0.04)	1788.92	3	A	362				X651.07274	GY-H2S
P00560	PGK_YEAST Phosphoglycerate kinase OS=Saccharomyces cerevisiae (strain ATCC 204508 / S288c) OX=559292 GN=PGK1 PE=1 SV=2	SSAAGNTVIIGGGDTATVAK	S(0.03)S(0.03)A(0.03)A(0.03)G(0.03)N(0.03)T(0.03)V(0.04)I(0.07)I(0.16)G(0.26)G(0.03)G(0.03)D(0.03)T(0.03)A(0.03)T(0.03)V(0.03)A(0.03)K(0.03)	1788.92	11	G	370				X385.99164	Y-H2S+HPO3
P02407	RS17A_YEAST 40S ribosomal protein S17-A OS=Saccharomyces cerevisiae (strain ATCC 204508 / S288c) OX=559292 GN=RPS17A PE=1 SV=1	RASKALIER	R(0.15)A(0.19)S(0.22)K(0.34)A(0.03)L(0.02)I(0.02)E(0.02)R(0.01)	1042.62	4	K	14				X306.02531	Y-H2S
P02407	RS17A_YEAST 40S ribosomal protein S17-A OS=Saccharomyces cerevisiae (strain ATCC 204508 / S288c) OX=559292 GN=RPS17A PE=1 SV=1	LCDEIATIQSKRLR	L(0.00)Ccm(0.00)D(0.00)E(0.00)I(0.00)A(0.01)T(0.01)I(0.01)Q(0.05)S(0.05)K(0.05)R(0.82)L(0.01)R(0.00)	1701.92	12	R	45				X385.99164	Y-H2S+HPO3
P02407	RS17A_YEAST 40S ribosomal protein S17-A OS=Saccharomyces cerevisiae (strain ATCC 204508 / S288c) OX=559292 GN=RPS17A PE=1 SV=1	KDQYVPEVSALDLSRSNGVLNVDNQTSDLVK	K(0.01)D(0.01)Q(0.01)Y(0.01)V(0.01)P(0.03)E(0.03)V(0.04)S(0.04)A(0.04)L(0.04)D(0.05)L(0.06)S(0.07)R(0.05)S(0.05)N(0.05)G(0.05)V(0.06)L(0.04)N(0.03)V(0.03)D(0.02)N(0.02)Q(0.02)T(0.02)S(0.02)D(0.02)L(0.02)V(0.02)K(0.01)	3402.73	14	S	94				X651.07274	GY-H2S
P02407	RS17A_YEAST 40S ribosomal protein S17-A OS=Saccharomyces cerevisiae (strain ATCC 204508 / S288c) OX=559292 GN=RPS17A PE=1 SV=1	DQYVPEVSALDLSRSNGVLNVDNQTSDLVK	D(0.01)Q(0.01)Y(0.01)V(0.01)P(0.03)E(0.03)V(0.03)S(0.04)A(0.04)L(0.04)D(0.04)L(0.04)S(0.04)R(0.04)S(0.04)N(0.04)G(0.04)V(0.04)L(0.04)N(0.04)V(0.03)D(0.03)N(0.03)Q(0.03)T(0.03)S(0.03)D(0.03)L(0.03)V(0.03)K(0.09)	3274.63	30	K	111				X385.99164	Y-H2S+HPO3
P02407	RS17A_YEAST 40S ribosomal protein S17-A OS=Saccharomyces cerevisiae (strain ATCC 204508 / S288c) OX=559292 GN=RPS17A PE=1 SV=1	SLGLKLPLSVINVSAQR	S(0.03)L(0.03)G(0.10)L(0.11)K(0.12)L(0.09)P(0.13)L(0.12)S(0.06)V(0.05)I(0.03)N(0.02)V(0.02)S(0.02)A(0.02)Q(0.02)R(0.02)	1794.07	7	P	118				X385.99164	Y-H2S+HPO3
P02407	RS17A_YEAST 40S ribosomal protein S17-A OS=Saccharomyces cerevisiae (strain ATCC 204508 / S288c) OX=559292 GN=RPS17A PE=1 SV=1	LPLSVINVSAQR	L(0.00)P(0.00)L(0.00)S(0.01)V(0.01)I(0.01)N(0.02)V(0.05)S(0.22)A(0.34)Q(0.25)R(0.10)	1295.76	10	A	126				X385.99164	Y-H2S+HPO3
P02407	RS17A_YEAST 40S ribosomal protein S17-A OS=Saccharomyces cerevisiae (strain ATCC 204508 / S288c) OX=559292 GN=RPS17A PE=1 SV=1	LPLSVINVSAQRDR	L(0.00)P(0.01)L(0.01)S(0.02)V(0.03)I(0.05)N(0.06)V(0.08)S(0.10)A(0.09)Q(0.17)R(0.16)D(0.13)R(0.08)	1566.88	11	Q	127				X612.05061	UY-H2S
P02407	RS17A_YEAST 40S ribosomal protein S17-A OS=Saccharomyces cerevisiae (strain ATCC 204508 / S288c) OX=559292 GN=RPS17A PE=1 SV=1	LPLSVINVSAQRDR	L(0.00)P(0.00)L(0.01)S(0.01)V(0.02)I(0.04)N(0.05)V(0.08)S(0.09)A(0.09)Q(0.09)R(0.27)D(0.16)R(0.06)	1566.88	12	R	128				X385.99164	Y-H2S+HPO3
P02407	RS17A_YEAST 40S ribosomal protein S17-A OS=Saccharomyces cerevisiae (strain ATCC 204508 / S288c) OX=559292 GN=RPS17A PE=1 SV=1	LPLSVINVSAQRDRR	L(0.02)P(0.02)L(0.03)S(0.05)V(0.06)I(0.08)N(0.08)V(0.08)S(0.08)A(0.08)Q(0.08)R(0.09)D(0.10)R(0.09)R(0.05)	1722.99	13	D	129				X385.99164	Y-H2S+HPO3
P02407	RS17A_YEAST 40S ribosomal protein S17-A OS=Saccharomyces cerevisiae (strain ATCC 204508 / S288c) OX=559292 GN=RPS17A PE=1 SV=1	LPLSVINVSAQRDRR	L(0.01)P(0.02)L(0.02)S(0.03)V(0.03)I(0.04)N(0.05)V(0.07)S(0.10)A(0.10)Q(0.10)R(0.10)D(0.11)R(0.13)R(0.10)	1722.99	14	R	130				X612.05061	UY-H2S
P02994	EF1A_YEAST Elongation factor 1-alpha OS=Saccharomyces cerevisiae (strain ATCC 204508 / S288c) OX=559292 GN=TEF1 PE=1 SV=1	IGGIGTVPVGR	I(0.18)G(0.16)G(0.11)I(0.13)G(0.14)T(0.07)V(0.05)P(0.04)V(0.04)G(0.04)R(0.04)	1024.6	1	I	254				X612.05061	UY-H2S
P02994	EF1A_YEAST Elongation factor 1-alpha OS=Saccharomyces cerevisiae (strain ATCC 204508 / S288c) OX=559292 GN=TEF1 PE=1 SV=1	IGGIGTVPVGR	I(0.17)G(0.18)G(0.13)I(0.12)G(0.13)T(0.07)V(0.05)P(0.04)V(0.04)G(0.04)R(0.04)	1024.6	2	G	255				X385.99164	Y-H2S+HPO3
P02994	EF1A_YEAST Elongation factor 1-alpha OS=Saccharomyces cerevisiae (strain ATCC 204508 / S288c) OX=559292 GN=TEF1 PE=1 SV=1	FVPSKPMCVEAFSEYPPLGR	F(0.01)V(0.01)P(0.01)S(0.01)K(0.01)P(0.01)Mox(0.01)Ccm(0.01)V(0.02)E(0.02)A(0.02)F(0.02)S(0.02)E(0.02)Y(0.03)P(0.17)P(0.14)L(0.18)G(0.15)R(0.13)	2326.11	18	L	419	Mox	7	15.9949	X385.99164	Y-H2S+HPO3
P04147	PABP_YEAST Polyadenylate-binding protein, cytoplasmic and nuclear OS=Saccharomyces cerevisiae (strain ATCC 204508 / S288c) OX=559292 GN=PAB1 PE=1 SV=4	GFGFVNYEKHEDAVK	G(0.03)F(0.03)G(0.06)F(0.14)V(0.09)N(0.07)Y(0.07)E(0.07)K(0.07)H(0.07)E(0.06)D(0.06)A(0.06)V(0.06)K(0.05)	1738.83	4	F	263				X385.99164	Y-H2S+HPO3
P04147	PABP_YEAST Polyadenylate-binding protein, cytoplasmic and nuclear OS=Saccharomyces cerevisiae (strain ATCC 204508 / S288c) OX=559292 GN=PAB1 PE=1 SV=4	KQYEAYRLEK	K(0.04)Q(0.07)Y(0.21)E(0.09)A(0.09)Y(0.14)R(0.10)L(0.10)E(0.10)K(0.05)	1326.69	3	Y	308				X385.99164	Y-H2S+HPO3
P04147	PABP_YEAST Polyadenylate-binding protein, cytoplasmic and nuclear OS=Saccharomyces cerevisiae (strain ATCC 204508 / S288c) OX=559292 GN=PAB1 PE=1 SV=4	MAKYQGVNLFVK	M(0.04)A(0.06)K(0.11)Y(0.36)Q(0.07)G(0.06)V(0.06)N(0.06)L(0.05)F(0.05)V(0.05)K(0.03)	1396.75	4	Y	319				X385.99164	Y-H2S+HPO3
P04147	PABP_YEAST Polyadenylate-binding protein, cytoplasmic and nuclear OS=Saccharomyces cerevisiae (strain ATCC 204508 / S288c) OX=559292 GN=PAB1 PE=1 SV=4	YQGVNLFVK	Y(0.04)Q(0.13)G(0.78)V(0.01)N(0.01)L(0.01)F(0.01)V(0.01)K(0.01)	1066.58	3	G	321				X612.05061	UY-H2S
P04147	PABP_YEAST Polyadenylate-binding protein, cytoplasmic and nuclear OS=Saccharomyces cerevisiae (strain ATCC 204508 / S288c) OX=559292 GN=PAB1 PE=1 SV=4	NQQIVAGKPLYVAIAQR	N(0.01)Q(0.01)Q(0.01)I(0.01)V(0.02)A(0.02)G(0.03)K(0.03)P(0.19)L(0.18)Y(0.11)V(0.09)A(0.07)I(0.07)A(0.06)Q(0.05)R(0.05)	1868.06	9	P	391				X635.07782	AY-H2S
P04147	PABP_YEAST Polyadenylate-binding protein, cytoplasmic and nuclear OS=Saccharomyces cerevisiae (strain ATCC 204508 / S288c) OX=559292 GN=PAB1 PE=1 SV=4	NQQIVAGKPLYVAIAQR	N(0.01)Q(0.01)Q(0.01)I(0.01)V(0.02)A(0.02)G(0.02)K(0.03)P(0.05)L(0.05)Y(0.56)V(0.05)A(0.04)I(0.04)A(0.03)Q(0.03)R(0.03)	1868.06	11	Y	393				X385.99164	Y-H2S+HPO3
P04147	PABP_YEAST Polyadenylate-binding protein, cytoplasmic and nuclear OS=Saccharomyces cerevisiae (strain ATCC 204508 / S288c) OX=559292 GN=PAB1 PE=1 SV=4	NQQIVAGKPLYVAIAQR	N(0.01)Q(0.01)Q(0.01)I(0.01)V(0.01)A(0.01)G(0.02)K(0.02)P(0.03)L(0.10)Y(0.09)V(0.11)A(0.11)I(0.13)A(0.12)Q(0.12)R(0.09)	1868.06	14	I	396				X651.07274	GY-H2S
P04147	PABP_YEAST Polyadenylate-binding protein, cytoplasmic and nuclear OS=Saccharomyces cerevisiae (strain ATCC 204508 / S288c) OX=559292 GN=PAB1 PE=1 SV=4	NQQIVAGKPLYVAIAQRK	N(0.00)Q(0.00)Q(0.00)I(0.01)V(0.01)A(0.02)G(0.02)K(0.02)P(0.09)L(0.09)Y(0.09)V(0.09)A(0.09)I(0.09)A(0.18)Q(0.08)R(0.08)K(0.01)	1996.16	15	A	397				X612.05061	UY-H2S
P04147	PABP_YEAST Polyadenylate-binding protein, cytoplasmic and nuclear OS=Saccharomyces cerevisiae (strain ATCC 204508 / S288c) OX=559292 GN=PAB1 PE=1 SV=4	NQQIVAGKPLYVAIAQRK	N(0.00)Q(0.00)Q(0.01)I(0.01)V(0.01)A(0.02)G(0.02)K(0.02)P(0.05)L(0.05)Y(0.05)V(0.05)A(0.08)I(0.10)A(0.13)Q(0.16)R(0.19)K(0.05)	1996.16	17	R	399				X385.99164	Y-H2S+HPO3
P04147	PABP_YEAST Polyadenylate-binding protein, cytoplasmic and nuclear OS=Saccharomyces cerevisiae (strain ATCC 204508 / S288c) OX=559292 GN=PAB1 PE=1 SV=4	RSQLAQQIQAR	R(0.33)S(0.23)Q(0.22)L(0.09)A(0.04)Q(0.02)Q(0.02)I(0.02)Q(0.01)A(0.01)R(0.01)	1297.72	1	R	404				X385.99164	Y-H2S+HPO3
P04147	PABP_YEAST Polyadenylate-binding protein, cytoplasmic and nuclear OS=Saccharomyces cerevisiae (strain ATCC 204508 / S288c) OX=559292 GN=PAB1 PE=1 SV=4	NGPVYGVPPQGGFPR	N(0.06)G(0.06)P(0.06)V(0.07)Y(0.24)G(0.14)V(0.15)P(0.03)P(0.03)Q(0.03)G(0.03)G(0.03)F(0.03)P(0.03)R(0.03)	1540.78	5	Y	482				X612.05061	UY-H2S
P04147	PABP_YEAST Polyadenylate-binding protein, cytoplasmic and nuclear OS=Saccharomyces cerevisiae (strain ATCC 204508 / S288c) OX=559292 GN=PAB1 PE=1 SV=4	NGPVYGVPPQGGFPR	N(0.03)G(0.03)P(0.03)V(0.03)Y(0.03)G(0.04)V(0.05)P(0.10)P(0.12)Q(0.11)G(0.10)G(0.09)F(0.09)P(0.08)R(0.09)	1540.78	9	P	486				X635.07782	AY-H2S
P04147	PABP_YEAST Polyadenylate-binding protein, cytoplasmic and nuclear OS=Saccharomyces cerevisiae (strain ATCC 204508 / S288c) OX=559292 GN=PAB1 PE=1 SV=4	NGPVYGVPPQGGFPR	N(0.04)G(0.04)P(0.04)V(0.04)Y(0.05)G(0.07)V(0.07)P(0.08)P(0.08)Q(0.08)G(0.08)G(0.08)F(0.09)P(0.08)R(0.07)	1540.78	13	F	490				X385.99164	Y-H2S+HPO3
P04449	RL24A_YEAST 60S ribosomal protein L24-A OS=Saccharomyces cerevisiae (strain ATCC 204508 / S288c) OX=559292 GN=RPL24A PE=1 SV=1	FSKQQAK	F(0.03)S(0.04)K(0.15)Q(0.17)Q(0.24)A(0.31)K(0.06)	835.455	6	A	143				X611.06659	CY-H2S
P04456	RL25_YEAST 60S ribosomal protein L25 OS=Saccharomyces cerevisiae (strain ATCC 204508 / S288c) OX=559292 GN=RPL25 PE=1 SV=4	AVVKGTNGK	A(0.07)V(0.10)V(0.18)K(0.20)G(0.18)T(0.08)N(0.07)G(0.07)K(0.04)	872.508	4	K	16				X612.05061	UY-H2S
P04456	RL25_YEAST 60S ribosomal protein L25 OS=Saccharomyces cerevisiae (strain ATCC 204508 / S288c) OX=559292 GN=RPL25 PE=1 SV=4	AVVKGTNGKK	A(0.05)V(0.05)V(0.15)K(0.21)G(0.23)T(0.07)N(0.07)G(0.07)K(0.05)K(0.03)	1000.6	5	G	17				X612.05061	UY-H2S
P04456	RL25_YEAST 60S ribosomal protein L25 OS=Saccharomyces cerevisiae (strain ATCC 204508 / S288c) OX=559292 GN=RPL25 PE=1 SV=4	GTNGKKALK	G(0.10)T(0.10)N(0.32)G(0.42)K(0.02)K(0.01)A(0.01)L(0.01)K(0.01)	915.55	4	G	20				X612.05061	UY-H2S
P04456	RL25_YEAST 60S ribosomal protein L25 OS=Saccharomyces cerevisiae (strain ATCC 204508 / S288c) OX=559292 GN=RPL25 PE=1 SV=4	TLKLAR	T(0.02)L(0.03)K(0.69)L(0.11)A(0.09)R(0.06)	700.46	3	K	39				X385.99164	Y-H2S+HPO3
P04456	RL25_YEAST 60S ribosomal protein L25 OS=Saccharomyces cerevisiae (strain ATCC 204508 / S288c) OX=559292 GN=RPL25 PE=1 SV=4	TLKLARAPK	T(0.01)L(0.01)K(0.02)L(0.03)A(0.54)R(0.22)A(0.16)P(0.01)K(0.01)	996.644	5	A	41				X385.99164	Y-H2S+HPO3
P04456	RL25_YEAST 60S ribosomal protein L25 OS=Saccharomyces cerevisiae (strain ATCC 204508 / S288c) OX=559292 GN=RPL25 PE=1 SV=4	VNTLVRPNGTKK	V(0.01)N(0.01)T(0.03)L(0.04)V(0.12)R(0.15)P(0.41)N(0.07)G(0.07)T(0.07)K(0.02)K(0.01)	1325.78	7	P	116				X385.99164	Y-H2S+HPO3
P04802	SYDC_YEAST Aspartate--tRNA ligase, cytoplasmic OS=Saccharomyces cerevisiae (strain ATCC 204508 / S288c) OX=559292 GN=DPS1 PE=1 SV=3	QQGATLAFLTLR	Q(0.16)Q(0.22)G(0.50)A(0.03)T(0.01)L(0.01)A(0.01)F(0.01)L(0.01)T(0.01)L(0.01)R(0.01)	1317.74	3	G	122				X612.05061	UY-H2S
P04807	HXKB_YEAST Hexokinase-2 OS=Saccharomyces cerevisiae (strain ATCC 204508 / S288c) OX=559292 GN=HXK2 PE=1 SV=4	VHLGPK	V(0.19)H(0.25)L(0.18)G(0.16)P(0.14)K(0.09)	649.391	2	H	3				X612.05061	UY-H2S
P05317	RLA0_YEAST 60S acidic ribosomal protein P0 OS=Saccharomyces cerevisiae (strain ATCC 204508 / S288c) OX=559292 GN=RPP0 PE=1 SV=2	AVVLMGKNTMVR	A(0.01)V(0.01)V(0.03)L(0.11)M(0.47)G(0.08)K(0.07)N(0.05)T(0.05)M(0.04)V(0.05)R(0.04)	1317.73	5	M	53				X385.99164	Y-H2S+HPO3
P05737	RL7A_YEAST 60S ribosomal protein L7-A OS=Saccharomyces cerevisiae (strain ATCC 204508 / S288c) OX=559292 GN=RPL7A PE=1 SV=3	AAEKILTPESQLKK	A(0.09)A(0.09)E(0.08)K(0.17)I(0.21)L(0.12)T(0.08)P(0.02)E(0.02)S(0.02)Q(0.02)L(0.02)K(0.02)K(0.01)	1554.9	5	I	6				X385.99164	Y-H2S+HPO3
P05737	RL7A_YEAST 60S ribosomal protein L7-A OS=Saccharomyces cerevisiae (strain ATCC 204508 / S288c) OX=559292 GN=RPL7A PE=1 SV=3	ILTPESQLKK	I(0.01)L(0.01)T(0.02)P(0.04)E(0.07)S(0.12)Q(0.14)L(0.24)K(0.26)K(0.09)	1155.69	9	K	14				X306.02531	Y-H2S
P05737	RL7A_YEAST 60S ribosomal protein L7-A OS=Saccharomyces cerevisiae (strain ATCC 204508 / S288c) OX=559292 GN=RPL7A PE=1 SV=3	NIIQAKRDAK	N(0.01)I(0.02)I(0.07)Q(0.11)A(0.13)K(0.15)R(0.15)D(0.31)A(0.03)K(0.03)	1155.67	8	D	68				X635.07782	AY-H2S
P05738	RL9A_YEAST 60S ribosomal protein L9-A OS=Saccharomyces cerevisiae (strain ATCC 204508 / S288c) OX=559292 GN=RPL9A PE=1 SV=2	SRIVKVVGPR	S(0.01)R(0.01)I(0.01)V(0.01)K(0.96)V(0.00)V(0.00)G(0.00)P(0.00)R(0.00)	1109.7	5	K	26				X306.02531	Y-H2S
P05738	RL9A_YEAST 60S ribosomal protein L9-A OS=Saccharomyces cerevisiae (strain ATCC 204508 / S288c) OX=559292 GN=RPL9A PE=1 SV=2	NLKHIDVTFTK	N(0.02)L(0.03)K(0.15)H(0.25)I(0.23)D(0.10)V(0.06)T(0.05)F(0.05)T(0.04)K(0.02)	1314.73	4	H	40				X385.99164	Y-H2S+HPO3
P05738	RL9A_YEAST 60S ribosomal protein L9-A OS=Saccharomyces cerevisiae (strain ATCC 204508 / S288c) OX=559292 GN=RPL9A PE=1 SV=2	NLKHIDVTFTK	N(0.01)L(0.02)K(0.07)H(0.24)I(0.35)D(0.10)V(0.06)T(0.05)F(0.05)T(0.03)K(0.01)	1314.73	5	I	41				X612.05061	UY-H2S
P05738	RL9A_YEAST 60S ribosomal protein L9-A OS=Saccharomyces cerevisiae (strain ATCC 204508 / S288c) OX=559292 GN=RPL9A PE=1 SV=2	HIDVTFTKVNNQLIK	H(0.02)I(0.02)D(0.04)V(0.04)T(0.04)F(0.04)T(0.04)K(0.04)V(0.04)N(0.05)N(0.05)Q(0.09)L(0.27)I(0.17)K(0.06)	1768.98	13	L	52				X385.99164	Y-H2S+HPO3
P05739	RL6B_YEAST 60S ribosomal protein L6-B OS=Saccharomyces cerevisiae (strain ATCC 204508 / S288c) OX=559292 GN=RPL6B PE=1 SV=4	TAQQAPKWYPSEDVAAPK	T(0.03)A(0.03)Q(0.04)Q(0.04)A(0.05)P(0.08)K(0.08)W(0.10)Y(0.09)P(0.06)S(0.06)E(0.05)D(0.05)V(0.05)A(0.08)A(0.06)P(0.04)K(0.02)	1985.98	8	W	9				X651.07274	GY-H2S
P05739	RL6B_YEAST 60S ribosomal protein L6-B OS=Saccharomyces cerevisiae (strain ATCC 204508 / S288c) OX=559292 GN=RPL6B PE=1 SV=4	TAQQAPKWYPSEDVAAPK	T(0.02)A(0.02)Q(0.03)Q(0.03)A(0.04)P(0.12)K(0.12)W(0.12)Y(0.18)P(0.05)S(0.05)E(0.04)D(0.04)V(0.04)A(0.04)A(0.04)P(0.02)K(0.02)	1985.98	9	Y	10				X385.99164	Y-H2S+HPO3
P05739	RL6B_YEAST 60S ribosomal protein L6-B OS=Saccharomyces cerevisiae (strain ATCC 204508 / S288c) OX=559292 GN=RPL6B PE=1 SV=4	KEANLFPEQQTK	K(0.15)E(0.33)A(0.29)N(0.05)L(0.04)F(0.03)P(0.02)E(0.02)Q(0.02)Q(0.02)T(0.02)K(0.02)	1431.74	2	E	118				X306.02531	Y-H2S
P05739	RL6B_YEAST 60S ribosomal protein L6-B OS=Saccharomyces cerevisiae (strain ATCC 204508 / S288c) OX=559292 GN=RPL6B PE=1 SV=4	EANLFPEQQTKEIKTER	E(0.00)A(0.00)N(0.00)L(0.01)F(0.01)P(0.05)E(0.06)Q(0.06)Q(0.06)T(0.07)K(0.07)E(0.07)I(0.12)K(0.13)T(0.11)E(0.10)R(0.07)	2060.05	14	K	131				X385.99164	Y-H2S+HPO3
P05740	RL17A_YEAST 60S ribosomal protein L17-A OS=Saccharomyces cerevisiae (strain ATCC 204508 / S288c) OX=559292 GN=RPL17A PE=1 SV=4	GLDATKLYVSHIQVNQAPK	G(0.03)L(0.03)D(0.04)A(0.06)T(0.07)K(0.08)L(0.08)Y(0.18)V(0.07)S(0.05)H(0.05)I(0.04)Q(0.04)V(0.04)N(0.04)Q(0.04)A(0.04)P(0.03)K(0.01)	2081.13	8	Y	113				X385.99164	Y-H2S+HPO3
P05740	RL17A_YEAST 60S ribosomal protein L17-A OS=Saccharomyces cerevisiae (strain ATCC 204508 / S288c) OX=559292 GN=RPL17A PE=1 SV=4	GLDATKLYVSHIQVNQAPK	G(0.02)L(0.02)D(0.02)A(0.02)T(0.03)K(0.03)L(0.03)Y(0.03)V(0.03)S(0.03)H(0.12)I(0.11)Q(0.09)V(0.08)N(0.08)Q(0.09)A(0.08)P(0.05)K(0.04)	2081.13	11	H	116				X612.05061	UY-H2S
P05743	RL26A_YEAST 60S ribosomal protein L26-A OS=Saccharomyces cerevisiae (strain ATCC 204508 / S288c) OX=559292 GN=RPL26A PE=1 SV=3	KAYFTAPSSQR	K(0.12)A(0.17)Y(0.18)F(0.19)T(0.14)A(0.06)P(0.03)S(0.03)S(0.03)Q(0.03)R(0.03)	1254.64	4	F	20				X385.99164	Y-H2S+HPO3
P05747	RL29_YEAST 60S ribosomal protein L29 OS=Saccharomyces cerevisiae (strain ATCC 204508 / S288c) OX=559292 GN=RPL29 PE=1 SV=3	TYKYPSLKGVDPK	T(0.01)Y(0.01)K(0.01)Y(0.01)P(0.11)S(0.32)L(0.18)K(0.18)G(0.07)V(0.07)D(0.02)P(0.00)K(0.00)	1494.81	6	S	31				X612.05061	UY-H2S
P05747	RL29_YEAST 60S ribosomal protein L29 OS=Saccharomyces cerevisiae (strain ATCC 204508 / S288c) OX=559292 GN=RPL29 PE=1 SV=3	YPSLKGVDPK	Y(0.00)P(0.01)S(0.07)L(0.12)K(0.65)G(0.07)V(0.07)D(0.01)P(0.00)K(0.00)	1102.6	5	K	33				X306.02531	Y-H2S
P05747	RL29_YEAST 60S ribosomal protein L29 OS=Saccharomyces cerevisiae (strain ATCC 204508 / S288c) OX=559292 GN=RPL29 PE=1 SV=3	YPSLKGVDPK	Y(0.02)P(0.03)S(0.14)L(0.16)K(0.20)G(0.38)V(0.05)D(0.02)P(0.01)K(0.01)	1102.6	6	G	34				X612.05061	UY-H2S
P05749	RL22A_YEAST 60S ribosomal protein L22-A OS=Saccharomyces cerevisiae (strain ATCC 204508 / S288c) OX=559292 GN=RPL22A PE=1 SV=3	FSGKYLK	F(0.01)S(0.02)G(0.10)K(0.11)Y(0.64)L(0.10)K(0.02)	841.47	5	Y	75				X612.05061	UY-H2S
P05749	RL22A_YEAST 60S ribosomal protein L22-A OS=Saccharomyces cerevisiae (strain ATCC 204508 / S288c) OX=559292 GN=RPL22A PE=1 SV=3	YLKYLTKK	Y(0.04)L(0.05)K(0.09)Y(0.52)L(0.12)T(0.10)K(0.05)K(0.03)	1055.64	4	Y	78				X612.05061	UY-H2S
P05750	RS3_YEAST 40S ribosomal protein S3 OS=Saccharomyces cerevisiae (strain ATCC 204508 / S288c) OX=559292 GN=RPS3 PE=1 SV=5	VALISK	V(0.58)A(0.11)L(0.10)I(0.08)S(0.07)K(0.06)	629.411	1	V	2				X635.07782	AY-H2S
P05750	RS3_YEAST 40S ribosomal protein S3 OS=Saccharomyces cerevisiae (strain ATCC 204508 / S288c) OX=559292 GN=RPS3 PE=1 SV=5	VALISK	V(0.25)A(0.27)L(0.17)I(0.14)S(0.09)K(0.09)	629.411	2	A	3				X385.99164	Y-H2S+HPO3
P05750	RS3_YEAST 40S ribosomal protein S3 OS=Saccharomyces cerevisiae (strain ATCC 204508 / S288c) OX=559292 GN=RPS3 PE=1 SV=5	ATRTQDVLGENGR	A(0.08)T(0.08)R(0.09)T(0.08)Q(0.16)D(0.10)V(0.11)L(0.07)G(0.05)E(0.05)N(0.04)G(0.04)R(0.04)	1415.71	5	Q	56				X385.99164	Y-H2S+HPO3
P05750	RS3_YEAST 40S ribosomal protein S3 OS=Saccharomyces cerevisiae (strain ATCC 204508 / S288c) OX=559292 GN=RPS3 PE=1 SV=5	YAPGTIVLYAERVQDR	Y(0.00)A(0.00)P(0.01)G(0.01)T(0.02)I(0.06)V(0.09)L(0.17)Y(0.10)A(0.10)E(0.10)R(0.10)V(0.08)Q(0.07)D(0.06)R(0.03)	1849.97	8	L	86				X651.07274	GY-H2S
P05750	RS3_YEAST 40S ribosomal protein S3 OS=Saccharomyces cerevisiae (strain ATCC 204508 / S288c) OX=559292 GN=RPS3 PE=1 SV=5	YAPGTIVLYAERVQDR	Y(0.00)A(0.01)P(0.01)G(0.02)T(0.02)I(0.03)V(0.05)L(0.07)Y(0.36)A(0.07)E(0.06)R(0.06)V(0.06)Q(0.06)D(0.06)R(0.05)	1849.97	9	Y	87				X385.99164	Y-H2S+HPO3
P05750	RS3_YEAST 40S ribosomal protein S3 OS=Saccharomyces cerevisiae (strain ATCC 204508 / S288c) OX=559292 GN=RPS3 PE=1 SV=5	FKYAPGTIVLYAERVQDR	F(0.01)K(0.01)Y(0.01)A(0.01)P(0.02)G(0.02)T(0.02)I(0.02)V(0.03)L(0.06)Y(0.15)A(0.21)E(0.13)R(0.06)V(0.08)Q(0.08)D(0.07)R(0.04)	2125.13	12	A	88				X651.07274	GY-H2S
P05750	RS3_YEAST 40S ribosomal protein S3 OS=Saccharomyces cerevisiae (strain ATCC 204508 / S288c) OX=559292 GN=RPS3 PE=1 SV=5	VQDRGLSAVAQAESMK	V(0.04)Q(0.05)D(0.08)R(0.29)G(0.17)L(0.17)S(0.06)A(0.05)V(0.03)A(0.02)Q(0.01)A(0.01)E(0.01)S(0.01)M(0.01)K(0.01)	1688.85	4	R	94				X612.05061	UY-H2S
P05750	RS3_YEAST 40S ribosomal protein S3 OS=Saccharomyces cerevisiae (strain ATCC 204508 / S288c) OX=559292 GN=RPS3 PE=1 SV=5	VQDRGLSAVAQAESMK	V(0.08)Q(0.11)D(0.12)R(0.14)G(0.14)L(0.19)S(0.06)A(0.05)V(0.03)A(0.02)Q(0.01)A(0.01)E(0.01)S(0.01)Mox(0.01)K(0.01)	1704.85	6	L	96	Mox	15	15.9949	X385.99164	Y-H2S+HPO3
P05750	RS3_YEAST 40S ribosomal protein S3 OS=Saccharomyces cerevisiae (strain ATCC 204508 / S288c) OX=559292 GN=RPS3 PE=1 SV=5	LLNGLAIR	L(0.00)L(0.00)N(0.00)G(0.02)L(0.06)A(0.85)I(0.06)R(0.01)	868.549	6	A	114				X385.99164	Y-H2S+HPO3
P05750	RS3_YEAST 40S ribosomal protein S3 OS=Saccharomyces cerevisiae (strain ATCC 204508 / S288c) OX=559292 GN=RPS3 PE=1 SV=5	RAAYGVVRYVMESGAK	R(0.17)A(0.23)A(0.25)Y(0.03)G(0.03)V(0.03)V(0.03)R(0.03)Y(0.03)V(0.03)M(0.03)E(0.03)S(0.03)G(0.03)A(0.03)K(0.02)	1755.91	3	A	119				X651.07274	GY-H2S
P05750	RS3_YEAST 40S ribosomal protein S3 OS=Saccharomyces cerevisiae (strain ATCC 204508 / S288c) OX=559292 GN=RPS3 PE=1 SV=5	RAAYGVVR	R(0.02)A(0.08)A(0.26)Y(0.37)G(0.11)V(0.11)V(0.04)R(0.01)	890.509	4	Y	120				X612.05061	UY-H2S
P05750	RS3_YEAST 40S ribosomal protein S3 OS=Saccharomyces cerevisiae (strain ATCC 204508 / S288c) OX=559292 GN=RPS3 PE=1 SV=5	AAYGVVRYVMESGAK	A(0.05)A(0.05)Y(0.07)G(0.09)V(0.10)V(0.10)R(0.11)Y(0.10)V(0.09)M(0.06)E(0.06)S(0.04)G(0.03)A(0.03)K(0.02)	1599.81	7	R	124				X635.07782	AY-H2S
P05750	RS3_YEAST 40S ribosomal protein S3 OS=Saccharomyces cerevisiae (strain ATCC 204508 / S288c) OX=559292 GN=RPS3 PE=1 SV=5	AAYGVVRYVMESGAK	A(0.07)A(0.07)Y(0.06)G(0.06)V(0.06)V(0.07)R(0.07)Y(0.22)V(0.08)M(0.06)E(0.05)S(0.04)G(0.04)A(0.03)K(0.03)	1599.81	8	Y	125				X385.99164	Y-H2S+HPO3
P05750	RS3_YEAST 40S ribosomal protein S3 OS=Saccharomyces cerevisiae (strain ATCC 204508 / S288c) OX=559292 GN=RPS3 PE=1 SV=5	AAYGVVRYVMESGAK	A(0.01)A(0.01)Y(0.01)G(0.05)V(0.05)V(0.12)R(0.12)Y(0.12)V(0.14)M(0.11)E(0.11)S(0.06)G(0.05)A(0.04)K(0.02)	1599.81	9	V	126				X651.07274	GY-H2S
P05750	RS3_YEAST 40S ribosomal protein S3 OS=Saccharomyces cerevisiae (strain ATCC 204508 / S288c) OX=559292 GN=RPS3 PE=1 SV=5	AAYGVVRYVMESGAK	A(0.02)A(0.02)Y(0.03)G(0.05)V(0.06)V(0.07)R(0.09)Y(0.09)V(0.08)Mox(0.08)E(0.16)S(0.08)G(0.08)A(0.07)K(0.03)	1615.8	11	E	128	Mox	10	15.9949	X612.05061	UY-H2S
P05755	RS9B_YEAST 40S ribosomal protein S9-B OS=Saccharomyces cerevisiae (strain ATCC 204508 / S288c) OX=559292 GN=RPS9B PE=1 SV=4	HIDFAPTSPFGGARPGRVAR	H(0.00)I(0.00)D(0.00)F(0.01)A(0.01)P(0.01)T(0.01)S(0.01)P(0.02)F(0.03)G(0.08)G(0.08)A(0.09)R(0.09)P(0.11)G(0.12)R(0.14)V(0.07)A(0.07)R(0.06)	2108.1	17	R	171				X385.99164	Y-H2S+HPO3
P06105	SC160_YEAST Protein SCP160 OS=Saccharomyces cerevisiae (strain ATCC 204508 / S288c) OX=559292 GN=SCP160 PE=1 SV=3	FHGSLIGPHGTYR	F(0.05)H(0.05)G(0.06)S(0.06)L(0.06)I(0.06)G(0.07)P(0.08)H(0.19)G(0.09)T(0.08)Y(0.08)R(0.08)	1440.73	9	H	731				X385.99164	Y-H2S+HPO3
P06105	SC160_YEAST Protein SCP160 OS=Saccharomyces cerevisiae (strain ATCC 204508 / S288c) OX=559292 GN=SCP160 PE=1 SV=3	YNVFINFPR	Y(0.00)N(0.00)V(0.01)F(0.90)I(0.02)N(0.02)F(0.02)P(0.01)R(0.01)	1168.6	4	F	745				X385.99164	Y-H2S+HPO3
P06105	SC160_YEAST Protein SCP160 OS=Saccharomyces cerevisiae (strain ATCC 204508 / S288c) OX=559292 GN=SCP160 PE=1 SV=3	SVDIPNADSENKDITVQGPQK	S(0.02)V(0.02)D(0.02)I(0.03)P(0.04)N(0.04)A(0.04)D(0.04)S(0.04)E(0.04)N(0.04)K(0.04)D(0.04)I(0.04)T(0.04)V(0.04)Q(0.04)G(0.04)P(0.04)Q(0.15)K(0.13)	2254.11	20	Q	919				X651.07274	GY-H2S
P06105	SC160_YEAST Protein SCP160 OS=Saccharomyces cerevisiae (strain ATCC 204508 / S288c) OX=559292 GN=SCP160 PE=1 SV=3	TIDIPAERK	T(0.00)I(0.00)D(0.01)I(0.02)P(0.48)A(0.15)E(0.15)R(0.18)K(0.01)	1041.58	5	P	947				X385.99164	Y-H2S+HPO3
P06105	SC160_YEAST Protein SCP160 OS=Saccharomyces cerevisiae (strain ATCC 204508 / S288c) OX=559292 GN=SCP160 PE=1 SV=3	LARAPIEIPLEK	L(0.10)A(0.17)R(0.35)A(0.15)P(0.08)I(0.05)E(0.04)I(0.02)P(0.01)L(0.01)E(0.01)K(0.01)	1348.81	3	R	1056				X385.99164	Y-H2S+HPO3
P06367	RS14A_YEAST 40S ribosomal protein S14-A OS=Saccharomyces cerevisiae (strain ATCC 204508 / S288c) OX=559292 GN=RPS14A PE=1 SV=5	IYASFNDTFVHVTDLSGK	I(0.22)Y(0.18)A(0.05)S(0.05)F(0.05)N(0.05)D(0.04)T(0.04)F(0.04)V(0.04)H(0.03)V(0.03)T(0.03)D(0.03)L(0.03)S(0.03)G(0.03)K(0.03)	2012.98	1	I	19				X385.99164	Y-H2S+HPO3
P06367	RS14A_YEAST 40S ribosomal protein S14-A OS=Saccharomyces cerevisiae (strain ATCC 204508 / S288c) OX=559292 GN=RPS14A PE=1 SV=5	IYASFNDTFVHVTDLSGK	I(0.04)Y(0.03)A(0.06)S(0.07)F(0.21)N(0.06)D(0.06)T(0.06)F(0.05)V(0.05)H(0.04)V(0.04)T(0.04)D(0.04)L(0.04)S(0.04)G(0.03)K(0.03)	2012.98	5	F	23				X612.05061	UY-H2S
P06367	RS14A_YEAST 40S ribosomal protein S14-A OS=Saccharomyces cerevisiae (strain ATCC 204508 / S288c) OX=559292 GN=RPS14A PE=1 SV=5	IYASFNDTFVHVTDLSGK	I(0.02)Y(0.02)A(0.03)S(0.05)F(0.07)N(0.07)D(0.07)T(0.07)F(0.09)V(0.15)H(0.09)V(0.07)T(0.05)D(0.05)L(0.04)S(0.03)G(0.03)K(0.02)	2012.98	10	V	28				X611.06659	CY-H2S
P06367	RS14A_YEAST 40S ribosomal protein S14-A OS=Saccharomyces cerevisiae (strain ATCC 204508 / S288c) OX=559292 GN=RPS14A PE=1 SV=5	ADRDESSPYAAMLAAQDVAAK	A(0.11)D(0.11)R(0.12)D(0.09)E(0.09)S(0.09)S(0.09)P(0.05)Y(0.05)A(0.04)A(0.03)Mox(0.02)L(0.02)A(0.01)A(0.01)Q(0.01)D(0.01)V(0.01)A(0.01)A(0.01)K(0.01)	2195.02	3	R	52	Mox	12	15.9949	X385.99164	Y-H2S+HPO3
P06367	RS14A_YEAST 40S ribosomal protein S14-A OS=Saccharomyces cerevisiae (strain ATCC 204508 / S288c) OX=559292 GN=RPS14A PE=1 SV=5	VKADRDESSPYAAMLAAQDVAAK	V(0.06)K(0.06)A(0.08)D(0.09)R(0.10)D(0.10)E(0.12)S(0.09)S(0.09)P(0.04)Y(0.04)A(0.03)A(0.02)Mox(0.01)L(0.01)A(0.01)A(0.01)Q(0.01)D(0.01)V(0.01)A(0.01)A(0.01)K(0.01)	2422.18	7	E	54	Mox	14	15.9949	X385.99164	Y-H2S+HPO3
P06367	RS14A_YEAST 40S ribosomal protein S14-A OS=Saccharomyces cerevisiae (strain ATCC 204508 / S288c) OX=559292 GN=RPS14A PE=1 SV=5	ADRDESSPYAAMLAAQDVAAK	A(0.07)D(0.07)R(0.08)D(0.05)E(0.05)S(0.05)S(0.06)P(0.11)Y(0.10)A(0.07)A(0.04)M(0.03)L(0.03)A(0.02)A(0.02)Q(0.02)D(0.02)V(0.02)A(0.02)A(0.02)K(0.02)	2179.02	8	P	57				X612.05061	UY-H2S
P06367	RS14A_YEAST 40S ribosomal protein S14-A OS=Saccharomyces cerevisiae (strain ATCC 204508 / S288c) OX=559292 GN=RPS14A PE=1 SV=5	VKADRDESSPYAAMLAAQDVAAK	V(0.04)K(0.04)A(0.05)D(0.05)R(0.04)D(0.04)E(0.05)S(0.05)S(0.05)P(0.06)Y(0.06)A(0.09)A(0.08)M(0.05)L(0.04)A(0.03)A(0.03)Q(0.03)D(0.03)V(0.03)A(0.03)A(0.03)K(0.02)	2406.18	12	A	59				X651.07274	GY-H2S
P06367	RS14A_YEAST 40S ribosomal protein S14-A OS=Saccharomyces cerevisiae (strain ATCC 204508 / S288c) OX=559292 GN=RPS14A PE=1 SV=5	TKTPGPGGQAALR	T(0.07)K(0.07)T(0.11)P(0.23)G(0.15)P(0.07)G(0.07)G(0.05)Q(0.04)A(0.04)A(0.04)L(0.04)R(0.03)	1252.69	4	P	94				X385.99164	Y-H2S+HPO3
P06367	RS14A_YEAST 40S ribosomal protein S14-A OS=Saccharomyces cerevisiae (strain ATCC 204508 / S288c) OX=559292 GN=RPS14A PE=1 SV=5	TKTPGPGGQAALR	T(0.01)K(0.01)T(0.01)P(0.04)G(0.05)P(0.10)G(0.10)G(0.17)Q(0.16)A(0.10)A(0.10)L(0.09)R(0.06)	1252.69	8	G	98				X612.05061	UY-H2S
P06367	RS14A_YEAST 40S ribosomal protein S14-A OS=Saccharomyces cerevisiae (strain ATCC 204508 / S288c) OX=559292 GN=RPS14A PE=1 SV=5	TPGPGGQAALR	T(0.04)P(0.05)G(0.08)P(0.09)G(0.09)G(0.11)Q(0.11)A(0.11)A(0.12)L(0.11)R(0.09)	1023.55	9	A	101				X612.05061	UY-H2S
P06634	DED1_YEAST ATP-dependent RNA helicase DED1 OS=Saccharomyces cerevisiae (strain ATCC 204508 / S288c) OX=559292 GN=DED1 PE=1 SV=2	TGPSPQPESQGSFYQRK	T(0.01)G(0.01)P(0.01)S(0.01)P(0.02)Q(0.02)P(0.05)E(0.05)S(0.06)Q(0.06)G(0.07)S(0.07)F(0.18)Y(0.16)Q(0.08)R(0.08)K(0.05)	1892.9	13	F	219				X385.99164	Y-H2S+HPO3
P06634	DED1_YEAST ATP-dependent RNA helicase DED1 OS=Saccharomyces cerevisiae (strain ATCC 204508 / S288c) OX=559292 GN=DED1 PE=1 SV=2	TGPSPQPESQGSFYQRKAYPTAVIMAPTR	T(0.01)G(0.01)P(0.01)S(0.01)P(0.02)Q(0.02)P(0.03)E(0.04)S(0.04)Q(0.04)G(0.04)S(0.04)F(0.04)Y(0.06)Q(0.04)R(0.04)K(0.04)A(0.04)Y(0.04)P(0.04)T(0.04)A(0.04)V(0.05)I(0.04)Mox(0.04)A(0.04)P(0.04)T(0.03)R(0.03)	3180.57	14	Y	220	Mox	25	15.9949	X385.99164	Y-H2S+HPO3
P06634	DED1_YEAST ATP-dependent RNA helicase DED1 OS=Saccharomyces cerevisiae (strain ATCC 204508 / S288c) OX=559292 GN=DED1 PE=1 SV=2	ACVVYGGSPIGNQLR	A(0.00)Ccm(0.00)V(0.00)V(0.00)Y(0.01)G(0.01)G(0.01)S(0.02)P(0.40)I(0.33)G(0.05)N(0.04)Q(0.04)L(0.04)R(0.03)	1589.8	9	P	264				X385.99164	Y-H2S+HPO3
P06634	DED1_YEAST ATP-dependent RNA helicase DED1 OS=Saccharomyces cerevisiae (strain ATCC 204508 / S288c) OX=559292 GN=DED1 PE=1 SV=2	ACVVYGGSPIGNQLR	A(0.01)Ccm(0.01)V(0.01)V(0.01)Y(0.02)G(0.02)G(0.03)S(0.04)P(0.23)I(0.35)G(0.06)N(0.06)Q(0.06)L(0.05)R(0.04)	1589.8	10	I	265				X612.05061	UY-H2S
P06634	DED1_YEAST ATP-dependent RNA helicase DED1 OS=Saccharomyces cerevisiae (strain ATCC 204508 / S288c) OX=559292 GN=DED1 PE=1 SV=2	ACVVYGGSPIGNQLR	A(0.00)Ccm(0.00)V(0.00)V(0.01)Y(0.01)G(0.01)G(0.01)S(0.02)P(0.20)I(0.17)G(0.27)N(0.08)Q(0.07)L(0.08)R(0.04)	1589.8	11	G	266				X611.06659	CY-H2S
P06634	DED1_YEAST ATP-dependent RNA helicase DED1 OS=Saccharomyces cerevisiae (strain ATCC 204508 / S288c) OX=559292 GN=DED1 PE=1 SV=2	ACVVYGGSPIGNQLR	A(0.02)Ccm(0.02)V(0.02)V(0.03)Y(0.04)G(0.04)G(0.05)S(0.07)P(0.12)I(0.13)G(0.08)N(0.09)Q(0.08)L(0.08)R(0.14)	1589.8	15	R	270				X635.07782	AY-H2S
P06634	DED1_YEAST ATP-dependent RNA helicase DED1 OS=Saccharomyces cerevisiae (strain ATCC 204508 / S288c) OX=559292 GN=DED1 PE=1 SV=2	LNDLLERGKISLANVK	L(0.01)N(0.01)D(0.01)L(0.04)L(0.10)E(0.15)R(0.12)G(0.11)K(0.13)I(0.09)S(0.05)L(0.05)A(0.05)N(0.04)V(0.04)K(0.01)	1782.04	6	E	291				X385.99164	Y-H2S+HPO3
P06634	DED1_YEAST ATP-dependent RNA helicase DED1 OS=Saccharomyces cerevisiae (strain ATCC 204508 / S288c) OX=559292 GN=DED1 PE=1 SV=2	LNDLLERGK	L(0.01)N(0.02)D(0.03)L(0.09)L(0.21)E(0.21)R(0.38)G(0.04)K(0.01)	1056.59	7	R	292				X385.99164	Y-H2S+HPO3
P07260	IF4E_YEAST Eukaryotic translation initiation factor 4E OS=Saccharomyces cerevisiae (strain ATCC 204508 / S288c) OX=559292 GN=CDC33 PE=1 SV=1	KGGNKFALWTK	K(0.10)G(0.21)G(0.22)N(0.08)K(0.08)F(0.06)A(0.06)L(0.06)W(0.05)T(0.05)K(0.03)	1248.7	3	G	160				X385.99164	Y-H2S+HPO3
P07281	RS19B_YEAST 40S ribosomal protein S19-B OS=Saccharomyces cerevisiae (strain ATCC 204508 / S288c) OX=559292 GN=RPS19B PE=1 SV=2	DVAAQDFINAYASFLQR	D(0.03)V(0.03)A(0.03)A(0.04)Q(0.04)D(0.04)F(0.04)I(0.04)N(0.04)A(0.05)Y(0.26)A(0.06)S(0.06)F(0.06)L(0.06)Q(0.06)R(0.05)	1927.94	11	Y	18				X612.05061	UY-H2S
P07281	RS19B_YEAST 40S ribosomal protein S19-B OS=Saccharomyces cerevisiae (strain ATCC 204508 / S288c) OX=559292 GN=RPS19B PE=1 SV=2	AASVARHIYMR	A(0.01)A(0.02)S(0.06)V(0.11)A(0.12)R(0.13)H(0.14)I(0.13)Y(0.11)M(0.11)R(0.08)	1273.67	7	H	64				X385.99164	Y-H2S+HPO3
P07281	RS19B_YEAST 40S ribosomal protein S19-B OS=Saccharomyces cerevisiae (strain ATCC 204508 / S288c) OX=559292 GN=RPS19B PE=1 SV=2	IGIVEISPKGGR	I(0.02)G(0.02)I(0.02)V(0.02)E(0.03)I(0.05)S(0.12)P(0.44)K(0.07)G(0.07)G(0.07)R(0.07)	1224.72	8	P	118				X306.02531	Y-H2S
P0C0T4	RS25B_YEAST 40S ribosomal protein S25-B OS=Saccharomyces cerevisiae (strain ATCC 204508 / S288c) OX=559292 GN=RPS25B PE=1 SV=1	AAKAAAALAGGKK	A(0.12)A(0.12)K(0.48)A(0.12)A(0.06)A(0.04)A(0.02)L(0.01)A(0.01)G(0.01)G(0.01)K(0.01)K(0.00)	1126.68	3	K	12				X306.02531	Y-H2S
P0C0T4	RS25B_YEAST 40S ribosomal protein S25-B OS=Saccharomyces cerevisiae (strain ATCC 204508 / S288c) OX=559292 GN=RPS25B PE=1 SV=1	AAAALAGGKK	A(0.01)A(0.01)A(0.02)A(0.02)L(0.09)A(0.36)G(0.28)G(0.19)K(0.02)K(0.01)	856.513	6	A	18				X635.07782	AY-H2S
P0C0T4	RS25B_YEAST 40S ribosomal protein S25-B OS=Saccharomyces cerevisiae (strain ATCC 204508 / S288c) OX=559292 GN=RPS25B PE=1 SV=1	AAAALAGGKKSK	A(0.01)A(0.01)A(0.03)A(0.04)L(0.09)A(0.14)G(0.17)G(0.20)K(0.11)K(0.10)S(0.08)K(0.03)	1071.64	8	G	20				X385.99164	Y-H2S+HPO3
P0C0X0	RS28B_YEAST 40S ribosomal protein S28-B OS=Saccharomyces cerevisiae (strain ATCC 204508 / S288c) OX=559292 GN=RPS28B PE=1 SV=1	VIKVLGRTGSR	V(0.01)I(0.01)K(0.02)V(0.06)L(0.23)G(0.55)R(0.03)T(0.03)G(0.03)S(0.03)R(0.02)	1184.74	6	G	17				X385.99164	Y-H2S+HPO3
P0C2H6	RL27A_YEAST 60S ribosomal protein L27-A OS=Saccharomyces cerevisiae (strain ATCC 204508 / S288c) OX=559292 GN=RPL27A PE=1 SV=1	AKFLKAGK	A(0.01)K(0.01)F(0.04)L(0.11)K(0.62)A(0.13)G(0.07)K(0.01)	861.544	5	K	6				X306.02531	Y-H2S
P0C2H6	RL27A_YEAST 60S ribosomal protein L27-A OS=Saccharomyces cerevisiae (strain ATCC 204508 / S288c) OX=559292 GN=RPL27A PE=1 SV=1	AGKVAVVVR	A(0.14)G(0.15)K(0.22)V(0.13)A(0.08)V(0.08)V(0.07)V(0.08)R(0.06)	897.576	3	K	9				X306.02531	Y-H2S
P0C2H6	RL27A_YEAST 60S ribosomal protein L27-A OS=Saccharomyces cerevisiae (strain ATCC 204508 / S288c) OX=559292 GN=RPL27A PE=1 SV=1	KVVIVKPHDEGSK	K(0.01)V(0.01)V(0.02)I(0.02)V(0.03)K(0.04)P(0.19)H(0.17)D(0.17)E(0.12)G(0.10)S(0.10)K(0.02)	1434.82	7	P	28				X612.05061	UY-H2S
P0C2H6	RL27A_YEAST 60S ribosomal protein L27-A OS=Saccharomyces cerevisiae (strain ATCC 204508 / S288c) OX=559292 GN=RPL27A PE=1 SV=1	VVIVKPHDEGSK	V(0.00)V(0.00)I(0.00)V(0.00)K(0.00)P(0.24)H(0.51)D(0.21)E(0.01)G(0.01)S(0.01)K(0.00)	1306.72	7	H	29				X306.02531	Y-H2S
P0C2H6	RL27A_YEAST 60S ribosomal protein L27-A OS=Saccharomyces cerevisiae (strain ATCC 204508 / S288c) OX=559292 GN=RPL27A PE=1 SV=1	VVIVKPHDEGSKSHPFGHALVAGIER	V(0.01)V(0.01)I(0.01)V(0.02)K(0.02)P(0.05)H(0.05)D(0.05)E(0.04)G(0.04)S(0.04)K(0.09)S(0.08)H(0.08)P(0.06)F(0.06)G(0.06)H(0.04)A(0.04)L(0.03)V(0.03)A(0.02)G(0.02)I(0.02)E(0.02)R(0.02)	2778.49	12	K	34				X612.05061	UY-H2S
P0C2H6	RL27A_YEAST 60S ribosomal protein L27-A OS=Saccharomyces cerevisiae (strain ATCC 204508 / S288c) OX=559292 GN=RPL27A PE=1 SV=1	VVNYNHLLPTRYTLDVEAFK	V(0.01)V(0.01)N(0.02)Y(0.03)N(0.04)H(0.04)L(0.05)L(0.05)P(0.07)T(0.08)R(0.08)Y(0.06)T(0.11)L(0.07)D(0.07)V(0.06)E(0.05)A(0.04)F(0.03)K(0.02)	2391.26	13	T	86				X651.07274	GY-H2S
P0C2H9	RL31B_YEAST 60S ribosomal protein L31-B OS=Saccharomyces cerevisiae (strain ATCC 204508 / S288c) OX=559292 GN=RPL31B PE=1 SV=1	AGLKDVVTR	A(0.93)G(0.01)L(0.01)K(0.01)D(0.01)V(0.01)V(0.01)T(0.01)R(0.01)	957.561	1	A	2				X306.02531	Y-H2S
P0C2H9	RL31B_YEAST 60S ribosomal protein L31-B OS=Saccharomyces cerevisiae (strain ATCC 204508 / S288c) OX=559292 GN=RPL31B PE=1 SV=1	AGLKDVVTR	A(0.35)G(0.52)L(0.03)K(0.02)D(0.02)V(0.02)V(0.02)T(0.02)R(0.01)	957.561	2	G	3				X385.99164	Y-H2S+HPO3
P0C2H9	RL31B_YEAST 60S ribosomal protein L31-B OS=Saccharomyces cerevisiae (strain ATCC 204508 / S288c) OX=559292 GN=RPL31B PE=1 SV=1	LHGVSFKK	L(0.00)H(0.00)G(0.02)V(0.03)S(0.94)F(0.01)K(0.00)K(0.00)	914.534	5	S	24				X612.05061	UY-H2S
P0C2H9	RL31B_YEAST 60S ribosomal protein L31-B OS=Saccharomyces cerevisiae (strain ATCC 204508 / S288c) OX=559292 GN=RPL31B PE=1 SV=1	RLHGVSFKK	R(0.03)L(0.03)H(0.03)G(0.04)V(0.07)S(0.30)F(0.43)K(0.05)K(0.03)	1070.63	7	F	25				X385.99164	Y-H2S+HPO3
P0C2H9	RL31B_YEAST 60S ribosomal protein L31-B OS=Saccharomyces cerevisiae (strain ATCC 204508 / S288c) OX=559292 GN=RPL31B PE=1 SV=1	LHGVSFKKR	L(0.01)H(0.02)G(0.05)V(0.06)S(0.09)F(0.09)K(0.08)K(0.43)R(0.17)	1070.63	8	K	27				X612.05061	UY-H2S
P0C2H9	RL31B_YEAST 60S ribosomal protein L31-B OS=Saccharomyces cerevisiae (strain ATCC 204508 / S288c) OX=559292 GN=RPL31B PE=1 SV=1	RGVKGVEYR	R(0.11)G(0.13)V(0.14)K(0.47)G(0.05)V(0.03)E(0.03)Y(0.02)R(0.02)	1062.59	4	K	65				X306.02531	Y-H2S
P0C2H9	RL31B_YEAST 60S ribosomal protein L31-B OS=Saccharomyces cerevisiae (strain ATCC 204508 / S288c) OX=559292 GN=RPL31B PE=1 SV=1	GVKGVEYR	G(0.01)V(0.01)K(0.02)G(0.92)V(0.01)E(0.01)Y(0.01)R(0.01)	906.492	4	G	66				X385.99164	Y-H2S+HPO3
P0CX24	RL20B_YEAST 60S ribosomal protein L20-B OS=Saccharomyces cerevisiae (strain ATCC 204508 / S288c) OX=559292 GN=RPL20B PE=1 SV=1	KASGEIVSINQINEAHPTK	K(0.04)A(0.09)S(0.10)G(0.10)E(0.11)I(0.10)V(0.07)S(0.05)I(0.04)N(0.04)Q(0.04)I(0.03)N(0.03)E(0.03)A(0.03)H(0.03)P(0.03)T(0.03)K(0.02)	2035.07	5	E	57				X306.02531	Y-H2S
P0CX24	RL20B_YEAST 60S ribosomal protein L20-B OS=Saccharomyces cerevisiae (strain ATCC 204508 / S288c) OX=559292 GN=RPL20B PE=1 SV=1	VAEIEKTADVKR	V(0.01)A(0.01)E(0.02)I(0.04)E(0.15)K(0.24)T(0.22)A(0.08)D(0.07)V(0.07)K(0.07)R(0.04)	1357.76	6	K	131				X385.99164	Y-H2S+HPO3
P0CX24	RL20B_YEAST 60S ribosomal protein L20-B OS=Saccharomyces cerevisiae (strain ATCC 204508 / S288c) OX=559292 GN=RPL20B PE=1 SV=1	VAEIEKTADVKR	V(0.01)A(0.01)E(0.03)I(0.05)E(0.10)K(0.20)T(0.28)A(0.10)D(0.08)V(0.05)K(0.05)R(0.04)	1357.76	7	T	132				X651.07274	GY-H2S
P0CX24	RL20B_YEAST 60S ribosomal protein L20-B OS=Saccharomyces cerevisiae (strain ATCC 204508 / S288c) OX=559292 GN=RPL20B PE=1 SV=1	QYVKQFLTKDLK	Q(0.04)Y(0.04)V(0.07)K(0.12)Q(0.11)F(0.15)L(0.13)T(0.10)K(0.14)D(0.07)L(0.03)K(0.01)	1509.86	6	F	143				X651.07274	GY-H2S
P0CX24	RL20B_YEAST 60S ribosomal protein L20-B OS=Saccharomyces cerevisiae (strain ATCC 204508 / S288c) OX=559292 GN=RPL20B PE=1 SV=1	QYVKQFLTK	Q(0.00)Y(0.00)V(0.00)K(0.01)Q(0.01)F(0.06)L(0.89)T(0.01)K(0.01)	1153.65	7	L	144				X651.07274	GY-H2S
P0CX24	RL20B_YEAST 60S ribosomal protein L20-B OS=Saccharomyces cerevisiae (strain ATCC 204508 / S288c) OX=559292 GN=RPL20B PE=1 SV=1	VQKSTKTFSYK	V(0.02)Q(0.02)K(0.03)S(0.03)T(0.03)K(0.56)T(0.23)F(0.02)S(0.02)Y(0.02)K(0.01)	1315.71	6	K	161				X651.07274	GY-H2S
P0CX26	RL43B_YEAST 60S ribosomal protein L43-B OS=Saccharomyces cerevisiae (strain ATCC 204508 / S288c) OX=559292 GN=RPL43B PE=1 SV=1	KLEIQQHAR	K(0.06)L(0.79)E(0.08)I(0.02)Q(0.01)Q(0.01)H(0.01)A(0.01)R(0.01)	1121.63	2	L	29				X306.02531	Y-H2S
P0CX26	RL43B_YEAST 60S ribosomal protein L43-B OS=Saccharomyces cerevisiae (strain ATCC 204508 / S288c) OX=559292 GN=RPL43B PE=1 SV=1	GAAGIWTCSCCK	G(0.47)A(0.37)A(0.06)G(0.03)I(0.02)W(0.01)T(0.01)Ccm(0.01)S(0.01)Ccm(0.01)Ccm(0.01)K(0.01)	1369.56	1	G	50				X385.99164	Y-H2S+HPO3
P0CX26	RL43B_YEAST 60S ribosomal protein L43-B OS=Saccharomyces cerevisiae (strain ATCC 204508 / S288c) OX=559292 GN=RPL43B PE=1 SV=1	GAAGIWTCSCCKK	G(0.16)A(0.50)A(0.12)G(0.05)I(0.04)W(0.02)T(0.02)Ccm(0.02)S(0.02)Ccm(0.02)Ccm(0.02)K(0.01)K(0.01)	1497.65	2	A	51				X385.99164	Y-H2S+HPO3
P0CX26	RL43B_YEAST 60S ribosomal protein L43-B OS=Saccharomyces cerevisiae (strain ATCC 204508 / S288c) OX=559292 GN=RPL43B PE=1 SV=1	RGAAGIWTCSCCKK	R(0.06)G(0.06)A(0.18)A(0.18)G(0.24)I(0.13)W(0.03)T(0.02)Ccm(0.02)S(0.01)Ccm(0.01)Ccm(0.01)K(0.01)K(0.01)	1653.75	5	G	53				X385.99164	Y-H2S+HPO3
P0CX26	RL43B_YEAST 60S ribosomal protein L43-B OS=Saccharomyces cerevisiae (strain ATCC 204508 / S288c) OX=559292 GN=RPL43B PE=1 SV=1	TVAGGAYTVSTAAAATVR	T(0.06)V(0.07)A(0.10)G(0.11)G(0.04)A(0.04)Y(0.06)T(0.05)V(0.05)S(0.05)T(0.05)A(0.05)A(0.05)A(0.05)A(0.05)T(0.05)V(0.05)R(0.04)	1665.87	4	G	66				X635.07782	AY-H2S
P0CX30	RS23B_YEAST 40S ribosomal protein S23-B OS=Saccharomyces cerevisiae (strain ATCC 204508 / S288c) OX=559292 GN=RPS23B PE=1 SV=1	GKPRGLNSAR	G(0.00)K(0.00)P(0.54)R(0.18)G(0.07)L(0.06)N(0.04)S(0.04)A(0.04)R(0.03)	1054.6	3	P	6				X571.10641	GY-H2S-HPO3
P0CX30	RS23B_YEAST 40S ribosomal protein S23-B OS=Saccharomyces cerevisiae (strain ATCC 204508 / S288c) OX=559292 GN=RPS23B PE=1 SV=1	LLGTAFK	L(0.01)L(0.01)G(0.97)T(0.01)A(0.00)F(0.00)K(0.00)	748.448	3	G	35				X385.99164	Y-H2S+HPO3
P0CX30	RS23B_YEAST 40S ribosomal protein S23-B OS=Saccharomyces cerevisiae (strain ATCC 204508 / S288c) OX=559292 GN=RPS23B PE=1 SV=1	LLGTAFKSSPFGGSSHAK	L(0.02)L(0.03)G(0.07)T(0.08)A(0.09)F(0.28)K(0.07)S(0.06)S(0.05)P(0.03)F(0.03)G(0.03)G(0.03)S(0.03)S(0.03)H(0.03)A(0.03)K(0.02)	1790.93	6	F	38				X385.99164	Y-H2S+HPO3
P0CX30	RS23B_YEAST 40S ribosomal protein S23-B OS=Saccharomyces cerevisiae (strain ATCC 204508 / S288c) OX=559292 GN=RPS23B PE=1 SV=1	LLGTAFKSSPFGGSSHAK	L(0.03)L(0.03)G(0.07)T(0.07)A(0.08)F(0.08)K(0.10)S(0.07)S(0.06)P(0.05)F(0.05)G(0.05)G(0.05)S(0.05)S(0.05)H(0.05)A(0.04)K(0.03)	1790.93	7	K	39				X306.02531	Y-H2S
P0CX31	RS24A_YEAST 40S ribosomal protein S24-A OS=Saccharomyces cerevisiae (strain ATCC 204508 / S288c) OX=559292 GN=RPS24A PE=1 SV=1	LVRYGLAEKVEK	L(0.09)V(0.11)R(0.19)Y(0.28)G(0.06)L(0.06)A(0.05)E(0.05)K(0.04)V(0.03)E(0.03)K(0.02)	1403.81	4	Y	94				X385.99164	Y-H2S+HPO3
P0CX33	RS30A_YEAST 40S ribosomal protein S30-A OS=Saccharomyces cerevisiae (strain ATCC 204508 / S288c) OX=559292 GN=RPS30A PE=1 SV=1	RLLYTR	R(0.03)L(0.81)L(0.08)Y(0.04)T(0.03)R(0.01)	820.492	2	L	38				X635.07782	AY-H2S
P0CX33	RS30A_YEAST 40S ribosomal protein S30-A OS=Saccharomyces cerevisiae (strain ATCC 204508 / S288c) OX=559292 GN=RPS30A PE=1 SV=1	RFVNVTLVNGK	R(0.01)F(0.01)V(0.01)N(0.01)V(0.01)T(0.03)L(0.88)V(0.02)N(0.01)G(0.01)K(0.01)	1245.72	7	L	49				X385.99164	Y-H2S+HPO3
P0CX33	RS30A_YEAST 40S ribosomal protein S30-A OS=Saccharomyces cerevisiae (strain ATCC 204508 / S288c) OX=559292 GN=RPS30A PE=1 SV=1	FVNVTLVNGKR	F(0.01)V(0.01)N(0.02)V(0.04)T(0.12)L(0.15)V(0.25)N(0.15)G(0.15)K(0.06)R(0.04)	1245.72	7	V	50				X612.05061	UY-H2S
P0CX33	RS30A_YEAST 40S ribosomal protein S30-A OS=Saccharomyces cerevisiae (strain ATCC 204508 / S288c) OX=559292 GN=RPS30A PE=1 SV=1	FVNVTLVNGKRR	F(0.00)V(0.00)N(0.01)V(0.03)T(0.08)L(0.12)V(0.16)N(0.26)G(0.18)K(0.07)R(0.05)R(0.04)	1401.82	8	N	51				X385.99164	Y-H2S+HPO3
P0CX33	RS30A_YEAST 40S ribosomal protein S30-A OS=Saccharomyces cerevisiae (strain ATCC 204508 / S288c) OX=559292 GN=RPS30A PE=1 SV=1	FVNVTLVNGKR	F(0.00)V(0.00)N(0.00)V(0.01)T(0.03)L(0.06)V(0.12)N(0.19)G(0.54)K(0.02)R(0.01)	1245.72	9	G	52				X385.99164	Y-H2S+HPO3
P0CX36	RS4B_YEAST 40S ribosomal protein S4-B OS=Saccharomyces cerevisiae (strain ATCC 204508 / S288c) OX=559292 GN=RPS4B PE=1 SV=1	KGVPYVVTHDGR	K(0.10)G(0.15)V(0.13)P(0.13)Y(0.13)V(0.08)V(0.06)T(0.05)H(0.04)D(0.04)G(0.04)R(0.04)	1326.7	2	G	135				X306.02531	Y-H2S
P0CX36	RS4B_YEAST 40S ribosomal protein S4-B OS=Saccharomyces cerevisiae (strain ATCC 204508 / S288c) OX=559292 GN=RPS4B PE=1 SV=1	TIRYPDPNIKVNDTVK	T(0.04)I(0.04)R(0.05)Y(0.07)P(0.07)D(0.07)P(0.11)N(0.10)I(0.12)K(0.07)V(0.06)N(0.05)D(0.05)T(0.05)V(0.04)K(0.02)	1872.01	9	I	154				X385.99164	Y-H2S+HPO3
P0CX36	RS4B_YEAST 40S ribosomal protein S4-B OS=Saccharomyces cerevisiae (strain ATCC 204508 / S288c) OX=559292 GN=RPS4B PE=1 SV=1	LVYVTGGRNLGR	L(0.00)V(0.00)Y(0.01)V(0.01)T(0.04)G(0.13)G(0.16)R(0.56)N(0.08)L(0.00)G(0.00)R(0.00)	1303.74	8	R	187				X385.99164	Y-H2S+HPO3
P0CX36	RS4B_YEAST 40S ribosomal protein S4-B OS=Saccharomyces cerevisiae (strain ATCC 204508 / S288c) OX=559292 GN=RPS4B PE=1 SV=1	IGTIVHKER	I(0.00)G(0.01)T(0.01)I(0.01)V(0.01)H(0.08)K(0.70)E(0.12)R(0.07)	1051.61	7	K	198				X306.02531	Y-H2S
P0CX36	RS4B_YEAST 40S ribosomal protein S4-B OS=Saccharomyces cerevisiae (strain ATCC 204508 / S288c) OX=559292 GN=RPS4B PE=1 SV=1	LNNVFVIGEQGKPYISLPK	L(0.01)N(0.01)N(0.01)V(0.01)F(0.02)V(0.02)I(0.02)G(0.05)E(0.05)Q(0.06)G(0.07)K(0.07)P(0.14)Y(0.13)I(0.12)S(0.08)L(0.07)P(0.04)K(0.03)	2115.17	13	P	234				X691.03292	CY-H2S+HPO3
P0CX36	RS4B_YEAST 40S ribosomal protein S4-B OS=Saccharomyces cerevisiae (strain ATCC 204508 / S288c) OX=559292 GN=RPS4B PE=1 SV=1	LNNVFVIGEQGKPYISLPK	L(0.00)N(0.00)N(0.00)V(0.01)F(0.01)V(0.01)I(0.02)G(0.04)E(0.04)Q(0.06)G(0.07)K(0.07)P(0.13)Y(0.16)I(0.14)S(0.10)L(0.08)P(0.02)K(0.02)	2115.17	14	Y	235				X385.99164	Y-H2S+HPO3
P0CX37	RS6A_YEAST 40S ribosomal protein S6-A OS=Saccharomyces cerevisiae (strain ATCC 204508 / S288c) OX=559292 GN=RPS6A PE=1 SV=1	KFFGLSKEDDVR	K(0.06)F(0.26)F(0.07)G(0.07)L(0.09)S(0.08)K(0.08)E(0.07)D(0.07)D(0.07)V(0.05)R(0.04)	1439.74	2	F	144				X385.99164	Y-H2S+HPO3
P0CX37	RS6A_YEAST 40S ribosomal protein S6-A OS=Saccharomyces cerevisiae (strain ATCC 204508 / S288c) OX=559292 GN=RPS6A PE=1 SV=1	EVTKGEKTYTK	E(0.02)V(0.02)T(0.05)K(0.06)G(0.13)E(0.15)K(0.23)T(0.13)Y(0.12)T(0.07)K(0.02)	1282.68	7	K	167				X306.02531	Y-H2S
P0CX37	RS6A_YEAST 40S ribosomal protein S6-A OS=Saccharomyces cerevisiae (strain ATCC 204508 / S288c) OX=559292 GN=RPS6A PE=1 SV=1	TYTKAPK	T(0.00)Y(0.00)T(0.00)K(0.00)A(0.00)P(0.98)K(0.00)	807.449	6	P	173				X635.07782	AY-H2S
P0CX37	RS6A_YEAST 40S ribosomal protein S6-A OS=Saccharomyces cerevisiae (strain ATCC 204508 / S288c) OX=559292 GN=RPS6A PE=1 SV=1	IQRLVTPQR	I(0.03)Q(0.10)R(0.71)L(0.06)V(0.04)T(0.02)P(0.01)Q(0.01)R(0.01)	1109.67	3	R	177				X385.99164	Y-H2S+HPO3
P0CX37	RS6A_YEAST 40S ribosomal protein S6-A OS=Saccharomyces cerevisiae (strain ATCC 204508 / S288c) OX=559292 GN=RPS6A PE=1 SV=1	ALKVRNAQAQR	A(0.03)L(0.03)K(0.18)V(0.55)R(0.03)N(0.03)A(0.03)Q(0.03)A(0.03)Q(0.03)R(0.03)	1253.73	4	V	195				X385.99164	Y-H2S+HPO3
P0CX37	RS6A_YEAST 40S ribosomal protein S6-A OS=Saccharomyces cerevisiae (strain ATCC 204508 / S288c) OX=559292 GN=RPS6A PE=1 SV=1	EAAAEYAQLLAK	E(0.01)A(0.01)A(0.01)A(0.01)E(0.01)Y(0.03)A(0.05)Q(0.09)L(0.20)L(0.48)A(0.08)K(0.03)	1276.67	10	L	212				X385.99164	Y-H2S+HPO3
P0CX37	RS6A_YEAST 40S ribosomal protein S6-A OS=Saccharomyces cerevisiae (strain ATCC 204508 / S288c) OX=559292 GN=RPS6A PE=1 SV=1	KAEKAEIR	K(0.02)A(0.06)E(0.16)K(0.36)A(0.17)E(0.16)I(0.04)R(0.03)	943.545	4	K	223				X306.02531	Y-H2S
P0CX39	RS8A_YEAST 40S ribosomal protein S8-A OS=Saccharomyces cerevisiae (strain ATCC 204508 / S288c) OX=559292 GN=RPS8A PE=1 SV=1	GGNKKYR	G(0.00)G(0.00)N(0.01)K(0.01)K(0.02)Y(0.93)R(0.03)	821.451	6	Y	55				X612.05061	UY-H2S
P0CX39	RS8A_YEAST 40S ribosomal protein S8-A OS=Saccharomyces cerevisiae (strain ATCC 204508 / S288c) OX=559292 GN=RPS8A PE=1 SV=1	KTRIAGVVYHPSNNELVR	K(0.04)T(0.23)R(0.24)I(0.13)A(0.11)G(0.06)V(0.05)V(0.04)Y(0.03)H(0.02)P(0.01)S(0.01)N(0.01)N(0.01)E(0.01)L(0.01)V(0.00)R(0.00)	2052.12	3	R	77				X385.99164	Y-H2S+HPO3
P0CX39	RS8A_YEAST 40S ribosomal protein S8-A OS=Saccharomyces cerevisiae (strain ATCC 204508 / S288c) OX=559292 GN=RPS8A PE=1 SV=1	TRIAGVVYHPSNNELVR	T(0.11)R(0.12)I(0.21)A(0.26)G(0.23)V(0.02)V(0.01)Y(0.01)H(0.01)P(0.00)S(0.00)N(0.00)N(0.00)E(0.00)L(0.00)V(0.00)R(0.00)	1924.03	4	A	79				X651.07274	GY-H2S
P0CX39	RS8A_YEAST 40S ribosomal protein S8-A OS=Saccharomyces cerevisiae (strain ATCC 204508 / S288c) OX=559292 GN=RPS8A PE=1 SV=1	IAGVVYHPSNNELVR	I(0.24)A(0.23)G(0.46)V(0.02)V(0.01)Y(0.01)H(0.01)P(0.00)S(0.00)N(0.00)N(0.00)E(0.00)L(0.00)V(0.00)R(0.00)	1666.88	3	G	80				X385.99164	Y-H2S+HPO3
P0CX39	RS8A_YEAST 40S ribosomal protein S8-A OS=Saccharomyces cerevisiae (strain ATCC 204508 / S288c) OX=559292 GN=RPS8A PE=1 SV=1	KTRIAGVVYHPSNNELVR	K(0.06)T(0.08)R(0.09)I(0.07)A(0.07)G(0.07)V(0.07)V(0.19)Y(0.12)H(0.06)P(0.02)S(0.02)N(0.02)N(0.02)E(0.02)L(0.02)V(0.01)R(0.01)	2052.12	8	V	82				X612.05061	UY-H2S
P0CX39	RS8A_YEAST 40S ribosomal protein S8-A OS=Saccharomyces cerevisiae (strain ATCC 204508 / S288c) OX=559292 GN=RPS8A PE=1 SV=1	KNVKEEETVAK	K(0.05)N(0.61)V(0.12)K(0.07)E(0.04)E(0.03)E(0.02)T(0.02)V(0.02)A(0.01)K(0.01)	1273.69	2	N	126				X306.02531	Y-H2S
P0CX45	RL2A_YEAST 60S ribosomal protein L2-A OS=Saccharomyces cerevisiae (strain ATCC 204508 / S288c) OX=559292 GN=RPL2A PE=1 SV=1	KGAGSIFTSHTRLR	K(0.00)G(0.01)A(0.01)G(0.01)S(0.01)I(0.01)F(0.02)T(0.06)S(0.16)H(0.16)T(0.28)R(0.12)L(0.11)R(0.06)	1529.84	11	T	20				X612.05061	UY-H2S
P0CX45	RL2A_YEAST 60S ribosomal protein L2-A OS=Saccharomyces cerevisiae (strain ATCC 204508 / S288c) OX=559292 GN=RPL2A PE=1 SV=1	LRTLDYAER	L(0.10)R(0.09)T(0.38)L(0.16)D(0.10)Y(0.05)A(0.05)E(0.04)R(0.03)	1135.6	3	T	31				X651.07274	GY-H2S
P0CX45	RL2A_YEAST 60S ribosomal protein L2-A OS=Saccharomyces cerevisiae (strain ATCC 204508 / S288c) OX=559292 GN=RPL2A PE=1 SV=1	VVFRDPYKYR	V(0.01)V(0.01)F(0.02)R(0.02)D(0.02)P(0.07)Y(0.11)K(0.21)Y(0.33)R(0.19)	1341.72	9	Y	69				X385.99164	Y-H2S+HPO3
P0CX48	RS11B_YEAST 40S ribosomal protein S11-B OS=Saccharomyces cerevisiae (strain ATCC 204508 / S288c) OX=559292 GN=RPS11B PE=1 SV=1	AFQKQPHIFNNPK	A(0.03)F(0.03)Q(0.03)K(0.03)Q(0.04)P(0.13)H(0.14)I(0.13)F(0.10)N(0.10)N(0.09)P(0.09)K(0.06)	1567.83	7	H	18				X611.06659	CY-H2S
P0CX48	RS11B_YEAST 40S ribosomal protein S11-B OS=Saccharomyces cerevisiae (strain ATCC 204508 / S288c) OX=559292 GN=RPS11B PE=1 SV=1	ILTGTVVSTK	I(0.04)L(0.05)T(0.33)G(0.09)T(0.11)V(0.11)V(0.09)S(0.07)T(0.06)K(0.04)	1017.61	3	T	72				X635.07782	AY-H2S
P0CX48	RS11B_YEAST 40S ribosomal protein S11-B OS=Saccharomyces cerevisiae (strain ATCC 204508 / S288c) OX=559292 GN=RPS11B PE=1 SV=1	ILTGTVVSTK	I(0.00)L(0.00)T(0.02)G(0.98)T(0.00)V(0.00)V(0.00)S(0.00)T(0.00)K(0.00)	1017.61	4	G	73				X385.99164	Y-H2S+HPO3
P0CX48	RS11B_YEAST 40S ribosomal protein S11-B OS=Saccharomyces cerevisiae (strain ATCC 204508 / S288c) OX=559292 GN=RPS11B PE=1 SV=1	FNVVKVSAAAGK	F(0.00)N(0.00)V(0.01)V(0.02)K(0.88)V(0.03)S(0.01)A(0.01)A(0.01)A(0.01)G(0.01)K(0.00)	1189.68	5	K	141				X306.02531	Y-H2S
P0CX48	RS11B_YEAST 40S ribosomal protein S11-B OS=Saccharomyces cerevisiae (strain ATCC 204508 / S288c) OX=559292 GN=RPS11B PE=1 SV=1	ANKQFAKF	A(0.06)N(0.06)K(0.09)Q(0.13)F(0.33)A(0.15)K(0.10)F(0.08)	952.513	5	F	153				X635.07782	AY-H2S
P0CX48	RS11B_YEAST 40S ribosomal protein S11-B OS=Saccharomyces cerevisiae (strain ATCC 204508 / S288c) OX=559292 GN=RPS11B PE=1 SV=1	ANKQFAKF	A(0.03)N(0.04)K(0.06)Q(0.09)F(0.17)A(0.26)K(0.23)F(0.13)	952.513	6	A	154				X385.99164	Y-H2S+HPO3
P0CX49	RL18A_YEAST 60S ribosomal protein L18-A OS=Saccharomyces cerevisiae (strain ATCC 204508 / S288c) OX=559292 GN=RPL18A PE=1 SV=1	SKGFKV	S(0.18)K(0.18)G(0.47)F(0.06)K(0.05)V(0.05)	664.391	3	G	183				X306.02531	Y-H2S
P0CX51	RS16A_YEAST 40S ribosomal protein S16-A OS=Saccharomyces cerevisiae (strain ATCC 204508 / S288c) OX=559292 GN=RPS16A PE=1 SV=1	SATAVAHVK	S(0.00)A(0.00)T(0.00)A(0.00)V(0.00)A(0.00)H(0.99)V(0.00)K(0.00)	882.492	7	H	21				X385.99164	Y-H2S+HPO3
P0CX51	RS16A_YEAST 40S ribosomal protein S16-A OS=Saccharomyces cerevisiae (strain ATCC 204508 / S288c) OX=559292 GN=RPS16A PE=1 SV=1	AGKGLIK	A(0.15)G(0.15)K(0.16)G(0.15)L(0.15)I(0.14)K(0.10)	685.449	3	K	26				X306.02531	Y-H2S
P0CX54	RL12B_YEAST 60S ribosomal protein L12-B OS=Saccharomyces cerevisiae (strain ATCC 204508 / S288c) OX=559292 GN=RPL12B PE=1 SV=1	AVGGEVGASAALAPK	A(0.01)V(0.01)G(0.02)G(0.02)E(0.02)V(0.03)G(0.07)A(0.09)S(0.14)A(0.14)A(0.17)L(0.15)A(0.07)P(0.04)K(0.03)	1296.7	11	A	27				X385.99164	Y-H2S+HPO3
P0CX54	RL12B_YEAST 60S ribosomal protein L12-B OS=Saccharomyces cerevisiae (strain ATCC 204508 / S288c) OX=559292 GN=RPL12B PE=1 SV=1	AVGGEVGASAALAPK	A(0.01)V(0.01)G(0.02)G(0.02)E(0.02)V(0.03)G(0.08)A(0.09)S(0.13)A(0.14)A(0.14)L(0.16)A(0.07)P(0.03)K(0.02)	1296.7	12	L	28				X612.05061	UY-H2S
P0CX54	RL12B_YEAST 60S ribosomal protein L12-B OS=Saccharomyces cerevisiae (strain ATCC 204508 / S288c) OX=559292 GN=RPL12B PE=1 SV=1	AVGGEVGASAALAPK	A(0.02)V(0.02)G(0.03)G(0.03)E(0.04)V(0.05)G(0.07)A(0.07)S(0.09)A(0.09)A(0.10)L(0.10)A(0.13)P(0.10)K(0.06)	1296.7	13	A	29				X611.06659	CY-H2S
P0CX54	RL12B_YEAST 60S ribosomal protein L12-B OS=Saccharomyces cerevisiae (strain ATCC 204508 / S288c) OX=559292 GN=RPL12B PE=1 SV=1	IGPLGLSPK	I(0.01)G(0.01)P(0.02)L(0.03)G(0.09)L(0.11)S(0.13)P(0.41)K(0.19)	880.538	8	P	39				X385.99164	Y-H2S+HPO3
P0CX54	RL12B_YEAST 60S ribosomal protein L12-B OS=Saccharomyces cerevisiae (strain ATCC 204508 / S288c) OX=559292 GN=RPL12B PE=1 SV=1	IGPLGLSPKKVGEDIAK	I(0.00)G(0.01)P(0.01)L(0.02)G(0.05)L(0.06)S(0.07)P(0.11)K(0.13)K(0.12)V(0.08)G(0.07)E(0.07)D(0.07)I(0.05)A(0.04)K(0.02)	1721.01	9	K	40				X385.99164	Y-H2S+HPO3
P0CX56	RS18B_YEAST 40S ribosomal protein S18-B OS=Saccharomyces cerevisiae (strain ATCC 204508 / S288c) OX=559292 GN=RPS18B PE=1 SV=1	IRAHRGIR	I(0.12)R(0.15)A(0.24)H(0.29)R(0.06)G(0.05)I(0.05)R(0.04)	977.6	4	H	122				X385.99164	Y-H2S+HPO3
P0CX56	RS18B_YEAST 40S ribosomal protein S18-B OS=Saccharomyces cerevisiae (strain ATCC 204508 / S288c) OX=559292 GN=RPS18B PE=1 SV=1	GIRHFWGLR	G(0.03)I(0.03)R(0.05)H(0.07)F(0.68)W(0.06)G(0.03)L(0.03)R(0.03)	1140.63	5	F	128				X385.99164	Y-H2S+HPO3
P0CX82	RL19A_YEAST 60S ribosomal protein L19-A OS=Saccharomyces cerevisiae (strain ATCC 204508 / S288c) OX=559292 GN=RPL19A PE=1 SV=1	HLYHVLYKESK	H(0.02)L(0.03)Y(0.06)H(0.07)V(0.09)L(0.13)Y(0.17)K(0.16)E(0.14)S(0.07)K(0.04)	1415.76	7	Y	124				X612.05061	UY-H2S
P0CX82	RL19A_YEAST 60S ribosomal protein L19-A OS=Saccharomyces cerevisiae (strain ATCC 204508 / S288c) OX=559292 GN=RPL19A PE=1 SV=1	ALVEHIIQAKADAQR	A(0.01)L(0.01)V(0.02)E(0.02)H(0.02)I(0.03)I(0.04)Q(0.07)A(0.13)K(0.32)A(0.09)D(0.07)A(0.05)Q(0.05)R(0.04)	1661.92	10	K	146				X306.02531	Y-H2S
P0CX85	RL35B_YEAST 60S ribosomal protein L35-B OS=Saccharomyces cerevisiae (strain ATCC 204508 / S288c) OX=559292 GN=RPL35B PE=1 SV=1	AGVKAYELR	A(0.22)G(0.21)V(0.17)K(0.15)A(0.06)Y(0.05)E(0.05)L(0.04)R(0.04)	1005.56	1	A	2				X612.05061	UY-H2S
P0CX85	RL35B_YEAST 60S ribosomal protein L35-B OS=Saccharomyces cerevisiae (strain ATCC 204508 / S288c) OX=559292 GN=RPL35B PE=1 SV=1	AGVKAYELR	A(0.01)G(0.01)V(0.01)K(0.01)A(0.03)Y(0.90)E(0.01)L(0.01)R(0.01)	1005.56	6	Y	7				X385.99164	Y-H2S+HPO3
P0CX85	RL35B_YEAST 60S ribosomal protein L35-B OS=Saccharomyces cerevisiae (strain ATCC 204508 / S288c) OX=559292 GN=RPL35B PE=1 SV=1	ALTKFEASQVTEK	A(0.03)L(0.03)T(0.16)K(0.24)F(0.16)E(0.12)A(0.06)S(0.05)Q(0.04)V(0.04)T(0.03)E(0.03)K(0.02)	1450.77	4	K	94				X306.02531	Y-H2S
P10080	SSBP1_YEAST Single-stranded nucleic acid-binding protein OS=Saccharomyces cerevisiae (strain ATCC 204508 / S288c) OX=559292 GN=SBP1 PE=1 SV=2	DREIHIKR	D(0.01)R(0.09)E(0.10)I(0.13)H(0.46)I(0.09)K(0.07)R(0.05)	1065.6	5	H	113				X385.99164	Y-H2S+HPO3
P10080	SSBP1_YEAST Single-stranded nucleic acid-binding protein OS=Saccharomyces cerevisiae (strain ATCC 204508 / S288c) OX=559292 GN=SBP1 PE=1 SV=2	DREIHIKR	D(0.01)R(0.04)E(0.04)I(0.05)H(0.06)I(0.18)K(0.36)R(0.26)	1065.6	7	K	115				X306.02531	Y-H2S
P10080	SSBP1_YEAST Single-stranded nucleic acid-binding protein OS=Saccharomyces cerevisiae (strain ATCC 204508 / S288c) OX=559292 GN=SBP1 PE=1 SV=2	ELTVDVAVIRPENDEEEIEQETGSEEKQE	E(0.05)L(0.05)T(0.08)V(0.09)D(0.04)V(0.03)A(0.03)V(0.03)I(0.03)R(0.03)P(0.04)E(0.04)N(0.04)D(0.04)E(0.04)E(0.02)E(0.03)I(0.03)E(0.02)Q(0.02)E(0.02)T(0.02)G(0.02)S(0.02)E(0.02)E(0.02)K(0.02)Q(0.02)E(0.02)	3343.54	4	V	269				X635.07782	AY-H2S
P10081	IF4A_YEAST ATP-dependent RNA helicase eIF4A OS=Saccharomyces cerevisiae (strain ATCC 204508 / S288c) OX=559292 GN=TIF1 PE=1 SV=3	VHACIGGTSFVEDAEGLRDAQIVVGTPGR	V(0.05)H(0.05)A(0.05)Ccm(0.05)I(0.06)G(0.06)G(0.06)T(0.06)S(0.07)F(0.09)V(0.03)E(0.03)D(0.02)A(0.02)E(0.02)G(0.02)L(0.02)R(0.02)D(0.02)A(0.02)Q(0.02)I(0.02)V(0.02)V(0.02)G(0.02)T(0.02)P(0.02)G(0.02)R(0.02)	3010.49	10	F	130				X385.99164	Y-H2S+HPO3
P10664	RL4A_YEAST 60S ribosomal protein L4-A OS=Saccharomyces cerevisiae (strain ATCC 204508 / S288c) OX=559292 GN=RPL4A PE=1 SV=4	AEKTGTKPAAVFTETLK	A(0.13)E(0.13)K(0.17)T(0.07)G(0.07)T(0.06)K(0.05)P(0.04)A(0.04)A(0.03)V(0.03)F(0.03)T(0.03)E(0.03)T(0.03)L(0.03)K(0.02)	1790.98	3	K	346				X385.99164	Y-H2S+HPO3
P10664	RL4A_YEAST 60S ribosomal protein L4-A OS=Saccharomyces cerevisiae (strain ATCC 204508 / S288c) OX=559292 GN=RPL4A PE=1 SV=4	TGTKPAAVFTETLKHD	T(0.37)G(0.34)T(0.05)K(0.03)P(0.02)A(0.02)A(0.02)V(0.02)F(0.02)T(0.02)E(0.02)T(0.02)L(0.02)K(0.02)H(0.01)D(0.01)	1714.89	1	T	347				X635.07782	AY-H2S
P10664	RL4A_YEAST 60S ribosomal protein L4-A OS=Saccharomyces cerevisiae (strain ATCC 204508 / S288c) OX=559292 GN=RPL4A PE=1 SV=4	TGTKPAAVFTETLK	T(0.24)G(0.25)T(0.09)K(0.07)P(0.05)A(0.05)A(0.04)V(0.04)F(0.03)T(0.03)E(0.03)T(0.03)L(0.03)K(0.02)	1462.8	2	G	348				X385.99164	Y-H2S+HPO3
P11632	NHP6A_YEAST Non-histone chromosomal protein 6A OS=Saccharomyces cerevisiae (strain ATCC 204508 / S288c) OX=559292 GN=NHP6A PE=1 SV=1	ALSAYMFFANENR	A(0.00)L(0.00)S(0.00)A(0.00)Y(0.00)M(0.99)F(0.00)F(0.00)A(0.00)N(0.00)E(0.00)N(0.00)R(0.00)	1532.71	6	M	29				X385.99164	Y-H2S+HPO3
P11632	NHP6A_YEAST Non-histone chromosomal protein 6A OS=Saccharomyces cerevisiae (strain ATCC 204508 / S288c) OX=559292 GN=NHP6A PE=1 SV=1	DIVRSENPDITFGQVGKK	D(0.04)I(0.07)V(0.18)R(0.20)S(0.15)E(0.15)N(0.06)P(0.03)D(0.02)I(0.02)T(0.01)F(0.01)G(0.01)Q(0.01)V(0.01)G(0.01)K(0.01)K(0.01)	2002.05	4	R	40				X385.99164	Y-H2S+HPO3
P11633	NHP6B_YEAST Non-histone chromosomal protein 6B OS=Saccharomyces cerevisiae (strain ATCC 204508 / S288c) OX=559292 GN=NHP6B PE=1 SV=3	RGLSAYMFFANENR	R(0.07)G(0.07)L(0.07)S(0.07)A(0.07)Y(0.15)M(0.33)F(0.06)F(0.03)A(0.02)N(0.02)E(0.02)N(0.02)R(0.02)	1674.79	7	M	35				X385.99164	Y-H2S+HPO3
P11633	NHP6B_YEAST Non-histone chromosomal protein 6B OS=Saccharomyces cerevisiae (strain ATCC 204508 / S288c) OX=559292 GN=NHP6B PE=1 SV=3	DIVRSENPDVTFGQVGR	D(0.03)I(0.03)V(0.21)R(0.37)S(0.15)E(0.15)N(0.02)P(0.01)D(0.01)V(0.01)T(0.00)F(0.00)G(0.00)Q(0.00)V(0.00)G(0.00)R(0.00)	1887.94	4	R	46				X385.99164	Y-H2S+HPO3
P12962	CAF20_YEAST Cap-associated protein CAF20 OS=Saccharomyces cerevisiae (strain ATCC 204508 / S288c) OX=559292 GN=CAF20 PE=1 SV=2	IKHNKPK	I(0.00)K(0.00)H(0.90)N(0.05)K(0.03)P(0.01)K(0.00)	863.534	3	H	69				X635.07782	AY-H2S
P14120	RL30_YEAST 60S ribosomal protein L30 OS=Saccharomyces cerevisiae (strain ATCC 204508 / S288c) OX=559292 GN=RPL30 PE=1 SV=3	LIIIAANTPVLR	L(0.01)I(0.01)I(0.02)I(0.03)A(0.08)A(0.12)N(0.21)T(0.09)P(0.11)V(0.11)L(0.11)R(0.09)	1292.82	7	N	47				X651.07274	GY-H2S
P14120	RL30_YEAST 60S ribosomal protein L30 OS=Saccharomyces cerevisiae (strain ATCC 204508 / S288c) OX=559292 GN=RPL30 PE=1 SV=3	LIIIAANTPVLRK	L(0.01)I(0.01)I(0.02)I(0.02)A(0.08)A(0.11)N(0.13)T(0.15)P(0.11)V(0.10)L(0.10)R(0.09)K(0.07)	1420.91	8	T	48				X385.99164	Y-H2S+HPO3
P14120	RL30_YEAST 60S ribosomal protein L30 OS=Saccharomyces cerevisiae (strain ATCC 204508 / S288c) OX=559292 GN=RPL30 PE=1 SV=3	TKVYYFQGGNNELGTAVGK	T(0.05)K(0.06)V(0.08)Y(0.06)Y(0.05)F(0.05)Q(0.05)G(0.05)G(0.05)N(0.05)N(0.05)E(0.05)L(0.05)G(0.05)T(0.05)A(0.06)V(0.06)G(0.05)K(0.03)	2045.02	3	V	67				X612.05061	UY-H2S
P14120	RL30_YEAST 60S ribosomal protein L30 OS=Saccharomyces cerevisiae (strain ATCC 204508 / S288c) OX=559292 GN=RPL30 PE=1 SV=3	VYYFQGGNNELGTAVGKLFR	V(0.00)Y(0.00)Y(0.00)F(0.00)Q(0.00)G(0.01)G(0.01)N(0.01)N(0.01)E(0.01)L(0.01)G(0.01)T(0.01)A(0.02)V(0.02)G(0.03)K(0.22)L(0.45)F(0.11)R(0.06)	2232.13	18	L	84				X385.99164	Y-H2S+HPO3
P14126	RL3_YEAST 60S ribosomal protein L3 OS=Saccharomyces cerevisiae (strain ATCC 204508 / S288c) OX=559292 GN=RPL3 PE=1 SV=4	KSLYTNTSR	K(0.01)S(0.02)L(0.02)Y(0.84)T(0.04)N(0.03)T(0.01)S(0.01)R(0.01)	1068.56	4	Y	343				X651.07274	GY-H2S
P14832	CYPH_YEAST Peptidyl-prolyl cis-trans isomerase OS=Saccharomyces cerevisiae (strain ATCC 204508 / S288c) OX=559292 GN=CPR1 PE=1 SV=3	SIYGGKFPDENFKK	S(0.07)I(0.07)Y(0.13)G(0.12)G(0.12)K(0.09)F(0.07)P(0.06)D(0.05)E(0.05)N(0.05)F(0.05)K(0.04)K(0.03)	1628.82	3	Y	77				X612.05061	UY-H2S
P14832	CYPH_YEAST Peptidyl-prolyl cis-trans isomerase OS=Saccharomyces cerevisiae (strain ATCC 204508 / S288c) OX=559292 GN=CPR1 PE=1 SV=3	SIYGGKFPDENFKK	S(0.01)I(0.01)Y(0.19)G(0.28)G(0.31)K(0.06)F(0.03)P(0.02)D(0.02)E(0.02)N(0.02)F(0.02)K(0.01)K(0.01)	1628.82	5	G	79				X385.99164	Y-H2S+HPO3
P14832	CYPH_YEAST Peptidyl-prolyl cis-trans isomerase OS=Saccharomyces cerevisiae (strain ATCC 204508 / S288c) OX=559292 GN=CPR1 PE=1 SV=3	SIYGGKFPDENFK	S(0.01)I(0.01)Y(0.02)G(0.02)G(0.03)K(0.03)F(0.04)P(0.34)D(0.25)E(0.11)N(0.06)F(0.05)K(0.03)	1500.72	8	P	82				X612.05061	UY-H2S
P14832	CYPH_YEAST Peptidyl-prolyl cis-trans isomerase OS=Saccharomyces cerevisiae (strain ATCC 204508 / S288c) OX=559292 GN=CPR1 PE=1 SV=3	HVVFGEVVDGYDIVK	H(0.00)V(0.00)V(0.01)F(0.01)G(0.01)E(0.01)V(0.01)V(0.02)D(0.02)G(0.03)Y(0.77)D(0.04)I(0.03)V(0.03)K(0.02)	1674.86	11	Y	134				X635.07782	AY-H2S
P14832	CYPH_YEAST Peptidyl-prolyl cis-trans isomerase OS=Saccharomyces cerevisiae (strain ATCC 204508 / S288c) OX=559292 GN=CPR1 PE=1 SV=3	HVVFGEVVDGYDIVKK	H(0.02)V(0.03)V(0.03)F(0.03)G(0.03)E(0.03)V(0.04)V(0.05)D(0.05)G(0.06)Y(0.11)D(0.11)I(0.15)V(0.14)K(0.07)K(0.04)	1802.96	13	I	136				X385.99164	Y-H2S+HPO3
P15565	TRM1_YEAST tRNA (guanine(26)-N(2))-dimethyltransferase, mitochondrial OS=Saccharomyces cerevisiae (strain ATCC 204508 / S288c) OX=559292 GN=TRM1 PE=1 SV=1	NELSDSPFYFSPNHIASVIK	N(0.00)E(0.00)L(0.01)S(0.01)D(0.01)S(0.01)P(0.01)F(0.01)Y(0.01)F(0.02)S(0.03)P(0.13)N(0.15)H(0.18)I(0.13)A(0.09)S(0.07)V(0.06)I(0.05)K(0.03)	2264.11	14	H	440				X612.05061	UY-H2S
P17076	RL8A_YEAST 60S ribosomal protein L8-A OS=Saccharomyces cerevisiae (strain ATCC 204508 / S288c) OX=559292 GN=RPL8A PE=1 SV=4	YGLNHVVALIENK	Y(0.03)G(0.17)L(0.12)N(0.15)H(0.14)V(0.11)V(0.06)A(0.05)L(0.04)I(0.04)E(0.03)N(0.03)K(0.02)	1468.8	2	G	135				X306.02531	Y-H2S
P17076	RL8A_YEAST 60S ribosomal protein L8-A OS=Saccharomyces cerevisiae (strain ATCC 204508 / S288c) OX=559292 GN=RPL8A PE=1 SV=4	YGLNHVVALIENK	Y(0.08)G(0.10)L(0.11)N(0.15)H(0.20)V(0.12)V(0.06)A(0.04)L(0.04)I(0.03)E(0.02)N(0.02)K(0.02)	1468.8	5	H	138				X385.99164	Y-H2S+HPO3
P17255	VATA_YEAST V-type proton ATPase catalytic subunit A OS=Saccharomyces cerevisiae (strain ATCC 204508 / S288c) OX=559292 GN=VMA1 PE=1 SV=3	ETFLAGLIDSDGYVTDEHGIK	E(0.02)T(0.02)F(0.03)L(0.03)A(0.04)G(0.04)L(0.04)I(0.04)D(0.04)S(0.04)D(0.04)G(0.04)Y(0.17)V(0.07)T(0.06)D(0.06)E(0.05)H(0.05)G(0.05)I(0.05)K(0.04)	2279.1	13	Y	611				X612.05061	UY-H2S
P18899	DDR48_YEAST Stress protein DDR48 OS=Saccharomyces cerevisiae (strain ATCC 204508 / S288c) OX=559292 GN=DDR48 PE=1 SV=4	GLFDKVK	G(0.95)L(0.01)F(0.01)D(0.01)K(0.01)V(0.01)K(0.01)	805.47	1	G	2				X306.02531	Y-H2S
P18899	DDR48_YEAST Stress protein DDR48 OS=Saccharomyces cerevisiae (strain ATCC 204508 / S288c) OX=559292 GN=DDR48 PE=1 SV=4	KSSYGSSNNDSYGSNNDDSYGSNNNDSYGSNNDDSYGSSNK	K(0.02)S(0.04)S(0.03)Y(0.03)G(0.03)S(0.03)S(0.03)N(0.03)N(0.03)D(0.03)S(0.03)Y(0.03)G(0.03)S(0.03)N(0.03)N(0.03)D(0.03)D(0.03)S(0.03)Y(0.03)G(0.03)S(0.03)N(0.03)N(0.03)N(0.02)D(0.02)S(0.02)Y(0.02)G(0.02)S(0.02)N(0.02)N(0.02)D(0.02)D(0.02)S(0.02)Y(0.02)G(0.01)S(0.01)S(0.01)N(0.01)K(0.01)	4336.63	2	S	205				X1,014.01940	UYY-H2S+HPO3
P18899	DDR48_YEAST Stress protein DDR48 OS=Saccharomyces cerevisiae (strain ATCC 204508 / S288c) OX=559292 GN=DDR48 PE=1 SV=4	KKSSYGSSNNDSYGSNNDDSYGSSNK	K(0.00)K(0.01)S(0.06)S(0.06)Y(0.06)G(0.06)S(0.06)S(0.06)N(0.06)N(0.06)D(0.06)S(0.06)Y(0.06)G(0.06)S(0.06)N(0.11)N(0.04)D(0.03)D(0.02)S(0.01)Y(0.01)G(0.01)S(0.01)S(0.00)N(0.00)K(0.00)	2761.13	16	N	349				X692.01694	UY-H2S+HPO3
P18899	DDR48_YEAST Stress protein DDR48 OS=Saccharomyces cerevisiae (strain ATCC 204508 / S288c) OX=559292 GN=DDR48 PE=1 SV=4	KKSSYGSNNDDSYGSSNNNDSYGSNNDDSYGSSNR	K(0.03)K(0.03)S(0.03)S(0.03)Y(0.03)G(0.03)S(0.03)N(0.03)N(0.04)D(0.06)D(0.07)S(0.06)Y(0.04)G(0.04)S(0.04)S(0.04)N(0.04)N(0.04)N(0.04)D(0.03)S(0.02)Y(0.02)G(0.02)S(0.02)N(0.02)N(0.02)D(0.01)D(0.01)S(0.01)Y(0.01)G(0.01)S(0.01)S(0.01)N(0.01)R(0.01)	3755.47	11	D	370				X1,021.06946	AUY-H2S+HPO3
P22217	TRX1_YEAST Thioredoxin-1 OS=Saccharomyces cerevisiae (strain ATCC 204508 / S288c) OX=559292 GN=TRX1 PE=1 SV=3	VVGANPAAIK	V(0.16)V(0.16)G(0.25)A(0.10)N(0.06)P(0.05)A(0.06)A(0.05)I(0.06)K(0.04)	938.555	3	G	89				X651.07274	GY-H2S
P23301	IF5A1_YEAST Eukaryotic translation initiation factor 5A-1 OS=Saccharomyces cerevisiae (strain ATCC 204508 / S288c) OX=559292 GN=HYP2 PE=1 SV=3	MSDEEHTFETADAGSSATYPMQCSALR	Mox(0.05)S(0.05)D(0.05)E(0.05)E(0.05)H(0.05)T(0.05)F(0.05)E(0.04)T(0.04)A(0.06)D(0.06)A(0.06)G(0.05)S(0.08)S(0.05)A(0.05)T(0.03)Y(0.02)P(0.01)M(0.01)Q(0.01)Ccm(0.01)S(0.01)A(0.01)L(0.01)R(0.01)	3007.23	15	S	15	Mox	1	15.9949	X419.97936	Y+HPO3
P23301	IF5A1_YEAST Eukaryotic translation initiation factor 5A-1 OS=Saccharomyces cerevisiae (strain ATCC 204508 / S288c) OX=559292 GN=HYP2 PE=1 SV=3	KLEDLSPSTHNMEVPVVK	K(0.03)L(0.05)E(0.07)D(0.07)L(0.11)S(0.09)P(0.07)S(0.10)T(0.10)H(0.08)N(0.05)M(0.04)E(0.04)V(0.03)P(0.02)V(0.02)V(0.02)K(0.01)	2022.05	5	L	73				X651.07274	GY-H2S
P23301	IF5A1_YEAST Eukaryotic translation initiation factor 5A-1 OS=Saccharomyces cerevisiae (strain ATCC 204508 / S288c) OX=559292 GN=HYP2 PE=1 SV=3	KLEDLSPSTHNMEVPVVK	K(0.01)L(0.02)E(0.03)D(0.03)L(0.04)S(0.04)P(0.14)S(0.21)T(0.17)H(0.09)N(0.05)M(0.05)E(0.05)V(0.03)P(0.02)V(0.01)V(0.01)K(0.01)	2022.05	8	S	76				X612.05061	UY-H2S
P23301	IF5A1_YEAST Eukaryotic translation initiation factor 5A-1 OS=Saccharomyces cerevisiae (strain ATCC 204508 / S288c) OX=559292 GN=HYP2 PE=1 SV=3	KLEDLSPSTHNMEVPVVK	K(0.02)L(0.04)E(0.06)D(0.06)L(0.07)S(0.07)P(0.10)S(0.10)T(0.13)H(0.07)N(0.06)M(0.05)E(0.06)V(0.04)P(0.02)V(0.02)V(0.02)K(0.01)	2022.05	9	T	77				X635.07782	AY-H2S
P23301	IF5A1_YEAST Eukaryotic translation initiation factor 5A-1 OS=Saccharomyces cerevisiae (strain ATCC 204508 / S288c) OX=559292 GN=HYP2 PE=1 SV=3	KLEDLSPSTHNMEVPVVK	K(0.01)L(0.03)E(0.04)D(0.04)L(0.09)S(0.08)P(0.08)S(0.08)T(0.06)H(0.07)N(0.07)Mox(0.07)E(0.08)V(0.13)P(0.02)V(0.02)V(0.02)K(0.01)	2038.04	14	V	82	Mox	12	15.9949	X385.99164	Y-H2S+HPO3
P24000	RL24B_YEAST 60S ribosomal protein L24-B OS=Saccharomyces cerevisiae (strain ATCC 204508 / S288c) OX=559292 GN=RPL24B PE=1 SV=1	AQRPITGASLDLIK	A(0.12)Q(0.14)R(0.24)P(0.10)I(0.11)T(0.06)G(0.04)A(0.03)S(0.03)L(0.03)D(0.03)L(0.03)I(0.02)K(0.02)	1481.86	3	R	80				X385.99164	Y-H2S+HPO3
P24000	RL24B_YEAST 60S ribosomal protein L24-B OS=Saccharomyces cerevisiae (strain ATCC 204508 / S288c) OX=559292 GN=RPL24B PE=1 SV=1	SAGVQGSKVSK	S(0.04)A(0.04)G(0.09)V(0.13)Q(0.28)G(0.22)S(0.05)K(0.05)V(0.04)S(0.03)K(0.02)	1046.57	5	Q	134				X611.06659	CY-H2S
P24000	RL24B_YEAST 60S ribosomal protein L24-B OS=Saccharomyces cerevisiae (strain ATCC 204508 / S288c) OX=559292 GN=RPL24B PE=1 SV=1	GAFQKVAATSR	G(0.04)A(0.04)F(0.08)Q(0.15)K(0.24)V(0.20)A(0.07)A(0.05)T(0.05)S(0.04)R(0.04)	1134.61	5	K	149				X306.02531	Y-H2S
P24000	RL24B_YEAST 60S ribosomal protein L24-B OS=Saccharomyces cerevisiae (strain ATCC 204508 / S288c) OX=559292 GN=RPL24B PE=1 SV=1	GAFQKVAATSR	G(0.00)A(0.00)F(0.00)Q(0.00)K(0.00)V(0.01)A(0.88)A(0.06)T(0.02)S(0.02)R(0.01)	1134.61	7	A	151				X612.05061	UY-H2S
P24783	DBP2_YEAST ATP-dependent RNA helicase DBP2 OS=Saccharomyces cerevisiae (strain ATCC 204508 / S288c) OX=559292 GN=DBP2 PE=1 SV=1	IRNTCVYGGVPKSQQIR	I(0.01)R(0.01)N(0.01)T(0.01)Ccm(0.01)V(0.01)Y(0.01)G(0.01)G(0.01)V(0.01)P(0.28)K(0.25)S(0.08)Q(0.07)Q(0.08)I(0.07)R(0.06)	1975.04	11	P	225				X385.99164	Y-H2S+HPO3
P24783	DBP2_YEAST ATP-dependent RNA helicase DBP2 OS=Saccharomyces cerevisiae (strain ATCC 204508 / S288c) OX=559292 GN=DBP2 PE=1 SV=1	NTCVYGGVPKSQQIR	N(0.01)T(0.02)Ccm(0.04)V(0.05)Y(0.06)G(0.06)G(0.06)V(0.09)P(0.10)K(0.11)S(0.09)Q(0.08)Q(0.08)I(0.07)R(0.06)	1705.86	10	K	226				X635.07782	AY-H2S
P25373	GLRX1_YEAST Glutaredoxin-1 OS=Saccharomyces cerevisiae (strain ATCC 204508 / S288c) OX=559292 GN=GRX1 PE=1 SV=1	TYCPYCHAALNTLFEK	T(0.01)Y(0.01)Ccm(0.02)P(0.05)Y(0.06)Ccm(0.16)H(0.24)A(0.16)A(0.06)L(0.05)N(0.04)T(0.04)L(0.04)F(0.03)E(0.03)K(0.02)	1986.9	7	H	31				X385.99164	Y-H2S+HPO3
P25443	RS2_YEAST 40S ribosomal protein S2 OS=Saccharomyces cerevisiae (strain ATCC 204508 / S288c) OX=559292 GN=RPS2 PE=1 SV=3	EVAGAIRAGIIIAK	E(0.01)V(0.01)A(0.04)G(0.11)A(0.11)I(0.18)R(0.26)A(0.07)G(0.07)I(0.07)I(0.04)I(0.03)A(0.01)K(0.00)	1380.85	7	R	126				X612.05061	UY-H2S
P25443	RS2_YEAST 40S ribosomal protein S2 OS=Saccharomyces cerevisiae (strain ATCC 204508 / S288c) OX=559292 GN=RPS2 PE=1 SV=3	AAFVAIGNTYGFLTPNLWAEQPLPVSPLDIYSDEASAQK	A(0.02)A(0.02)F(0.02)V(0.02)A(0.03)I(0.03)G(0.05)N(0.04)T(0.04)Y(0.04)G(0.04)F(0.04)L(0.04)T(0.04)P(0.03)N(0.04)L(0.04)W(0.04)A(0.04)E(0.04)Q(0.04)P(0.04)L(0.04)P(0.02)V(0.02)S(0.02)P(0.01)L(0.01)D(0.01)I(0.01)Y(0.01)S(0.01)D(0.01)E(0.01)A(0.01)S(0.01)A(0.01)Q(0.01)K(0.01)	4193.1	7	G	219				X612.05061	UY-H2S
P25555	GBP2_YEAST Single-strand telomeric DNA-binding protein GBP2 OS=Saccharomyces cerevisiae (strain ATCC 204508 / S288c) OX=559292 GN=GBP2 PE=1 SV=1	GGGRGRTLGPIVER	G(0.03)G(0.03)G(0.07)R(0.07)G(0.35)R(0.05)T(0.05)L(0.05)G(0.05)P(0.05)I(0.05)V(0.05)E(0.05)R(0.05)	1423.8	5	G	98				X385.99164	Y-H2S+HPO3
P25555	GBP2_YEAST Single-strand telomeric DNA-binding protein GBP2 OS=Saccharomyces cerevisiae (strain ATCC 204508 / S288c) OX=559292 GN=GBP2 PE=1 SV=1	TLGPIVER	T(0.02)L(0.02)G(0.07)P(0.33)I(0.28)V(0.12)E(0.09)R(0.07)	883.513	4	P	103				X651.07274	GY-H2S
P25567	SRO9_YEAST RNA-binding protein SRO9 OS=Saccharomyces cerevisiae (strain ATCC 204508 / S288c) OX=559292 GN=SRO9 PE=1 SV=2	ASITVSGTKR	A(0.02)S(0.03)I(0.03)T(0.06)V(0.11)S(0.33)G(0.24)T(0.07)K(0.06)R(0.04)	1018.58	6	S	90				X651.07274	GY-H2S
P25567	SRO9_YEAST RNA-binding protein SRO9 OS=Saccharomyces cerevisiae (strain ATCC 204508 / S288c) OX=559292 GN=SRO9 PE=1 SV=2	ASITVSGTKR	A(0.00)S(0.00)I(0.00)T(0.01)V(0.02)S(0.25)G(0.68)T(0.01)K(0.01)R(0.01)	1018.58	7	G	91				X385.99164	Y-H2S+HPO3
P25567	SRO9_YEAST RNA-binding protein SRO9 OS=Saccharomyces cerevisiae (strain ATCC 204508 / S288c) OX=559292 GN=SRO9 PE=1 SV=2	VVNMSFGGDTNLILAALR	V(0.04)V(0.04)N(0.04)Mox(0.04)S(0.05)F(0.22)G(0.07)G(0.06)D(0.06)T(0.06)N(0.06)L(0.05)I(0.04)L(0.04)A(0.03)A(0.03)L(0.03)R(0.03)	1906	6	F	310	Mox	4	15.9949	X612.05061	UY-H2S
P26321	RL5_YEAST 60S ribosomal protein L5 OS=Saccharomyces cerevisiae (strain ATCC 204508 / S288c) OX=559292 GN=RPL5 PE=1 SV=4	AFQKDAK	A(0.26)F(0.27)Q(0.14)K(0.11)D(0.11)A(0.06)K(0.04)	806.429	2	F	3				X611.06659	CY-H2S
P26321	RL5_YEAST 60S ribosomal protein L5 OS=Saccharomyces cerevisiae (strain ATCC 204508 / S288c) OX=559292 GN=RPL5 PE=1 SV=4	SSAYSSRFQTPFR	S(0.03)S(0.03)A(0.05)Y(0.06)S(0.09)S(0.10)R(0.11)F(0.09)Q(0.09)T(0.09)P(0.09)F(0.09)R(0.08)	1532.74	7	R	15				X385.99164	Y-H2S+HPO3
P26321	RL5_YEAST 60S ribosomal protein L5 OS=Saccharomyces cerevisiae (strain ATCC 204508 / S288c) OX=559292 GN=RPL5 PE=1 SV=4	SSAYSSRFQTPFR	S(0.06)S(0.07)A(0.08)Y(0.07)S(0.07)S(0.07)R(0.07)F(0.16)Q(0.08)T(0.08)P(0.07)F(0.07)R(0.06)	1532.74	8	F	16				X635.07782	AY-H2S
P26321	RL5_YEAST 60S ribosomal protein L5 OS=Saccharomyces cerevisiae (strain ATCC 204508 / S288c) OX=559292 GN=RPL5 PE=1 SV=4	KFTKEQYAAESK	K(0.05)F(0.21)T(0.11)K(0.10)E(0.08)Q(0.08)Y(0.08)A(0.07)A(0.07)E(0.07)S(0.06)K(0.03)	1428.72	2	F	260				X306.02531	Y-H2S
P26637	SYLC_YEAST Leucine--tRNA ligase, cytoplasmic OS=Saccharomyces cerevisiae (strain ATCC 204508 / S288c) OX=559292 GN=CDC60 PE=1 SV=1	AMPFISLLK	A(0.00)Mox(0.00)P(0.02)F(0.03)I(0.06)S(0.68)L(0.10)L(0.07)K(0.03)	1034.58	6	S	999	Mox	2	15.9949	X385.99164	Y-H2S+HPO3
P26637	SYLC_YEAST Leucine--tRNA ligase, cytoplasmic OS=Saccharomyces cerevisiae (strain ATCC 204508 / S288c) OX=559292 GN=CDC60 PE=1 SV=1	AMPFISLLKQR	A(0.00)M(0.00)P(0.01)F(0.01)I(0.02)S(0.18)L(0.49)L(0.10)K(0.08)Q(0.05)R(0.05)	1302.75	7	L	1000				X385.99164	Y-H2S+HPO3
P26783	RS5_YEAST 40S ribosomal protein S5 OS=Saccharomyces cerevisiae (strain ATCC 204508 / S288c) OX=559292 GN=RPS5 PE=1 SV=3	EAAFRNIKTIAETLAEELINAAK	E(0.07)A(0.07)A(0.08)F(0.08)R(0.08)N(0.08)I(0.09)K(0.03)T(0.03)I(0.05)A(0.04)E(0.04)T(0.03)L(0.03)A(0.03)E(0.02)E(0.02)L(0.02)I(0.02)N(0.02)A(0.02)A(0.02)K(0.02)	2515.36	7	I	187				X385.99164	Y-H2S+HPO3
P26784	RL16A_YEAST 60S ribosomal protein L16-A OS=Saccharomyces cerevisiae (strain ATCC 204508 / S288c) OX=559292 GN=RPL16A PE=1 SV=3	AEELNISGEFFR	A(0.00)E(0.00)E(0.00)L(0.00)N(0.00)I(0.00)S(0.00)G(0.00)E(0.00)F(0.01)F(0.97)R(0.01)	1410.68	11	F	48				X385.99164	Y-H2S+HPO3
P26784	RL16A_YEAST 60S ribosomal protein L16-A OS=Saccharomyces cerevisiae (strain ATCC 204508 / S288c) OX=559292 GN=RPL16A PE=1 SV=3	AEELNISGEFFRNKLK	A(0.00)E(0.00)E(0.01)L(0.01)N(0.01)I(0.02)S(0.05)G(0.07)E(0.09)F(0.09)F(0.09)R(0.10)N(0.11)K(0.14)L(0.17)K(0.03)	1893.99	15	L	52				X385.99164	Y-H2S+HPO3
P26785	RL16B_YEAST 60S ribosomal protein L16-B OS=Saccharomyces cerevisiae (strain ATCC 204508 / S288c) OX=559292 GN=RPL16B PE=1 SV=3	AEALNISGEFFR	A(0.01)E(0.01)A(0.01)L(0.01)N(0.01)I(0.02)S(0.03)G(0.07)E(0.08)F(0.18)F(0.42)R(0.16)	1352.67	11	F	47				X385.99164	Y-H2S+HPO3
P26785	RL16B_YEAST 60S ribosomal protein L16-B OS=Saccharomyces cerevisiae (strain ATCC 204508 / S288c) OX=559292 GN=RPL16B PE=1 SV=3	AEALNISGEFFRNK	A(0.00)E(0.00)A(0.00)L(0.01)N(0.01)I(0.03)S(0.10)G(0.11)E(0.11)F(0.11)F(0.11)R(0.26)N(0.14)K(0.02)	1594.81	12	R	48				X385.99164	Y-H2S+HPO3
P26786	RS7A_YEAST 40S ribosomal protein S7-A OS=Saccharomyces cerevisiae (strain ATCC 204508 / S288c) OX=559292 GN=RPS7A PE=1 SV=4	SIREIDVAGGKK	S(0.02)I(0.02)R(0.84)E(0.05)I(0.03)D(0.01)V(0.00)A(0.00)G(0.00)G(0.00)K(0.00)K(0.00)	1271.72	3	R	47				X385.99164	Y-H2S+HPO3
P26786	RS7A_YEAST 40S ribosomal protein S7-A OS=Saccharomyces cerevisiae (strain ATCC 204508 / S288c) OX=559292 GN=RPS7A PE=1 SV=4	ALAIFVPVPSLAGFHK	A(0.06)L(0.06)A(0.09)I(0.11)F(0.18)V(0.12)P(0.05)V(0.06)P(0.04)S(0.04)L(0.03)A(0.03)G(0.03)F(0.03)H(0.03)K(0.03)	1665.96	5	F	61				X612.05061	UY-H2S
P26786	RS7A_YEAST 40S ribosomal protein S7-A OS=Saccharomyces cerevisiae (strain ATCC 204508 / S288c) OX=559292 GN=RPS7A PE=1 SV=4	RILPKPSR	R(0.28)I(0.23)L(0.19)P(0.10)K(0.09)P(0.04)S(0.04)R(0.04)	965.613	1	R	97				X385.99164	Y-H2S+HPO3
P26786	RS7A_YEAST 40S ribosomal protein S7-A OS=Saccharomyces cerevisiae (strain ATCC 204508 / S288c) OX=559292 GN=RPS7A PE=1 SV=4	RILPKPSR	R(0.08)I(0.09)L(0.09)P(0.40)K(0.23)P(0.04)S(0.04)R(0.03)	965.613	4	P	100				X612.05061	UY-H2S
P26786	RS7A_YEAST 40S ribosomal protein S7-A OS=Saccharomyces cerevisiae (strain ATCC 204508 / S288c) OX=559292 GN=RPS7A PE=1 SV=4	RILPKPSR	R(0.05)I(0.07)L(0.07)P(0.34)K(0.37)P(0.04)S(0.03)R(0.03)	965.613	5	K	101				X692.01694	UY-H2S+HPO3
P26786	RS7A_YEAST 40S ribosomal protein S7-A OS=Saccharomyces cerevisiae (strain ATCC 204508 / S288c) OX=559292 GN=RPS7A PE=1 SV=4	ILPKPSRTSR	I(0.00)L(0.00)P(0.02)K(0.02)P(0.04)S(0.04)R(0.33)T(0.29)S(0.17)R(0.10)	1153.69	7	R	104				X385.99164	Y-H2S+HPO3
P26786	RS7A_YEAST 40S ribosomal protein S7-A OS=Saccharomyces cerevisiae (strain ATCC 204508 / S288c) OX=559292 GN=RPS7A PE=1 SV=4	YLVGGNKIQK	Y(0.00)L(0.00)V(0.01)G(0.02)G(0.02)N(0.52)K(0.19)I(0.15)Q(0.06)K(0.03)	1118.64	6	N	147				X306.02531	Y-H2S
P26786	RS7A_YEAST 40S ribosomal protein S7-A OS=Saccharomyces cerevisiae (strain ATCC 204508 / S288c) OX=559292 GN=RPS7A PE=1 SV=4	VRYLVGGNKIQK	V(0.00)R(0.00)Y(0.00)L(0.00)V(0.00)G(0.00)G(0.00)N(0.01)K(0.98)I(0.00)Q(0.00)K(0.00)	1373.81	9	K	148				X306.02531	Y-H2S
P26786	RS7A_YEAST 40S ribosomal protein S7-A OS=Saccharomyces cerevisiae (strain ATCC 204508 / S288c) OX=559292 GN=RPS7A PE=1 SV=4	LESFQAVYNKLTGK	L(0.01)E(0.02)S(0.05)F(0.04)Q(0.06)A(0.07)V(0.07)Y(0.11)N(0.12)K(0.11)L(0.11)T(0.09)G(0.08)K(0.05)	1596.85	9	N	174				X385.99164	Y-H2S+HPO3
P27476	NSR1_YEAST Nuclear localization sequence-binding protein OS=Saccharomyces cerevisiae (strain ATCC 204508 / S288c) OX=559292 GN=NSR1 PE=1 SV=1	EIDGRPINCDMSTSKPAGNNDR	E(0.02)I(0.02)D(0.02)G(0.03)R(0.03)P(0.03)I(0.03)N(0.03)Ccm(0.03)D(0.03)M(0.03)S(0.03)T(0.04)S(0.04)K(0.04)P(0.12)A(0.11)G(0.08)N(0.08)N(0.08)D(0.06)R(0.04)	2446.1	16	P	248				X385.99164	Y-H2S+HPO3
P27476	NSR1_YEAST Nuclear localization sequence-binding protein OS=Saccharomyces cerevisiae (strain ATCC 204508 / S288c) OX=559292 GN=NSR1 PE=1 SV=1	ALDALQGEYIDNRPVR	A(0.01)L(0.01)D(0.01)A(0.02)L(0.03)Q(0.04)G(0.11)E(0.13)Y(0.15)I(0.10)D(0.10)N(0.06)R(0.07)P(0.06)V(0.06)R(0.05)	1828.94	9	Y	332				X612.05061	UY-H2S
P27476	NSR1_YEAST Nuclear localization sequence-binding protein OS=Saccharomyces cerevisiae (strain ATCC 204508 / S288c) OX=559292 GN=NSR1 PE=1 SV=1	GGFRPSGSGANTAPLGR	G(0.04)G(0.04)F(0.17)R(0.10)P(0.08)S(0.08)G(0.10)S(0.10)G(0.09)A(0.08)N(0.03)T(0.03)A(0.02)P(0.01)L(0.01)G(0.01)R(0.01)	1600.81	3	F	385				X385.99164	Y-H2S+HPO3
P27637	BUD14_YEAST Bud site selection protein 14 OS=Saccharomyces cerevisiae (strain ATCC 204508 / S288c) OX=559292 GN=BUD14 PE=1 SV=4	HYKENSSELPDSYDYSDSEFEDNLERR	H(0.02)Y(0.02)K(0.02)E(0.02)N(0.02)S(0.02)S(0.02)E(0.02)L(0.02)P(0.04)D(0.04)S(0.04)Y(0.04)D(0.04)Y(0.04)S(0.04)D(0.04)S(0.04)E(0.04)F(0.05)E(0.05)D(0.05)N(0.06)L(0.06)E(0.06)R(0.07)R(0.06)	3323.41	26	R	170				X1,032.02996	UUY+HPO3
P28007	GAR1_YEAST H/ACA ribonucleoprotein complex subunit 1 OS=Saccharomyces cerevisiae (strain ATCC 204508 / S288c) OX=559292 GN=GAR1 PE=1 SV=1	IPYFNAPIYLENK	I(0.10)P(0.10)Y(0.19)F(0.12)N(0.11)A(0.09)P(0.05)I(0.05)Y(0.04)L(0.04)E(0.04)N(0.04)K(0.03)	1580.82	3	Y	62				X612.05061	UY-H2S
P29453	RL8B_YEAST 60S ribosomal protein L8-B OS=Saccharomyces cerevisiae (strain ATCC 204508 / S288c) OX=559292 GN=RPL8B PE=1 SV=3	APGKKVAPAPFGAK	A(0.14)P(0.15)G(0.24)K(0.07)K(0.07)V(0.06)A(0.05)P(0.04)A(0.03)P(0.03)F(0.03)G(0.03)A(0.03)K(0.03)	1337.78	3	G	4				X385.99164	Y-H2S+HPO3
P29453	RL8B_YEAST 60S ribosomal protein L8-B OS=Saccharomyces cerevisiae (strain ATCC 204508 / S288c) OX=559292 GN=RPL8B PE=1 SV=3	KVAPAPFGAK	K(0.18)V(0.47)A(0.07)P(0.05)A(0.05)P(0.04)F(0.04)G(0.04)A(0.04)K(0.03)	984.576	2	V	7				X306.02531	Y-H2S
P29453	RL8B_YEAST 60S ribosomal protein L8-B OS=Saccharomyces cerevisiae (strain ATCC 204508 / S288c) OX=559292 GN=RPL8B PE=1 SV=3	VAPAPFGAK	V(0.04)A(0.04)P(0.16)A(0.13)P(0.15)F(0.14)G(0.14)A(0.11)K(0.09)	856.481	3	P	9				X385.99164	Y-H2S+HPO3
P29453	RL8B_YEAST 60S ribosomal protein L8-B OS=Saccharomyces cerevisiae (strain ATCC 204508 / S288c) OX=559292 GN=RPL8B PE=1 SV=3	VAPAPFGAKSTK	V(0.04)A(0.04)P(0.09)A(0.08)P(0.15)F(0.13)G(0.14)A(0.08)K(0.08)S(0.07)T(0.07)K(0.05)	1172.66	5	P	11				X306.02531	Y-H2S
P29453	RL8B_YEAST 60S ribosomal protein L8-B OS=Saccharomyces cerevisiae (strain ATCC 204508 / S288c) OX=559292 GN=RPL8B PE=1 SV=3	NFGIGQAVQPK	N(0.01)F(0.01)G(0.02)I(0.02)G(0.04)Q(0.04)A(0.05)V(0.05)Q(0.39)P(0.33)K(0.04)	1157.62	9	Q	41				X611.06659	CY-H2S
P29453	RL8B_YEAST 60S ribosomal protein L8-B OS=Saccharomyces cerevisiae (strain ATCC 204508 / S288c) OX=559292 GN=RPL8B PE=1 SV=3	NFGIGQAVQPKR	N(0.00)F(0.00)G(0.00)I(0.00)G(0.00)Q(0.00)A(0.00)V(0.00)Q(0.01)P(0.79)K(0.18)R(0.01)	1313.72	10	P	42				X385.99164	Y-H2S+HPO3
P29453	RL8B_YEAST 60S ribosomal protein L8-B OS=Saccharomyces cerevisiae (strain ATCC 204508 / S288c) OX=559292 GN=RPL8B PE=1 SV=3	NFGIGQAVQPK	N(0.02)F(0.02)G(0.03)I(0.04)G(0.05)Q(0.05)A(0.05)V(0.06)Q(0.07)P(0.14)K(0.47)	1157.62	11	K	43				X385.99164	Y-H2S+HPO3
P29453	RL8B_YEAST 60S ribosomal protein L8-B OS=Saccharomyces cerevisiae (strain ATCC 204508 / S288c) OX=559292 GN=RPL8B PE=1 SV=3	YGLNHVVSLIENK	Y(0.04)G(0.05)L(0.06)N(0.09)H(0.43)V(0.14)V(0.05)S(0.03)L(0.03)I(0.03)E(0.02)N(0.02)K(0.01)	1484.8	5	H	138				X385.99164	Y-H2S+HPO3
P29453	RL8B_YEAST 60S ribosomal protein L8-B OS=Saccharomyces cerevisiae (strain ATCC 204508 / S288c) OX=559292 GN=RPL8B PE=1 SV=3	YGLNHVVSLIENKK	Y(0.03)G(0.04)L(0.04)N(0.05)H(0.05)V(0.24)V(0.12)S(0.08)L(0.08)I(0.06)E(0.06)N(0.06)K(0.05)K(0.04)	1612.89	6	V	139				X651.07274	GY-H2S
P29453	RL8B_YEAST 60S ribosomal protein L8-B OS=Saccharomyces cerevisiae (strain ATCC 204508 / S288c) OX=559292 GN=RPL8B PE=1 SV=3	LGTLVNQKTSAVAALTEVRAEDEAALAK	L(0.02)G(0.02)T(0.03)L(0.04)V(0.06)N(0.06)Q(0.13)K(0.11)T(0.11)S(0.09)A(0.08)V(0.04)A(0.02)A(0.01)L(0.01)T(0.01)E(0.01)V(0.01)R(0.01)A(0.01)E(0.01)D(0.01)E(0.01)A(0.01)A(0.01)L(0.01)A(0.01)K(0.01)	2868.56	7	Q	192				X385.99164	Y-H2S+HPO3
P29468	PAP_YEAST Poly(A) polymerase OS=Saccharomyces cerevisiae (strain ATCC 204508 / S288c) OX=559292 GN=PAP1 PE=1 SV=1	IALRAIK	I(0.08)A(0.07)L(0.32)R(0.18)A(0.17)I(0.13)K(0.06)	783.533	3	L	211				X419.97936	Y+HPO3
P29509	TRXB1_YEAST Thioredoxin reductase 1 OS=Saccharomyces cerevisiae (strain ATCC 204508 / S288c) OX=559292 GN=TRR1 PE=1 SV=3	LLNALRIK	L(0.01)L(0.02)N(0.02)A(0.49)L(0.33)R(0.05)I(0.05)K(0.02)	939.623	4	A	225				X419.97936	Y+HPO3
P31376	SWC3_YEAST SWR1-complex protein 3 OS=Saccharomyces cerevisiae (strain ATCC 204508 / S288c) OX=559292 GN=SWC3 PE=1 SV=2	KNDAEAKR	K(0.03)N(0.06)D(0.10)A(0.10)E(0.11)A(0.24)K(0.27)R(0.08)	930.488	7	K	205				X532.08428	UY-H2S-HPO3
P32324	EF2_YEAST Elongation factor 2 OS=Saccharomyces cerevisiae (strain ATCC 204508 / S288c) OX=559292 GN=EFT1 PE=1 SV=1	AGIISAAKAGEAR	A(0.03)G(0.03)I(0.03)I(0.05)S(0.11)A(0.15)A(0.15)K(0.17)A(0.07)G(0.06)E(0.05)A(0.04)R(0.05)	1213.68	8	K	50				X385.99164	Y-H2S+HPO3
P32324	EF2_YEAST Elongation factor 2 OS=Saccharomyces cerevisiae (strain ATCC 204508 / S288c) OX=559292 GN=EFT1 PE=1 SV=1	AIQRVVLMMGR	A(0.02)I(0.02)Q(0.24)R(0.50)V(0.08)V(0.05)L(0.02)M(0.02)M(0.02)G(0.01)R(0.01)	1272.72	4	R	433				X385.99164	Y-H2S+HPO3
P32527	ZUO1_YEAST Zuotin OS=Saccharomyces cerevisiae (strain ATCC 204508 / S288c) OX=559292 GN=ZUO1 PE=1 SV=1	FSKKTPIPSLGNK	F(0.04)S(0.08)K(0.12)K(0.13)T(0.15)P(0.17)I(0.15)P(0.03)S(0.03)L(0.03)G(0.03)N(0.03)K(0.02)	1415.81	6	P	203				X385.99164	Y-H2S+HPO3
P32527	ZUO1_YEAST Zuotin OS=Saccharomyces cerevisiae (strain ATCC 204508 / S288c) OX=559292 GN=ZUO1 PE=1 SV=1	FSKKTPIPSLGNK	F(0.05)S(0.09)K(0.10)K(0.12)T(0.12)P(0.13)I(0.18)P(0.04)S(0.04)L(0.04)G(0.04)N(0.04)K(0.02)	1415.81	7	I	204				X612.05061	UY-H2S
P32588	PUB1_YEAST Nuclear and cytoplasmic polyadenylated RNA-binding protein PUB1 OS=Saccharomyces cerevisiae (strain ATCC 204508 / S288c) OX=559292 GN=PUB1 PE=1 SV=4	INWAAKRDNNNNNNYQQR	I(0.02)N(0.02)W(0.03)A(0.06)A(0.10)K(0.12)R(0.11)D(0.11)N(0.09)N(0.07)N(0.07)N(0.04)N(0.04)N(0.03)Y(0.03)Q(0.02)Q(0.02)R(0.02)	2232.05	6	K	240				X385.99164	Y-H2S+HPO3
P32588	PUB1_YEAST Nuclear and cytoplasmic polyadenylated RNA-binding protein PUB1 OS=Saccharomyces cerevisiae (strain ATCC 204508 / S288c) OX=559292 GN=PUB1 PE=1 SV=4	INWAAKRDNNNNNNYQQR	I(0.01)N(0.01)W(0.03)A(0.05)A(0.08)K(0.11)R(0.12)D(0.10)N(0.08)N(0.08)N(0.07)N(0.06)N(0.05)N(0.04)Y(0.04)Q(0.03)Q(0.03)R(0.03)	2232.05	7	R	241				X612.05061	UY-H2S
P32589	HSP7F_YEAST Heat shock protein homolog SSE1 OS=Saccharomyces cerevisiae (strain ATCC 204508 / S288c) OX=559292 GN=SSE1 PE=1 SV=4	NRGIDIVVNEVSNR	N(0.05)R(0.35)G(0.32)I(0.05)D(0.04)I(0.04)V(0.03)V(0.02)N(0.02)E(0.02)V(0.02)S(0.01)N(0.01)R(0.01)	1583.84	2	R	22				X612.05061	UY-H2S
P32589	HSP7F_YEAST Heat shock protein homolog SSE1 OS=Saccharomyces cerevisiae (strain ATCC 204508 / S288c) OX=559292 GN=SSE1 PE=1 SV=4	NRGIDIVVNEVSNR	N(0.24)R(0.26)G(0.30)I(0.08)D(0.03)I(0.02)V(0.02)V(0.01)N(0.01)E(0.01)V(0.01)S(0.01)N(0.01)R(0.01)	1583.84	3	G	23				X385.99164	Y-H2S+HPO3
P32790	SLA1_YEAST Actin cytoskeleton-regulatory complex protein SLA1 OS=Saccharomyces cerevisiae (strain ATCC 204508 / S288c) OX=559292 GN=SLA1 PE=1 SV=1	YTINFDREQLTEDMMPDINNSMLR	Y(0.03)T(0.04)I(0.04)N(0.04)F(0.04)D(0.04)R(0.04)E(0.04)Q(0.04)L(0.04)T(0.04)E(0.04)D(0.06)M(0.06)M(0.07)P(0.32)D(0.01)I(0.01)N(0.01)N(0.01)S(0.01)M(0.01)L(0.00)R(0.00)	2945.34	16	P	689				X635.07782	AY-H2S
P32905	RSSA1_YEAST 40S ribosomal protein S0-A OS=Saccharomyces cerevisiae (strain ATCC 204508 / S288c) OX=559292 GN=RPS0A PE=1 SV=3	IIAAIPNPEDVVAISSRTFGQR	I(0.02)I(0.02)A(0.03)A(0.02)I(0.03)P(0.03)N(0.03)P(0.05)E(0.05)D(0.05)V(0.05)V(0.06)A(0.07)I(0.06)S(0.06)S(0.06)R(0.06)T(0.06)F(0.05)G(0.05)Q(0.05)R(0.05)	2353.28	13	A	75				X651.07274	GY-H2S
P32911	SUI1_YEAST Eukaryotic translation initiation factor eIF-1 OS=Saccharomyces cerevisiae (strain ATCC 204508 / S288c) OX=559292 GN=SUI1 PE=1 SV=1	DFACNGNIVKDPEMGEIIQLQGDQR	D(0.08)F(0.08)A(0.12)Ccm(0.15)N(0.08)G(0.07)N(0.04)I(0.04)V(0.04)K(0.03)D(0.03)P(0.03)E(0.03)M(0.03)G(0.02)E(0.02)I(0.02)I(0.02)Q(0.02)L(0.01)Q(0.01)G(0.01)D(0.01)Q(0.01)R(0.01)	2846.33	4	Ccm	64				X385.99164	Y-H2S+HPO3
P32911	SUI1_YEAST Eukaryotic translation initiation factor eIF-1 OS=Saccharomyces cerevisiae (strain ATCC 204508 / S288c) OX=559292 GN=SUI1 PE=1 SV=1	DFACNGNIVKDPEMGEIIQLQGDQR	D(0.06)F(0.07)A(0.10)Ccm(0.12)N(0.15)G(0.10)N(0.05)I(0.04)V(0.04)K(0.03)D(0.03)P(0.02)E(0.02)M(0.02)G(0.02)E(0.02)I(0.02)I(0.01)Q(0.01)L(0.01)Q(0.01)G(0.01)D(0.01)Q(0.01)R(0.01)	2846.33	5	N	65				X612.05061	UY-H2S
P32911	SUI1_YEAST Eukaryotic translation initiation factor eIF-1 OS=Saccharomyces cerevisiae (strain ATCC 204508 / S288c) OX=559292 GN=SUI1 PE=1 SV=1	DFACNGNIVKDPEMGEIIQLQGDQR	D(0.02)F(0.02)A(0.02)Ccm(0.04)N(0.05)G(0.06)N(0.06)I(0.06)V(0.06)K(0.06)D(0.06)P(0.06)E(0.06)Mox(0.07)G(0.07)E(0.08)I(0.05)I(0.03)Q(0.02)L(0.01)Q(0.01)G(0.01)D(0.01)Q(0.01)R(0.01)	2862.33	16	E	76	Mox	14	15.9949	X651.07274	GY-H2S
P33322	CBF5_YEAST H/ACA ribonucleoprotein complex subunit 4 OS=Saccharomyces cerevisiae (strain ATCC 204508 / S288c) OX=559292 GN=CBF5 PE=1 SV=1	SGHYTPIPAGSSPLKR	S(0.07)G(0.07)H(0.08)Y(0.09)T(0.20)P(0.13)I(0.12)P(0.03)A(0.03)G(0.03)S(0.03)S(0.02)P(0.02)L(0.02)K(0.03)R(0.03)	1666.88	5	T	40				X635.07782	AY-H2S
P33322	CBF5_YEAST H/ACA ribonucleoprotein complex subunit 4 OS=Saccharomyces cerevisiae (strain ATCC 204508 / S288c) OX=559292 GN=CBF5 PE=1 SV=1	RWGLGPVAQK	R(0.13)W(0.53)G(0.12)L(0.12)G(0.03)P(0.02)V(0.02)A(0.01)Q(0.01)K(0.00)	1110.63	2	W	350				X612.05061	UY-H2S
P33399	LHP1_YEAST La protein homolog OS=Saccharomyces cerevisiae (strain ATCC 204508 / S288c) OX=559292 GN=LHP1 PE=1 SV=2	RVPLDLTAARNAR	R(0.02)V(0.02)P(0.03)L(0.03)D(0.03)L(0.06)T(0.07)A(0.11)A(0.14)R(0.16)N(0.09)A(0.15)R(0.10)	1451.83	10	R	114				X385.99164	Y-H2S+HPO3
P33442	RS3A1_YEAST 40S ribosomal protein S1-A OS=Saccharomyces cerevisiae (strain ATCC 204508 / S288c) OX=559292 GN=RPS1A PE=1 SV=2	IFAIAFTRK	I(0.00)F(0.00)A(0.00)I(0.00)A(0.00)F(0.00)T(0.06)R(0.93)K(0.01)	1065.63	8	R	144				X612.05061	UY-H2S
P33442	RS3A1_YEAST 40S ribosomal protein S1-A OS=Saccharomyces cerevisiae (strain ATCC 204508 / S288c) OX=559292 GN=RPS1A PE=1 SV=2	FDVGALMALHGEGSGEEKGKK	F(0.01)D(0.01)V(0.01)G(0.02)A(0.03)L(0.03)Mox(0.04)A(0.04)L(0.04)H(0.05)G(0.05)E(0.05)G(0.06)S(0.06)G(0.07)E(0.07)E(0.07)K(0.07)G(0.12)K(0.06)K(0.04)	2175.06	19	G	241	Mox	7	15.9949	X306.02531	Y-H2S
P34167	IF4B_YEAST Eukaryotic translation initiation factor 4B OS=Saccharomyces cerevisiae (strain ATCC 204508 / S288c) OX=559292 GN=TIF3 PE=1 SV=1	SGGFGGSFGGR	S(0.30)G(0.30)G(0.32)F(0.02)G(0.01)G(0.01)S(0.01)F(0.01)G(0.01)G(0.01)R(0.01)	984.441	3	G	67				X306.02531	Y-H2S
P34167	IF4B_YEAST Eukaryotic translation initiation factor 4B OS=Saccharomyces cerevisiae (strain ATCC 204508 / S288c) OX=559292 GN=TIF3 PE=1 SV=1	SGGFGGSFGGR	S(0.01)G(0.01)G(0.01)F(0.02)G(0.03)G(0.04)S(0.15)F(0.21)G(0.38)G(0.07)R(0.06)	984.441	9	G	73				X385.99164	Y-H2S+HPO3
P34167	IF4B_YEAST Eukaryotic translation initiation factor 4B OS=Saccharomyces cerevisiae (strain ATCC 204508 / S288c) OX=559292 GN=TIF3 PE=1 SV=1	SGGFGGSFGGRSR	S(0.00)G(0.01)G(0.01)F(0.01)G(0.01)G(0.02)S(0.17)F(0.17)G(0.20)G(0.21)R(0.09)S(0.06)R(0.05)	1227.57	10	G	74				X385.99164	Y-H2S+HPO3
P34167	IF4B_YEAST Eukaryotic translation initiation factor 4B OS=Saccharomyces cerevisiae (strain ATCC 204508 / S288c) OX=559292 GN=TIF3 PE=1 SV=1	SGGFGGSFGGRSR	S(0.01)G(0.01)G(0.02)F(0.02)G(0.02)G(0.07)S(0.11)F(0.11)G(0.12)G(0.14)R(0.16)S(0.11)R(0.08)	1227.57	11	R	75				X651.07274	GY-H2S
P34167	IF4B_YEAST Eukaryotic translation initiation factor 4B OS=Saccharomyces cerevisiae (strain ATCC 204508 / S288c) OX=559292 GN=TIF3 PE=1 SV=1	LKGNAFVTLK	L(0.02)K(0.03)G(0.08)N(0.08)A(0.10)F(0.45)V(0.09)T(0.07)L(0.05)K(0.02)	1089.65	6	F	151				X385.99164	Y-H2S+HPO3
P34167	IF4B_YEAST Eukaryotic translation initiation factor 4B OS=Saccharomyces cerevisiae (strain ATCC 204508 / S288c) OX=559292 GN=TIF3 PE=1 SV=1	TVYVSVAAPR	T(0.01)V(0.01)Y(0.86)V(0.03)S(0.02)V(0.02)A(0.02)A(0.02)P(0.01)R(0.01)	1061.59	3	Y	177				X612.05061	UY-H2S
P34167	IF4B_YEAST Eukaryotic translation initiation factor 4B OS=Saccharomyces cerevisiae (strain ATCC 204508 / S288c) OX=559292 GN=TIF3 PE=1 SV=1	TVYVSVAAPR	T(0.01)V(0.01)Y(0.04)V(0.04)S(0.10)V(0.12)A(0.16)A(0.20)P(0.21)R(0.11)	1061.59	9	P	183				X385.99164	Y-H2S+HPO3
P34167	IF4B_YEAST Eukaryotic translation initiation factor 4B OS=Saccharomyces cerevisiae (strain ATCC 204508 / S288c) OX=559292 GN=TIF3 PE=1 SV=1	GSNFQGDGREDAPDLDWGAAR	G(0.03)S(0.03)N(0.03)F(0.16)Q(0.06)G(0.05)D(0.05)G(0.05)R(0.05)E(0.05)D(0.05)A(0.05)P(0.04)D(0.04)L(0.04)D(0.04)W(0.04)G(0.04)A(0.04)A(0.04)R(0.03)	2232.98	4	F	201				X612.05061	UY-H2S
P34167	IF4B_YEAST Eukaryotic translation initiation factor 4B OS=Saccharomyces cerevisiae (strain ATCC 204508 / S288c) OX=559292 GN=TIF3 PE=1 SV=1	GSNFQGDGREDAPDLDWGAAR	G(0.01)S(0.01)N(0.01)F(0.02)Q(0.02)G(0.04)D(0.04)G(0.05)R(0.05)E(0.05)D(0.05)A(0.05)P(0.08)D(0.08)L(0.08)D(0.09)W(0.08)G(0.08)A(0.04)A(0.03)R(0.03)	2232.98	16	D	213				X385.99164	Y-H2S+HPO3
P34167	IF4B_YEAST Eukaryotic translation initiation factor 4B OS=Saccharomyces cerevisiae (strain ATCC 204508 / S288c) OX=559292 GN=TIF3 PE=1 SV=1	GSNFQGSSRPPRR	G(0.01)S(0.01)N(0.01)F(0.02)Q(0.11)G(0.76)S(0.02)S(0.01)R(0.01)P(0.01)P(0.01)R(0.01)R(0.01)	1444.73	6	G	246				X385.99164	Y-H2S+HPO3
P34167	IF4B_YEAST Eukaryotic translation initiation factor 4B OS=Saccharomyces cerevisiae (strain ATCC 204508 / S288c) OX=559292 GN=TIF3 PE=1 SV=1	EREEPDIDWSAAR	E(0.11)R(0.11)E(0.11)E(0.11)P(0.27)D(0.10)I(0.05)D(0.03)W(0.03)S(0.02)A(0.02)A(0.02)R(0.02)	1572.72	5	P	284				X385.99164	Y-H2S+HPO3
P34167	IF4B_YEAST Eukaryotic translation initiation factor 4B OS=Saccharomyces cerevisiae (strain ATCC 204508 / S288c) OX=559292 GN=TIF3 PE=1 SV=1	GSNFQSSSRPPRR	G(0.02)S(0.02)N(0.02)F(0.04)Q(0.06)S(0.11)S(0.13)S(0.12)R(0.12)P(0.11)P(0.11)R(0.11)R(0.04)	1474.74	7	S	299				X651.07274	GY-H2S
P34167	IF4B_YEAST Eukaryotic translation initiation factor 4B OS=Saccharomyces cerevisiae (strain ATCC 204508 / S288c) OX=559292 GN=TIF3 PE=1 SV=1	GSNFQSSSRPPRR	G(0.00)S(0.00)N(0.01)F(0.01)Q(0.01)S(0.03)S(0.20)S(0.20)R(0.22)P(0.08)P(0.10)R(0.09)R(0.05)	1474.74	9	R	301				X385.99164	Y-H2S+HPO3
P34167	IF4B_YEAST Eukaryotic translation initiation factor 4B OS=Saccharomyces cerevisiae (strain ATCC 204508 / S288c) OX=559292 GN=TIF3 PE=1 SV=1	GAQFGKPQQTK	G(0.02)A(0.02)Q(0.04)F(0.30)G(0.57)K(0.02)P(0.01)Q(0.01)Q(0.01)T(0.01)K(0.01)	1188.63	5	G	351				X635.07782	AY-H2S
P35691	TCTP_YEAST Translationally-controlled tumor protein homolog OS=Saccharomyces cerevisiae (strain ATCC 204508 / S288c) OX=559292 GN=TMA19 PE=1 SV=1	SFLTYIK	S(0.00)F(0.00)L(0.99)T(0.00)Y(0.00)I(0.00)K(0.00)	870.485	3	L	84				X385.99164	Y-H2S+HPO3
P35732	DEF1_YEAST RNA polymerase II degradation factor 1 OS=Saccharomyces cerevisiae (strain ATCC 204508 / S288c) OX=559292 GN=DEF1 PE=1 SV=1	EQQHSYVPQQHLPNPEDDITYK	E(0.04)Q(0.05)Q(0.06)H(0.05)S(0.05)Y(0.05)V(0.05)P(0.04)Q(0.04)Q(0.04)H(0.04)L(0.04)P(0.03)N(0.05)P(0.05)E(0.05)D(0.04)D(0.04)I(0.05)T(0.05)Y(0.04)K(0.03)	2665.24	3	Q	84				X612.05061	UY-H2S
P35732	DEF1_YEAST RNA polymerase II degradation factor 1 OS=Saccharomyces cerevisiae (strain ATCC 204508 / S288c) OX=559292 GN=DEF1 PE=1 SV=1	KEQQHSYVPQQHLPNPEDDITYK	K(0.03)E(0.04)Q(0.04)Q(0.04)H(0.08)S(0.09)Y(0.16)V(0.11)P(0.08)Q(0.04)Q(0.04)H(0.04)L(0.03)P(0.02)N(0.02)P(0.02)E(0.02)D(0.02)D(0.02)I(0.02)T(0.02)Y(0.02)K(0.02)	2793.34	7	Y	87				X612.05061	UY-H2S
P35732	DEF1_YEAST RNA polymerase II degradation factor 1 OS=Saccharomyces cerevisiae (strain ATCC 204508 / S288c) OX=559292 GN=DEF1 PE=1 SV=1	EQQHSYVPQQHLPNPEDDITYK	E(0.03)Q(0.04)Q(0.04)H(0.04)S(0.04)Y(0.05)V(0.05)P(0.08)Q(0.08)Q(0.07)H(0.13)L(0.09)P(0.03)N(0.03)P(0.03)E(0.03)D(0.03)D(0.03)I(0.03)T(0.03)Y(0.03)K(0.02)	2665.24	11	H	92				X385.99164	Y-H2S+HPO3
P36105	RL14A_YEAST 60S ribosomal protein L14-A OS=Saccharomyces cerevisiae (strain ATCC 204508 / S288c) OX=559292 GN=RPL14A PE=1 SV=1	FQVMVLRK	F(0.01)Q(0.02)V(0.09)M(0.40)V(0.21)L(0.13)R(0.10)K(0.04)	1019.6	4	M	121				X385.99164	Y-H2S+HPO3
P36105	RL14A_YEAST 60S ribosomal protein L14-A OS=Saccharomyces cerevisiae (strain ATCC 204508 / S288c) OX=559292 GN=RPL14A PE=1 SV=1	FQVMVLRK	F(0.02)Q(0.03)V(0.10)M(0.21)V(0.14)L(0.23)R(0.17)K(0.11)	1019.6	6	L	123				X635.07782	AY-H2S
P37838	NOP4_YEAST Nucleolar protein 4 OS=Saccharomyces cerevisiae (strain ATCC 204508 / S288c) OX=559292 GN=NOP4 PE=1 SV=1	YGTVVEATIPR	Y(0.01)G(0.01)T(0.02)V(0.02)V(0.04)E(0.11)A(0.24)T(0.26)I(0.14)P(0.08)R(0.07)	1204.65	8	T	178				X385.99164	Y-H2S+HPO3
P38011	GBLP_YEAST Guanine nucleotide-binding protein subunit beta-like protein OS=Saccharomyces cerevisiae (strain ATCC 204508 / S288c) OX=559292 GN=ASC1 PE=1 SV=4	GQCLATLLGHNDWVSQVR	G(0.01)Q(0.01)Ccm(0.02)L(0.03)A(0.05)T(0.08)L(0.09)L(0.12)G(0.06)H(0.06)N(0.06)D(0.06)W(0.06)V(0.06)S(0.06)Q(0.06)V(0.06)R(0.05)	2053.02	8	L	145				X385.99164	Y-H2S+HPO3
P38061	RL32_YEAST 60S ribosomal protein L32 OS=Saccharomyces cerevisiae (strain ATCC 204508 / S288c) OX=559292 GN=RPL32 PE=1 SV=1	ASLPHPK	A(0.55)S(0.08)L(0.08)P(0.08)H(0.08)P(0.08)K(0.07)	748.423	1	A	2				X306.02531	Y-H2S
P38061	RL32_YEAST 60S ribosomal protein L32 OS=Saccharomyces cerevisiae (strain ATCC 204508 / S288c) OX=559292 GN=RPL32 PE=1 SV=1	ASLPHPK	A(0.16)S(0.21)L(0.14)P(0.15)H(0.14)P(0.12)K(0.08)	748.423	2	S	3				X651.07274	GY-H2S
P38061	RL32_YEAST 60S ribosomal protein L32 OS=Saccharomyces cerevisiae (strain ATCC 204508 / S288c) OX=559292 GN=RPL32 PE=1 SV=1	KQKGIDSVVR	K(0.01)Q(0.02)K(0.05)G(0.21)I(0.46)D(0.09)S(0.05)V(0.05)V(0.04)R(0.02)	1128.66	5	I	38				X612.05061	UY-H2S
P38061	RL32_YEAST 60S ribosomal protein L32 OS=Saccharomyces cerevisiae (strain ATCC 204508 / S288c) OX=559292 GN=RPL32 PE=1 SV=1	AKALGIK	A(0.11)K(0.75)A(0.05)L(0.03)G(0.03)I(0.02)K(0.01)	699.464	2	K	113				X306.02531	Y-H2S
P38174	MAP2_YEAST Methionine aminopeptidase 2 OS=Saccharomyces cerevisiae (strain ATCC 204508 / S288c) OX=559292 GN=MAP2 PE=1 SV=4	SAEDHQVMPTLDSAK	S(0.05)A(0.05)E(0.05)D(0.05)H(0.05)Q(0.05)V(0.05)M(0.06)P(0.12)T(0.11)L(0.10)D(0.09)S(0.07)A(0.06)K(0.04)	1627.75	9	P	337				X612.05061	UY-H2S
P38174	MAP2_YEAST Methionine aminopeptidase 2 OS=Saccharomyces cerevisiae (strain ATCC 204508 / S288c) OX=559292 GN=MAP2 PE=1 SV=4	SAEDHQVMPTLDSAK	S(0.01)A(0.01)E(0.01)D(0.01)H(0.01)Q(0.01)V(0.02)M(0.02)P(0.28)T(0.29)L(0.09)D(0.07)S(0.06)A(0.05)K(0.03)	1627.75	10	T	338				X385.99164	Y-H2S+HPO3
P38199	HEK2_YEAST Heterogeneous nuclear rnp K-like protein 2 OS=Saccharomyces cerevisiae (strain ATCC 204508 / S288c) OX=559292 GN=HEK2 PE=1 SV=1	IPELYVGAIIGR	I(0.01)P(0.01)E(0.02)L(0.02)Y(0.03)V(0.07)G(0.23)A(0.20)I(0.18)I(0.13)G(0.05)R(0.04)	1299.76	7	G	271				X611.06659	CY-H2S
P38199	HEK2_YEAST Heterogeneous nuclear rnp K-like protein 2 OS=Saccharomyces cerevisiae (strain ATCC 204508 / S288c) OX=559292 GN=HEK2 PE=1 SV=1	IPELYVGAIIGR	I(0.00)P(0.00)E(0.00)L(0.00)Y(0.00)V(0.01)G(0.17)A(0.58)I(0.16)I(0.04)G(0.01)R(0.01)	1299.76	8	A	272				X385.99164	Y-H2S+HPO3
P38202	YBC8_YEAST UPF0642 protein YBL028C OS=Saccharomyces cerevisiae (strain ATCC 204508 / S288c) OX=559292 GN=YBL028C PE=1 SV=1	SLRASSHLNAK	S(0.05)L(0.05)R(0.26)A(0.15)S(0.16)S(0.13)H(0.09)L(0.05)N(0.03)A(0.02)K(0.01)	1182.65	3	R	6				X385.99164	Y-H2S+HPO3
P38250	IST2_YEAST Increased sodium tolerance protein 2 OS=Saccharomyces cerevisiae (strain ATCC 204508 / S288c) OX=559292 GN=IST2 PE=1 SV=2	RNSLVKVPTVGSYGVAGATLPETIPTSK	R(0.04)N(0.04)S(0.05)L(0.05)V(0.06)K(0.05)V(0.05)P(0.05)T(0.05)V(0.05)G(0.05)S(0.04)Y(0.04)G(0.05)V(0.05)A(0.05)G(0.05)A(0.05)T(0.04)L(0.04)P(0.01)E(0.01)T(0.01)I(0.01)P(0.01)T(0.01)S(0.01)K(0.01)	2841.56	5	V	722				X854.08674	UYY-H2S-HPO3
P38344	REI1_YEAST Cytoplasmic 60S subunit biogenesis factor REI1 OS=Saccharomyces cerevisiae (strain ATCC 204508 / S288c) OX=559292 GN=REI1 PE=1 SV=3	FVNNQPHYRDQLLQ	F(0.01)V(0.01)N(0.01)N(0.01)Q(0.01)P(0.03)H(0.04)Y(0.04)R(0.05)D(0.06)Q(0.05)L(0.05)L(0.57)Q(0.04)	1770.88	13	L	392				X612.05061	UY-H2S
P38701	RS20_YEAST 40S ribosomal protein S20 OS=Saccharomyces cerevisiae (strain ATCC 204508 / S288c) OX=559292 GN=RPS20 PE=1 SV=3	KGPVRLPTK	K(0.00)G(0.01)P(0.05)V(0.06)R(0.20)L(0.67)P(0.01)T(0.01)K(0.00)	994.629	6	L	58				X635.07782	AY-H2S
P38701	RS20_YEAST 40S ribosomal protein S20 OS=Saccharomyces cerevisiae (strain ATCC 204508 / S288c) OX=559292 GN=RPS20 PE=1 SV=3	IHKRYIDLEAPVQIVK	I(0.06)H(0.07)K(0.12)R(0.10)Y(0.11)I(0.09)D(0.09)L(0.09)E(0.07)A(0.05)P(0.03)V(0.03)Q(0.03)I(0.03)V(0.02)K(0.02)	1921.11	3	K	88				X635.07782	AY-H2S
P38701	RS20_YEAST 40S ribosomal protein S20 OS=Saccharomyces cerevisiae (strain ATCC 204508 / S288c) OX=559292 GN=RPS20 PE=1 SV=3	IHKRYIDLEAPVQIVK	I(0.03)H(0.05)K(0.13)R(0.14)Y(0.34)I(0.09)D(0.05)L(0.04)E(0.03)A(0.02)P(0.02)V(0.02)Q(0.01)I(0.01)V(0.01)K(0.01)	1921.11	5	Y	90				X385.99164	Y-H2S+HPO3
P38701	RS20_YEAST 40S ribosomal protein S20 OS=Saccharomyces cerevisiae (strain ATCC 204508 / S288c) OX=559292 GN=RPS20 PE=1 SV=3	YIDLEAPVQIVKR	Y(0.00)I(0.00)D(0.00)L(0.01)E(0.01)A(0.01)P(0.01)V(0.01)Q(0.03)I(0.05)V(0.15)K(0.63)R(0.09)	1542.88	12	K	101				X306.02531	Y-H2S
P38711	RS27B_YEAST 40S ribosomal protein S27-B OS=Saccharomyces cerevisiae (strain ATCC 204508 / S288c) OX=559292 GN=RPS27B PE=1 SV=1	AKLSEGTSFR	A(0.24)K(0.40)L(0.07)S(0.04)E(0.04)G(0.04)T(0.04)S(0.04)F(0.04)R(0.04)	1094.57	2	K	72				X306.02531	Y-H2S
P38779	CIC1_YEAST Proteasome-interacting protein CIC1 OS=Saccharomyces cerevisiae (strain ATCC 204508 / S288c) OX=559292 GN=CIC1 PE=1 SV=1	SFKLKLLNVK	S(0.10)F(0.10)K(0.21)L(0.15)K(0.14)L(0.11)L(0.06)N(0.05)V(0.05)K(0.03)	1188.76	3	K	96				X385.99164	Y-H2S+HPO3
P38779	CIC1_YEAST Proteasome-interacting protein CIC1 OS=Saccharomyces cerevisiae (strain ATCC 204508 / S288c) OX=559292 GN=CIC1 PE=1 SV=1	TVYKAYEAR	T(0.00)V(0.00)Y(0.01)K(0.02)A(0.03)Y(0.91)E(0.02)A(0.01)R(0.00)	1099.57	6	Y	167				X651.07274	GY-H2S
P38789	SSF1_YEAST Ribosome biogenesis protein SSF1 OS=Saccharomyces cerevisiae (strain ATCC 204508 / S288c) OX=559292 GN=SSF1 PE=1 SV=1	VGQTSLANHSLNQLVK	V(0.01)G(0.01)Q(0.02)T(0.02)S(0.03)L(0.03)A(0.04)N(0.06)H(0.20)S(0.12)L(0.11)N(0.08)Q(0.08)L(0.07)V(0.08)K(0.04)	1707.93	9	H	38				X385.99164	Y-H2S+HPO3
P38789	SSF1_YEAST Ribosome biogenesis protein SSF1 OS=Saccharomyces cerevisiae (strain ATCC 204508 / S288c) OX=559292 GN=SSF1 PE=1 SV=1	SLNNDDVLNPPLLVLNGFSTSK	S(0.06)L(0.06)N(0.07)N(0.08)D(0.08)D(0.08)V(0.12)L(0.27)N(0.05)P(0.01)P(0.01)L(0.01)L(0.01)V(0.01)L(0.01)N(0.01)G(0.01)F(0.01)S(0.01)T(0.01)S(0.01)K(0.01)	2356.23	8	L	136				X651.07274	GY-H2S
P38845	CRP1_YEAST Cruciform DNA-recognizing protein 1 OS=Saccharomyces cerevisiae (strain ATCC 204508 / S288c) OX=559292 GN=CRP1 PE=1 SV=1	SAGPPSTSNR	S(0.00)A(0.00)G(0.00)P(0.96)P(0.01)S(0.01)T(0.01)S(0.01)N(0.01)R(0.00)	972.462	4	P	122				X651.07274	GY-H2S
P38850	RT107_YEAST Regulator of Ty1 transposition protein 107 OS=Saccharomyces cerevisiae (strain ATCC 204508 / S288c) OX=559292 GN=RTT107 PE=1 SV=1	LQKISGEVAVTHSGDLER	L(0.20)Q(0.15)K(0.18)I(0.04)S(0.04)G(0.04)E(0.04)V(0.03)A(0.03)V(0.03)T(0.03)H(0.03)S(0.03)G(0.03)D(0.03)L(0.03)E(0.03)R(0.03)	1938.02	1	L	548				X998.11807	AAY
P38861	NMD3_YEAST 60S ribosomal export protein NMD3 OS=Saccharomyces cerevisiae (strain ATCC 204508 / S288c) OX=559292 GN=NMD3 PE=1 SV=3	ISNTVQFMDPTTLQTADLSPSVYWR	I(0.14)S(0.14)N(0.16)T(0.04)V(0.04)Q(0.04)F(0.03)Mox(0.03)D(0.03)P(0.03)T(0.03)T(0.03)L(0.03)Q(0.03)T(0.03)A(0.03)D(0.02)L(0.02)S(0.02)P(0.02)S(0.02)V(0.02)Y(0.02)W(0.02)R(0.01)	2885.39	3	N	281	Mox	8	15.9949	X635.07782	AY-H2S
P38879	NACA_YEAST Nascent polypeptide-associated complex subunit alpha OS=Saccharomyces cerevisiae (strain ATCC 204508 / S288c) OX=559292 GN=EGD2 PE=1 SV=3	ELIGKLGLK	E(0.01)L(0.01)I(0.04)G(0.25)K(0.39)L(0.12)G(0.08)L(0.07)K(0.03)	969.622	5	K	26				X306.02531	Y-H2S
P38885	AIM46_YEAST Altered inheritance of mitochondria protein 46, mitochondrial OS=Saccharomyces cerevisiae (strain ATCC 204508 / S288c) OX=559292 GN=AIM46 PE=1 SV=1	KDEFVILGTVKEPLIGK	K(0.02)D(0.05)E(0.06)F(0.06)V(0.07)I(0.08)L(0.10)G(0.09)T(0.09)V(0.09)K(0.06)E(0.05)P(0.04)L(0.04)I(0.04)G(0.04)K(0.02)	1885.09	7	L	271				X669.06555	AY
P38911	FKBP3_YEAST FK506-binding nuclear protein OS=Saccharomyces cerevisiae (strain ATCC 204508 / S288c) OX=559292 GN=FPR3 PE=1 SV=2	VLEGGIVIEDRTIGDGPQAK	V(0.00)L(0.00)E(0.01)G(0.01)G(0.01)I(0.02)V(0.07)I(0.23)E(0.10)D(0.13)R(0.13)T(0.08)I(0.08)G(0.04)D(0.04)G(0.01)P(0.01)Q(0.01)A(0.01)K(0.00)	2066.1	8	I	310				X385.99164	Y-H2S+HPO3
P38934	BFR1_YEAST Nuclear segregation protein BFR1 OS=Saccharomyces cerevisiae (strain ATCC 204508 / S288c) OX=559292 GN=BFR1 PE=1 SV=1	FKRPDVSVR	F(0.02)K(0.08)R(0.69)P(0.05)D(0.05)V(0.03)S(0.03)V(0.03)R(0.03)	1102.62	3	R	10				X385.99164	Y-H2S+HPO3
P38934	BFR1_YEAST Nuclear segregation protein BFR1 OS=Saccharomyces cerevisiae (strain ATCC 204508 / S288c) OX=559292 GN=BFR1 PE=1 SV=1	KIDTEIGLIRK	K(0.01)I(0.01)D(0.01)T(0.01)E(0.01)I(0.02)G(0.05)L(0.09)I(0.27)R(0.50)K(0.02)	1284.78	10	R	38				X385.99164	Y-H2S+HPO3
P38934	BFR1_YEAST Nuclear segregation protein BFR1 OS=Saccharomyces cerevisiae (strain ATCC 204508 / S288c) OX=559292 GN=BFR1 PE=1 SV=1	KQIDQHQVNDTTQQER	K(0.05)Q(0.08)I(0.10)D(0.10)Q(0.13)H(0.12)Q(0.11)V(0.07)N(0.03)D(0.03)T(0.03)T(0.03)Q(0.03)Q(0.03)E(0.03)R(0.03)	1966.95	5	Q	43				X612.05061	UY-H2S
P38934	BFR1_YEAST Nuclear segregation protein BFR1 OS=Saccharomyces cerevisiae (strain ATCC 204508 / S288c) OX=559292 GN=BFR1 PE=1 SV=1	KQIDQHQVNDTTQQER	K(0.03)Q(0.09)I(0.10)D(0.11)Q(0.13)H(0.16)Q(0.09)V(0.06)N(0.03)D(0.03)T(0.03)T(0.03)Q(0.03)Q(0.03)E(0.03)R(0.02)	1966.95	6	H	44				X385.99164	Y-H2S+HPO3
P38934	BFR1_YEAST Nuclear segregation protein BFR1 OS=Saccharomyces cerevisiae (strain ATCC 204508 / S288c) OX=559292 GN=BFR1 PE=1 SV=1	RSNIHDSIK	R(0.00)S(0.00)N(0.00)I(0.00)H(0.99)D(0.00)S(0.00)I(0.00)K(0.00)	1068.57	5	H	79				X306.02531	Y-H2S
P38934	BFR1_YEAST Nuclear segregation protein BFR1 OS=Saccharomyces cerevisiae (strain ATCC 204508 / S288c) OX=559292 GN=BFR1 PE=1 SV=1	SNIHDSIKQLDAQIK	S(0.03)N(0.03)I(0.05)H(0.10)D(0.11)S(0.10)I(0.10)K(0.09)Q(0.07)L(0.07)D(0.07)A(0.05)Q(0.06)I(0.05)K(0.02)	1708.91	5	D	80				X612.05061	UY-H2S
P38934	BFR1_YEAST Nuclear segregation protein BFR1 OS=Saccharomyces cerevisiae (strain ATCC 204508 / S288c) OX=559292 GN=BFR1 PE=1 SV=1	SNIHDSIKQLDAQIK	S(0.04)N(0.04)I(0.06)H(0.10)D(0.10)S(0.10)I(0.15)K(0.10)Q(0.07)L(0.06)D(0.04)A(0.04)Q(0.04)I(0.04)K(0.02)	1708.91	7	I	82				X306.02531	Y-H2S
P38934	BFR1_YEAST Nuclear segregation protein BFR1 OS=Saccharomyces cerevisiae (strain ATCC 204508 / S288c) OX=559292 GN=BFR1 PE=1 SV=1	INQLKEELNGLNPKDVSNQFEENQQK	I(0.03)N(0.03)Q(0.03)L(0.04)K(0.05)E(0.06)E(0.05)L(0.05)N(0.03)G(0.04)L(0.04)N(0.04)P(0.07)K(0.05)D(0.05)V(0.04)S(0.04)N(0.04)Q(0.04)F(0.03)E(0.03)E(0.03)N(0.03)Q(0.03)Q(0.03)K(0.02)	3055.52	13	P	179				X385.99164	Y-H2S+HPO3
P38934	BFR1_YEAST Nuclear segregation protein BFR1 OS=Saccharomyces cerevisiae (strain ATCC 204508 / S288c) OX=559292 GN=BFR1 PE=1 SV=1	DVSNQFEENQQKLNDIHSK	D(0.01)V(0.01)S(0.01)N(0.01)Q(0.01)F(0.02)E(0.02)E(0.03)N(0.03)Q(0.03)Q(0.03)K(0.03)L(0.04)N(0.04)D(0.06)I(0.10)H(0.24)S(0.17)K(0.11)	2272.07	17	H	197				X612.05061	UY-H2S
P38934	BFR1_YEAST Nuclear segregation protein BFR1 OS=Saccharomyces cerevisiae (strain ATCC 204508 / S288c) OX=559292 GN=BFR1 PE=1 SV=1	TQGVYDKR	T(0.04)Q(0.04)G(0.07)V(0.08)Y(0.51)D(0.13)K(0.07)R(0.06)	965.493	5	Y	204				X635.07782	AY-H2S
P38934	BFR1_YEAST Nuclear segregation protein BFR1 OS=Saccharomyces cerevisiae (strain ATCC 204508 / S288c) OX=559292 GN=BFR1 PE=1 SV=1	QTLFNKR	Q(0.06)T(0.06)L(0.07)F(0.51)N(0.11)K(0.10)R(0.09)	905.508	4	F	211				X612.05061	UY-H2S
P38934	BFR1_YEAST Nuclear segregation protein BFR1 OS=Saccharomyces cerevisiae (strain ATCC 204508 / S288c) OX=559292 GN=BFR1 PE=1 SV=1	KRDELYSQIR	K(0.06)R(0.12)D(0.13)E(0.10)L(0.11)Y(0.29)S(0.05)Q(0.05)I(0.05)R(0.04)	1306.7	6	Y	225				X635.07782	AY-H2S
P38934	BFR1_YEAST Nuclear segregation protein BFR1 OS=Saccharomyces cerevisiae (strain ATCC 204508 / S288c) OX=559292 GN=BFR1 PE=1 SV=1	ADFDNEFKSFR	A(0.02)D(0.02)F(0.03)D(0.03)N(0.04)E(0.05)F(0.50)K(0.09)S(0.08)F(0.07)R(0.06)	1374.62	7	F	239				X385.99164	Y-H2S+HPO3
P38934	BFR1_YEAST Nuclear segregation protein BFR1 OS=Saccharomyces cerevisiae (strain ATCC 204508 / S288c) OX=559292 GN=BFR1 PE=1 SV=1	NTENEQPASIFNKVDGK	N(0.00)T(0.01)E(0.01)N(0.01)E(0.02)Q(0.02)P(0.47)A(0.21)S(0.06)I(0.06)F(0.03)N(0.03)K(0.03)V(0.02)D(0.01)G(0.01)K(0.01)	1889.91	7	P	367				X635.07782	AY-H2S
P38996	NAB3_YEAST Nuclear polyadenylated RNA-binding protein 3 OS=Saccharomyces cerevisiae (strain ATCC 204508 / S288c) OX=559292 GN=NAB3 PE=1 SV=1	NAFGFIQFDNPQSVR	N(0.05)A(0.06)F(0.15)G(0.14)F(0.13)I(0.12)Q(0.10)F(0.06)D(0.05)N(0.04)P(0.02)Q(0.02)S(0.02)V(0.02)R(0.02)	1738.84	3	F	366				X385.99164	Y-H2S+HPO3
P39015	STM1_YEAST Suppressor protein STM1 OS=Saccharomyces cerevisiae (strain ATCC 204508 / S288c) OX=559292 GN=STM1 PE=1 SV=3	KADVPPPSADPSK	K(0.05)A(0.06)D(0.07)V(0.07)P(0.20)P(0.12)P(0.08)S(0.08)A(0.08)D(0.07)P(0.05)S(0.04)K(0.03)	1307.67	5	P	38				X385.99164	Y-H2S+HPO3
P39015	STM1_YEAST Suppressor protein STM1 OS=Saccharomyces cerevisiae (strain ATCC 204508 / S288c) OX=559292 GN=STM1 PE=1 SV=3	KADVPPPSADPSK	K(0.03)A(0.04)D(0.04)V(0.04)P(0.09)P(0.11)P(0.12)S(0.13)A(0.12)D(0.11)P(0.07)S(0.07)K(0.03)	1307.67	8	S	41				X612.05061	UY-H2S
P39015	STM1_YEAST Suppressor protein STM1 OS=Saccharomyces cerevisiae (strain ATCC 204508 / S288c) OX=559292 GN=STM1 PE=1 SV=3	KADVPPPSADPSKAR	K(0.03)A(0.04)D(0.04)V(0.04)P(0.05)P(0.05)P(0.06)S(0.06)A(0.06)D(0.06)P(0.24)S(0.08)K(0.08)A(0.07)R(0.06)	1534.81	11	P	44				X306.02531	Y-H2S
P39015	STM1_YEAST Suppressor protein STM1 OS=Saccharomyces cerevisiae (strain ATCC 204508 / S288c) OX=559292 GN=STM1 PE=1 SV=3	KADVPPPSADPSKAR	K(0.01)A(0.01)D(0.02)V(0.02)P(0.04)P(0.06)P(0.07)S(0.08)A(0.08)D(0.08)P(0.11)S(0.14)K(0.11)A(0.10)R(0.09)	1534.81	12	S	45				X385.99164	Y-H2S+HPO3
P39015	STM1_YEAST Suppressor protein STM1 OS=Saccharomyces cerevisiae (strain ATCC 204508 / S288c) OX=559292 GN=STM1 PE=1 SV=3	NRPRPSGNEGAIR	N(0.00)R(0.01)P(0.76)R(0.12)P(0.01)S(0.01)G(0.01)N(0.01)E(0.01)G(0.01)A(0.01)I(0.01)R(0.01)	1422.74	3	P	52				X385.99164	Y-H2S+HPO3
P39015	STM1_YEAST Suppressor protein STM1 OS=Saccharomyces cerevisiae (strain ATCC 204508 / S288c) OX=559292 GN=STM1 PE=1 SV=3	NRPRPSGNEGAIR	N(0.00)R(0.00)P(0.01)R(0.05)P(0.08)S(0.08)G(0.08)N(0.09)E(0.10)G(0.48)A(0.01)I(0.01)R(0.01)	1422.74	10	G	59				X612.05061	UY-H2S
P39015	STM1_YEAST Suppressor protein STM1 OS=Saccharomyces cerevisiae (strain ATCC 204508 / S288c) OX=559292 GN=STM1 PE=1 SV=3	SKDVTDSATTKK	S(0.03)K(0.03)D(0.03)V(0.03)T(0.03)D(0.03)S(0.04)A(0.05)T(0.15)T(0.46)K(0.08)K(0.04)	1279.66	10	T	82				X306.02531	Y-H2S
P39015	STM1_YEAST Suppressor protein STM1 OS=Saccharomyces cerevisiae (strain ATCC 204508 / S288c) OX=559292 GN=STM1 PE=1 SV=3	EAQADAAAEIAEDAAEAEDAGKPK	E(0.03)A(0.04)Q(0.05)A(0.05)D(0.05)A(0.05)A(0.07)A(0.05)E(0.05)I(0.05)A(0.05)E(0.05)D(0.04)A(0.04)A(0.04)E(0.03)A(0.03)E(0.03)D(0.03)A(0.03)G(0.04)K(0.04)P(0.03)K(0.03)	2370.08	7	A	128				X1,021.06946	AUY-H2S+HPO3
P39015	STM1_YEAST Suppressor protein STM1 OS=Saccharomyces cerevisiae (strain ATCC 204508 / S288c) OX=559292 GN=STM1 PE=1 SV=3	IETAEKEAYVPATK	I(0.04)E(0.04)T(0.05)A(0.05)E(0.06)K(0.06)E(0.07)A(0.08)Y(0.32)V(0.08)P(0.04)A(0.04)T(0.04)K(0.02)	1548.8	9	Y	187				X635.07782	AY-H2S
P39015	STM1_YEAST Suppressor protein STM1 OS=Saccharomyces cerevisiae (strain ATCC 204508 / S288c) OX=559292 GN=STM1 PE=1 SV=3	KNFGDRNNNSR	K(0.01)N(0.03)F(0.58)G(0.28)D(0.02)R(0.01)N(0.01)N(0.01)N(0.01)S(0.01)R(0.01)	1320.63	3	F	222				X611.06659	CY-H2S
P39015	STM1_YEAST Suppressor protein STM1 OS=Saccharomyces cerevisiae (strain ATCC 204508 / S288c) OX=559292 GN=STM1 PE=1 SV=3	KNFGDRNNNSR	K(0.01)N(0.02)F(0.35)G(0.56)D(0.01)R(0.01)N(0.01)N(0.01)N(0.01)S(0.01)R(0.01)	1320.63	4	G	223				X651.07274	GY-H2S
P39015	STM1_YEAST Suppressor protein STM1 OS=Saccharomyces cerevisiae (strain ATCC 204508 / S288c) OX=559292 GN=STM1 PE=1 SV=3	GARKGNNTANATNSANTVQK	G(0.05)A(0.11)R(0.10)K(0.10)G(0.10)N(0.08)N(0.08)T(0.08)A(0.08)N(0.06)A(0.05)T(0.03)N(0.02)S(0.01)A(0.01)N(0.01)T(0.01)V(0.01)Q(0.01)K(0.01)	2016.01	2	A	242				X651.07274	GY-H2S
P39015	STM1_YEAST Suppressor protein STM1 OS=Saccharomyces cerevisiae (strain ATCC 204508 / S288c) OX=559292 GN=STM1 PE=1 SV=3	KGNNTANATNSANTVQK	K(0.11)G(0.39)N(0.07)N(0.06)T(0.06)A(0.05)N(0.04)A(0.03)T(0.03)N(0.02)S(0.02)A(0.02)N(0.02)T(0.02)V(0.02)Q(0.02)K(0.01)	1731.85	2	G	245				X651.07274	GY-H2S
P39015	STM1_YEAST Suppressor protein STM1 OS=Saccharomyces cerevisiae (strain ATCC 204508 / S288c) OX=559292 GN=STM1 PE=1 SV=3	GARKGNNTANATNSANTVQK	G(0.01)A(0.01)R(0.01)K(0.01)G(0.01)N(0.01)N(0.01)T(0.93)A(0.01)N(0.00)A(0.00)T(0.00)N(0.00)S(0.00)A(0.00)N(0.00)T(0.00)V(0.00)Q(0.00)K(0.00)	2016.01	8	T	248				X385.99164	Y-H2S+HPO3
P39015	STM1_YEAST Suppressor protein STM1 OS=Saccharomyces cerevisiae (strain ATCC 204508 / S288c) OX=559292 GN=STM1 PE=1 SV=3	KGNNTANATNSANTVQK	K(0.02)G(0.03)N(0.03)N(0.03)T(0.03)A(0.04)N(0.04)A(0.04)T(0.05)N(0.05)S(0.05)A(0.06)N(0.09)T(0.18)V(0.12)Q(0.14)K(0.02)	1731.85	14	T	257				X385.99164	Y-H2S+HPO3
P39015	STM1_YEAST Suppressor protein STM1 OS=Saccharomyces cerevisiae (strain ATCC 204508 / S288c) OX=559292 GN=STM1 PE=1 SV=3	KGNNTANATNSANTVQKNR	K(0.02)G(0.02)N(0.02)N(0.02)T(0.02)A(0.02)N(0.02)A(0.02)T(0.02)N(0.02)S(0.02)A(0.02)N(0.03)T(0.04)V(0.05)Q(0.13)K(0.24)N(0.19)R(0.12)	2001.99	17	K	260				X306.02531	Y-H2S
P39015	STM1_YEAST Suppressor protein STM1 OS=Saccharomyces cerevisiae (strain ATCC 204508 / S288c) OX=559292 GN=STM1 PE=1 SV=3	NRNIDVSNLPSLA	N(0.11)R(0.37)N(0.17)I(0.15)D(0.07)V(0.04)S(0.03)N(0.02)L(0.01)P(0.01)S(0.01)L(0.01)A(0.01)	1411.74	2	R	262				X612.05061	UY-H2S
P39715	ECM1_YEAST Shuttling pre-60S factor ECM1 OS=Saccharomyces cerevisiae (strain ATCC 204508 / S288c) OX=559292 GN=ECM1 PE=1 SV=2	TDLTNILIRTAAK	T(0.01)D(0.01)L(0.02)T(0.02)N(0.02)I(0.02)L(0.06)I(0.08)R(0.16)T(0.16)A(0.28)A(0.15)K(0.02)	1428.83	11	A	68				X612.05061	UY-H2S
P39715	ECM1_YEAST Shuttling pre-60S factor ECM1 OS=Saccharomyces cerevisiae (strain ATCC 204508 / S288c) OX=559292 GN=ECM1 PE=1 SV=2	TDLTNILIRTAAK	T(0.02)D(0.02)L(0.03)T(0.05)N(0.06)I(0.07)L(0.08)I(0.09)R(0.09)T(0.09)A(0.09)A(0.20)K(0.11)	1428.83	12	A	69				X385.99164	Y-H2S+HPO3
P39729	RBG1_YEAST Ribosome-interacting GTPase 1 OS=Saccharomyces cerevisiae (strain ATCC 204508 / S288c) OX=559292 GN=RBG1 PE=1 SV=1	ELLTSASSGSGGGAGIGFDVAR	E(0.02)L(0.02)L(0.03)T(0.03)S(0.05)A(0.05)S(0.06)S(0.09)G(0.09)S(0.11)G(0.11)G(0.13)G(0.11)A(0.02)G(0.01)I(0.01)G(0.01)F(0.01)D(0.01)V(0.01)A(0.01)R(0.01)	2007.99	12	G	52				X385.99164	Y-H2S+HPO3
P39938	RS26A_YEAST 40S ribosomal protein S26-A OS=Saccharomyces cerevisiae (strain ATCC 204508 / S288c) OX=559292 GN=RPS26A PE=1 SV=1	MAIRNIVEAAAVR	M(0.02)A(0.36)I(0.18)R(0.21)N(0.07)I(0.06)V(0.03)E(0.02)A(0.01)A(0.01)A(0.01)V(0.01)R(0.01)	1412.79	2	A	40				X635.07782	AY-H2S
P39938	RS26A_YEAST 40S ribosomal protein S26-A OS=Saccharomyces cerevisiae (strain ATCC 204508 / S288c) OX=559292 GN=RPS26A PE=1 SV=1	MAIRNIVEAAAVR	M(0.01)A(0.16)I(0.25)R(0.23)N(0.06)I(0.06)V(0.05)E(0.04)A(0.03)A(0.03)A(0.03)V(0.03)R(0.03)	1412.79	3	I	41				X651.07274	GY-H2S
P39938	RS26A_YEAST 40S ribosomal protein S26-A OS=Saccharomyces cerevisiae (strain ATCC 204508 / S288c) OX=559292 GN=RPS26A PE=1 SV=1	MAIRNIVEAAAVR	M(0.01)A(0.01)I(0.10)R(0.77)N(0.05)I(0.03)V(0.01)E(0.00)A(0.00)A(0.00)A(0.00)V(0.00)R(0.00)	1412.79	4	R	42				X385.99164	Y-H2S+HPO3
P39938	RS26A_YEAST 40S ribosomal protein S26-A OS=Saccharomyces cerevisiae (strain ATCC 204508 / S288c) OX=559292 GN=RPS26A PE=1 SV=1	NIVEAAAVR	N(0.00)I(0.00)V(0.00)E(0.98)A(0.00)A(0.00)A(0.00)V(0.00)R(0.00)	941.529	4	E	46				X385.99164	Y-H2S+HPO3
P39938	RS26A_YEAST 40S ribosomal protein S26-A OS=Saccharomyces cerevisiae (strain ATCC 204508 / S288c) OX=559292 GN=RPS26A PE=1 SV=1	NIVEAAAVRDLSEASVYPEYALPK	N(0.02)I(0.03)V(0.07)E(0.10)A(0.11)A(0.09)A(0.08)V(0.07)R(0.06)D(0.05)L(0.04)S(0.04)E(0.04)A(0.03)S(0.03)V(0.02)Y(0.02)P(0.01)E(0.01)Y(0.01)A(0.01)L(0.01)P(0.01)K(0.01)	2604.34	5	A	47				X612.05061	UY-H2S
P39938	RS26A_YEAST 40S ribosomal protein S26-A OS=Saccharomyces cerevisiae (strain ATCC 204508 / S288c) OX=559292 GN=RPS26A PE=1 SV=1	NIVEAAAVRDLSEASVYPEYALPK	N(0.02)I(0.02)V(0.04)E(0.07)A(0.10)A(0.13)A(0.11)V(0.10)R(0.08)D(0.05)L(0.04)S(0.03)E(0.03)A(0.03)S(0.02)V(0.02)Y(0.02)P(0.01)E(0.01)Y(0.01)A(0.01)L(0.01)P(0.01)K(0.01)	2604.34	6	A	48				X385.99164	Y-H2S+HPO3
P39938	RS26A_YEAST 40S ribosomal protein S26-A OS=Saccharomyces cerevisiae (strain ATCC 204508 / S288c) OX=559292 GN=RPS26A PE=1 SV=1	NIVEAAAVRDLSEASVYPEYALPK	N(0.00)I(0.01)V(0.03)E(0.05)A(0.07)A(0.07)A(0.07)V(0.07)R(0.07)D(0.07)L(0.07)S(0.07)E(0.07)A(0.10)S(0.06)V(0.03)Y(0.01)P(0.01)E(0.01)Y(0.01)A(0.01)L(0.01)P(0.00)K(0.00)	2604.34	14	A	56				X651.07274	GY-H2S
P39938	RS26A_YEAST 40S ribosomal protein S26-A OS=Saccharomyces cerevisiae (strain ATCC 204508 / S288c) OX=559292 GN=RPS26A PE=1 SV=1	DLSEASVYPEYALPK	D(0.01)L(0.01)S(0.02)E(0.02)A(0.02)S(0.03)V(0.04)Y(0.06)P(0.39)E(0.15)Y(0.09)A(0.07)L(0.05)P(0.02)K(0.02)	1680.82	9	P	60				X385.99164	Y-H2S+HPO3
P39938	RS26A_YEAST 40S ribosomal protein S26-A OS=Saccharomyces cerevisiae (strain ATCC 204508 / S288c) OX=559292 GN=RPS26A PE=1 SV=1	DLSEASVYPEYALPK	D(0.01)L(0.01)S(0.01)E(0.01)A(0.01)S(0.02)V(0.02)Y(0.03)P(0.15)E(0.35)Y(0.16)A(0.09)L(0.07)P(0.03)K(0.02)	1680.82	10	E	61				X651.07274	GY-H2S
P39938	RS26A_YEAST 40S ribosomal protein S26-A OS=Saccharomyces cerevisiae (strain ATCC 204508 / S288c) OX=559292 GN=RPS26A PE=1 SV=1	DLSEASVYPEYALPK	D(0.03)L(0.03)S(0.04)E(0.04)A(0.05)S(0.05)V(0.05)Y(0.06)P(0.09)E(0.09)Y(0.14)A(0.11)L(0.10)P(0.07)K(0.05)	1680.82	11	Y	62				X612.05061	UY-H2S
P39938	RS26A_YEAST 40S ribosomal protein S26-A OS=Saccharomyces cerevisiae (strain ATCC 204508 / S288c) OX=559292 GN=RPS26A PE=1 SV=1	DLSEASVYPEYALPKTYNK	D(0.01)L(0.01)S(0.02)E(0.02)A(0.02)S(0.02)V(0.02)Y(0.02)P(0.03)E(0.03)Y(0.03)A(0.03)L(0.04)P(0.16)K(0.17)T(0.15)Y(0.08)N(0.08)K(0.06)	2187.07	15	K	66				X306.02531	Y-H2S
P39938	RS26A_YEAST 40S ribosomal protein S26-A OS=Saccharomyces cerevisiae (strain ATCC 204508 / S288c) OX=559292 GN=RPS26A PE=1 SV=1	NRAPPQRPR	N(0.00)R(0.05)A(0.07)P(0.12)P(0.23)Q(0.17)R(0.15)P(0.11)R(0.09)	1090.61	5	P	98				X385.99164	Y-H2S+HPO3
P39938	RS26A_YEAST 40S ribosomal protein S26-A OS=Saccharomyces cerevisiae (strain ATCC 204508 / S288c) OX=559292 GN=RPS26A PE=1 SV=1	APPQRPR	A(0.01)P(0.01)P(0.13)Q(0.45)R(0.29)P(0.09)R(0.02)	820.467	4	Q	99				X385.99164	Y-H2S+HPO3
P39938	RS26A_YEAST 40S ribosomal protein S26-A OS=Saccharomyces cerevisiae (strain ATCC 204508 / S288c) OX=559292 GN=RPS26A PE=1 SV=1	APPQRPRFNR	A(0.00)P(0.00)P(0.02)Q(0.02)R(0.02)P(0.02)R(0.02)F(0.88)N(0.01)R(0.01)	1237.68	8	F	103				X385.99164	Y-H2S+HPO3
P39938	RS26A_YEAST 40S ribosomal protein S26-A OS=Saccharomyces cerevisiae (strain ATCC 204508 / S288c) OX=559292 GN=RPS26A PE=1 SV=1	FNRENKVSPADAAK	F(0.10)N(0.13)R(0.16)E(0.15)N(0.12)K(0.10)V(0.06)S(0.03)P(0.03)A(0.03)D(0.03)A(0.03)A(0.02)K(0.02)	1545.79	3	R	105				X385.99164	Y-H2S+HPO3
P39938	RS26A_YEAST 40S ribosomal protein S26-A OS=Saccharomyces cerevisiae (strain ATCC 204508 / S288c) OX=559292 GN=RPS26A PE=1 SV=1	FNRENKVSPADAAK	F(0.07)N(0.10)R(0.12)E(0.13)N(0.14)K(0.16)V(0.06)S(0.04)P(0.03)A(0.03)D(0.03)A(0.03)A(0.03)K(0.02)	1545.79	6	K	108				X306.02531	Y-H2S
P39939	RS26B_YEAST 40S ribosomal protein S26-B OS=Saccharomyces cerevisiae (strain ATCC 204508 / S288c) OX=559292 GN=RPS26B PE=1 SV=1	DNKVSPAAAAK	D(0.11)N(0.19)K(0.21)V(0.11)S(0.11)P(0.05)A(0.05)A(0.05)A(0.04)A(0.04)K(0.03)	1070.57	3	K	108				X306.02531	Y-H2S
P39990	SNU13_YEAST 13 kDa ribonucleoprotein-associated protein OS=Saccharomyces cerevisiae (strain ATCC 204508 / S288c) OX=559292 GN=SNU13 PE=1 SV=1	ACGVSRPVIAASITTNDASAIK	A(0.05)Ccm(0.06)G(0.14)V(0.07)S(0.10)R(0.10)P(0.10)V(0.10)I(0.05)A(0.03)A(0.03)S(0.02)I(0.02)T(0.02)T(0.01)N(0.01)D(0.01)A(0.01)S(0.01)A(0.01)I(0.01)K(0.01)	2201.15	3	G	92				X612.05061	UY-H2S
P39990	SNU13_YEAST 13 kDa ribonucleoprotein-associated protein OS=Saccharomyces cerevisiae (strain ATCC 204508 / S288c) OX=559292 GN=SNU13 PE=1 SV=1	ACGVSRPVIAASITTNDASAIK	A(0.03)Ccm(0.03)G(0.07)V(0.09)S(0.14)R(0.15)P(0.12)V(0.12)I(0.08)A(0.04)A(0.02)S(0.02)I(0.02)T(0.01)T(0.01)N(0.01)D(0.01)A(0.01)S(0.01)A(0.01)I(0.01)K(0.01)	2201.15	6	R	95				X385.99164	Y-H2S+HPO3
P39998	EDC3_YEAST Enhancer of mRNA-decapping protein 3 OS=Saccharomyces cerevisiae (strain ATCC 204508 / S288c) OX=559292 GN=EDC3 PE=1 SV=1	ATSKGLTLNDVQFGDGGK	A(0.10)T(0.10)S(0.22)K(0.18)G(0.21)L(0.04)T(0.02)L(0.02)N(0.02)D(0.01)V(0.01)Q(0.01)F(0.01)G(0.01)D(0.01)G(0.01)G(0.01)K(0.01)	1806.91	3	S	28				X612.05061	UY-H2S
P39998	EDC3_YEAST Enhancer of mRNA-decapping protein 3 OS=Saccharomyces cerevisiae (strain ATCC 204508 / S288c) OX=559292 GN=EDC3 PE=1 SV=1	ATSKGLTLNDVQFGDGGK	A(0.10)T(0.10)S(0.17)K(0.14)G(0.40)L(0.02)T(0.01)L(0.01)N(0.01)D(0.01)V(0.01)Q(0.01)F(0.01)G(0.01)D(0.01)G(0.01)G(0.00)K(0.00)	1806.91	5	G	30				X651.07274	GY-H2S
P39998	EDC3_YEAST Enhancer of mRNA-decapping protein 3 OS=Saccharomyces cerevisiae (strain ATCC 204508 / S288c) OX=559292 GN=EDC3 PE=1 SV=1	GLTLNDVQFGDGGKSQAFK	G(0.02)L(0.02)T(0.02)L(0.03)N(0.03)D(0.04)V(0.05)Q(0.06)F(0.24)G(0.05)D(0.05)G(0.05)G(0.05)K(0.05)S(0.05)Q(0.05)A(0.05)F(0.05)K(0.04)	1980.99	9	F	38				X612.05061	UY-H2S
P40010	NUG1_YEAST Nuclear GTP-binding protein NUG1 OS=Saccharomyces cerevisiae (strain ATCC 204508 / S288c) OX=559292 GN=NUG1 PE=1 SV=1	GGIPNLASAGLSVLNDWR	G(0.00)G(0.00)I(0.00)P(0.01)N(0.01)L(0.01)A(0.01)S(0.02)A(0.05)G(0.36)L(0.42)S(0.03)V(0.02)L(0.01)N(0.01)D(0.01)W(0.01)R(0.01)	1838.96	11	L	438				X612.05061	UY-H2S
P40024	ARB1_YEAST ABC transporter ATP-binding protein ARB1 OS=Saccharomyces cerevisiae (strain ATCC 204508 / S288c) OX=559292 GN=ARB1 PE=1 SV=1	LTAYGGNYDSYHK	L(0.04)T(0.04)A(0.12)Y(0.17)G(0.20)G(0.19)N(0.05)Y(0.04)D(0.03)S(0.03)Y(0.03)H(0.03)K(0.02)	1487.67	5	G	305				X385.99164	Y-H2S+HPO3
P40024	ARB1_YEAST ABC transporter ATP-binding protein ARB1 OS=Saccharomyces cerevisiae (strain ATCC 204508 / S288c) OX=559292 GN=ARB1 PE=1 SV=1	FIASAGTYANLVK	F(0.00)I(0.00)A(0.00)S(0.00)A(0.00)G(0.00)T(0.00)Y(0.99)A(0.00)N(0.00)L(0.00)V(0.00)K(0.00)	1353.73	8	Y	346				X385.99164	Y-H2S+HPO3
P40070	LSM4_YEAST U6 snRNA-associated Sm-like protein LSm4 OS=Saccharomyces cerevisiae (strain ATCC 204508 / S288c) OX=559292 GN=LSM4 PE=1 SV=1	MLPLYLLTNAK	M(0.01)L(0.01)P(0.03)L(0.03)Y(0.66)L(0.06)L(0.05)T(0.04)N(0.04)A(0.04)K(0.04)	1275.73	5	Y	5				X612.05061	UY-H2S
P40212	RL13B_YEAST 60S ribosomal protein L13-B OS=Saccharomyces cerevisiae (strain ATCC 204508 / S288c) OX=559292 GN=RPL13B PE=1 SV=1	DGKAPEAEQVLSAAATFPIAQPATDVEAR	D(0.01)G(0.01)K(0.01)A(0.01)P(0.01)E(0.01)A(0.01)E(0.01)Q(0.01)V(0.01)L(0.01)S(0.01)A(0.01)A(0.01)A(0.01)T(0.02)F(0.02)P(0.04)I(0.04)A(0.05)Q(0.05)P(0.16)A(0.09)T(0.08)D(0.08)V(0.06)E(0.06)A(0.06)R(0.06)	2952.48	22	P	150				X635.07782	AY-H2S
P40470	RRT14_YEAST Regulator of rDNA transcription protein 14 OS=Saccharomyces cerevisiae (strain ATCC 204508 / S288c) OX=559292 GN=RRT14 PE=1 SV=1	DVHKIK	D(0.01)V(0.01)H(0.67)K(0.17)I(0.12)K(0.01)	738.439	3	H	65				X635.07782	AY-H2S
P40476	PRM5_YEAST Pheromone-regulated membrane protein 5 OS=Saccharomyces cerevisiae (strain ATCC 204508 / S288c) OX=559292 GN=PRM5 PE=1 SV=1	KPTPSTYLEHMLEGK	K(0.02)P(0.08)T(0.08)P(0.07)S(0.07)T(0.07)Y(0.08)L(0.08)E(0.15)H(0.19)M(0.04)L(0.03)E(0.02)G(0.01)K(0.01)	1729.87	10	H	309				X611.06659	CY-H2S
P40693	RLP7_YEAST Ribosome biogenesis protein RLP7 OS=Saccharomyces cerevisiae (strain ATCC 204508 / S288c) OX=559292 GN=RLP7 PE=1 SV=1	VRGPLAVNIPNK	V(0.11)R(0.11)G(0.19)P(0.24)L(0.29)A(0.02)V(0.01)N(0.01)I(0.01)P(0.01)N(0.01)K(0.00)	1276.76	5	L	151				X385.99164	Y-H2S+HPO3
P40693	RLP7_YEAST Ribosome biogenesis protein RLP7 OS=Saccharomyces cerevisiae (strain ATCC 204508 / S288c) OX=559292 GN=RLP7 PE=1 SV=1	VRGPLAVNIPNK	V(0.10)R(0.10)G(0.11)P(0.11)L(0.12)A(0.17)V(0.13)N(0.09)I(0.05)P(0.01)N(0.01)K(0.01)	1276.76	6	A	152				X611.06659	CY-H2S
P40991	NOP2_YEAST 25S rRNA (cytosine(2870)-C(5))-methyltransferase OS=Saccharomyces cerevisiae (strain ATCC 204508 / S288c) OX=559292 GN=NOP2 PE=1 SV=1	GVNLQPIGSWTK	G(0.00)V(0.00)N(0.00)L(0.00)Q(0.01)P(0.54)I(0.34)G(0.03)S(0.02)W(0.02)T(0.02)K(0.01)	1298.7	6	P	298				X385.99164	Y-H2S+HPO3
P40991	NOP2_YEAST 25S rRNA (cytosine(2870)-C(5))-methyltransferase OS=Saccharomyces cerevisiae (strain ATCC 204508 / S288c) OX=559292 GN=NOP2 PE=1 SV=1	GVNLQPIGSWTK	G(0.00)V(0.00)N(0.00)L(0.00)Q(0.00)P(0.09)I(0.90)G(0.00)S(0.00)W(0.00)T(0.00)K(0.00)	1298.7	7	I	299				X612.05061	UY-H2S
P40994	ARF3_YEAST ADP-ribosylation factor 3 OS=Saccharomyces cerevisiae (strain ATCC 204508 / S288c) OX=559292 GN=ARF3 PE=1 SV=2	TTILYK	T(0.04)T(0.06)I(0.11)L(0.26)Y(0.53)K(0.01)	737.432	5	Y	35				X635.07782	AY-H2S
P41056	RL33B_YEAST 60S ribosomal protein L33-B OS=Saccharomyces cerevisiae (strain ATCC 204508 / S288c) OX=559292 GN=RPL33B PE=1 SV=2	IAYVYRASK	I(0.00)A(0.00)Y(0.01)V(0.03)Y(0.15)R(0.59)A(0.13)S(0.07)K(0.03)	1069.59	6	R	54				X385.99164	Y-H2S+HPO3
P41805	RL10_YEAST 60S ribosomal protein L10 OS=Saccharomyces cerevisiae (strain ATCC 204508 / S288c) OX=559292 GN=RPL10 PE=1 SV=1	EAGEVKDDGAFVKFLSK	E(0.03)A(0.03)G(0.04)E(0.04)V(0.04)K(0.05)D(0.05)D(0.05)G(0.05)A(0.05)F(0.06)V(0.06)K(0.07)F(0.21)L(0.08)S(0.06)K(0.04)	1838.94	14	F	199				X612.05061	UY-H2S
P46654	RSSA2_YEAST 40S ribosomal protein S0-B OS=Saccharomyces cerevisiae (strain ATCC 204508 / S288c) OX=559292 GN=RPS0B PE=1 SV=2	NVQVHQEPYVFNARPDGVHVINVGK	N(0.00)V(0.01)Q(0.01)V(0.02)H(0.02)Q(0.03)E(0.03)P(0.03)Y(0.06)V(0.08)F(0.09)N(0.07)A(0.07)R(0.07)P(0.07)D(0.07)G(0.06)V(0.06)H(0.03)V(0.03)I(0.02)N(0.02)V(0.02)G(0.02)K(0.01)	2815.45	11	F	38				X385.99164	Y-H2S+HPO3
P46654	RSSA2_YEAST 40S ribosomal protein S0-B OS=Saccharomyces cerevisiae (strain ATCC 204508 / S288c) OX=559292 GN=RPS0B PE=1 SV=2	NVQVHQEPYVFNARPDGVHVINVGK	N(0.00)V(0.00)Q(0.01)V(0.01)H(0.01)Q(0.01)E(0.01)P(0.01)Y(0.02)V(0.03)F(0.06)N(0.08)A(0.18)R(0.18)P(0.20)D(0.07)G(0.03)V(0.03)H(0.02)V(0.01)I(0.01)N(0.01)V(0.01)G(0.01)K(0.01)	2815.45	15	P	42				X612.05061	UY-H2S
P46654	RSSA2_YEAST 40S ribosomal protein S0-B OS=Saccharomyces cerevisiae (strain ATCC 204508 / S288c) OX=559292 GN=RPS0B PE=1 SV=2	IIAAIPNPEDVVAISSRTYGQR	I(0.00)I(0.00)A(0.00)A(0.00)I(0.00)P(0.03)N(0.03)P(0.07)E(0.07)D(0.07)V(0.10)V(0.11)A(0.06)I(0.06)S(0.06)S(0.06)R(0.06)T(0.06)Y(0.04)G(0.04)Q(0.04)R(0.03)	2369.27	12	V	74				X385.99164	Y-H2S+HPO3
P46654	RSSA2_YEAST 40S ribosomal protein S0-B OS=Saccharomyces cerevisiae (strain ATCC 204508 / S288c) OX=559292 GN=RPS0B PE=1 SV=2	IIAAIPNPEDVVAISSRTYGQR	I(0.02)I(0.02)A(0.02)A(0.02)I(0.02)P(0.03)N(0.03)P(0.04)E(0.04)D(0.04)V(0.05)V(0.06)A(0.08)I(0.06)S(0.07)S(0.07)R(0.07)T(0.06)Y(0.06)G(0.06)Q(0.06)R(0.06)	2369.27	13	A	75				X651.07274	GY-H2S
P46654	RSSA2_YEAST 40S ribosomal protein S0-B OS=Saccharomyces cerevisiae (strain ATCC 204508 / S288c) OX=559292 GN=RPS0B PE=1 SV=2	FAAHTGATPIAGRFTPGSFTNYITR	F(0.00)A(0.00)A(0.00)H(0.01)T(0.01)G(0.02)A(0.02)T(0.03)P(0.12)I(0.12)A(0.14)G(0.13)R(0.13)F(0.05)T(0.05)P(0.02)G(0.02)S(0.02)F(0.02)T(0.02)N(0.02)Y(0.02)I(0.02)T(0.01)R(0.01)	2653.34	11	A	99				X635.07782	AY-H2S
P46654	RSSA2_YEAST 40S ribosomal protein S0-B OS=Saccharomyces cerevisiae (strain ATCC 204508 / S288c) OX=559292 GN=RPS0B PE=1 SV=2	FAAHTGATPIAGRFTPGSFTNYITR	F(0.01)A(0.01)A(0.01)H(0.01)T(0.01)G(0.01)A(0.01)T(0.01)P(0.03)I(0.03)A(0.10)G(0.23)R(0.24)F(0.08)T(0.07)P(0.03)G(0.02)S(0.01)F(0.01)T(0.01)N(0.01)Y(0.01)I(0.01)T(0.01)R(0.01)	2653.34	13	R	101				X385.99164	Y-H2S+HPO3
P48164	RS7B_YEAST 40S ribosomal protein S7-B OS=Saccharomyces cerevisiae (strain ATCC 204508 / S288c) OX=559292 GN=RPS7B PE=1 SV=1	SIREIDVTGGKK	S(0.10)I(0.11)R(0.32)E(0.16)I(0.14)D(0.05)V(0.03)T(0.02)G(0.02)G(0.02)K(0.02)K(0.01)	1301.73	3	R	47				X385.99164	Y-H2S+HPO3
P48164	RS7B_YEAST 40S ribosomal protein S7-B OS=Saccharomyces cerevisiae (strain ATCC 204508 / S288c) OX=559292 GN=RPS7B PE=1 SV=1	ALVLFVPVPALSAYHK	A(0.04)L(0.04)V(0.08)L(0.21)F(0.42)V(0.08)P(0.02)V(0.02)P(0.01)A(0.01)L(0.01)S(0.01)A(0.01)Y(0.01)H(0.01)K(0.01)	1724	5	F	61				X612.05061	UY-H2S
P48234	NOL10_YEAST Ribosome biogenesis protein ENP2 OS=Saccharomyces cerevisiae (strain ATCC 204508 / S288c) OX=559292 GN=ENP2 PE=1 SV=2	KLNLTHLVGSR	K(0.07)L(0.13)N(0.09)L(0.11)T(0.12)H(0.23)L(0.07)V(0.05)G(0.04)S(0.04)R(0.04)	1236.73	6	H	390				X385.99164	Y-H2S+HPO3
P48567	PUS4_YEAST tRNA pseudouridine synthase 4 OS=Saccharomyces cerevisiae (strain ATCC 204508 / S288c) OX=559292 GN=PUS4 PE=1 SV=1	SSCYMVKLIR	S(0.01)S(0.01)Ccm(0.03)Y(0.04)M(0.07)V(0.10)K(0.18)L(0.27)I(0.19)R(0.10)	1255.64	8	L	305				X385.99164	Y-H2S+HPO3
P48589	RS12_YEAST 40S ribosomal protein S12 OS=Saccharomyces cerevisiae (strain ATCC 204508 / S288c) OX=559292 GN=RPS12 PE=1 SV=1	VADAKQLGEWAGLGK	V(0.02)A(0.03)D(0.05)A(0.18)K(0.20)Q(0.14)L(0.09)G(0.05)E(0.05)W(0.04)A(0.04)G(0.03)L(0.03)G(0.03)K(0.02)	1541.82	5	K	95				X306.02531	Y-H2S
P48589	RS12_YEAST 40S ribosomal protein S12 OS=Saccharomyces cerevisiae (strain ATCC 204508 / S288c) OX=559292 GN=RPS12 PE=1 SV=1	KVVGASVVVVK	K(0.09)V(0.15)V(0.18)G(0.07)A(0.07)S(0.07)V(0.07)V(0.07)V(0.09)V(0.08)K(0.05)	1083.7	3	V	116				X635.07782	AY-H2S
P48589	RS12_YEAST 40S ribosomal protein S12 OS=Saccharomyces cerevisiae (strain ATCC 204508 / S288c) OX=559292 GN=RPS12 PE=1 SV=1	KVVGASVVVVK	K(0.01)V(0.02)V(0.05)G(0.89)A(0.01)S(0.01)V(0.01)V(0.01)V(0.01)V(0.00)K(0.00)	1083.7	4	G	117				X385.99164	Y-H2S+HPO3
P49167	RL38_YEAST 60S ribosomal protein L38 OS=Saccharomyces cerevisiae (strain ATCC 204508 / S288c) OX=559292 GN=RPL38 PE=1 SV=1	RADVKTATVK	R(0.05)A(0.05)D(0.05)V(0.18)K(0.26)T(0.15)A(0.10)T(0.08)V(0.05)K(0.03)	1087.63	5	K	21				X306.02531	Y-H2S
P49167	RL38_YEAST 60S ribosomal protein L38 OS=Saccharomyces cerevisiae (strain ATCC 204508 / S288c) OX=559292 GN=RPL38 PE=1 SV=1	KLIQSLPPTLK	K(0.00)L(0.01)I(0.01)Q(0.01)S(0.01)L(0.01)P(0.19)P(0.35)T(0.36)L(0.05)K(0.01)	1236.78	9	T	72				X385.99164	Y-H2S+HPO3
P49167	RL38_YEAST 60S ribosomal protein L38 OS=Saccharomyces cerevisiae (strain ATCC 204508 / S288c) OX=559292 GN=RPL38 PE=1 SV=1	LIQSLPPTLKVNRL	L(0.00)I(0.00)Q(0.00)S(0.00)L(0.00)P(0.02)P(0.05)T(0.05)L(0.07)K(0.07)V(0.21)N(0.20)R(0.17)L(0.14)	1590.98	11	V	75				X385.99164	Y-H2S+HPO3
P49167	RL38_YEAST 60S ribosomal protein L38 OS=Saccharomyces cerevisiae (strain ATCC 204508 / S288c) OX=559292 GN=RPL38 PE=1 SV=1	LIQSLPPTLKVNRL	L(0.00)I(0.00)Q(0.00)S(0.00)L(0.00)P(0.03)P(0.04)T(0.04)L(0.04)K(0.04)V(0.21)N(0.26)R(0.22)L(0.11)	1590.98	12	N	76				X651.07274	GY-H2S
P49167	RL38_YEAST 60S ribosomal protein L38 OS=Saccharomyces cerevisiae (strain ATCC 204508 / S288c) OX=559292 GN=RPL38 PE=1 SV=1	LIQSLPPTLKVNRL	L(0.00)I(0.00)Q(0.00)S(0.00)L(0.00)P(0.02)P(0.03)T(0.03)L(0.04)K(0.05)V(0.19)N(0.19)R(0.19)L(0.24)	1590.98	14	L	78				X612.05061	UY-H2S
P49626	RL4B_YEAST 60S ribosomal protein L4-B OS=Saccharomyces cerevisiae (strain ATCC 204508 / S288c) OX=559292 GN=RPL4B PE=1 SV=2	YATASAIAATAVASLVLAR	Y(0.01)A(0.01)T(0.01)A(0.01)S(0.01)A(0.01)I(0.01)A(0.02)A(0.03)T(0.04)A(0.05)V(0.07)A(0.11)S(0.14)L(0.13)V(0.11)L(0.09)A(0.08)R(0.07)	1819.02	14	S	133				X635.07782	AY-H2S
P49626	RL4B_YEAST 60S ribosomal protein L4-B OS=Saccharomyces cerevisiae (strain ATCC 204508 / S288c) OX=559292 GN=RPL4B PE=1 SV=2	YATASAIAATAVASLVLAR	Y(0.01)A(0.01)T(0.01)A(0.01)S(0.01)A(0.01)I(0.01)A(0.01)A(0.01)T(0.01)A(0.02)V(0.02)A(0.06)S(0.25)L(0.30)V(0.11)L(0.06)A(0.04)R(0.03)	1819.02	15	L	134				X385.99164	Y-H2S+HPO3
P49626	RL4B_YEAST 60S ribosomal protein L4-B OS=Saccharomyces cerevisiae (strain ATCC 204508 / S288c) OX=559292 GN=RPL4B PE=1 SV=2	RGPLVVYAEDNGIVKALR	R(0.01)G(0.01)P(0.01)L(0.01)V(0.01)V(0.01)Y(0.02)A(0.02)E(0.02)D(0.02)N(0.03)G(0.03)I(0.05)V(0.12)K(0.30)A(0.13)L(0.12)R(0.08)	1969.11	15	K	217				X385.99164	Y-H2S+HPO3
P49626	RL4B_YEAST 60S ribosomal protein L4-B OS=Saccharomyces cerevisiae (strain ATCC 204508 / S288c) OX=559292 GN=RPL4B PE=1 SV=2	ALRNVPGVETANVASLNLLQLAPGAHLGR	A(0.06)L(0.07)R(0.06)N(0.05)V(0.05)P(0.04)G(0.04)V(0.04)E(0.04)T(0.04)A(0.04)N(0.04)V(0.04)A(0.03)S(0.03)L(0.03)N(0.03)L(0.03)L(0.03)Q(0.03)L(0.03)A(0.02)P(0.02)G(0.02)A(0.02)H(0.02)L(0.02)G(0.02)R(0.02)	2950.65	2	L	219				X385.99164	Y-H2S+HPO3
P49626	RL4B_YEAST 60S ribosomal protein L4-B OS=Saccharomyces cerevisiae (strain ATCC 204508 / S288c) OX=559292 GN=RPL4B PE=1 SV=2	ALRNVPGVETANVASLNLLQLAPGAHLGR	A(0.05)L(0.05)R(0.04)N(0.04)V(0.04)P(0.04)G(0.04)V(0.04)E(0.04)T(0.04)A(0.07)N(0.06)V(0.06)A(0.05)S(0.05)L(0.05)N(0.04)L(0.04)L(0.03)Q(0.02)L(0.02)A(0.01)P(0.01)G(0.01)A(0.01)H(0.01)L(0.01)G(0.01)R(0.01)	2950.65	11	A	228				X635.07782	AY-H2S
P49626	RL4B_YEAST 60S ribosomal protein L4-B OS=Saccharomyces cerevisiae (strain ATCC 204508 / S288c) OX=559292 GN=RPL4B PE=1 SV=2	NVPGVETANVASLNLLQLAPGAHLGR	N(0.01)V(0.01)P(0.01)G(0.01)V(0.01)E(0.01)T(0.01)A(0.01)N(0.01)V(0.01)A(0.01)S(0.01)L(0.01)N(0.01)L(0.01)L(0.01)Q(0.02)L(0.02)A(0.03)P(0.17)G(0.11)A(0.11)H(0.11)L(0.11)G(0.10)R(0.08)	2610.42	20	P	240				X651.07274	GY-H2S
P49626	RL4B_YEAST 60S ribosomal protein L4-B OS=Saccharomyces cerevisiae (strain ATCC 204508 / S288c) OX=559292 GN=RPL4B PE=1 SV=2	NVPGVETANVASLNLLQLAPGAHLGR	N(0.00)V(0.00)P(0.01)G(0.01)V(0.01)E(0.01)T(0.01)A(0.01)N(0.01)V(0.01)A(0.01)S(0.01)L(0.01)N(0.01)L(0.01)L(0.01)Q(0.01)L(0.01)A(0.02)P(0.08)G(0.10)A(0.13)H(0.21)L(0.14)G(0.12)R(0.09)	2610.42	23	H	243				X385.99164	Y-H2S+HPO3
P49626	RL4B_YEAST 60S ribosomal protein L4-B OS=Saccharomyces cerevisiae (strain ATCC 204508 / S288c) OX=559292 GN=RPL4B PE=1 SV=2	IINSSEIQSAIRPAGQATQKR	I(0.01)I(0.01)N(0.01)S(0.02)S(0.03)E(0.03)I(0.04)Q(0.06)S(0.09)A(0.10)I(0.04)R(0.05)P(0.05)A(0.05)G(0.05)Q(0.05)A(0.05)T(0.07)Q(0.07)K(0.07)R(0.06)	2267.23	10	A	298				X306.02531	Y-H2S
P49626	RL4B_YEAST 60S ribosomal protein L4-B OS=Saccharomyces cerevisiae (strain ATCC 204508 / S288c) OX=559292 GN=RPL4B PE=1 SV=2	VGYTLPSHIISTSDVTRIINSSEIQSAIRPAGQATQK	V(0.01)G(0.01)Y(0.01)T(0.01)L(0.01)P(0.02)S(0.03)H(0.03)I(0.03)I(0.03)S(0.03)T(0.03)S(0.03)D(0.03)V(0.03)T(0.03)R(0.03)I(0.03)I(0.03)N(0.03)S(0.03)S(0.03)E(0.03)I(0.03)Q(0.03)S(0.03)A(0.03)I(0.03)R(0.03)P(0.03)A(0.03)G(0.03)Q(0.03)A(0.04)T(0.03)Q(0.03)K(0.03)	3938.09	34	A	305				X651.07274	GY-H2S
P50109	PSP2_YEAST Protein PSP2 OS=Saccharomyces cerevisiae (strain ATCC 204508 / S288c) OX=559292 GN=PSP2 PE=1 SV=2	SKSNPFGSAK	S(0.06)K(0.08)S(0.14)N(0.14)P(0.18)F(0.17)G(0.17)S(0.05)A(0.02)K(0.01)	1021.52	5	P	240				X306.02531	Y-H2S
P51402	RL37B_YEAST 60S ribosomal protein L37-B OS=Saccharomyces cerevisiae (strain ATCC 204508 / S288c) OX=559292 GN=RPL37B PE=1 SV=2	GKGTPSFGK	G(0.42)K(0.08)G(0.09)T(0.09)P(0.08)S(0.08)F(0.07)G(0.06)K(0.04)	877.466	1	G	2				X306.02531	Y-H2S
P53221	RL26B_YEAST 60S ribosomal protein L26-B OS=Saccharomyces cerevisiae (strain ATCC 204508 / S288c) OX=559292 GN=RPL26B PE=1 SV=2	KAYFTAPSSER	K(0.00)A(0.00)Y(0.00)F(0.98)T(0.00)A(0.00)P(0.00)S(0.00)S(0.00)E(0.00)R(0.00)	1255.62	4	F	20				X385.99164	Y-H2S+HPO3
P53221	RL26B_YEAST 60S ribosomal protein L26-B OS=Saccharomyces cerevisiae (strain ATCC 204508 / S288c) OX=559292 GN=RPL26B PE=1 SV=2	VLLSAPLSK	V(0.00)L(0.00)L(0.01)S(0.02)A(0.02)P(0.44)L(0.33)S(0.11)K(0.05)	926.58	6	P	34				X651.07274	GY-H2S
P53221	RL26B_YEAST 60S ribosomal protein L26-B OS=Saccharomyces cerevisiae (strain ATCC 204508 / S288c) OX=559292 GN=RPL26B PE=1 SV=2	VLLSAPLSKELR	V(0.01)L(0.01)L(0.01)S(0.01)A(0.01)P(0.06)L(0.08)S(0.26)K(0.20)E(0.17)L(0.10)R(0.08)	1324.81	8	S	36				X306.02531	Y-H2S
P53221	RL26B_YEAST 60S ribosomal protein L26-B OS=Saccharomyces cerevisiae (strain ATCC 204508 / S288c) OX=559292 GN=RPL26B PE=1 SV=2	DDEVLVVRGSKK	D(0.01)D(0.01)E(0.01)V(0.02)L(0.09)V(0.19)V(0.17)R(0.16)G(0.12)S(0.12)K(0.06)K(0.03)	1343.74	6	V	58				X612.05061	UY-H2S
P53221	RL26B_YEAST 60S ribosomal protein L26-B OS=Saccharomyces cerevisiae (strain ATCC 204508 / S288c) OX=559292 GN=RPL26B PE=1 SV=2	DDEVLVVRGSK	D(0.00)D(0.01)E(0.01)V(0.01)L(0.02)V(0.06)V(0.21)R(0.45)G(0.10)S(0.09)K(0.05)	1215.65	8	R	60				X385.99164	Y-H2S+HPO3
P53221	RL26B_YEAST 60S ribosomal protein L26-B OS=Saccharomyces cerevisiae (strain ATCC 204508 / S288c) OX=559292 GN=RPL26B PE=1 SV=2	DDEVLVVRGSK	D(0.01)D(0.01)E(0.01)V(0.02)L(0.05)V(0.12)V(0.19)R(0.19)G(0.27)S(0.10)K(0.01)	1215.65	9	G	61				X917.09189	CUY-H2S
P53221	RL26B_YEAST 60S ribosomal protein L26-B OS=Saccharomyces cerevisiae (strain ATCC 204508 / S288c) OX=559292 GN=RPL26B PE=1 SV=2	DDEVLVVRGSKK	D(0.01)D(0.01)E(0.02)V(0.03)L(0.08)V(0.13)V(0.15)R(0.15)G(0.16)S(0.18)K(0.05)K(0.02)	1343.74	10	S	62				X385.99164	Y-H2S+HPO3
P53221	RL26B_YEAST 60S ribosomal protein L26-B OS=Saccharomyces cerevisiae (strain ATCC 204508 / S288c) OX=559292 GN=RPL26B PE=1 SV=2	ISSVYRLK	I(0.01)S(0.02)S(0.03)V(0.04)Y(0.72)R(0.07)L(0.07)K(0.04)	964.571	5	Y	74				X385.99164	Y-H2S+HPO3
P53221	RL26B_YEAST 60S ribosomal protein L26-B OS=Saccharomyces cerevisiae (strain ATCC 204508 / S288c) OX=559292 GN=RPL26B PE=1 SV=2	ISSVYRLK	I(0.01)S(0.01)S(0.06)V(0.08)Y(0.25)R(0.41)L(0.15)K(0.03)	964.571	6	R	75				X651.07274	GY-H2S
P53221	RL26B_YEAST 60S ribosomal protein L26-B OS=Saccharomyces cerevisiae (strain ATCC 204508 / S288c) OX=559292 GN=RPL26B PE=1 SV=2	LHLDKDRK	L(0.01)H(0.01)L(0.03)D(0.38)K(0.31)D(0.15)R(0.08)K(0.03)	1023.58	4	D	112				X385.99164	Y-H2S+HPO3
P53295	RBG2_YEAST Ribosome-interacting GTPase 2 OS=Saccharomyces cerevisiae (strain ATCC 204508 / S288c) OX=559292 GN=RBG2 PE=1 SV=1	YALVWGSSAKHSPQK	Y(0.01)A(0.02)L(0.02)V(0.04)W(0.06)G(0.09)S(0.09)S(0.09)A(0.10)K(0.10)H(0.14)S(0.07)P(0.06)Q(0.07)K(0.03)	1657.86	11	H	346				X385.99164	Y-H2S+HPO3
P53849	GIS2_YEAST Zinc finger protein GIS2 OS=Saccharomyces cerevisiae (strain ATCC 204508 / S288c) OX=559292 GN=GIS2 PE=1 SV=1	LCYNCNKPGHVQTDCTMPR	L(0.06)Ccm(0.06)Y(0.13)N(0.07)Ccm(0.06)N(0.06)K(0.06)P(0.04)G(0.04)H(0.04)V(0.04)Q(0.04)T(0.04)D(0.04)Ccm(0.04)T(0.03)Mox(0.04)P(0.04)R(0.04)	2366	3	Y	26	Mox	17	15.9949	X385.99164	Y-H2S+HPO3
P53849	GIS2_YEAST Zinc finger protein GIS2 OS=Saccharomyces cerevisiae (strain ATCC 204508 / S288c) OX=559292 GN=GIS2 PE=1 SV=1	CFNCNQTGHISR	Ccm(0.03)F(0.82)N(0.02)Ccm(0.02)N(0.02)Q(0.02)T(0.01)G(0.01)H(0.01)I(0.01)S(0.01)R(0.01)	1492.63	2	F	68				X385.99164	Y-H2S+HPO3
P53849	GIS2_YEAST Zinc finger protein GIS2 OS=Saccharomyces cerevisiae (strain ATCC 204508 / S288c) OX=559292 GN=GIS2 PE=1 SV=1	VSCYKCGGPNHMAK	V(0.05)S(0.06)Ccm(0.08)Y(0.22)K(0.07)Ccm(0.06)G(0.06)G(0.06)P(0.06)N(0.06)H(0.06)Mox(0.06)A(0.07)K(0.06)	1623.7	4	Y	95	Mox	12	15.9949	X385.99164	Y-H2S+HPO3
P53849	GIS2_YEAST Zinc finger protein GIS2 OS=Saccharomyces cerevisiae (strain ATCC 204508 / S288c) OX=559292 GN=GIS2 PE=1 SV=1	EDGISGLKCYTCGQAGHMSR	E(0.02)D(0.04)G(0.05)I(0.05)S(0.08)G(0.09)L(0.09)K(0.10)Ccm(0.09)Y(0.14)T(0.03)Ccm(0.03)G(0.03)Q(0.03)A(0.02)G(0.02)H(0.02)M(0.02)S(0.02)R(0.02)	2225.96	10	Y	119				X385.99164	Y-H2S+HPO3
P53849	GIS2_YEAST Zinc finger protein GIS2 OS=Saccharomyces cerevisiae (strain ATCC 204508 / S288c) OX=559292 GN=GIS2 PE=1 SV=1	DCQNDRLCYNCNETGHISK	D(0.05)Ccm(0.09)Q(0.10)N(0.06)D(0.07)R(0.07)L(0.07)Ccm(0.08)Y(0.13)N(0.03)Ccm(0.03)N(0.03)E(0.03)T(0.03)G(0.03)H(0.03)I(0.03)S(0.03)K(0.02)	2382.97	9	Y	138				X612.05061	UY-H2S
P53927	NOP15_YEAST Ribosome biogenesis protein 15 OS=Saccharomyces cerevisiae (strain ATCC 204508 / S288c) OX=559292 GN=NOP15 PE=1 SV=1	IEKLYKYK	I(0.04)E(0.05)K(0.09)L(0.11)Y(0.51)K(0.10)Y(0.07)K(0.02)	1083.63	5	Y	177				X651.07274	GY-H2S
P57743	LSM3_YEAST U6 snRNA-associated Sm-like protein LSm3 OS=Saccharomyces cerevisiae (strain ATCC 204508 / S288c) OX=559292 GN=LSM3 PE=1 SV=1	VYIKLRGAR	V(0.00)Y(0.00)I(0.01)K(0.02)L(0.10)R(0.83)G(0.02)A(0.01)R(0.01)	1074.67	6	R	21				X385.99164	Y-H2S+HPO3
P87262	RL34A_YEAST 60S ribosomal protein L34-A OS=Saccharomyces cerevisiae (strain ATCC 204508 / S288c) OX=559292 GN=RPL34A PE=1 SV=1	AQRVTFR	A(0.52)Q(0.09)R(0.09)V(0.09)T(0.08)F(0.08)R(0.06)	876.493	1	A	2				X306.02531	Y-H2S
P87262	RL34A_YEAST 60S ribosomal protein L34-A OS=Saccharomyces cerevisiae (strain ATCC 204508 / S288c) OX=559292 GN=RPL34A PE=1 SV=1	SNKIKVVK	S(0.05)N(0.05)K(0.06)I(0.08)K(0.54)V(0.13)V(0.07)K(0.02)	914.591	5	K	21				X651.07274	GY-H2S
P87262	RL34A_YEAST 60S ribosomal protein L34-A OS=Saccharomyces cerevisiae (strain ATCC 204508 / S288c) OX=559292 GN=RPL34A PE=1 SV=1	AFLIEEQK	A(0.03)F(0.03)L(0.22)I(0.41)E(0.11)E(0.09)Q(0.07)K(0.04)	976.523	4	I	95				X635.07782	AY-H2S
P87262	RL34A_YEAST 60S ribosomal protein L34-A OS=Saccharomyces cerevisiae (strain ATCC 204508 / S288c) OX=559292 GN=RPL34A PE=1 SV=1	AFLIEEQKIVK	A(0.00)F(0.00)L(0.00)I(0.00)E(0.02)E(0.04)Q(0.08)K(0.60)I(0.18)V(0.05)K(0.01)	1316.77	8	K	99				X306.02531	Y-H2S
P87262	RL34A_YEAST 60S ribosomal protein L34-A OS=Saccharomyces cerevisiae (strain ATCC 204508 / S288c) OX=559292 GN=RPL34A PE=1 SV=1	AFLIEEQKIVKK	A(0.01)F(0.01)L(0.01)I(0.03)E(0.06)E(0.14)Q(0.15)K(0.17)I(0.20)V(0.18)K(0.03)K(0.02)	1444.87	9	I	100				X306.02531	Y-H2S
P87262	RL34A_YEAST 60S ribosomal protein L34-A OS=Saccharomyces cerevisiae (strain ATCC 204508 / S288c) OX=559292 GN=RPL34A PE=1 SV=1	KVVKEQTEAAK	K(0.03)V(0.06)V(0.13)K(0.20)E(0.15)Q(0.12)T(0.10)E(0.08)A(0.06)A(0.05)K(0.03)	1229.7	4	K	106				X306.02531	Y-H2S
Q01560	NOP3_YEAST Nucleolar protein 3 OS=Saccharomyces cerevisiae (strain ATCC 204508 / S288c) OX=559292 GN=NPL3 PE=1 SV=1	SFANQPLEVVYSKLPAKR	S(0.01)F(0.01)A(0.01)N(0.01)Q(0.02)P(0.04)L(0.04)E(0.05)V(0.05)V(0.05)Y(0.06)S(0.06)K(0.06)L(0.06)P(0.09)A(0.09)K(0.21)R(0.07)	2046.13	17	K	198				X635.07782	AY-H2S
Q01560	NOP3_YEAST Nucleolar protein 3 OS=Saccharomyces cerevisiae (strain ATCC 204508 / S288c) OX=559292 GN=NPL3 PE=1 SV=1	GSVITVERDDNPPPIRR	G(0.02)S(0.02)V(0.02)I(0.02)T(0.03)V(0.03)E(0.03)R(0.03)D(0.03)D(0.03)N(0.05)P(0.11)P(0.14)P(0.12)I(0.12)R(0.12)R(0.09)	1920.02	13	P	277				X385.99164	Y-H2S+HPO3
Q01560	NOP3_YEAST Nucleolar protein 3 OS=Saccharomyces cerevisiae (strain ATCC 204508 / S288c) OX=559292 GN=NPL3 PE=1 SV=1	GSVITVERDDNPPPIR	G(0.01)S(0.01)V(0.01)I(0.02)T(0.05)V(0.07)E(0.07)R(0.08)D(0.07)D(0.07)N(0.08)P(0.09)P(0.09)P(0.09)I(0.10)R(0.07)	1763.92	15	I	279				X385.99164	Y-H2S+HPO3
Q01855	RS15_YEAST 40S ribosomal protein S15 OS=Saccharomyces cerevisiae (strain ATCC 204508 / S288c) OX=559292 GN=RPS15 PE=1 SV=1	AGATTSRFIPLK	A(0.04)G(0.06)A(0.12)T(0.13)T(0.13)S(0.15)R(0.12)F(0.11)I(0.10)P(0.02)L(0.02)K(0.01)	1260.72	6	S	136				X651.07274	GY-H2S
Q01855	RS15_YEAST 40S ribosomal protein S15 OS=Saccharomyces cerevisiae (strain ATCC 204508 / S288c) OX=559292 GN=RPS15 PE=1 SV=1	AGATTSRFIPLK	A(0.08)G(0.08)A(0.09)T(0.10)T(0.10)S(0.10)R(0.10)F(0.17)I(0.07)P(0.04)L(0.04)K(0.03)	1260.72	8	F	138				X385.99164	Y-H2S+HPO3
Q02326	RL6A_YEAST 60S ribosomal protein L6-A OS=Saccharomyces cerevisiae (strain ATCC 204508 / S288c) OX=559292 GN=RPL6A PE=1 SV=2	APKWYPSEDVAALKK	A(0.04)P(0.08)K(0.31)W(0.24)Y(0.18)P(0.03)S(0.03)E(0.02)D(0.02)V(0.01)A(0.01)A(0.01)L(0.01)K(0.01)K(0.01)	1701.91	3	K	8				X385.99164	Y-H2S+HPO3
Q02326	RL6A_YEAST 60S ribosomal protein L6-A OS=Saccharomyces cerevisiae (strain ATCC 204508 / S288c) OX=559292 GN=RPL6A PE=1 SV=2	APKWYPSEDVAALKK	A(0.05)P(0.07)K(0.15)W(0.24)Y(0.18)P(0.04)S(0.04)E(0.04)D(0.04)V(0.04)A(0.03)A(0.03)L(0.03)K(0.02)K(0.01)	1701.91	4	W	9				X651.07274	GY-H2S
Q02326	RL6A_YEAST 60S ribosomal protein L6-A OS=Saccharomyces cerevisiae (strain ATCC 204508 / S288c) OX=559292 GN=RPL6A PE=1 SV=2	WYPSEDVAALKK	W(0.32)Y(0.40)P(0.05)S(0.04)E(0.04)D(0.03)V(0.03)A(0.02)A(0.02)L(0.02)K(0.02)K(0.02)	1405.72	2	Y	10				X385.99164	Y-H2S+HPO3
Q02642	NACB1_YEAST Nascent polypeptide-associated complex subunit beta-1 OS=Saccharomyces cerevisiae (strain ATCC 204508 / S288c) OX=559292 GN=EGD1 PE=1 SV=2	AGSSAGANKDDTKLQSQLAK	A(0.11)G(0.14)S(0.12)S(0.13)A(0.13)G(0.13)A(0.03)N(0.02)K(0.02)D(0.02)D(0.02)T(0.02)K(0.02)L(0.02)Q(0.02)S(0.02)Q(0.02)L(0.02)A(0.01)K(0.01)	1989.01	2	G	32				X612.05061	UY-H2S
Q02642	NACB1_YEAST Nascent polypeptide-associated complex subunit beta-1 OS=Saccharomyces cerevisiae (strain ATCC 204508 / S288c) OX=559292 GN=EGD1 PE=1 SV=2	AGSSAGANKDDTKLQSQLAK	A(0.08)G(0.10)S(0.12)S(0.12)A(0.12)G(0.14)A(0.03)N(0.03)K(0.03)D(0.03)D(0.02)T(0.02)K(0.02)L(0.02)Q(0.02)S(0.02)Q(0.02)L(0.02)A(0.02)K(0.02)	1989.01	6	G	36				X385.99164	Y-H2S+HPO3
Q02642	NACB1_YEAST Nascent polypeptide-associated complex subunit beta-1 OS=Saccharomyces cerevisiae (strain ATCC 204508 / S288c) OX=559292 GN=EGD1 PE=1 SV=2	AGSSAGANKDDTKLQSQLAK	A(0.01)G(0.01)S(0.02)S(0.02)A(0.02)G(0.03)A(0.03)N(0.03)K(0.04)D(0.04)D(0.04)T(0.04)K(0.09)L(0.09)Q(0.09)S(0.08)Q(0.12)L(0.11)A(0.08)K(0.03)	1989.01	17	Q	47				X306.02531	Y-H2S
Q02642	NACB1_YEAST Nascent polypeptide-associated complex subunit beta-1 OS=Saccharomyces cerevisiae (strain ATCC 204508 / S288c) OX=559292 GN=EGD1 PE=1 SV=2	LHAVTIDNVAEANFFKDDGK	L(0.05)H(0.26)A(0.09)V(0.08)T(0.07)I(0.07)D(0.06)N(0.04)V(0.03)A(0.03)E(0.03)A(0.02)N(0.02)F(0.02)F(0.02)K(0.02)D(0.02)D(0.02)G(0.02)K(0.02)	2203.09	2	H	52				X612.05061	UY-H2S
Q02642	NACB1_YEAST Nascent polypeptide-associated complex subunit beta-1 OS=Saccharomyces cerevisiae (strain ATCC 204508 / S288c) OX=559292 GN=EGD1 PE=1 SV=2	VGVQVAAQHNTSVFYGLPQEK	V(0.03)G(0.03)V(0.04)Q(0.04)V(0.04)A(0.05)A(0.05)Q(0.05)H(0.05)N(0.04)T(0.04)S(0.04)V(0.06)F(0.07)Y(0.13)G(0.05)L(0.05)P(0.04)Q(0.04)E(0.04)K(0.04)	2271.16	15	Y	91				X385.99164	Y-H2S+HPO3
Q02892	NOG1_YEAST Nucleolar GTP-binding protein 1 OS=Saccharomyces cerevisiae (strain ATCC 204508 / S288c) OX=559292 GN=NOG1 PE=1 SV=1	GVGKTDFR	G(0.17)V(0.16)G(0.26)K(0.12)T(0.09)D(0.09)F(0.06)R(0.06)	878.461	3	G	642				X612.05061	UY-H2S
Q03220	CTL1_YEAST Polynucleotide 5'-triphosphatase OS=Saccharomyces cerevisiae (strain ATCC 204508 / S288c) OX=559292 GN=CTL1 PE=1 SV=1	GATEFHKHVCK	G(0.00)A(0.00)T(0.00)E(0.00)F(0.01)H(0.02)K(0.02)H(0.93)V(0.01)Ccm(0.01)K(0.00)	1312.63	8	H	66				X385.99164	Y-H2S+HPO3
Q03862	ARX1_YEAST Probable metalloprotease ARX1 OS=Saccharomyces cerevisiae (strain ATCC 204508 / S288c) OX=559292 GN=ARX1 PE=1 SV=1	DFAQTHILK	D(0.01)F(0.01)A(0.03)Q(0.28)T(0.48)H(0.07)I(0.08)L(0.04)K(0.01)	1071.57	5	T	367				X612.05061	UY-H2S
Q04067	EIF3G_YEAST Eukaryotic translation initiation factor 3 subunit G OS=Saccharomyces cerevisiae (strain ATCC 204508 / S288c) OX=559292 GN=TIF35 PE=1 SV=1	AGQVGGAGSIPGQYVPPSRR	A(0.00)G(0.00)Q(0.00)V(0.00)G(0.01)G(0.01)A(0.02)G(0.04)S(0.04)I(0.04)P(0.09)G(0.09)Q(0.08)Y(0.08)V(0.09)P(0.10)P(0.08)S(0.08)R(0.08)R(0.05)	1953.02	16	P	166				X385.99164	Y-H2S+HPO3
Q06106	MRD1_YEAST Multiple RNA-binding domain-containing protein 1 OS=Saccharomyces cerevisiae (strain ATCC 204508 / S288c) OX=559292 GN=MRD1 PE=1 SV=1	LFSPFGELEEVHVALDTR	L(0.01)F(0.01)S(0.01)P(0.03)F(0.04)G(0.05)E(0.06)L(0.07)E(0.08)E(0.09)V(0.11)H(0.21)V(0.09)A(0.04)L(0.04)D(0.03)T(0.02)R(0.02)	2058.04	12	H	375				X385.99164	Y-H2S+HPO3
Q06287	NEP1_YEAST Ribosomal RNA small subunit methyltransferase NEP1 OS=Saccharomyces cerevisiae (strain ATCC 204508 / S288c) OX=559292 GN=EMG1 PE=1 SV=1	FSGLMVQLLHKLSIR	F(0.01)S(0.01)G(0.02)L(0.02)Mox(0.03)V(0.03)Q(0.03)L(0.03)L(0.03)H(0.62)K(0.05)L(0.04)S(0.03)I(0.03)R(0.01)	1757	10	H	146	Mox	5	15.9949	X385.99164	Y-H2S+HPO3
Q06344	ESF1_YEAST Pre-rRNA-processing protein ESF1 OS=Saccharomyces cerevisiae (strain ATCC 204508 / S288c) OX=559292 GN=ESF1 PE=1 SV=1	TDDSDSDMDIGIKDLYEEGDADKDVDSR	T(0.04)D(0.06)D(0.06)S(0.07)D(0.06)S(0.06)D(0.06)M(0.06)D(0.06)I(0.05)G(0.04)I(0.04)K(0.03)D(0.03)L(0.03)Y(0.03)E(0.03)E(0.03)G(0.02)D(0.02)A(0.02)D(0.02)K(0.02)D(0.02)V(0.02)D(0.02)S(0.01)R(0.01)	3118.3	4	S	223				X306.02531	Y-H2S
Q07478	SUB2_YEAST ATP-dependent RNA helicase SUB2 OS=Saccharomyces cerevisiae (strain ATCC 204508 / S288c) OX=559292 GN=SUB2 PE=1 SV=1	TAVFYGGTPISKDAELLK	T(0.00)A(0.00)V(0.00)F(0.00)Y(0.01)G(0.01)G(0.01)T(0.02)P(0.21)I(0.24)S(0.09)K(0.08)D(0.08)A(0.06)E(0.06)L(0.05)L(0.04)K(0.03)	1909.02	10	I	171				X385.99164	Y-H2S+HPO3
Q07478	SUB2_YEAST ATP-dependent RNA helicase SUB2 OS=Saccharomyces cerevisiae (strain ATCC 204508 / S288c) OX=559292 GN=SUB2 PE=1 SV=1	TAVFYGGTPISKDAELLK	T(0.01)A(0.01)V(0.02)F(0.02)Y(0.04)G(0.04)G(0.04)T(0.05)P(0.07)I(0.08)S(0.09)K(0.11)D(0.09)A(0.09)E(0.09)L(0.07)L(0.05)K(0.02)	1909.02	12	K	173				X635.07782	AY-H2S
Q07478	SUB2_YEAST ATP-dependent RNA helicase SUB2 OS=Saccharomyces cerevisiae (strain ATCC 204508 / S288c) OX=559292 GN=SUB2 PE=1 SV=1	LLNASNFPAITVHGHMKQEER	L(0.02)L(0.02)N(0.02)A(0.02)S(0.02)N(0.02)F(0.02)P(0.04)A(0.04)I(0.05)T(0.06)V(0.06)H(0.07)G(0.07)H(0.07)M(0.07)K(0.08)Q(0.07)E(0.07)E(0.06)R(0.05)	2391.21	17	K	341				X385.99164	Y-H2S+HPO3
Q07657	SHS1_YEAST Seventh homolog of septin 1 OS=Saccharomyces cerevisiae (strain ATCC 204508 / S288c) OX=559292 GN=SHS1 PE=1 SV=1	EIKQENENLIR	E(0.09)I(0.28)K(0.24)Q(0.09)E(0.07)N(0.06)E(0.05)N(0.04)L(0.04)I(0.03)R(0.02)	1384.73	2	I	425				X385.99164	Y-H2S+HPO3
Q07953	SDO1_YEAST Ribosome maturation protein SDO1 OS=Saccharomyces cerevisiae (strain ATCC 204508 / S288c) OX=559292 GN=SDO1 PE=1 SV=1	PINQPSGQIK	P(0.00)I(0.00)N(0.01)Q(0.06)P(0.32)S(0.24)G(0.16)Q(0.14)I(0.05)K(0.02)	1080.59	5	P	6				X385.99164	Y-H2S+HPO3
Q08208	NOP12_YEAST Nucleolar protein 12 OS=Saccharomyces cerevisiae (strain ATCC 204508 / S288c) OX=559292 GN=NOP12 PE=1 SV=1	VDSVAHPAPHDKKR	V(0.01)D(0.02)S(0.03)V(0.03)A(0.04)H(0.04)P(0.05)A(0.05)P(0.06)H(0.38)D(0.07)K(0.07)K(0.07)R(0.07)	1555.82	10	H	275				X385.99164	Y-H2S+HPO3
Q08641	AB140_YEAST tRNA(Thr) (cytosine(32)-N(3))-methyltransferase OS=Saccharomyces cerevisiae (strain ATCC 204508 / S288c) OX=559292 GN=ABP140 PE=1 SV=3	RLLVNR	R(0.02)L(0.13)L(0.77)V(0.04)N(0.02)R(0.01)	769.492	3	L	606				X651.07274	GY-H2S
Q08745	RS10A_YEAST 40S ribosomal protein S10-A OS=Saccharomyces cerevisiae (strain ATCC 204508 / S288c) OX=559292 GN=RPS10A PE=1 SV=1	ALQSLTSKGYVK	A(0.00)L(0.00)Q(0.00)S(0.00)L(0.01)T(0.03)S(0.17)K(0.66)G(0.05)Y(0.05)V(0.03)K(0.01)	1293.73	8	K	52				X306.02531	Y-H2S
Q08745	RS10A_YEAST 40S ribosomal protein S10-A OS=Saccharomyces cerevisiae (strain ATCC 204508 / S288c) OX=559292 GN=RPS10A PE=1 SV=1	EYLNLPEHIVPGTYIQERNPTQRPQR	E(0.01)Y(0.01)L(0.01)N(0.01)L(0.01)P(0.02)E(0.02)H(0.02)I(0.02)V(0.03)P(0.04)G(0.04)T(0.04)Y(0.04)I(0.04)Q(0.04)E(0.04)R(0.05)N(0.05)P(0.05)T(0.05)Q(0.05)R(0.06)P(0.06)Q(0.09)R(0.08)	3147.62	25	Q	102				X385.99164	Y-H2S+HPO3
Q08746	RRS1_YEAST Regulator of ribosome biosynthesis OS=Saccharomyces cerevisiae (strain ATCC 204508 / S288c) OX=559292 GN=RRS1 PE=1 SV=1	MIYDEASGEWVPKWGYKGANK	Mox(0.01)I(0.01)Y(0.02)D(0.03)E(0.04)A(0.04)S(0.04)G(0.04)E(0.04)W(0.04)V(0.04)P(0.06)K(0.06)W(0.09)G(0.08)Y(0.08)K(0.08)G(0.08)A(0.07)N(0.04)K(0.02)	2444.15	14	W	145	Mox	1	15.9949	X385.99164	Y-H2S+HPO3
Q08972	NEW1_YEAST [NU+] prion formation protein 1 OS=Saccharomyces cerevisiae (strain ATCC 204508 / S288c) OX=559292 GN=NEW1 PE=1 SV=1	FIKPKNPSLVR	F(0.01)I(0.01)K(0.03)P(0.32)K(0.55)N(0.05)P(0.01)S(0.01)L(0.01)V(0.01)R(0.01)	1297.79	5	K	195				X385.99164	Y-H2S+HPO3
Q12080	NOP53_YEAST Ribosome biogenesis protein NOP53 OS=Saccharomyces cerevisiae (strain ATCC 204508 / S288c) OX=559292 GN=NOP53 PE=1 SV=1	IAALNHHKNSSGNPNK	I(0.00)A(0.01)A(0.01)L(0.02)N(0.05)H(0.13)H(0.21)K(0.15)N(0.11)S(0.07)S(0.07)G(0.07)N(0.04)P(0.02)N(0.02)K(0.01)	1700.87	7	H	106				X612.05061	UY-H2S
Q12159	YRA1_YEAST RNA annealing protein YRA1 OS=Saccharomyces cerevisiae (strain ATCC 204508 / S288c) OX=559292 GN=YRA1 PE=1 SV=2	RVGKQVGSQR	R(0.18)V(0.30)G(0.33)K(0.05)Q(0.03)V(0.03)G(0.02)S(0.02)Q(0.02)R(0.01)	1113.64	3	G	37				X385.99164	Y-H2S+HPO3
Q12159	YRA1_YEAST RNA annealing protein YRA1 OS=Saccharomyces cerevisiae (strain ATCC 204508 / S288c) OX=559292 GN=YRA1 PE=1 SV=2	KNTRAPPNAVAR	K(0.01)N(0.01)T(0.05)R(0.05)A(0.05)P(0.22)P(0.14)N(0.12)A(0.11)V(0.09)A(0.08)R(0.06)	1293.73	6	P	61				X385.99164	Y-H2S+HPO3
Q12159	YRA1_YEAST RNA annealing protein YRA1 OS=Saccharomyces cerevisiae (strain ATCC 204508 / S288c) OX=559292 GN=YRA1 PE=1 SV=2	APPNAVARVAK	A(0.01)P(0.01)P(0.05)N(0.06)A(0.09)V(0.10)A(0.21)R(0.18)V(0.16)A(0.10)K(0.03)	1092.64	7	A	66				X385.99164	Y-H2S+HPO3
Q12159	YRA1_YEAST RNA annealing protein YRA1 OS=Saccharomyces cerevisiae (strain ATCC 204508 / S288c) OX=559292 GN=YRA1 PE=1 SV=2	VAKLLDTTR	V(0.03)A(0.05)K(0.17)L(0.55)L(0.07)D(0.05)T(0.04)T(0.03)R(0.02)	1015.6	4	L	71				X651.07274	GY-H2S
Q12159	YRA1_YEAST RNA annealing protein YRA1 OS=Saccharomyces cerevisiae (strain ATCC 204508 / S288c) OX=559292 GN=YRA1 PE=1 SV=2	LLDTTREVKVNVEGLPR	L(0.04)L(0.03)D(0.06)T(0.09)T(0.09)R(0.09)E(0.10)V(0.11)K(0.09)V(0.07)N(0.05)V(0.04)E(0.03)G(0.03)L(0.03)P(0.03)R(0.02)	1938.09	8	V	78				X385.99164	Y-H2S+HPO3
Q12159	YRA1_YEAST RNA annealing protein YRA1 OS=Saccharomyces cerevisiae (strain ATCC 204508 / S288c) OX=559292 GN=YRA1 PE=1 SV=2	VNVEGLPRDIKQDAVR	V(0.01)N(0.01)V(0.02)E(0.04)G(0.06)L(0.06)P(0.12)R(0.11)D(0.09)I(0.09)K(0.10)Q(0.10)D(0.11)A(0.04)V(0.04)R(0.03)	1807.99	7	P	86				X612.05061	UY-H2S
Q12159	YRA1_YEAST RNA annealing protein YRA1 OS=Saccharomyces cerevisiae (strain ATCC 204508 / S288c) OX=559292 GN=YRA1 PE=1 SV=2	DIKQDAVREFFASQVGGVQR	D(0.01)I(0.01)K(0.02)Q(0.03)D(0.04)A(0.08)V(0.08)R(0.13)E(0.11)F(0.11)F(0.08)A(0.06)S(0.04)Q(0.04)V(0.03)G(0.03)G(0.02)V(0.02)Q(0.03)R(0.02)	2249.16	8	R	95				X385.99164	Y-H2S+HPO3
Q12159	YRA1_YEAST RNA annealing protein YRA1 OS=Saccharomyces cerevisiae (strain ATCC 204508 / S288c) OX=559292 GN=YRA1 PE=1 SV=2	FNGSPIDGGRSR	F(0.00)N(0.01)G(0.01)S(0.01)P(0.08)I(0.08)D(0.11)G(0.27)G(0.12)R(0.16)S(0.09)R(0.06)	1261.62	8	G	146				X651.07274	GY-H2S
Q12159	YRA1_YEAST RNA annealing protein YRA1 OS=Saccharomyces cerevisiae (strain ATCC 204508 / S288c) OX=559292 GN=YRA1 PE=1 SV=2	LNLIVDPNQRPVK	L(0.01)N(0.01)L(0.02)I(0.03)V(0.04)D(0.04)P(0.07)N(0.08)Q(0.08)R(0.09)P(0.23)V(0.21)K(0.08)	1504.87	11	P	163				X651.07274	GY-H2S
Q12159	YRA1_YEAST RNA annealing protein YRA1 OS=Saccharomyces cerevisiae (strain ATCC 204508 / S288c) OX=559292 GN=YRA1 PE=1 SV=2	LNLIVDPNQRPVK	L(0.00)N(0.00)L(0.01)I(0.01)V(0.01)D(0.01)P(0.14)N(0.15)Q(0.15)R(0.14)P(0.16)V(0.17)K(0.05)	1504.87	12	V	164				X612.05061	UY-H2S
Q12211	PUS1_YEAST tRNA pseudouridine synthase 1 OS=Saccharomyces cerevisiae (strain ATCC 204508 / S288c) OX=559292 GN=PUS1 PE=1 SV=1	APALGLLLEAPVFEGYNK	A(0.01)P(0.01)A(0.01)L(0.04)G(0.28)L(0.54)L(0.04)L(0.02)E(0.01)A(0.01)P(0.01)V(0.01)F(0.00)E(0.00)G(0.00)Y(0.00)N(0.00)K(0.00)	1901.03	6	L	400				X651.07274	GY-H2S
Q12339	UTP23_YEAST rRNA-processing protein UTP23 OS=Saccharomyces cerevisiae (strain ATCC 204508 / S288c) OX=559292 GN=UTP23 PE=1 SV=1	KQLLVYSHTFK	K(0.00)Q(0.00)L(0.00)L(0.00)V(0.00)Y(0.00)S(0.01)H(0.98)T(0.01)F(0.00)K(0.00)	1362.77	8	H	18				X385.99164	Y-H2S+HPO3
Q12339	UTP23_YEAST rRNA-processing protein UTP23 OS=Saccharomyces cerevisiae (strain ATCC 204508 / S288c) OX=559292 GN=UTP23 PE=1 SV=1	VMITQCCIQALYETRNDGAINLAK	V(0.01)Mox(0.01)I(0.01)T(0.01)Q(0.02)Ccm(0.02)Ccm(0.03)I(0.03)Q(0.03)A(0.03)L(0.04)Y(0.12)E(0.06)T(0.06)R(0.06)N(0.06)D(0.06)G(0.05)A(0.05)I(0.05)N(0.05)L(0.05)A(0.05)K(0.03)	2797.36	12	Y	70	Mox	2	15.9949	X385.99164	Y-H2S+HPO3
Q12400	TRM10_YEAST tRNA (guanine(9)-N1)-methyltransferase OS=Saccharomyces cerevisiae (strain ATCC 204508 / S288c) OX=559292 GN=TRM10 PE=1 SV=1	IQEYIDRGEEVPQELIREPR	I(0.00)Q(0.00)E(0.00)Y(0.00)I(0.00)D(0.00)R(0.00)G(0.00)E(0.01)E(0.01)V(0.01)P(0.01)Q(0.01)E(0.01)L(0.01)I(0.37)R(0.32)E(0.19)P(0.01)R(0.01)	2468.27	16	I	81				X385.99164	Y-H2S+HPO3
Q12460	NOP56_YEAST Nucleolar protein 56 OS=Saccharomyces cerevisiae (strain ATCC 204508 / S288c) OX=559292 GN=NOP56 PE=1 SV=1	ALFRALK	A(0.03)L(0.03)F(0.65)R(0.11)A(0.09)L(0.07)K(0.03)	817.517	3	F	343				X385.99164	Y-H2S+HPO3
Q12672	RL21B_YEAST 60S ribosomal protein L21-B OS=Saccharomyces cerevisiae (strain ATCC 204508 / S288c) OX=559292 GN=RPL21B PE=1 SV=1	RAEAKAQGVAVQLK	R(0.09)A(0.07)E(0.07)A(0.08)K(0.09)A(0.12)Q(0.18)G(0.24)V(0.02)A(0.01)V(0.01)Q(0.01)L(0.01)K(0.01)	1467.85	8	G	123				X612.05061	UY-H2S
Q12672	RL21B_YEAST 60S ribosomal protein L21-B OS=Saccharomyces cerevisiae (strain ATCC 204508 / S288c) OX=559292 GN=RPL21B PE=1 SV=1	AQGVAVQLK	A(0.03)Q(0.03)G(0.13)V(0.15)A(0.22)V(0.16)Q(0.12)L(0.11)K(0.04)	912.539	5	A	125				X385.99164	Y-H2S+HPO3
Q12690	RL13A_YEAST 60S ribosomal protein L13-A OS=Saccharomyces cerevisiae (strain ATCC 204508 / S288c) OX=559292 GN=RPL13A PE=1 SV=1	APEAEQVLSAAATFPIAQPATDVEAR	A(0.01)P(0.01)E(0.01)A(0.01)E(0.01)Q(0.01)V(0.01)L(0.01)S(0.01)A(0.01)A(0.01)A(0.01)T(0.01)F(0.02)P(0.03)I(0.03)A(0.03)Q(0.03)P(0.13)A(0.12)T(0.09)D(0.09)V(0.08)E(0.08)A(0.07)R(0.06)	2652.34	19	P	150				X635.07782	AY-H2S
Q12690	RL13A_YEAST 60S ribosomal protein L13-A OS=Saccharomyces cerevisiae (strain ATCC 204508 / S288c) OX=559292 GN=RPL13A PE=1 SV=1	APEAEQVLSAAATFPIAQPATDVEAR	A(0.02)P(0.02)E(0.02)A(0.02)E(0.01)Q(0.01)V(0.01)L(0.02)S(0.02)A(0.02)A(0.02)A(0.02)T(0.02)F(0.02)P(0.04)I(0.04)A(0.04)Q(0.04)P(0.12)A(0.13)T(0.07)D(0.07)V(0.06)E(0.06)A(0.06)R(0.05)	2652.34	20	A	151				X385.99164	Y-H2S+HPO3
Q12690	RL13A_YEAST 60S ribosomal protein L13-A OS=Saccharomyces cerevisiae (strain ATCC 204508 / S288c) OX=559292 GN=RPL13A PE=1 SV=1	AREKAEAEAEK	A(0.06)R(0.06)E(0.06)K(0.62)A(0.16)E(0.03)A(0.01)E(0.01)A(0.00)E(0.00)K(0.00)	1230.62	4	K	190				X306.02531	Y-H2S
Q3E747	YL363_YEAST Uncharacterized protein YLR363W-A OS=Saccharomyces cerevisiae (strain ATCC 204508 / S288c) OX=559292 GN=YLR363W-A PE=1 SV=1	KAAPLQLK	K(0.01)A(0.03)A(0.04)P(0.33)L(0.44)Q(0.10)L(0.05)K(0.01)	867.554	5	L	31				X651.07274	GY-H2S
Q3E747	YL363_YEAST Uncharacterized protein YLR363W-A OS=Saccharomyces cerevisiae (strain ATCC 204508 / S288c) OX=559292 GN=YLR363W-A PE=1 SV=1	SSSLTETTER	S(0.03)S(0.03)S(0.04)L(0.06)T(0.13)E(0.18)T(0.19)T(0.12)E(0.12)R(0.10)	1109.52	7	T	55				X635.07782	AY-H2S
Q3E757	RL11B_YEAST 60S ribosomal protein L11-B OS=Saccharomyces cerevisiae (strain ATCC 204508 / S288c) OX=559292 GN=RPL11B PE=1 SV=3	YTVRTFGIR	Y(0.02)T(0.05)V(0.13)R(0.17)T(0.12)F(0.15)G(0.13)I(0.12)R(0.10)	1111.61	4	R	55				X385.99164	Y-H2S+HPO3
Q3E764	TMA7_YEAST Translation machinery-associated protein 7 OS=Saccharomyces cerevisiae (strain ATCC 204508 / S288c) OX=559292 GN=TMA7 PE=1 SV=1	SGKPLVGGGIKK	S(0.04)G(0.04)K(0.04)P(0.07)L(0.08)V(0.10)G(0.18)G(0.19)G(0.13)I(0.08)K(0.03)K(0.02)	1139.7	8	G	56				X385.99164	Y-H2S+HPO3
Q3E7Y3	RS22B_YEAST 40S ribosomal protein S22-B OS=Saccharomyces cerevisiae (strain ATCC 204508 / S288c) OX=559292 GN=RPS22B PE=1 SV=3	QVLLRPSSK	Q(0.00)V(0.00)L(0.01)L(0.02)R(0.96)P(0.01)S(0.00)S(0.00)K(0.00)	1026.62	5	R	28				X385.99164	Y-H2S+HPO3
Q3E7Y3	RS22B_YEAST 40S ribosomal protein S22-B OS=Saccharomyces cerevisiae (strain ATCC 204508 / S288c) OX=559292 GN=RPS22B PE=1 SV=3	VIIKFLQVMQK	V(0.04)I(0.04)I(0.11)K(0.50)F(0.09)L(0.07)Q(0.05)V(0.04)M(0.03)Q(0.02)K(0.02)	1345.82	4	K	36				X306.02531	Y-H2S
Q99216	PNO1_YEAST Pre-rRNA-processing protein PNO1 OS=Saccharomyces cerevisiae (strain ATCC 204508 / S288c) OX=559292 GN=PNO1 PE=1 SV=1	ESVVSLILGSPPGKVYGNLR	E(0.01)S(0.01)V(0.01)V(0.01)S(0.01)L(0.01)I(0.01)L(0.01)G(0.01)S(0.01)P(0.05)P(0.06)G(0.09)K(0.10)V(0.10)Y(0.37)G(0.04)N(0.04)L(0.04)R(0.03)	2084.16	16	Y	260				X385.99164	Y-H2S+HPO3
Q99383	HRP1_YEAST Nuclear polyadenylated RNA-binding protein 4 OS=Saccharomyces cerevisiae (strain ATCC 204508 / S288c) OX=559292 GN=HRP1 PE=1 SV=1	RAEPRHMQQK	R(0.01)A(0.01)E(0.01)P(0.21)R(0.68)H(0.02)M(0.02)Q(0.02)Q(0.01)K(0.01)	1279.66	5	R	321				X385.99164	Y-H2S+HPO3

## Sheet: –Lambda
Protein1	Fasta1	Protein	Fasta	Base Peptide	Peptide Xlink localisation scores	PeptideMass	Peptide Xlink position	XLinked Amino Acid	Protein Xlink position	Peptide Modifications	Peptide Modification Positions	Peptide Modification Mass	RNA mass	RNA
P39938	RS26A_YEAST 40S ribosomal protein S26-A OS=Saccharomyces cerevisiae (strain ATCC 204508 / S288c) OX=559292 GN=RPS26A PE=1 SV=1	NIVEAAAVRDLSEASVYPEYALPK	N(0.02)I(0.03)V(0.07)E(0.10)A(0.11)A(0.09)A(0.08)V(0.07)R(0.06)D(0.05)L(0.04)S(0.04)E(0.04)A(0.03)S(0.03)V(0.02)Y(0.02)P(0.01)E(0.01)Y(0.01)A(0.01)L(0.01)P(0.01)K(0.01)	2604.34	5	A	47				X612.05061	UY-H2S
P39938	RS26A_YEAST 40S ribosomal protein S26-A OS=Saccharomyces cerevisiae (strain ATCC 204508 / S288c) OX=559292 GN=RPS26A PE=1 SV=1	NIVEAAAVRDLSEASVYPEYALPK	N(0.02)I(0.02)V(0.04)E(0.07)A(0.10)A(0.13)A(0.11)V(0.10)R(0.08)D(0.05)L(0.04)S(0.03)E(0.03)A(0.03)S(0.02)V(0.02)Y(0.02)P(0.01)E(0.01)Y(0.01)A(0.01)L(0.01)P(0.01)K(0.01)	2604.34	6	A	48				X385.99164	Y-H2S+HPO3
P06367	RS14A_YEAST 40S ribosomal protein S14-A OS=Saccharomyces cerevisiae (strain ATCC 204508 / S288c) OX=559292 GN=RPS14A PE=1 SV=5	VKADRDESSPYAAMLAAQDVAAK	V(0.06)K(0.06)A(0.08)D(0.09)R(0.10)D(0.10)E(0.12)S(0.09)S(0.09)P(0.04)Y(0.04)A(0.03)A(0.02)Mox(0.01)L(0.01)A(0.01)A(0.01)Q(0.01)D(0.01)V(0.01)A(0.01)A(0.01)K(0.01)	2422.18	7	E	54	Mox	14	15.9949	X385.99164	Y-H2S+HPO3
P26783	RS5_YEAST 40S ribosomal protein S5 OS=Saccharomyces cerevisiae (strain ATCC 204508 / S288c) OX=559292 GN=RPS5 PE=1 SV=3	EAAFRNIKTIAETLAEELINAAK	E(0.07)A(0.07)A(0.08)F(0.08)R(0.08)N(0.08)I(0.09)K(0.03)T(0.03)I(0.05)A(0.04)E(0.04)T(0.03)L(0.03)A(0.03)E(0.02)E(0.02)L(0.02)I(0.02)N(0.02)A(0.02)A(0.02)K(0.02)	2515.36	7	I	187				X385.99164	Y-H2S+HPO3
P05750	RS3_YEAST 40S ribosomal protein S3 OS=Saccharomyces cerevisiae (strain ATCC 204508 / S288c) OX=559292 GN=RPS3 PE=1 SV=5	AAYGVVRYVMESGAK	A(0.06)A(0.06)Y(0.06)G(0.06)V(0.06)V(0.07)R(0.07)Y(0.23)V(0.07)M(0.06)E(0.05)S(0.04)G(0.04)A(0.03)K(0.03)	1599.81	8	Y	125				X385.99164	Y-H2S+HPO3
P04147	PABP_YEAST Polyadenylate-binding protein, cytoplasmic and nuclear OS=Saccharomyces cerevisiae (strain ATCC 204508 / S288c) OX=559292 GN=PAB1 PE=1 SV=4	NQQIVAGKPLYVAIAQR	N(0.01)Q(0.01)Q(0.01)I(0.01)V(0.02)A(0.02)G(0.02)K(0.03)P(0.05)L(0.05)Y(0.56)V(0.05)A(0.04)I(0.04)A(0.03)Q(0.03)R(0.03)	1868.06	11	Y	393				X385.99164	Y-H2S+HPO3
P05739	RL6B_YEAST 60S ribosomal protein L6-B OS=Saccharomyces cerevisiae (strain ATCC 204508 / S288c) OX=559292 GN=RPL6B PE=1 SV=4	TAQQAPKWYPSEDVAAPK	T(0.03)A(0.03)Q(0.04)Q(0.04)A(0.05)P(0.08)K(0.08)W(0.10)Y(0.09)P(0.06)S(0.06)E(0.05)D(0.05)V(0.05)A(0.08)A(0.06)P(0.04)K(0.02)	1985.98	8	W	9				X651.07274	GY-H2S
P27476	NSR1_YEAST Nuclear localization sequence-binding protein OS=Saccharomyces cerevisiae (strain ATCC 204508 / S288c) OX=559292 GN=NSR1 PE=1 SV=1	EIDGRPINCDMSTSKPAGNNDR	E(0.02)I(0.02)D(0.02)G(0.03)R(0.03)P(0.03)I(0.03)N(0.03)Ccm(0.03)D(0.03)M(0.03)S(0.03)T(0.04)S(0.04)K(0.04)P(0.12)A(0.11)G(0.08)N(0.08)N(0.08)D(0.06)R(0.04)	2446.1	16	P	248				X385.99164	Y-H2S+HPO3
P0CX39	RS8A_YEAST 40S ribosomal protein S8-A OS=Saccharomyces cerevisiae (strain ATCC 204508 / S288c) OX=559292 GN=RPS8A PE=1 SV=1	IAGVVYHPSNNELVR	I(0.24)A(0.23)G(0.46)V(0.02)V(0.01)Y(0.01)H(0.01)P(0.00)S(0.00)N(0.00)N(0.00)E(0.00)L(0.00)V(0.00)R(0.00)	1666.88	3	G	80				X385.99164	Y-H2S+HPO3
P38701	RS20_YEAST 40S ribosomal protein S20 OS=Saccharomyces cerevisiae (strain ATCC 204508 / S288c) OX=559292 GN=RPS20 PE=1 SV=3	IHKRYIDLEAPVQIVK	I(0.06)H(0.07)K(0.12)R(0.10)Y(0.11)I(0.09)D(0.09)L(0.09)E(0.07)A(0.05)P(0.03)V(0.03)Q(0.03)I(0.03)V(0.02)K(0.02)	1921.11	3	K	88				X635.07782	AY-H2S
P32911	SUI1_YEAST Eukaryotic translation initiation factor eIF-1 OS=Saccharomyces cerevisiae (strain ATCC 204508 / S288c) OX=559292 GN=SUI1 PE=1 SV=1	DFACNGNIVKDPEMGEIIQLQGDQR	D(0.06)F(0.07)A(0.10)Ccm(0.12)N(0.15)G(0.10)N(0.05)I(0.04)V(0.04)K(0.03)D(0.03)P(0.02)E(0.02)M(0.02)G(0.02)E(0.02)I(0.02)I(0.01)Q(0.01)L(0.01)Q(0.01)G(0.01)D(0.01)Q(0.01)R(0.01)	2846.33	5	N	65				X612.05061	UY-H2S
P46654	RSSA2_YEAST 40S ribosomal protein S0-B OS=Saccharomyces cerevisiae (strain ATCC 204508 / S288c) OX=559292 GN=RPS0B PE=1 SV=2	FAAHTGATPIAGRFTPGSFTNYITR	F(0.01)A(0.01)A(0.01)H(0.01)T(0.01)G(0.01)A(0.01)T(0.01)P(0.03)I(0.03)A(0.10)G(0.23)R(0.24)F(0.08)T(0.07)P(0.03)G(0.02)S(0.01)F(0.01)T(0.01)N(0.01)Y(0.01)I(0.01)T(0.01)R(0.01)	2653.34	13	R	101				X385.99164	Y-H2S+HPO3
P29453	RL8B_YEAST 60S ribosomal protein L8-B OS=Saccharomyces cerevisiae (strain ATCC 204508 / S288c) OX=559292 GN=RPL8B PE=1 SV=3	YGLNHVVSLIENK	Y(0.05)G(0.06)L(0.06)N(0.10)H(0.29)V(0.16)V(0.07)S(0.05)L(0.05)I(0.04)E(0.03)N(0.03)K(0.02)	1484.8	5	H	138				X385.99164	Y-H2S+HPO3
P29453	RL8B_YEAST 60S ribosomal protein L8-B OS=Saccharomyces cerevisiae (strain ATCC 204508 / S288c) OX=559292 GN=RPL8B PE=1 SV=3	APGKKVAPAPFGAK	A(0.14)P(0.15)G(0.24)K(0.07)K(0.07)V(0.06)A(0.05)P(0.04)A(0.03)P(0.03)F(0.03)G(0.03)A(0.03)K(0.03)	1337.78	3	G	4				X385.99164	Y-H2S+HPO3
P39990	SNU13_YEAST 13 kDa ribonucleoprotein-associated protein OS=Saccharomyces cerevisiae (strain ATCC 204508 / S288c) OX=559292 GN=SNU13 PE=1 SV=1	ACGVSRPVIAASITTNDASAIK	A(0.03)Ccm(0.03)G(0.06)V(0.07)S(0.14)R(0.18)P(0.13)V(0.13)I(0.08)A(0.03)A(0.02)S(0.01)I(0.01)T(0.01)T(0.01)N(0.01)D(0.01)A(0.01)S(0.01)A(0.01)I(0.01)K(0.01)	2201.15	6	R	95				X385.99164	Y-H2S+HPO3
P48589	RS12_YEAST 40S ribosomal protein S12 OS=Saccharomyces cerevisiae (strain ATCC 204508 / S288c) OX=559292 GN=RPS12 PE=1 SV=1	KVVGASVVVVK	K(0.01)V(0.02)V(0.05)G(0.89)A(0.01)S(0.01)V(0.01)V(0.01)V(0.01)V(0.00)K(0.00)	1083.7	4	G	117				X385.99164	Y-H2S+HPO3
Q02642	NACB1_YEAST Nascent polypeptide-associated complex subunit beta-1 OS=Saccharomyces cerevisiae (strain ATCC 204508 / S288c) OX=559292 GN=EGD1 PE=1 SV=2	AGSSAGANKDDTKLQSQLAK	A(0.08)G(0.10)S(0.12)S(0.12)A(0.12)G(0.14)A(0.03)N(0.03)K(0.03)D(0.03)D(0.02)T(0.02)K(0.02)L(0.02)Q(0.02)S(0.02)Q(0.02)L(0.02)A(0.02)K(0.02)	1989.01	6	G	36				X385.99164	Y-H2S+HPO3
P32588	PUB1_YEAST Nuclear and cytoplasmic polyadenylated RNA-binding protein PUB1 OS=Saccharomyces cerevisiae (strain ATCC 204508 / S288c) OX=559292 GN=PUB1 PE=1 SV=4	INWAAKRDNNNNNNYQQR	I(0.01)N(0.01)W(0.03)A(0.05)A(0.08)K(0.11)R(0.12)D(0.10)N(0.08)N(0.08)N(0.07)N(0.06)N(0.05)N(0.04)Y(0.04)Q(0.03)Q(0.03)R(0.03)	2232.05	7	R	241				X612.05061	UY-H2S
P39938	RS26A_YEAST 40S ribosomal protein S26-A OS=Saccharomyces cerevisiae (strain ATCC 204508 / S288c) OX=559292 GN=RPS26A PE=1 SV=1	MAIRNIVEAAAVR	M(0.01)A(0.03)I(0.12)R(0.64)N(0.10)I(0.06)V(0.01)E(0.01)A(0.01)A(0.01)A(0.00)V(0.00)R(0.00)	1412.79	4	R	42				X385.99164	Y-H2S+HPO3
P14832	CYPH_YEAST Peptidyl-prolyl cis-trans isomerase OS=Saccharomyces cerevisiae (strain ATCC 204508 / S288c) OX=559292 GN=CPR1 PE=1 SV=3	HVVFGEVVDGYDIVK	H(0.00)V(0.00)V(0.01)F(0.01)G(0.01)E(0.01)V(0.01)V(0.02)D(0.02)G(0.03)Y(0.76)D(0.03)I(0.03)V(0.03)K(0.02)	1674.86	11	Y	134				X385.99164	Y-H2S+HPO3
P02407	RS17A_YEAST 40S ribosomal protein S17-A OS=Saccharomyces cerevisiae (strain ATCC 204508 / S288c) OX=559292 GN=RPS17A PE=1 SV=1	LPLSVINVSAQR	L(0.00)P(0.01)L(0.01)S(0.01)V(0.01)I(0.01)N(0.02)V(0.05)S(0.18)A(0.30)Q(0.24)R(0.16)	1295.76	10	A	126				X385.99164	Y-H2S+HPO3
P0CX54	RL12B_YEAST 60S ribosomal protein L12-B OS=Saccharomyces cerevisiae (strain ATCC 204508 / S288c) OX=559292 GN=RPL12B PE=1 SV=1	AVGGEVGASAALAPK	A(0.01)V(0.01)G(0.01)G(0.02)E(0.02)V(0.03)G(0.07)A(0.09)S(0.15)A(0.15)A(0.18)L(0.14)A(0.06)P(0.03)K(0.03)	1296.7	11	A	27				X385.99164	Y-H2S+HPO3
P06367	RS14A_YEAST 40S ribosomal protein S14-A OS=Saccharomyces cerevisiae (strain ATCC 204508 / S288c) OX=559292 GN=RPS14A PE=1 SV=5	ADRDESSPYAAMLAAQDVAAK	A(0.08)D(0.08)R(0.07)D(0.06)E(0.06)S(0.06)S(0.06)P(0.12)Y(0.13)A(0.07)A(0.04)M(0.02)L(0.02)A(0.02)A(0.02)Q(0.02)D(0.02)V(0.02)A(0.02)A(0.02)K(0.01)	2179.02	9	Y	58				X612.05061	UY-H2S
P17076	RL8A_YEAST 60S ribosomal protein L8-A OS=Saccharomyces cerevisiae (strain ATCC 204508 / S288c) OX=559292 GN=RPL8A PE=1 SV=4	YGLNHVVALIENK	Y(0.05)G(0.06)L(0.09)N(0.13)H(0.25)V(0.16)V(0.07)A(0.05)L(0.04)I(0.03)E(0.03)N(0.02)K(0.02)	1468.8	5	H	138				X385.99164	Y-H2S+HPO3
P11632	NHP6A_YEAST Non-histone chromosomal protein 6A OS=Saccharomyces cerevisiae (strain ATCC 204508 / S288c) OX=559292 GN=NHP6A PE=1 SV=1	DIVRSENPDITFGQVGKK	D(0.04)I(0.07)V(0.18)R(0.20)S(0.15)E(0.15)N(0.06)P(0.03)D(0.02)I(0.02)T(0.01)F(0.01)G(0.01)Q(0.01)V(0.01)G(0.01)K(0.01)K(0.01)	2002.05	4	R	40				X385.99164	Y-H2S+HPO3
P0CX39	RS8A_YEAST 40S ribosomal protein S8-A OS=Saccharomyces cerevisiae (strain ATCC 204508 / S288c) OX=559292 GN=RPS8A PE=1 SV=1	KTRIAGVVYHPSNNELVR	K(0.04)T(0.23)R(0.24)I(0.13)A(0.11)G(0.06)V(0.05)V(0.04)Y(0.03)H(0.02)P(0.01)S(0.01)N(0.01)N(0.01)E(0.01)L(0.01)V(0.00)R(0.00)	2052.12	3	R	77				X385.99164	Y-H2S+HPO3
Q12211	PUS1_YEAST tRNA pseudouridine synthase 1 OS=Saccharomyces cerevisiae (strain ATCC 204508 / S288c) OX=559292 GN=PUS1 PE=1 SV=1	APALGLLLEAPVFEGYNK	A(0.02)P(0.02)A(0.02)L(0.19)G(0.21)L(0.22)L(0.12)L(0.06)E(0.04)A(0.03)P(0.01)V(0.01)F(0.01)E(0.01)G(0.01)Y(0.01)N(0.01)K(0.01)	1901.03	6	L	400				X385.99164	Y-H2S+HPO3
P39015	STM1_YEAST Suppressor protein STM1 OS=Saccharomyces cerevisiae (strain ATCC 204508 / S288c) OX=559292 GN=STM1 PE=1 SV=3	KGNNTANATNSANTVQK	K(0.11)G(0.39)N(0.07)N(0.06)T(0.06)A(0.05)N(0.04)A(0.03)T(0.03)N(0.02)S(0.02)A(0.02)N(0.02)T(0.02)V(0.02)Q(0.02)K(0.01)	1731.85	2	G	245				X651.07274	GY-H2S
Q12159	YRA1_YEAST RNA annealing protein YRA1 OS=Saccharomyces cerevisiae (strain ATCC 204508 / S288c) OX=559292 GN=YRA1 PE=1 SV=2	DIKQDAVREFFASQVGGVQR	D(0.01)I(0.01)K(0.02)Q(0.03)D(0.04)A(0.08)V(0.08)R(0.13)E(0.11)F(0.11)F(0.08)A(0.06)S(0.04)Q(0.04)V(0.03)G(0.03)G(0.02)V(0.02)Q(0.03)R(0.02)	2249.16	8	R	95				X385.99164	Y-H2S+HPO3
P38934	BFR1_YEAST Nuclear segregation protein BFR1 OS=Saccharomyces cerevisiae (strain ATCC 204508 / S288c) OX=559292 GN=BFR1 PE=1 SV=1	ADFDNEFKSFR	A(0.02)D(0.02)F(0.03)D(0.03)N(0.04)E(0.05)F(0.50)K(0.09)S(0.08)F(0.07)R(0.06)	1374.62	7	F	239				X385.99164	Y-H2S+HPO3
P38199	HEK2_YEAST Heterogeneous nuclear rnp K-like protein 2 OS=Saccharomyces cerevisiae (strain ATCC 204508 / S288c) OX=559292 GN=HEK2 PE=1 SV=1	IPELYVGAIIGR	I(0.00)P(0.00)E(0.00)L(0.01)Y(0.01)V(0.02)G(0.15)A(0.42)I(0.23)I(0.09)G(0.04)R(0.02)	1299.76	8	A	272				X385.99164	Y-H2S+HPO3
P04147	PABP_YEAST Polyadenylate-binding protein, cytoplasmic and nuclear OS=Saccharomyces cerevisiae (strain ATCC 204508 / S288c) OX=559292 GN=PAB1 PE=1 SV=4	NQQIVAGKPLYVAIAQRK	N(0.00)Q(0.00)Q(0.01)I(0.01)V(0.01)A(0.02)G(0.02)K(0.02)P(0.05)L(0.05)Y(0.05)V(0.05)A(0.08)I(0.10)A(0.13)Q(0.16)R(0.19)K(0.05)	1996.16	17	R	399				X385.99164	Y-H2S+HPO3
P32589	HSP7F_YEAST Heat shock protein homolog SSE1 OS=Saccharomyces cerevisiae (strain ATCC 204508 / S288c) OX=559292 GN=SSE1 PE=1 SV=4	NRGIDIVVNEVSNR	N(0.24)R(0.26)G(0.30)I(0.08)D(0.03)I(0.02)V(0.02)V(0.01)N(0.01)E(0.01)V(0.01)S(0.01)N(0.01)R(0.01)	1583.84	3	G	23				X385.99164	Y-H2S+HPO3
P02994	EF1A_YEAST Elongation factor 1-alpha OS=Saccharomyces cerevisiae (strain ATCC 204508 / S288c) OX=559292 GN=TEF1 PE=1 SV=1	IGGIGTVPVGR	I(0.17)G(0.18)G(0.13)I(0.12)G(0.13)T(0.07)V(0.05)P(0.04)V(0.04)G(0.04)R(0.04)	1024.6	2	G	255				X385.99164	Y-H2S+HPO3
P06367	RS14A_YEAST 40S ribosomal protein S14-A OS=Saccharomyces cerevisiae (strain ATCC 204508 / S288c) OX=559292 GN=RPS14A PE=1 SV=5	IYASFNDTFVHVTDLSGK	I(0.04)Y(0.03)A(0.06)S(0.07)F(0.19)N(0.06)D(0.06)T(0.06)F(0.06)V(0.05)H(0.05)V(0.04)T(0.04)D(0.04)L(0.04)S(0.04)G(0.04)K(0.03)	2012.98	5	F	23				X385.99164	Y-H2S+HPO3
P46654	RSSA2_YEAST 40S ribosomal protein S0-B OS=Saccharomyces cerevisiae (strain ATCC 204508 / S288c) OX=559292 GN=RPS0B PE=1 SV=2	FAAHTGATPIAGRFTPGSFTNYITR	F(0.01)A(0.01)A(0.01)H(0.01)T(0.02)G(0.03)A(0.03)T(0.04)P(0.08)I(0.09)A(0.10)G(0.09)R(0.09)F(0.06)T(0.06)P(0.04)G(0.03)S(0.03)F(0.03)T(0.03)N(0.02)Y(0.02)I(0.03)T(0.02)R(0.02)	2653.34	11	A	99				X635.07782	AY-H2S
P26786	RS7A_YEAST 40S ribosomal protein S7-A OS=Saccharomyces cerevisiae (strain ATCC 204508 / S288c) OX=559292 GN=RPS7A PE=1 SV=4	SIREIDVAGGKK	S(0.04)I(0.04)R(0.73)E(0.08)I(0.06)D(0.02)V(0.01)A(0.01)G(0.01)G(0.01)K(0.00)K(0.00)	1271.72	3	R	47				X385.99164	Y-H2S+HPO3
P48164	RS7B_YEAST 40S ribosomal protein S7-B OS=Saccharomyces cerevisiae (strain ATCC 204508 / S288c) OX=559292 GN=RPS7B PE=1 SV=1	SIREIDVTGGKK	S(0.10)I(0.11)R(0.32)E(0.16)I(0.14)D(0.05)V(0.03)T(0.02)G(0.02)G(0.02)K(0.02)K(0.01)	1301.73	3	R	47				X385.99164	Y-H2S+HPO3
Q07478	SUB2_YEAST ATP-dependent RNA helicase SUB2 OS=Saccharomyces cerevisiae (strain ATCC 204508 / S288c) OX=559292 GN=SUB2 PE=1 SV=1	TAVFYGGTPISKDAELLK	T(0.00)A(0.00)V(0.01)F(0.01)Y(0.01)G(0.02)G(0.02)T(0.04)P(0.12)I(0.19)S(0.11)K(0.10)D(0.09)A(0.07)E(0.08)L(0.06)L(0.04)K(0.03)	1909.02	10	I	171				X385.99164	Y-H2S+HPO3
P10081	IF4A_YEAST ATP-dependent RNA helicase eIF4A OS=Saccharomyces cerevisiae (strain ATCC 204508 / S288c) OX=559292 GN=TIF1 PE=1 SV=3	VHACIGGTSFVEDAEGLRDAQIVVGTPGR	V(0.05)H(0.05)A(0.05)Ccm(0.05)I(0.06)G(0.06)G(0.06)T(0.06)S(0.07)F(0.09)V(0.03)E(0.03)D(0.02)A(0.02)E(0.02)G(0.02)L(0.02)R(0.02)D(0.02)A(0.02)Q(0.02)I(0.02)V(0.02)V(0.02)G(0.02)T(0.02)P(0.02)G(0.02)R(0.02)	3010.49	10	F	130				X385.99164	Y-H2S+HPO3
P11633	NHP6B_YEAST Non-histone chromosomal protein 6B OS=Saccharomyces cerevisiae (strain ATCC 204508 / S288c) OX=559292 GN=NHP6B PE=1 SV=3	DIVRSENPDVTFGQVGR	D(0.03)I(0.03)V(0.21)R(0.37)S(0.15)E(0.15)N(0.02)P(0.01)D(0.01)V(0.01)T(0.00)F(0.00)G(0.00)Q(0.00)V(0.00)G(0.00)R(0.00)	1887.94	4	R	46				X385.99164	Y-H2S+HPO3
Q01855	RS15_YEAST 40S ribosomal protein S15 OS=Saccharomyces cerevisiae (strain ATCC 204508 / S288c) OX=559292 GN=RPS15 PE=1 SV=1	AGATTSRFIPLK	A(0.08)G(0.08)A(0.09)T(0.10)T(0.10)S(0.10)R(0.10)F(0.17)I(0.07)P(0.04)L(0.04)K(0.03)	1260.72	8	F	138				X385.99164	Y-H2S+HPO3
P0CX30	RS23B_YEAST 40S ribosomal protein S23-B OS=Saccharomyces cerevisiae (strain ATCC 204508 / S288c) OX=559292 GN=RPS23B PE=1 SV=1	LLGTAFKSSPFGGSSHAK	L(0.02)L(0.03)G(0.07)T(0.08)A(0.09)F(0.28)K(0.07)S(0.06)S(0.05)P(0.03)F(0.03)G(0.03)G(0.03)S(0.03)S(0.03)H(0.03)A(0.03)K(0.02)	1790.93	6	F	38				X385.99164	Y-H2S+HPO3
P06367	RS14A_YEAST 40S ribosomal protein S14-A OS=Saccharomyces cerevisiae (strain ATCC 204508 / S288c) OX=559292 GN=RPS14A PE=1 SV=5	ADRDESSPYAAMLAAQDVAAK	A(0.11)D(0.11)R(0.12)D(0.09)E(0.09)S(0.09)S(0.09)P(0.05)Y(0.05)A(0.04)A(0.03)Mox(0.02)L(0.02)A(0.01)A(0.01)Q(0.01)D(0.01)V(0.01)A(0.01)A(0.01)K(0.01)	2195.02	3	R	52	Mox	12	15.9949	X385.99164	Y-H2S+HPO3
P06634	DED1_YEAST ATP-dependent RNA helicase DED1 OS=Saccharomyces cerevisiae (strain ATCC 204508 / S288c) OX=559292 GN=DED1 PE=1 SV=2	ACVVYGGSPIGNQLR	A(0.00)Ccm(0.00)V(0.00)V(0.00)Y(0.01)G(0.01)G(0.01)S(0.02)P(0.40)I(0.33)G(0.05)N(0.04)Q(0.04)L(0.04)R(0.03)	1589.8	9	P	264				X385.99164	Y-H2S+HPO3
P49167	RL38_YEAST 60S ribosomal protein L38 OS=Saccharomyces cerevisiae (strain ATCC 204508 / S288c) OX=559292 GN=RPL38 PE=1 SV=1	KLIQSLPPTLK	K(0.02)L(0.02)I(0.02)Q(0.03)S(0.03)L(0.03)P(0.16)P(0.28)T(0.23)L(0.14)K(0.04)	1236.78	8	P	71				X385.99164	Y-H2S+HPO3
P49626	RL4B_YEAST 60S ribosomal protein L4-B OS=Saccharomyces cerevisiae (strain ATCC 204508 / S288c) OX=559292 GN=RPL4B PE=1 SV=2	RGPLVVYAEDNGIVKALR	R(0.01)G(0.01)P(0.01)L(0.01)V(0.01)V(0.01)Y(0.02)A(0.02)E(0.02)D(0.02)N(0.03)G(0.03)I(0.05)V(0.12)K(0.30)A(0.13)L(0.12)R(0.08)	1969.11	15	K	217				X385.99164	Y-H2S+HPO3
P35732	DEF1_YEAST RNA polymerase II degradation factor 1 OS=Saccharomyces cerevisiae (strain ATCC 204508 / S288c) OX=559292 GN=DEF1 PE=1 SV=1	EQQHSYVPQQHLPNPEDDITYK	E(0.05)Q(0.05)Q(0.06)H(0.06)S(0.07)Y(0.16)V(0.10)P(0.05)Q(0.06)Q(0.05)H(0.05)L(0.03)P(0.02)N(0.02)P(0.02)E(0.02)D(0.02)D(0.02)I(0.02)T(0.02)Y(0.02)K(0.02)	2665.24	6	Y	87				X385.99164	Y-H2S+HPO3
P04147	PABP_YEAST Polyadenylate-binding protein, cytoplasmic and nuclear OS=Saccharomyces cerevisiae (strain ATCC 204508 / S288c) OX=559292 GN=PAB1 PE=1 SV=4	KQYEAYRLEK	K(0.04)Q(0.07)Y(0.21)E(0.09)A(0.09)Y(0.14)R(0.10)L(0.10)E(0.10)K(0.05)	1326.69	3	Y	308				X385.99164	Y-H2S+HPO3
P24783	DBP2_YEAST ATP-dependent RNA helicase DBP2 OS=Saccharomyces cerevisiae (strain ATCC 204508 / S288c) OX=559292 GN=DBP2 PE=1 SV=1	IRNTCVYGGVPKSQQIR	I(0.01)R(0.01)N(0.01)T(0.01)Ccm(0.01)V(0.01)Y(0.01)G(0.01)G(0.01)V(0.01)P(0.28)K(0.25)S(0.08)Q(0.07)Q(0.08)I(0.07)R(0.06)	1975.04	11	P	225				X385.99164	Y-H2S+HPO3
P53849	GIS2_YEAST Zinc finger protein GIS2 OS=Saccharomyces cerevisiae (strain ATCC 204508 / S288c) OX=559292 GN=GIS2 PE=1 SV=1	VSCYKCGGPNHMAK	V(0.06)S(0.06)Ccm(0.07)Y(0.19)K(0.07)Ccm(0.06)G(0.06)G(0.06)P(0.06)N(0.06)H(0.06)M(0.06)A(0.07)K(0.06)	1607.7	4	Y	95				X651.07274	GY-H2S
P32589	HSP7F_YEAST Heat shock protein homolog SSE1 OS=Saccharomyces cerevisiae (strain ATCC 204508 / S288c) OX=559292 GN=SSE1 PE=1 SV=4	NRGIDIVVNEVSNR	N(0.05)R(0.35)G(0.32)I(0.05)D(0.04)I(0.04)V(0.03)V(0.02)N(0.02)E(0.02)V(0.02)S(0.01)N(0.01)R(0.01)	1583.84	2	R	22				X612.05061	UY-H2S
P38934	BFR1_YEAST Nuclear segregation protein BFR1 OS=Saccharomyces cerevisiae (strain ATCC 204508 / S288c) OX=559292 GN=BFR1 PE=1 SV=1	DVSNQFEENQQKLNDIHSK	D(0.01)V(0.01)S(0.01)N(0.01)Q(0.02)F(0.02)E(0.03)E(0.03)N(0.04)Q(0.05)Q(0.05)K(0.05)L(0.05)N(0.06)D(0.07)I(0.10)H(0.21)S(0.11)K(0.06)	2272.07	17	H	197				X385.99164	Y-H2S+HPO3
P49626	RL4B_YEAST 60S ribosomal protein L4-B OS=Saccharomyces cerevisiae (strain ATCC 204508 / S288c) OX=559292 GN=RPL4B PE=1 SV=2	YATASAIAATAVASLVLAR	Y(0.01)A(0.01)T(0.01)A(0.01)S(0.01)A(0.01)I(0.01)A(0.01)A(0.01)T(0.01)A(0.02)V(0.02)A(0.06)S(0.25)L(0.30)V(0.11)L(0.06)A(0.04)R(0.03)	1819.02	15	L	134				X385.99164	Y-H2S+HPO3
P0C2H9	RL31B_YEAST 60S ribosomal protein L31-B OS=Saccharomyces cerevisiae (strain ATCC 204508 / S288c) OX=559292 GN=RPL31B PE=1 SV=1	RLHGVSFKK	R(0.03)L(0.03)H(0.03)G(0.04)V(0.07)S(0.30)F(0.43)K(0.05)K(0.03)	1070.63	7	F	25				X385.99164	Y-H2S+HPO3
P39938	RS26A_YEAST 40S ribosomal protein S26-A OS=Saccharomyces cerevisiae (strain ATCC 204508 / S288c) OX=559292 GN=RPS26A PE=1 SV=1	FNRENKVSPADAAK	F(0.10)N(0.13)R(0.16)E(0.15)N(0.12)K(0.10)V(0.06)S(0.03)P(0.03)A(0.03)D(0.03)A(0.03)A(0.02)K(0.02)	1545.79	3	R	105				X385.99164	Y-H2S+HPO3
P53221	RL26B_YEAST 60S ribosomal protein L26-B OS=Saccharomyces cerevisiae (strain ATCC 204508 / S288c) OX=559292 GN=RPL26B PE=1 SV=2	DDEVLVVRGSK	D(0.00)D(0.01)E(0.01)V(0.01)L(0.02)V(0.05)V(0.18)R(0.46)G(0.12)S(0.09)K(0.05)	1215.65	8	R	60				X385.99164	Y-H2S+HPO3
P48234	NOL10_YEAST Ribosome biogenesis protein ENP2 OS=Saccharomyces cerevisiae (strain ATCC 204508 / S288c) OX=559292 GN=ENP2 PE=1 SV=2	KLNLTHLVGSR	K(0.07)L(0.13)N(0.09)L(0.11)T(0.12)H(0.23)L(0.07)V(0.05)G(0.04)S(0.04)R(0.04)	1236.73	6	H	390				X385.99164	Y-H2S+HPO3
P0CX85	RL35B_YEAST 60S ribosomal protein L35-B OS=Saccharomyces cerevisiae (strain ATCC 204508 / S288c) OX=559292 GN=RPL35B PE=1 SV=1	AGVKAYELR	A(0.01)G(0.01)V(0.01)K(0.01)A(0.03)Y(0.90)E(0.01)L(0.01)R(0.01)	1005.56	6	Y	7				X385.99164	Y-H2S+HPO3
P39938	RS26A_YEAST 40S ribosomal protein S26-A OS=Saccharomyces cerevisiae (strain ATCC 204508 / S288c) OX=559292 GN=RPS26A PE=1 SV=1	NRAPPQRPR	N(0.00)R(0.04)A(0.07)P(0.11)P(0.23)Q(0.19)R(0.17)P(0.10)R(0.08)	1090.61	5	P	98				X612.05061	UY-H2S
P39015	STM1_YEAST Suppressor protein STM1 OS=Saccharomyces cerevisiae (strain ATCC 204508 / S288c) OX=559292 GN=STM1 PE=1 SV=3	KADVPPPSADPSKAR	K(0.01)A(0.01)D(0.02)V(0.02)P(0.04)P(0.06)P(0.07)S(0.08)A(0.08)D(0.08)P(0.11)S(0.14)K(0.11)A(0.10)R(0.09)	1534.81	12	S	45				X385.99164	Y-H2S+HPO3
P05749	RL22A_YEAST 60S ribosomal protein L22-A OS=Saccharomyces cerevisiae (strain ATCC 204508 / S288c) OX=559292 GN=RPL22A PE=1 SV=3	YLKYLTKK	Y(0.03)L(0.04)K(0.08)Y(0.55)L(0.12)T(0.11)K(0.04)K(0.03)	1055.64	4	Y	78				X385.99164	Y-H2S+HPO3
P25373	GLRX1_YEAST Glutaredoxin-1 OS=Saccharomyces cerevisiae (strain ATCC 204508 / S288c) OX=559292 GN=GRX1 PE=1 SV=1	TYCPYCHAALNTLFEK	T(0.01)Y(0.01)Ccm(0.02)P(0.05)Y(0.06)Ccm(0.16)H(0.24)A(0.16)A(0.06)L(0.05)N(0.04)T(0.04)L(0.04)F(0.03)E(0.03)K(0.02)	1986.9	7	H	31				X385.99164	Y-H2S+HPO3
P34167	IF4B_YEAST Eukaryotic translation initiation factor 4B OS=Saccharomyces cerevisiae (strain ATCC 204508 / S288c) OX=559292 GN=TIF3 PE=1 SV=1	LKGNAFVTLK	L(0.02)K(0.03)G(0.08)N(0.08)A(0.10)F(0.45)V(0.09)T(0.07)L(0.05)K(0.02)	1089.65	6	F	151				X385.99164	Y-H2S+HPO3
P38934	BFR1_YEAST Nuclear segregation protein BFR1 OS=Saccharomyces cerevisiae (strain ATCC 204508 / S288c) OX=559292 GN=BFR1 PE=1 SV=1	KRDELYSQIR	K(0.06)R(0.12)D(0.13)E(0.10)L(0.11)Y(0.29)S(0.05)Q(0.05)I(0.05)R(0.04)	1306.7	6	Y	225				X635.07782	AY-H2S
P39729	RBG1_YEAST Ribosome-interacting GTPase 1 OS=Saccharomyces cerevisiae (strain ATCC 204508 / S288c) OX=559292 GN=RBG1 PE=1 SV=1	ELLTSASSGSGGGAGIGFDVAR	E(0.02)L(0.02)L(0.03)T(0.03)S(0.05)A(0.05)S(0.06)S(0.09)G(0.09)S(0.11)G(0.11)G(0.13)G(0.11)A(0.02)G(0.01)I(0.01)G(0.01)F(0.01)D(0.01)V(0.01)A(0.01)R(0.01)	2007.99	12	G	52				X385.99164	Y-H2S+HPO3
P0CX54	RL12B_YEAST 60S ribosomal protein L12-B OS=Saccharomyces cerevisiae (strain ATCC 204508 / S288c) OX=559292 GN=RPL12B PE=1 SV=1	IGPLGLSPKKVGEDIAK	I(0.00)G(0.01)P(0.01)L(0.02)G(0.05)L(0.06)S(0.07)P(0.11)K(0.13)K(0.12)V(0.08)G(0.07)E(0.07)D(0.07)I(0.05)A(0.04)K(0.02)	1721.01	9	K	40				X385.99164	Y-H2S+HPO3
P25567	SRO9_YEAST RNA-binding protein SRO9 OS=Saccharomyces cerevisiae (strain ATCC 204508 / S288c) OX=559292 GN=SRO9 PE=1 SV=2	ASITVSGTKR	A(0.00)S(0.00)I(0.00)T(0.01)V(0.02)S(0.25)G(0.68)T(0.01)K(0.01)R(0.01)	1018.58	7	G	91				X385.99164	Y-H2S+HPO3
P40024	ARB1_YEAST ABC transporter ATP-binding protein ARB1 OS=Saccharomyces cerevisiae (strain ATCC 204508 / S288c) OX=559292 GN=ARB1 PE=1 SV=1	FIASAGTYANLVK	F(0.00)I(0.00)A(0.00)S(0.00)A(0.00)G(0.00)T(0.00)Y(0.99)A(0.00)N(0.00)L(0.00)V(0.00)K(0.00)	1353.73	8	Y	346				X385.99164	Y-H2S+HPO3
P05750	RS3_YEAST 40S ribosomal protein S3 OS=Saccharomyces cerevisiae (strain ATCC 204508 / S288c) OX=559292 GN=RPS3 PE=1 SV=5	ATRTQDVLGENGR	A(0.08)T(0.08)R(0.09)T(0.08)Q(0.16)D(0.10)V(0.11)L(0.07)G(0.05)E(0.05)N(0.04)G(0.04)R(0.04)	1415.71	5	Q	56				X385.99164	Y-H2S+HPO3
P32324	EF2_YEAST Elongation factor 2 OS=Saccharomyces cerevisiae (strain ATCC 204508 / S288c) OX=559292 GN=EFT1 PE=1 SV=1	AIQRVVLMMGR	A(0.02)I(0.02)Q(0.24)R(0.50)V(0.08)V(0.05)L(0.02)M(0.02)M(0.02)G(0.01)R(0.01)	1272.72	4	R	433				X385.99164	Y-H2S+HPO3
P06367	RS14A_YEAST 40S ribosomal protein S14-A OS=Saccharomyces cerevisiae (strain ATCC 204508 / S288c) OX=559292 GN=RPS14A PE=1 SV=5	TKTPGPGGQAALR	T(0.05)K(0.06)T(0.11)P(0.30)G(0.19)P(0.06)G(0.05)G(0.04)Q(0.04)A(0.03)A(0.03)L(0.03)R(0.02)	1252.69	4	P	94				X385.99164	Y-H2S+HPO3
P27476	NSR1_YEAST Nuclear localization sequence-binding protein OS=Saccharomyces cerevisiae (strain ATCC 204508 / S288c) OX=559292 GN=NSR1 PE=1 SV=1	GGFRPSGSGANTAPLGR	G(0.04)G(0.04)F(0.17)R(0.10)P(0.08)S(0.08)G(0.10)S(0.10)G(0.09)A(0.08)N(0.03)T(0.03)A(0.02)P(0.01)L(0.01)G(0.01)R(0.01)	1600.81	3	F	385				X385.99164	Y-H2S+HPO3
P26786	RS7A_YEAST 40S ribosomal protein S7-A OS=Saccharomyces cerevisiae (strain ATCC 204508 / S288c) OX=559292 GN=RPS7A PE=1 SV=4	RILPKPSR	R(0.07)I(0.07)L(0.08)P(0.35)K(0.31)P(0.04)S(0.04)R(0.04)	965.613	4	P	100				X385.99164	Y-H2S+HPO3
P0C0X0	RS28B_YEAST 40S ribosomal protein S28-B OS=Saccharomyces cerevisiae (strain ATCC 204508 / S288c) OX=559292 GN=RPS28B PE=1 SV=1	VIKVLGRTGSR	V(0.01)I(0.01)K(0.02)V(0.06)L(0.23)G(0.55)R(0.03)T(0.03)G(0.03)S(0.03)R(0.02)	1184.74	6	G	17				X385.99164	Y-H2S+HPO3
P0CX54	RL12B_YEAST 60S ribosomal protein L12-B OS=Saccharomyces cerevisiae (strain ATCC 204508 / S288c) OX=559292 GN=RPL12B PE=1 SV=1	IGPLGLSPK	I(0.01)G(0.01)P(0.02)L(0.03)G(0.09)L(0.11)S(0.13)P(0.41)K(0.19)	880.538	8	P	39				X385.99164	Y-H2S+HPO3
Q01560	NOP3_YEAST Nucleolar protein 3 OS=Saccharomyces cerevisiae (strain ATCC 204508 / S288c) OX=559292 GN=NPL3 PE=1 SV=1	GSVITVERDDNPPPIRR	G(0.01)S(0.01)V(0.01)I(0.01)T(0.03)V(0.03)E(0.04)R(0.04)D(0.04)D(0.04)N(0.05)P(0.12)P(0.12)P(0.12)I(0.12)R(0.13)R(0.10)	1920.02	16	R	280				X385.99164	Y-H2S+HPO3
Q02326	RL6A_YEAST 60S ribosomal protein L6-A OS=Saccharomyces cerevisiae (strain ATCC 204508 / S288c) OX=559292 GN=RPL6A PE=1 SV=2	WYPSEDVAALKK	W(0.67)Y(0.29)P(0.01)S(0.01)E(0.01)D(0.00)V(0.00)A(0.00)A(0.00)L(0.00)K(0.00)K(0.00)	1405.72	1	W	9				X385.99164	Y-H2S+HPO3
P00560	PGK_YEAST Phosphoglycerate kinase OS=Saccharomyces cerevisiae (strain ATCC 204508 / S288c) OX=559292 GN=PGK1 PE=1 SV=2	SSAAGNTVIIGGGDTATVAK	S(0.09)S(0.09)A(0.10)A(0.04)G(0.04)N(0.04)T(0.04)V(0.05)I(0.05)I(0.06)G(0.06)G(0.04)G(0.04)D(0.04)T(0.04)A(0.04)T(0.04)V(0.04)A(0.04)K(0.04)	1788.92	3	A	362				X651.07274	GY-H2S
Q12672	RL21B_YEAST 60S ribosomal protein L21-B OS=Saccharomyces cerevisiae (strain ATCC 204508 / S288c) OX=559292 GN=RPL21B PE=1 SV=1	AQGVAVQLK	A(0.03)Q(0.03)G(0.13)V(0.15)A(0.22)V(0.16)Q(0.12)L(0.11)K(0.04)	912.539	5	A	125				X385.99164	Y-H2S+HPO3
P53221	RL26B_YEAST 60S ribosomal protein L26-B OS=Saccharomyces cerevisiae (strain ATCC 204508 / S288c) OX=559292 GN=RPL26B PE=1 SV=2	KAYFTAPSSER	K(0.00)A(0.00)Y(0.00)F(0.98)T(0.00)A(0.00)P(0.00)S(0.00)S(0.00)E(0.00)R(0.00)	1255.62	4	F	20				X385.99164	Y-H2S+HPO3
P39998	EDC3_YEAST Enhancer of mRNA-decapping protein 3 OS=Saccharomyces cerevisiae (strain ATCC 204508 / S288c) OX=559292 GN=EDC3 PE=1 SV=1	ATSKGLTLNDVQFGDGGK	A(0.10)T(0.10)S(0.22)K(0.18)G(0.21)L(0.04)T(0.02)L(0.02)N(0.02)D(0.01)V(0.01)Q(0.01)F(0.01)G(0.01)D(0.01)G(0.01)G(0.01)K(0.01)	1806.91	3	S	28				X612.05061	UY-H2S
P05750	RS3_YEAST 40S ribosomal protein S3 OS=Saccharomyces cerevisiae (strain ATCC 204508 / S288c) OX=559292 GN=RPS3 PE=1 SV=5	YAPGTIVLYAERVQDR	Y(0.00)A(0.01)P(0.01)G(0.02)T(0.02)I(0.03)V(0.05)L(0.07)Y(0.36)A(0.07)E(0.06)R(0.06)V(0.06)Q(0.06)D(0.06)R(0.05)	1849.97	9	Y	87				X385.99164	Y-H2S+HPO3
P27637	BUD14_YEAST Bud site selection protein 14 OS=Saccharomyces cerevisiae (strain ATCC 204508 / S288c) OX=559292 GN=BUD14 PE=1 SV=4	HYKENSSELPDSYDYSDSEFEDNLERR	H(0.02)Y(0.02)K(0.02)E(0.02)N(0.02)S(0.02)S(0.02)E(0.02)L(0.02)P(0.04)D(0.04)S(0.04)Y(0.04)D(0.04)Y(0.04)S(0.04)D(0.04)S(0.04)E(0.04)F(0.05)E(0.05)D(0.05)N(0.06)L(0.06)E(0.06)R(0.07)R(0.06)	3323.41	26	R	170				X1,032.02996	UUY+HPO3
P00358	G3P2_YEAST Glyceraldehyde-3-phosphate dehydrogenase 2 OS=Saccharomyces cerevisiae (strain ATCC 204508 / S288c) OX=559292 GN=TDH2 PE=1 SV=3	TVDGPSHKDWR	T(0.00)V(0.00)D(0.00)G(0.04)P(0.07)S(0.11)H(0.52)K(0.15)D(0.08)W(0.01)R(0.01)	1296.62	7	H	191				X385.99164	Y-H2S+HPO3
Q02642	NACB1_YEAST Nascent polypeptide-associated complex subunit beta-1 OS=Saccharomyces cerevisiae (strain ATCC 204508 / S288c) OX=559292 GN=EGD1 PE=1 SV=2	VGVQVAAQHNTSVFYGLPQEK	V(0.03)G(0.03)V(0.04)Q(0.04)V(0.04)A(0.05)A(0.05)Q(0.05)H(0.05)N(0.04)T(0.04)S(0.04)V(0.06)F(0.07)Y(0.13)G(0.05)L(0.05)P(0.04)Q(0.04)E(0.04)K(0.04)	2271.16	15	Y	91				X385.99164	Y-H2S+HPO3
P38701	RS20_YEAST 40S ribosomal protein S20 OS=Saccharomyces cerevisiae (strain ATCC 204508 / S288c) OX=559292 GN=RPS20 PE=1 SV=3	IHKRYIDLEAPVQIVK	I(0.04)H(0.05)K(0.14)R(0.14)Y(0.16)I(0.13)D(0.07)L(0.05)E(0.04)A(0.03)P(0.03)V(0.03)Q(0.02)I(0.02)V(0.02)K(0.02)	1921.11	5	Y	90				X385.99164	Y-H2S+HPO3
P0C2H6	RL27A_YEAST 60S ribosomal protein L27-A OS=Saccharomyces cerevisiae (strain ATCC 204508 / S288c) OX=559292 GN=RPL27A PE=1 SV=1	KVVIVKPHDEGSK	K(0.01)V(0.01)V(0.02)I(0.02)V(0.03)K(0.04)P(0.19)H(0.17)D(0.17)E(0.12)G(0.10)S(0.10)K(0.02)	1434.82	7	P	28				X612.05061	UY-H2S
P10664	RL4A_YEAST 60S ribosomal protein L4-A OS=Saccharomyces cerevisiae (strain ATCC 204508 / S288c) OX=559292 GN=RPL4A PE=1 SV=4	AEKTGTKPAAVFTETLK	A(0.13)E(0.13)K(0.17)T(0.07)G(0.07)T(0.06)K(0.05)P(0.04)A(0.04)A(0.03)V(0.03)F(0.03)T(0.03)E(0.03)T(0.03)L(0.03)K(0.02)	1790.98	3	K	346				X385.99164	Y-H2S+HPO3
Q12339	UTP23_YEAST rRNA-processing protein UTP23 OS=Saccharomyces cerevisiae (strain ATCC 204508 / S288c) OX=559292 GN=UTP23 PE=1 SV=1	KQLLVYSHTFK	K(0.00)Q(0.00)L(0.00)L(0.00)V(0.00)Y(0.00)S(0.01)H(0.98)T(0.01)F(0.00)K(0.00)	1362.77	8	H	18				X385.99164	Y-H2S+HPO3
P04147	PABP_YEAST Polyadenylate-binding protein, cytoplasmic and nuclear OS=Saccharomyces cerevisiae (strain ATCC 204508 / S288c) OX=559292 GN=PAB1 PE=1 SV=4	MAKYQGVNLFVK	M(0.04)A(0.06)K(0.11)Y(0.36)Q(0.07)G(0.06)V(0.06)N(0.06)L(0.05)F(0.05)V(0.05)K(0.03)	1396.75	4	Y	319				X385.99164	Y-H2S+HPO3
P0CX37	RS6A_YEAST 40S ribosomal protein S6-A OS=Saccharomyces cerevisiae (strain ATCC 204508 / S288c) OX=559292 GN=RPS6A PE=1 SV=1	EAAAEYAQLLAK	E(0.01)A(0.01)A(0.01)A(0.01)E(0.01)Y(0.03)A(0.05)Q(0.09)L(0.20)L(0.48)A(0.08)K(0.03)	1276.67	10	L	212				X385.99164	Y-H2S+HPO3
P41056	RL33B_YEAST 60S ribosomal protein L33-B OS=Saccharomyces cerevisiae (strain ATCC 204508 / S288c) OX=559292 GN=RPL33B PE=1 SV=2	IAYVYRASK	I(0.00)A(0.00)Y(0.01)V(0.03)Y(0.15)R(0.59)A(0.13)S(0.07)K(0.03)	1069.59	6	R	54				X385.99164	Y-H2S+HPO3
P0CX26	RL43B_YEAST 60S ribosomal protein L43-B OS=Saccharomyces cerevisiae (strain ATCC 204508 / S288c) OX=559292 GN=RPL43B PE=1 SV=1	GAAGIWTCSCCK	G(0.47)A(0.37)A(0.06)G(0.03)I(0.02)W(0.01)T(0.01)Ccm(0.01)S(0.01)Ccm(0.01)Ccm(0.01)K(0.01)	1369.56	1	G	50				X385.99164	Y-H2S+HPO3
P38934	BFR1_YEAST Nuclear segregation protein BFR1 OS=Saccharomyces cerevisiae (strain ATCC 204508 / S288c) OX=559292 GN=BFR1 PE=1 SV=1	KQIDQHQVNDTTQQER	K(0.04)Q(0.07)I(0.09)D(0.13)Q(0.25)H(0.12)Q(0.08)V(0.05)N(0.03)D(0.02)T(0.02)T(0.02)Q(0.02)Q(0.02)E(0.02)R(0.02)	1966.95	5	Q	43				X385.99164	Y-H2S+HPO3
P05743	RL26A_YEAST 60S ribosomal protein L26-A OS=Saccharomyces cerevisiae (strain ATCC 204508 / S288c) OX=559292 GN=RPL26A PE=1 SV=3	KAYFTAPSSQR	K(0.12)A(0.17)Y(0.18)F(0.19)T(0.14)A(0.06)P(0.03)S(0.03)S(0.03)Q(0.03)R(0.03)	1254.64	4	F	20				X385.99164	Y-H2S+HPO3
P38789	SSF1_YEAST Ribosome biogenesis protein SSF1 OS=Saccharomyces cerevisiae (strain ATCC 204508 / S288c) OX=559292 GN=SSF1 PE=1 SV=1	VGQTSLANHSLNQLVK	V(0.01)G(0.01)Q(0.02)T(0.02)S(0.03)L(0.03)A(0.04)N(0.06)H(0.20)S(0.12)L(0.11)N(0.08)Q(0.08)L(0.07)V(0.08)K(0.04)	1707.93	9	H	38				X385.99164	Y-H2S+HPO3
P10664	RL4A_YEAST 60S ribosomal protein L4-A OS=Saccharomyces cerevisiae (strain ATCC 204508 / S288c) OX=559292 GN=RPL4A PE=1 SV=4	TGTKPAAVFTETLK	T(0.24)G(0.25)T(0.09)K(0.07)P(0.05)A(0.05)A(0.04)V(0.04)F(0.03)T(0.03)E(0.03)T(0.03)L(0.03)K(0.02)	1462.8	2	G	348				X385.99164	Y-H2S+HPO3
P0CX48	RS11B_YEAST 40S ribosomal protein S11-B OS=Saccharomyces cerevisiae (strain ATCC 204508 / S288c) OX=559292 GN=RPS11B PE=1 SV=1	FNVVKVSAAAGK	F(0.01)N(0.02)V(0.03)V(0.06)K(0.56)V(0.10)S(0.05)A(0.05)A(0.04)A(0.04)G(0.03)K(0.02)	1189.68	5	K	141				X306.02531	Y-H2S
P00560	PGK_YEAST Phosphoglycerate kinase OS=Saccharomyces cerevisiae (strain ATCC 204508 / S288c) OX=559292 GN=PGK1 PE=1 SV=2	TVTDKEGIPAGWQGLDNGPESR	T(0.01)V(0.01)T(0.03)D(0.03)K(0.03)E(0.03)G(0.05)I(0.08)P(0.18)A(0.34)G(0.07)W(0.04)Q(0.02)G(0.01)L(0.01)D(0.01)N(0.01)G(0.01)P(0.01)E(0.01)S(0.01)R(0.01)	2326.12	10	A	307				X385.99164	Y-H2S+HPO3
Q07478	SUB2_YEAST ATP-dependent RNA helicase SUB2 OS=Saccharomyces cerevisiae (strain ATCC 204508 / S288c) OX=559292 GN=SUB2 PE=1 SV=1	LLNASNFPAITVHGHMKQEER	L(0.02)L(0.02)N(0.02)A(0.02)S(0.02)N(0.02)F(0.02)P(0.04)A(0.04)I(0.05)T(0.06)V(0.06)H(0.07)G(0.07)H(0.07)M(0.07)K(0.08)Q(0.07)E(0.07)E(0.06)R(0.05)	2391.21	17	K	341				X385.99164	Y-H2S+HPO3
P29453	RL8B_YEAST 60S ribosomal protein L8-B OS=Saccharomyces cerevisiae (strain ATCC 204508 / S288c) OX=559292 GN=RPL8B PE=1 SV=3	NFGIGQAVQPKR	N(0.00)F(0.00)G(0.00)I(0.00)G(0.01)Q(0.01)A(0.01)V(0.01)Q(0.01)P(0.59)K(0.34)R(0.02)	1313.72	10	P	42				X385.99164	Y-H2S+HPO3
P18899	DDR48_YEAST Stress protein DDR48 OS=Saccharomyces cerevisiae (strain ATCC 204508 / S288c) OX=559292 GN=DDR48 PE=1 SV=4	KKSSYGSNNDDSYGSSNNNDSYGSNNDDSYGSSNR	K(0.03)K(0.03)S(0.03)S(0.03)Y(0.03)G(0.03)S(0.03)N(0.03)N(0.04)D(0.06)D(0.07)S(0.06)Y(0.04)G(0.04)S(0.04)S(0.04)N(0.04)N(0.04)N(0.04)D(0.03)S(0.02)Y(0.02)G(0.02)S(0.02)N(0.02)N(0.02)D(0.01)D(0.01)S(0.01)Y(0.01)G(0.01)S(0.01)S(0.01)N(0.01)R(0.01)	3755.47	11	D	370				X1,021.06946	AUY-H2S+HPO3
P25555	GBP2_YEAST Single-strand telomeric DNA-binding protein GBP2 OS=Saccharomyces cerevisiae (strain ATCC 204508 / S288c) OX=559292 GN=GBP2 PE=1 SV=1	GGGRGRTLGPIVER	G(0.03)G(0.03)G(0.07)R(0.07)G(0.35)R(0.05)T(0.05)L(0.05)G(0.05)P(0.05)I(0.05)V(0.05)E(0.05)R(0.05)	1423.8	5	G	98				X385.99164	Y-H2S+HPO3
P0CX33	RS30A_YEAST 40S ribosomal protein S30-A OS=Saccharomyces cerevisiae (strain ATCC 204508 / S288c) OX=559292 GN=RPS30A PE=1 SV=1	FVNVTLVNGKRR	F(0.00)V(0.00)N(0.01)V(0.03)T(0.08)L(0.12)V(0.16)N(0.26)G(0.18)K(0.07)R(0.05)R(0.04)	1401.82	8	N	51				X385.99164	Y-H2S+HPO3
P32588	PUB1_YEAST Nuclear and cytoplasmic polyadenylated RNA-binding protein PUB1 OS=Saccharomyces cerevisiae (strain ATCC 204508 / S288c) OX=559292 GN=PUB1 PE=1 SV=4	INWAAKRDNNNNNNYQQR	I(0.02)N(0.02)W(0.03)A(0.06)A(0.10)K(0.12)R(0.11)D(0.11)N(0.09)N(0.07)N(0.07)N(0.04)N(0.04)N(0.03)Y(0.03)Q(0.02)Q(0.02)R(0.02)	2232.05	6	K	240				X385.99164	Y-H2S+HPO3
P53221	RL26B_YEAST 60S ribosomal protein L26-B OS=Saccharomyces cerevisiae (strain ATCC 204508 / S288c) OX=559292 GN=RPL26B PE=1 SV=2	ISSVYRLK	I(0.01)S(0.02)S(0.03)V(0.04)Y(0.72)R(0.07)L(0.07)K(0.04)	964.571	5	Y	74				X385.99164	Y-H2S+HPO3
P29453	RL8B_YEAST 60S ribosomal protein L8-B OS=Saccharomyces cerevisiae (strain ATCC 204508 / S288c) OX=559292 GN=RPL8B PE=1 SV=3	VAPAPFGAK	V(0.03)A(0.03)P(0.25)A(0.21)P(0.12)F(0.11)G(0.10)A(0.09)K(0.07)	856.481	3	P	9				X385.99164	Y-H2S+HPO3
P02407	RS17A_YEAST 40S ribosomal protein S17-A OS=Saccharomyces cerevisiae (strain ATCC 204508 / S288c) OX=559292 GN=RPS17A PE=1 SV=1	LPLSVINVSAQRDR	L(0.00)P(0.00)L(0.01)S(0.02)V(0.02)I(0.04)N(0.05)V(0.08)S(0.08)A(0.11)Q(0.10)R(0.29)D(0.15)R(0.07)	1566.88	12	R	128				X385.99164	Y-H2S+HPO3
P34167	IF4B_YEAST Eukaryotic translation initiation factor 4B OS=Saccharomyces cerevisiae (strain ATCC 204508 / S288c) OX=559292 GN=TIF3 PE=1 SV=1	SGGFGGSFGGR	S(0.01)G(0.01)G(0.01)F(0.02)G(0.03)G(0.04)S(0.15)F(0.21)G(0.38)G(0.07)R(0.06)	984.441	9	G	73				X385.99164	Y-H2S+HPO3
P07260	IF4E_YEAST Eukaryotic translation initiation factor 4E OS=Saccharomyces cerevisiae (strain ATCC 204508 / S288c) OX=559292 GN=CDC33 PE=1 SV=1	KGGNKFALWTK	K(0.10)G(0.21)G(0.22)N(0.08)K(0.08)F(0.06)A(0.06)L(0.06)W(0.05)T(0.05)K(0.03)	1248.7	3	G	160				X385.99164	Y-H2S+HPO3
P04456	RL25_YEAST 60S ribosomal protein L25 OS=Saccharomyces cerevisiae (strain ATCC 204508 / S288c) OX=559292 GN=RPL25 PE=1 SV=4	TLKLARAPK	T(0.01)L(0.01)K(0.02)L(0.03)A(0.54)R(0.22)A(0.16)P(0.01)K(0.01)	996.644	5	A	41				X385.99164	Y-H2S+HPO3
P0CX54	RL12B_YEAST 60S ribosomal protein L12-B OS=Saccharomyces cerevisiae (strain ATCC 204508 / S288c) OX=559292 GN=RPL12B PE=1 SV=1	AVGGEVGASAALAPK	A(0.01)V(0.01)G(0.02)G(0.02)E(0.02)V(0.03)G(0.08)A(0.09)S(0.13)A(0.14)A(0.14)L(0.16)A(0.07)P(0.03)K(0.02)	1296.7	12	L	28				X612.05061	UY-H2S
Q06106	MRD1_YEAST Multiple RNA-binding domain-containing protein 1 OS=Saccharomyces cerevisiae (strain ATCC 204508 / S288c) OX=559292 GN=MRD1 PE=1 SV=1	LFSPFGELEEVHVALDTR	L(0.01)F(0.01)S(0.01)P(0.03)F(0.04)G(0.05)E(0.06)L(0.07)E(0.08)E(0.09)V(0.11)H(0.21)V(0.09)A(0.04)L(0.04)D(0.03)T(0.02)R(0.02)	2058.04	12	H	375				X385.99164	Y-H2S+HPO3
P00358	G3P2_YEAST Glyceraldehyde-3-phosphate dehydrogenase 2 OS=Saccharomyces cerevisiae (strain ATCC 204508 / S288c) OX=559292 GN=TDH2 PE=1 SV=3	VVDLVEHVAKA	V(0.02)V(0.02)D(0.03)L(0.05)V(0.09)E(0.10)H(0.10)V(0.11)A(0.21)K(0.12)A(0.15)	1178.67	9	A	330				X385.99164	Y-H2S+HPO3
P02994	EF1A_YEAST Elongation factor 1-alpha OS=Saccharomyces cerevisiae (strain ATCC 204508 / S288c) OX=559292 GN=TEF1 PE=1 SV=1	FVPSKPMCVEAFSEYPPLGR	F(0.00)V(0.00)P(0.01)S(0.01)K(0.01)P(0.01)Mox(0.01)Ccm(0.01)V(0.01)E(0.02)A(0.02)F(0.02)S(0.02)E(0.02)Y(0.02)P(0.24)P(0.16)L(0.17)G(0.12)R(0.10)	2326.11	16	P	417	Mox	7	15.9949	X385.99164	Y-H2S+HPO3
P29453	RL8B_YEAST 60S ribosomal protein L8-B OS=Saccharomyces cerevisiae (strain ATCC 204508 / S288c) OX=559292 GN=RPL8B PE=1 SV=3	VAPAPFGAKSTK	V(0.01)A(0.01)P(0.04)A(0.04)P(0.24)F(0.18)G(0.18)A(0.07)K(0.07)S(0.06)T(0.06)K(0.03)	1172.66	5	P	11				X385.99164	Y-H2S+HPO3
P24000	RL24B_YEAST 60S ribosomal protein L24-B OS=Saccharomyces cerevisiae (strain ATCC 204508 / S288c) OX=559292 GN=RPL24B PE=1 SV=1	GAFQKVAATSR	G(0.00)A(0.00)F(0.00)Q(0.01)K(0.01)V(0.01)A(0.75)A(0.12)T(0.05)S(0.03)R(0.02)	1134.61	7	A	151				X385.99164	Y-H2S+HPO3
P04147	PABP_YEAST Polyadenylate-binding protein, cytoplasmic and nuclear OS=Saccharomyces cerevisiae (strain ATCC 204508 / S288c) OX=559292 GN=PAB1 PE=1 SV=4	RSQLAQQIQAR	R(0.33)S(0.23)Q(0.22)L(0.09)A(0.04)Q(0.02)Q(0.02)I(0.02)Q(0.01)A(0.01)R(0.01)	1297.72	1	R	404				X385.99164	Y-H2S+HPO3
P25567	SRO9_YEAST RNA-binding protein SRO9 OS=Saccharomyces cerevisiae (strain ATCC 204508 / S288c) OX=559292 GN=SRO9 PE=1 SV=2	VVNMSFGGDTNLILAALR	V(0.02)V(0.02)N(0.04)M(0.08)S(0.10)F(0.26)G(0.07)G(0.07)D(0.06)T(0.07)N(0.07)L(0.06)I(0.02)L(0.01)A(0.01)A(0.01)L(0.01)R(0.01)	1890	6	F	310				X385.99164	Y-H2S+HPO3
P02407	RS17A_YEAST 40S ribosomal protein S17-A OS=Saccharomyces cerevisiae (strain ATCC 204508 / S288c) OX=559292 GN=RPS17A PE=1 SV=1	SLGLKLPLSVINVSAQR	S(0.05)L(0.05)G(0.16)L(0.14)K(0.15)L(0.06)P(0.07)L(0.06)S(0.05)V(0.04)I(0.03)N(0.03)V(0.03)S(0.02)A(0.02)Q(0.02)R(0.02)	1794.07	3	G	114				X385.99164	Y-H2S+HPO3
P26786	RS7A_YEAST 40S ribosomal protein S7-A OS=Saccharomyces cerevisiae (strain ATCC 204508 / S288c) OX=559292 GN=RPS7A PE=1 SV=4	ALAIFVPVPSLAGFHK	A(0.05)L(0.05)A(0.08)I(0.09)F(0.15)V(0.13)P(0.07)V(0.11)P(0.04)S(0.04)L(0.03)A(0.03)G(0.03)F(0.03)H(0.03)K(0.03)	1665.96	5	F	61				X385.99164	Y-H2S+HPO3
P14120	RL30_YEAST 60S ribosomal protein L30 OS=Saccharomyces cerevisiae (strain ATCC 204508 / S288c) OX=559292 GN=RPL30 PE=1 SV=3	LIIIAANTPVLRK	L(0.01)I(0.01)I(0.02)I(0.02)A(0.08)A(0.11)N(0.13)T(0.15)P(0.11)V(0.10)L(0.10)R(0.09)K(0.07)	1420.91	8	T	48				X385.99164	Y-H2S+HPO3
P05750	RS3_YEAST 40S ribosomal protein S3 OS=Saccharomyces cerevisiae (strain ATCC 204508 / S288c) OX=559292 GN=RPS3 PE=1 SV=5	FKYAPGTIVLYAERVQDR	F(0.00)K(0.00)Y(0.00)A(0.00)P(0.03)G(0.03)T(0.03)I(0.03)V(0.05)L(0.06)Y(0.11)A(0.14)E(0.14)R(0.18)V(0.07)Q(0.05)D(0.05)R(0.02)	2125.13	14	R	90				X385.99164	Y-H2S+HPO3
P34167	IF4B_YEAST Eukaryotic translation initiation factor 4B OS=Saccharomyces cerevisiae (strain ATCC 204508 / S288c) OX=559292 GN=TIF3 PE=1 SV=1	EREEPDIDWSAAR	E(0.11)R(0.11)E(0.11)E(0.11)P(0.27)D(0.10)I(0.05)D(0.03)W(0.03)S(0.02)A(0.02)A(0.02)R(0.02)	1572.72	5	P	284				X385.99164	Y-H2S+HPO3
P39938	RS26A_YEAST 40S ribosomal protein S26-A OS=Saccharomyces cerevisiae (strain ATCC 204508 / S288c) OX=559292 GN=RPS26A PE=1 SV=1	NIVEAAAVR	N(0.01)I(0.01)V(0.05)E(0.67)A(0.09)A(0.06)A(0.04)V(0.04)R(0.03)	941.529	4	E	46				X385.99164	Y-H2S+HPO3
P05755	RS9B_YEAST 40S ribosomal protein S9-B OS=Saccharomyces cerevisiae (strain ATCC 204508 / S288c) OX=559292 GN=RPS9B PE=1 SV=4	HIDFAPTSPFGGARPGRVAR	H(0.00)I(0.00)D(0.00)F(0.01)A(0.01)P(0.01)T(0.01)S(0.01)P(0.02)F(0.03)G(0.08)G(0.08)A(0.09)R(0.09)P(0.11)G(0.12)R(0.14)V(0.07)A(0.07)R(0.06)	2108.1	17	R	171				X385.99164	Y-H2S+HPO3
P40991	NOP2_YEAST 25S rRNA (cytosine(2870)-C(5))-methyltransferase OS=Saccharomyces cerevisiae (strain ATCC 204508 / S288c) OX=559292 GN=NOP2 PE=1 SV=1	GVNLQPIGSWTK	G(0.00)V(0.00)N(0.00)L(0.00)Q(0.00)P(0.09)I(0.90)G(0.00)S(0.00)W(0.00)T(0.00)K(0.00)	1298.7	7	I	299				X612.05061	UY-H2S
P11632	NHP6A_YEAST Non-histone chromosomal protein 6A OS=Saccharomyces cerevisiae (strain ATCC 204508 / S288c) OX=559292 GN=NHP6A PE=1 SV=1	ALSAYMFFANENR	A(0.00)L(0.00)S(0.00)A(0.00)Y(0.00)M(0.99)F(0.00)F(0.00)A(0.00)N(0.00)E(0.00)N(0.00)R(0.00)	1532.71	6	M	29				X385.99164	Y-H2S+HPO3
P26786	RS7A_YEAST 40S ribosomal protein S7-A OS=Saccharomyces cerevisiae (strain ATCC 204508 / S288c) OX=559292 GN=RPS7A PE=1 SV=4	LESFQAVYNKLTGK	L(0.01)E(0.02)S(0.05)F(0.04)Q(0.06)A(0.07)V(0.07)Y(0.11)N(0.12)K(0.11)L(0.11)T(0.09)G(0.08)K(0.05)	1596.85	9	N	174				X385.99164	Y-H2S+HPO3
P0C2H9	RL31B_YEAST 60S ribosomal protein L31-B OS=Saccharomyces cerevisiae (strain ATCC 204508 / S288c) OX=559292 GN=RPL31B PE=1 SV=1	RGVKGVEYR	R(0.00)G(0.00)V(0.00)K(0.99)G(0.00)V(0.00)E(0.00)Y(0.00)R(0.00)	1062.59	4	K	65				X306.02531	Y-H2S
Q12080	NOP53_YEAST Ribosome biogenesis protein NOP53 OS=Saccharomyces cerevisiae (strain ATCC 204508 / S288c) OX=559292 GN=NOP53 PE=1 SV=1	IAALNHHKNSSGNPNK	I(0.01)A(0.01)A(0.02)L(0.03)N(0.07)H(0.17)H(0.14)K(0.14)N(0.09)S(0.07)S(0.07)G(0.08)N(0.04)P(0.03)N(0.02)K(0.01)	1700.87	6	H	105				X612.05061	UY-H2S
P29453	RL8B_YEAST 60S ribosomal protein L8-B OS=Saccharomyces cerevisiae (strain ATCC 204508 / S288c) OX=559292 GN=RPL8B PE=1 SV=3	YGLNHVVSLIENKK	Y(0.02)G(0.05)L(0.05)N(0.07)H(0.10)V(0.36)V(0.10)S(0.05)L(0.05)I(0.04)E(0.03)N(0.03)K(0.03)K(0.02)	1612.89	6	V	139				X651.07274	GY-H2S
P26785	RL16B_YEAST 60S ribosomal protein L16-B OS=Saccharomyces cerevisiae (strain ATCC 204508 / S288c) OX=559292 GN=RPL16B PE=1 SV=3	AEALNISGEFFRNK	A(0.00)E(0.00)A(0.01)L(0.01)N(0.01)I(0.03)S(0.07)G(0.13)E(0.13)F(0.16)F(0.18)R(0.14)N(0.10)K(0.04)	1594.81	11	F	47				X385.99164	Y-H2S+HPO3
P23301	IF5A1_YEAST Eukaryotic translation initiation factor 5A-1 OS=Saccharomyces cerevisiae (strain ATCC 204508 / S288c) OX=559292 GN=HYP2 PE=1 SV=3	KLEDLSPSTHNMEVPVVK	K(0.01)L(0.02)E(0.02)D(0.02)L(0.02)S(0.03)P(0.07)S(0.07)T(0.11)H(0.20)N(0.11)Mox(0.11)E(0.09)V(0.07)P(0.02)V(0.02)V(0.02)K(0.01)	2038.04	10	H	78	Mox	12	15.9949	X385.99164	Y-H2S+HPO3
P38934	BFR1_YEAST Nuclear segregation protein BFR1 OS=Saccharomyces cerevisiae (strain ATCC 204508 / S288c) OX=559292 GN=BFR1 PE=1 SV=1	SNIHDSIK	S(0.01)N(0.01)I(0.03)H(0.70)D(0.11)S(0.07)I(0.05)K(0.01)	912.466	4	H	79				X385.99164	Y-H2S+HPO3
P18899	DDR48_YEAST Stress protein DDR48 OS=Saccharomyces cerevisiae (strain ATCC 204508 / S288c) OX=559292 GN=DDR48 PE=1 SV=4	GLFDKVK	G(0.89)L(0.02)F(0.02)D(0.02)K(0.02)V(0.02)K(0.01)	805.47	1	G	2				X306.02531	Y-H2S
P38711	RS27B_YEAST 40S ribosomal protein S27-B OS=Saccharomyces cerevisiae (strain ATCC 204508 / S288c) OX=559292 GN=RPS27B PE=1 SV=1	AKLSEGTSFR	A(0.36)K(0.43)L(0.05)S(0.04)E(0.03)G(0.02)T(0.02)S(0.02)F(0.02)R(0.02)	1094.57	2	K	72				X306.02531	Y-H2S
P0CX56	RS18B_YEAST 40S ribosomal protein S18-B OS=Saccharomyces cerevisiae (strain ATCC 204508 / S288c) OX=559292 GN=RPS18B PE=1 SV=1	GIRHFWGLR	G(0.03)I(0.03)R(0.05)H(0.07)F(0.68)W(0.06)G(0.03)L(0.03)R(0.03)	1140.63	5	F	128				X385.99164	Y-H2S+HPO3
P39015	STM1_YEAST Suppressor protein STM1 OS=Saccharomyces cerevisiae (strain ATCC 204508 / S288c) OX=559292 GN=STM1 PE=1 SV=3	GARKGNNTANATNSANTVQK	G(0.01)A(0.01)R(0.01)K(0.01)G(0.01)N(0.01)N(0.01)T(0.93)A(0.01)N(0.00)A(0.00)T(0.00)N(0.00)S(0.00)A(0.00)N(0.00)T(0.00)V(0.00)Q(0.00)K(0.00)	2016.01	8	T	248				X385.99164	Y-H2S+HPO3
P0CX37	RS6A_YEAST 40S ribosomal protein S6-A OS=Saccharomyces cerevisiae (strain ATCC 204508 / S288c) OX=559292 GN=RPS6A PE=1 SV=1	ALKVRNAQAQR	A(0.03)L(0.03)K(0.18)V(0.55)R(0.03)N(0.03)A(0.03)Q(0.03)A(0.03)Q(0.03)R(0.03)	1253.73	4	V	195				X385.99164	Y-H2S+HPO3
P53849	GIS2_YEAST Zinc finger protein GIS2 OS=Saccharomyces cerevisiae (strain ATCC 204508 / S288c) OX=559292 GN=GIS2 PE=1 SV=1	LCYNCNKPGHVQTDCTMPR	L(0.06)Ccm(0.06)Y(0.13)N(0.07)Ccm(0.06)N(0.06)K(0.06)P(0.04)G(0.04)H(0.04)V(0.04)Q(0.04)T(0.04)D(0.04)Ccm(0.04)T(0.03)Mox(0.04)P(0.04)R(0.04)	2366	3	Y	26	Mox	17	15.9949	X385.99164	Y-H2S+HPO3
Q3E7Y3	RS22B_YEAST 40S ribosomal protein S22-B OS=Saccharomyces cerevisiae (strain ATCC 204508 / S288c) OX=559292 GN=RPS22B PE=1 SV=3	QVLLRPSSK	Q(0.00)V(0.00)L(0.01)L(0.02)R(0.96)P(0.01)S(0.00)S(0.00)K(0.00)	1026.62	5	R	28				X385.99164	Y-H2S+HPO3
Q08745	RS10A_YEAST 40S ribosomal protein S10-A OS=Saccharomyces cerevisiae (strain ATCC 204508 / S288c) OX=559292 GN=RPS10A PE=1 SV=1	ALQSLTSKGYVK	A(0.02)L(0.02)Q(0.03)S(0.04)L(0.06)T(0.10)S(0.16)K(0.17)G(0.14)Y(0.14)V(0.10)K(0.03)	1293.73	8	K	52				X306.02531	Y-H2S
P38174	MAP2_YEAST Methionine aminopeptidase 2 OS=Saccharomyces cerevisiae (strain ATCC 204508 / S288c) OX=559292 GN=MAP2 PE=1 SV=4	SAEDHQVMPTLDSAK	S(0.01)A(0.01)E(0.01)D(0.01)H(0.01)Q(0.01)V(0.02)M(0.03)P(0.35)T(0.26)L(0.14)D(0.06)S(0.04)A(0.03)K(0.01)	1627.75	9	P	337				X385.99164	Y-H2S+HPO3
P39938	RS26A_YEAST 40S ribosomal protein S26-A OS=Saccharomyces cerevisiae (strain ATCC 204508 / S288c) OX=559292 GN=RPS26A PE=1 SV=1	NIVEAAAVRDLSEASVYPEYALPK	N(0.00)I(0.01)V(0.03)E(0.05)A(0.07)A(0.07)A(0.07)V(0.07)R(0.07)D(0.07)L(0.07)S(0.07)E(0.07)A(0.10)S(0.06)V(0.03)Y(0.01)P(0.01)E(0.01)Y(0.01)A(0.01)L(0.01)P(0.00)K(0.00)	2604.34	14	A	56				X651.07274	GY-H2S
P05738	RL9A_YEAST 60S ribosomal protein L9-A OS=Saccharomyces cerevisiae (strain ATCC 204508 / S288c) OX=559292 GN=RPL9A PE=1 SV=2	IVKVVGPR	I(0.01)V(0.01)K(0.89)V(0.03)V(0.02)G(0.01)P(0.01)R(0.01)	866.57	3	K	26				X385.99164	Y-H2S+HPO3
P14832	CYPH_YEAST Peptidyl-prolyl cis-trans isomerase OS=Saccharomyces cerevisiae (strain ATCC 204508 / S288c) OX=559292 GN=CPR1 PE=1 SV=3	HVVFGEVVDGYDIVKK	H(0.02)V(0.03)V(0.03)F(0.03)G(0.03)E(0.03)V(0.04)V(0.05)D(0.05)G(0.06)Y(0.11)D(0.11)I(0.15)V(0.14)K(0.07)K(0.04)	1802.96	13	I	136				X385.99164	Y-H2S+HPO3
P40070	LSM4_YEAST U6 snRNA-associated Sm-like protein LSm4 OS=Saccharomyces cerevisiae (strain ATCC 204508 / S288c) OX=559292 GN=LSM4 PE=1 SV=1	MLPLYLLTNAK	M(0.01)L(0.01)P(0.03)L(0.03)Y(0.66)L(0.06)L(0.05)T(0.04)N(0.04)A(0.04)K(0.04)	1275.73	5	Y	5				X612.05061	UY-H2S
P14120	RL30_YEAST 60S ribosomal protein L30 OS=Saccharomyces cerevisiae (strain ATCC 204508 / S288c) OX=559292 GN=RPL30 PE=1 SV=3	LIIIAANTPVLR	L(0.01)I(0.01)I(0.02)I(0.03)A(0.10)A(0.19)N(0.25)T(0.07)P(0.08)V(0.08)L(0.08)R(0.07)	1292.82	7	N	47				X651.07274	GY-H2S
P06367	RS14A_YEAST 40S ribosomal protein S14-A OS=Saccharomyces cerevisiae (strain ATCC 204508 / S288c) OX=559292 GN=RPS14A PE=1 SV=5	TPGPGGQAALR	T(0.04)P(0.05)G(0.08)P(0.09)G(0.09)G(0.11)Q(0.11)A(0.11)A(0.12)L(0.11)R(0.09)	1023.55	9	A	101				X612.05061	UY-H2S
P40991	NOP2_YEAST 25S rRNA (cytosine(2870)-C(5))-methyltransferase OS=Saccharomyces cerevisiae (strain ATCC 204508 / S288c) OX=559292 GN=NOP2 PE=1 SV=1	GVNLQPIGSWTK	G(0.00)V(0.00)N(0.01)L(0.01)Q(0.01)P(0.51)I(0.33)G(0.04)S(0.03)W(0.03)T(0.02)K(0.01)	1298.7	6	P	298				X385.99164	Y-H2S+HPO3
P39715	ECM1_YEAST Shuttling pre-60S factor ECM1 OS=Saccharomyces cerevisiae (strain ATCC 204508 / S288c) OX=559292 GN=ECM1 PE=1 SV=2	TDLTNILIRTAAK	T(0.02)D(0.02)L(0.03)T(0.05)N(0.06)I(0.07)L(0.08)I(0.09)R(0.09)T(0.09)A(0.09)A(0.20)K(0.11)	1428.83	12	A	69				X385.99164	Y-H2S+HPO3
P25443	RS2_YEAST 40S ribosomal protein S2 OS=Saccharomyces cerevisiae (strain ATCC 204508 / S288c) OX=559292 GN=RPS2 PE=1 SV=3	AAFVAIGNTYGFLTPNLWAEQPLPVSPLDIYSDEASAQK	A(0.02)A(0.02)F(0.02)V(0.02)A(0.03)I(0.03)G(0.05)N(0.04)T(0.04)Y(0.04)G(0.04)F(0.04)L(0.04)T(0.04)P(0.03)N(0.04)L(0.04)W(0.04)A(0.04)E(0.04)Q(0.04)P(0.04)L(0.04)P(0.02)V(0.02)S(0.02)P(0.01)L(0.01)D(0.01)I(0.01)Y(0.01)S(0.01)D(0.01)E(0.01)A(0.01)S(0.01)A(0.01)Q(0.01)K(0.01)	4193.1	7	G	219				X612.05061	UY-H2S
P46654	RSSA2_YEAST 40S ribosomal protein S0-B OS=Saccharomyces cerevisiae (strain ATCC 204508 / S288c) OX=559292 GN=RPS0B PE=1 SV=2	IIAAIPNPEDVVAISSRTYGQR	I(0.00)I(0.00)A(0.00)A(0.00)I(0.00)P(0.03)N(0.03)P(0.07)E(0.07)D(0.07)V(0.10)V(0.11)A(0.06)I(0.06)S(0.06)S(0.06)R(0.06)T(0.06)Y(0.04)G(0.04)Q(0.04)R(0.03)	2369.27	12	V	74				X385.99164	Y-H2S+HPO3
Q12339	UTP23_YEAST rRNA-processing protein UTP23 OS=Saccharomyces cerevisiae (strain ATCC 204508 / S288c) OX=559292 GN=UTP23 PE=1 SV=1	VMITQCCIQALYETRNDGAINLAK	V(0.01)Mox(0.01)I(0.01)T(0.01)Q(0.02)Ccm(0.02)Ccm(0.03)I(0.03)Q(0.03)A(0.03)L(0.04)Y(0.12)E(0.06)T(0.06)R(0.06)N(0.06)D(0.06)G(0.05)A(0.05)I(0.05)N(0.05)L(0.05)A(0.05)K(0.03)	2797.36	12	Y	70	Mox	2	15.9949	X385.99164	Y-H2S+HPO3
P26786	RS7A_YEAST 40S ribosomal protein S7-A OS=Saccharomyces cerevisiae (strain ATCC 204508 / S288c) OX=559292 GN=RPS7A PE=1 SV=4	RILPKPSR	R(0.05)I(0.07)L(0.07)P(0.34)K(0.37)P(0.04)S(0.03)R(0.03)	965.613	5	K	101				X692.01694	UY-H2S+HPO3
Q12080	NOP53_YEAST Ribosome biogenesis protein NOP53 OS=Saccharomyces cerevisiae (strain ATCC 204508 / S288c) OX=559292 GN=NOP53 PE=1 SV=1	IAALNHHKNSSGNPNKIQGVSK	I(0.04)A(0.04)A(0.05)L(0.05)N(0.06)H(0.06)H(0.08)K(0.05)N(0.04)S(0.04)S(0.04)G(0.05)N(0.05)P(0.04)N(0.04)K(0.04)I(0.04)Q(0.04)G(0.04)V(0.04)S(0.04)K(0.03)	2313.23	7	H	106				X385.99164	Y-H2S+HPO3
P10080	SSBP1_YEAST Single-stranded nucleic acid-binding protein OS=Saccharomyces cerevisiae (strain ATCC 204508 / S288c) OX=559292 GN=SBP1 PE=1 SV=2	DREIHIKR	D(0.01)R(0.09)E(0.10)I(0.13)H(0.46)I(0.09)K(0.07)R(0.05)	1065.6	5	H	113				X385.99164	Y-H2S+HPO3
P05739	RL6B_YEAST 60S ribosomal protein L6-B OS=Saccharomyces cerevisiae (strain ATCC 204508 / S288c) OX=559292 GN=RPL6B PE=1 SV=4	EANLFPEQQTKEIKTER	E(0.00)A(0.00)N(0.00)L(0.01)F(0.01)P(0.05)E(0.06)Q(0.06)Q(0.06)T(0.07)K(0.07)E(0.07)I(0.12)K(0.13)T(0.11)E(0.10)R(0.07)	2060.05	14	K	131				X385.99164	Y-H2S+HPO3
P36105	RL14A_YEAST 60S ribosomal protein L14-A OS=Saccharomyces cerevisiae (strain ATCC 204508 / S288c) OX=559292 GN=RPL14A PE=1 SV=1	FQVMVLRK	F(0.02)Q(0.03)V(0.11)M(0.22)V(0.14)L(0.20)R(0.15)K(0.13)	1019.6	4	M	121				X385.99164	Y-H2S+HPO3
P0CX82	RL19A_YEAST 60S ribosomal protein L19-A OS=Saccharomyces cerevisiae (strain ATCC 204508 / S288c) OX=559292 GN=RPL19A PE=1 SV=1	HLYHVLYKESK	H(0.00)L(0.01)Y(0.01)H(0.01)V(0.02)L(0.10)Y(0.65)K(0.10)E(0.07)S(0.02)K(0.01)	1415.76	7	Y	124				X385.99164	Y-H2S+HPO3
P38779	CIC1_YEAST Proteasome-interacting protein CIC1 OS=Saccharomyces cerevisiae (strain ATCC 204508 / S288c) OX=559292 GN=CIC1 PE=1 SV=1	TVYKAYEAR	T(0.00)V(0.00)Y(0.01)K(0.02)A(0.03)Y(0.91)E(0.02)A(0.01)R(0.00)	1099.57	6	Y	167				X651.07274	GY-H2S
P06634	DED1_YEAST ATP-dependent RNA helicase DED1 OS=Saccharomyces cerevisiae (strain ATCC 204508 / S288c) OX=559292 GN=DED1 PE=1 SV=2	ACVVYGGSPIGNQLR	A(0.00)Ccm(0.00)V(0.00)V(0.01)Y(0.01)G(0.01)G(0.01)S(0.02)P(0.20)I(0.17)G(0.27)N(0.08)Q(0.07)L(0.08)R(0.04)	1589.8	11	G	266				X611.06659	CY-H2S
P02407	RS17A_YEAST 40S ribosomal protein S17-A OS=Saccharomyces cerevisiae (strain ATCC 204508 / S288c) OX=559292 GN=RPS17A PE=1 SV=1	ASKALIER	A(0.07)S(0.11)K(0.48)A(0.10)L(0.08)I(0.06)E(0.05)R(0.04)	886.524	3	K	14				X306.02531	Y-H2S
P05750	RS3_YEAST 40S ribosomal protein S3 OS=Saccharomyces cerevisiae (strain ATCC 204508 / S288c) OX=559292 GN=RPS3 PE=1 SV=5	AAYGVVRYVMESGAK	A(0.00)A(0.00)Y(0.01)G(0.03)V(0.04)V(0.14)R(0.27)Y(0.18)V(0.13)M(0.08)E(0.05)S(0.02)G(0.02)A(0.02)K(0.01)	1599.81	7	R	124				X635.07782	AY-H2S
P07281	RS19B_YEAST 40S ribosomal protein S19-B OS=Saccharomyces cerevisiae (strain ATCC 204508 / S288c) OX=559292 GN=RPS19B PE=1 SV=2	AASVARHIYMR	A(0.01)A(0.02)S(0.06)V(0.11)A(0.12)R(0.13)H(0.14)I(0.13)Y(0.11)M(0.11)R(0.08)	1273.67	7	H	64				X385.99164	Y-H2S+HPO3
P0CX33	RS30A_YEAST 40S ribosomal protein S30-A OS=Saccharomyces cerevisiae (strain ATCC 204508 / S288c) OX=559292 GN=RPS30A PE=1 SV=1	RFVNVTLVNGK	R(0.01)F(0.01)V(0.01)N(0.01)V(0.01)T(0.03)L(0.88)V(0.02)N(0.01)G(0.01)K(0.01)	1245.72	7	L	49				X385.99164	Y-H2S+HPO3
P0CX26	RL43B_YEAST 60S ribosomal protein L43-B OS=Saccharomyces cerevisiae (strain ATCC 204508 / S288c) OX=559292 GN=RPL43B PE=1 SV=1	RGAAGIWTCSCCKK	R(0.06)G(0.06)A(0.18)A(0.18)G(0.24)I(0.13)W(0.03)T(0.02)Ccm(0.02)S(0.01)Ccm(0.01)Ccm(0.01)K(0.01)K(0.01)	1653.75	5	G	53				X385.99164	Y-H2S+HPO3
P48567	PUS4_YEAST tRNA pseudouridine synthase 4 OS=Saccharomyces cerevisiae (strain ATCC 204508 / S288c) OX=559292 GN=PUS4 PE=1 SV=1	SSCYMVKLIR	S(0.01)S(0.01)Ccm(0.03)Y(0.04)M(0.07)V(0.10)K(0.18)L(0.27)I(0.19)R(0.10)	1255.64	8	L	305				X385.99164	Y-H2S+HPO3
P06105	SC160_YEAST Protein SCP160 OS=Saccharomyces cerevisiae (strain ATCC 204508 / S288c) OX=559292 GN=SCP160 PE=1 SV=3	FHGSLIGPHGTYR	F(0.05)H(0.05)G(0.06)S(0.06)L(0.06)I(0.06)G(0.07)P(0.08)H(0.19)G(0.09)T(0.08)Y(0.08)R(0.08)	1440.73	9	H	731				X385.99164	Y-H2S+HPO3
P0CX45	RL2A_YEAST 60S ribosomal protein L2-A OS=Saccharomyces cerevisiae (strain ATCC 204508 / S288c) OX=559292 GN=RPL2A PE=1 SV=1	KGAGSIFTSHTRLR	K(0.01)G(0.02)A(0.03)G(0.04)S(0.06)I(0.06)F(0.07)T(0.09)S(0.09)H(0.09)T(0.27)R(0.06)L(0.06)R(0.04)	1529.84	11	T	20				X385.99164	Y-H2S+HPO3
P0C2H9	RL31B_YEAST 60S ribosomal protein L31-B OS=Saccharomyces cerevisiae (strain ATCC 204508 / S288c) OX=559292 GN=RPL31B PE=1 SV=1	AGLKDVVTR	A(0.35)G(0.52)L(0.03)K(0.02)D(0.02)V(0.02)V(0.02)T(0.02)R(0.01)	957.561	2	G	3				X385.99164	Y-H2S+HPO3
P0C2H9	RL31B_YEAST 60S ribosomal protein L31-B OS=Saccharomyces cerevisiae (strain ATCC 204508 / S288c) OX=559292 GN=RPL31B PE=1 SV=1	LHGVSFKK	L(0.00)H(0.00)G(0.02)V(0.03)S(0.94)F(0.01)K(0.00)K(0.00)	914.534	5	S	24				X612.05061	UY-H2S
P0CX48	RS11B_YEAST 40S ribosomal protein S11-B OS=Saccharomyces cerevisiae (strain ATCC 204508 / S288c) OX=559292 GN=RPS11B PE=1 SV=1	ANKQFAKF	A(0.06)N(0.06)K(0.09)Q(0.13)F(0.33)A(0.15)K(0.10)F(0.08)	952.513	5	F	153				X635.07782	AY-H2S
P04147	PABP_YEAST Polyadenylate-binding protein, cytoplasmic and nuclear OS=Saccharomyces cerevisiae (strain ATCC 204508 / S288c) OX=559292 GN=PAB1 PE=1 SV=4	YQGVNLFVK	Y(0.09)Q(0.20)G(0.48)V(0.05)N(0.04)L(0.04)F(0.03)V(0.03)K(0.03)	1066.58	3	G	321				X385.99164	Y-H2S+HPO3
P04456	RL25_YEAST 60S ribosomal protein L25 OS=Saccharomyces cerevisiae (strain ATCC 204508 / S288c) OX=559292 GN=RPL25 PE=1 SV=4	AVVKGTNGK	A(0.07)V(0.10)V(0.18)K(0.20)G(0.18)T(0.08)N(0.07)G(0.07)K(0.04)	872.508	4	K	16				X612.05061	UY-H2S
Q02892	NOG1_YEAST Nucleolar GTP-binding protein 1 OS=Saccharomyces cerevisiae (strain ATCC 204508 / S288c) OX=559292 GN=NOG1 PE=1 SV=1	GVGKTDFR	G(0.17)V(0.16)G(0.26)K(0.12)T(0.09)D(0.09)F(0.06)R(0.06)	878.461	3	G	642				X612.05061	UY-H2S
P14832	CYPH_YEAST Peptidyl-prolyl cis-trans isomerase OS=Saccharomyces cerevisiae (strain ATCC 204508 / S288c) OX=559292 GN=CPR1 PE=1 SV=3	SIYGGKFPDENFKK	S(0.03)I(0.03)Y(0.18)G(0.26)G(0.14)K(0.09)F(0.05)P(0.04)D(0.04)E(0.04)N(0.04)F(0.04)K(0.02)K(0.02)	1628.82	4	G	78				X385.99164	Y-H2S+HPO3
P38779	CIC1_YEAST Proteasome-interacting protein CIC1 OS=Saccharomyces cerevisiae (strain ATCC 204508 / S288c) OX=559292 GN=CIC1 PE=1 SV=1	SFKLKLLNVK	S(0.10)F(0.10)K(0.21)L(0.15)K(0.14)L(0.11)L(0.06)N(0.05)V(0.05)K(0.03)	1188.76	3	K	96				X385.99164	Y-H2S+HPO3
P33442	RS3A1_YEAST 40S ribosomal protein S1-A OS=Saccharomyces cerevisiae (strain ATCC 204508 / S288c) OX=559292 GN=RPS1A PE=1 SV=2	IFAIAFTRK	I(0.00)F(0.00)A(0.00)I(0.01)A(0.02)F(0.03)T(0.16)R(0.71)K(0.06)	1065.63	8	R	144				X385.99164	Y-H2S+HPO3
P26637	SYLC_YEAST Leucine--tRNA ligase, cytoplasmic OS=Saccharomyces cerevisiae (strain ATCC 204508 / S288c) OX=559292 GN=CDC60 PE=1 SV=1	AMPFISLLKQR	A(0.00)M(0.00)P(0.01)F(0.01)I(0.02)S(0.18)L(0.49)L(0.10)K(0.08)Q(0.05)R(0.05)	1302.75	7	L	1000				X385.99164	Y-H2S+HPO3
P39938	RS26A_YEAST 40S ribosomal protein S26-A OS=Saccharomyces cerevisiae (strain ATCC 204508 / S288c) OX=559292 GN=RPS26A PE=1 SV=1	DLSEASVYPEYALPK	D(0.01)L(0.01)S(0.02)E(0.02)A(0.02)S(0.03)V(0.04)Y(0.06)P(0.39)E(0.15)Y(0.09)A(0.07)L(0.05)P(0.02)K(0.02)	1680.82	9	P	60				X385.99164	Y-H2S+HPO3
P87262	RL34A_YEAST 60S ribosomal protein L34-A OS=Saccharomyces cerevisiae (strain ATCC 204508 / S288c) OX=559292 GN=RPL34A PE=1 SV=1	AFLIEEQKIVK	A(0.00)F(0.00)L(0.00)I(0.00)E(0.02)E(0.04)Q(0.10)K(0.59)I(0.18)V(0.06)K(0.01)	1316.77	8	K	99				X306.02531	Y-H2S
P02407	RS17A_YEAST 40S ribosomal protein S17-A OS=Saccharomyces cerevisiae (strain ATCC 204508 / S288c) OX=559292 GN=RPS17A PE=1 SV=1	DQYVPEVSALDLSRSNGVLNVDNQTSDLVK	D(0.01)Q(0.01)Y(0.01)V(0.01)P(0.03)E(0.03)V(0.03)S(0.04)A(0.04)L(0.04)D(0.04)L(0.04)S(0.04)R(0.04)S(0.04)N(0.04)G(0.04)V(0.04)L(0.04)N(0.04)V(0.03)D(0.03)N(0.03)Q(0.03)T(0.03)S(0.03)D(0.03)L(0.03)V(0.03)K(0.09)	3274.63	30	K	111				X385.99164	Y-H2S+HPO3
P0CX45	RL2A_YEAST 60S ribosomal protein L2-A OS=Saccharomyces cerevisiae (strain ATCC 204508 / S288c) OX=559292 GN=RPL2A PE=1 SV=1	VVFRDPYKYR	V(0.01)V(0.01)F(0.02)R(0.02)D(0.02)P(0.07)Y(0.11)K(0.21)Y(0.33)R(0.19)	1341.72	9	Y	69				X385.99164	Y-H2S+HPO3
P05750	RS3_YEAST 40S ribosomal protein S3 OS=Saccharomyces cerevisiae (strain ATCC 204508 / S288c) OX=559292 GN=RPS3 PE=1 SV=5	VALISK	V(0.34)A(0.24)L(0.14)I(0.11)S(0.08)K(0.09)	629.411	1	V	2				X385.99164	Y-H2S+HPO3
Q08972	NEW1_YEAST [NU+] prion formation protein 1 OS=Saccharomyces cerevisiae (strain ATCC 204508 / S288c) OX=559292 GN=NEW1 PE=1 SV=1	FIKPKNPSLVR	F(0.01)I(0.01)K(0.03)P(0.32)K(0.55)N(0.05)P(0.01)S(0.01)L(0.01)V(0.01)R(0.01)	1297.79	5	K	195				X385.99164	Y-H2S+HPO3
Q12159	YRA1_YEAST RNA annealing protein YRA1 OS=Saccharomyces cerevisiae (strain ATCC 204508 / S288c) OX=559292 GN=YRA1 PE=1 SV=2	LLDTTREVKVNVEGLPR	L(0.04)L(0.03)D(0.06)T(0.09)T(0.09)R(0.09)E(0.10)V(0.11)K(0.09)V(0.07)N(0.05)V(0.04)E(0.03)G(0.03)L(0.03)P(0.03)R(0.02)	1938.09	8	V	78				X385.99164	Y-H2S+HPO3
P34167	IF4B_YEAST Eukaryotic translation initiation factor 4B OS=Saccharomyces cerevisiae (strain ATCC 204508 / S288c) OX=559292 GN=TIF3 PE=1 SV=1	GSNFQGSSRPPRR	G(0.01)S(0.01)N(0.01)F(0.02)Q(0.11)G(0.76)S(0.02)S(0.01)R(0.01)P(0.01)P(0.01)R(0.01)R(0.01)	1444.73	6	G	246				X385.99164	Y-H2S+HPO3
P34167	IF4B_YEAST Eukaryotic translation initiation factor 4B OS=Saccharomyces cerevisiae (strain ATCC 204508 / S288c) OX=559292 GN=TIF3 PE=1 SV=1	TVYVSVAAPR	T(0.01)V(0.01)Y(0.81)V(0.03)S(0.03)V(0.02)A(0.02)A(0.02)P(0.02)R(0.02)	1061.59	3	Y	177				X612.05061	UY-H2S
Q99216	PNO1_YEAST Pre-rRNA-processing protein PNO1 OS=Saccharomyces cerevisiae (strain ATCC 204508 / S288c) OX=559292 GN=PNO1 PE=1 SV=1	ESVVSLILGSPPGKVYGNLR	E(0.01)S(0.01)V(0.01)V(0.01)S(0.01)L(0.01)I(0.01)L(0.01)G(0.01)S(0.01)P(0.05)P(0.06)G(0.09)K(0.10)V(0.10)Y(0.37)G(0.04)N(0.04)L(0.04)R(0.03)	2084.16	16	Y	260				X385.99164	Y-H2S+HPO3
P06634	DED1_YEAST ATP-dependent RNA helicase DED1 OS=Saccharomyces cerevisiae (strain ATCC 204508 / S288c) OX=559292 GN=DED1 PE=1 SV=2	TGPSPQPESQGSFYQRK	T(0.01)G(0.01)P(0.01)S(0.01)P(0.02)Q(0.02)P(0.05)E(0.05)S(0.06)Q(0.06)G(0.07)S(0.07)F(0.18)Y(0.16)Q(0.08)R(0.08)K(0.05)	1892.9	13	F	219				X385.99164	Y-H2S+HPO3
P46654	RSSA2_YEAST 40S ribosomal protein S0-B OS=Saccharomyces cerevisiae (strain ATCC 204508 / S288c) OX=559292 GN=RPS0B PE=1 SV=2	NVQVHQEPYVFNARPDGVHVINVGK	N(0.01)V(0.01)Q(0.01)V(0.01)H(0.03)Q(0.03)E(0.03)P(0.05)Y(0.06)V(0.09)F(0.08)N(0.07)A(0.07)R(0.07)P(0.06)D(0.05)G(0.05)V(0.05)H(0.04)V(0.03)I(0.03)N(0.03)V(0.03)G(0.02)K(0.01)	2815.45	10	V	37				X385.99164	Y-H2S+HPO3
P0C0T4	RS25B_YEAST 40S ribosomal protein S25-B OS=Saccharomyces cerevisiae (strain ATCC 204508 / S288c) OX=559292 GN=RPS25B PE=1 SV=1	AAAALAGGKK	A(0.02)A(0.02)A(0.04)A(0.06)L(0.16)A(0.26)G(0.25)G(0.11)K(0.06)K(0.03)	856.513	6	A	18				X635.07782	AY-H2S
P39938	RS26A_YEAST 40S ribosomal protein S26-A OS=Saccharomyces cerevisiae (strain ATCC 204508 / S288c) OX=559292 GN=RPS26A PE=1 SV=1	APPQRPRFNR	A(0.00)P(0.00)P(0.02)Q(0.02)R(0.02)P(0.02)R(0.02)F(0.88)N(0.01)R(0.01)	1237.68	8	F	103				X385.99164	Y-H2S+HPO3
P05738	RL9A_YEAST 60S ribosomal protein L9-A OS=Saccharomyces cerevisiae (strain ATCC 204508 / S288c) OX=559292 GN=RPL9A PE=1 SV=2	NLKHIDVTFTK	N(0.02)L(0.03)K(0.15)H(0.25)I(0.23)D(0.10)V(0.06)T(0.05)F(0.05)T(0.04)K(0.02)	1314.73	4	H	40				X385.99164	Y-H2S+HPO3
P06634	DED1_YEAST ATP-dependent RNA helicase DED1 OS=Saccharomyces cerevisiae (strain ATCC 204508 / S288c) OX=559292 GN=DED1 PE=1 SV=2	ACVVYGGSPIGNQLR	A(0.01)Ccm(0.01)V(0.01)V(0.01)Y(0.02)G(0.02)G(0.03)S(0.04)P(0.23)I(0.35)G(0.06)N(0.06)Q(0.06)L(0.05)R(0.04)	1589.8	10	I	265				X612.05061	UY-H2S
P53221	RL26B_YEAST 60S ribosomal protein L26-B OS=Saccharomyces cerevisiae (strain ATCC 204508 / S288c) OX=559292 GN=RPL26B PE=1 SV=2	DDEVLVVRGSK	D(0.01)D(0.01)E(0.02)V(0.04)L(0.13)V(0.21)V(0.17)R(0.15)G(0.10)S(0.10)K(0.05)	1215.65	6	V	58				X612.05061	UY-H2S
Q07478	SUB2_YEAST ATP-dependent RNA helicase SUB2 OS=Saccharomyces cerevisiae (strain ATCC 204508 / S288c) OX=559292 GN=SUB2 PE=1 SV=1	TAVFYGGTPISKDAELLK	T(0.01)A(0.01)V(0.02)F(0.02)Y(0.04)G(0.04)G(0.04)T(0.05)P(0.07)I(0.08)S(0.09)K(0.11)D(0.09)A(0.09)E(0.09)L(0.07)L(0.05)K(0.02)	1909.02	12	K	173				X635.07782	AY-H2S
P11633	NHP6B_YEAST Non-histone chromosomal protein 6B OS=Saccharomyces cerevisiae (strain ATCC 204508 / S288c) OX=559292 GN=NHP6B PE=1 SV=3	RGLSAYMFFANENR	R(0.07)G(0.07)L(0.07)S(0.07)A(0.07)Y(0.15)M(0.33)F(0.06)F(0.03)A(0.02)N(0.02)E(0.02)N(0.02)R(0.02)	1674.79	7	M	35				X385.99164	Y-H2S+HPO3
P0CX37	RS6A_YEAST 40S ribosomal protein S6-A OS=Saccharomyces cerevisiae (strain ATCC 204508 / S288c) OX=559292 GN=RPS6A PE=1 SV=1	KFFGLSKEDDVR	K(0.06)F(0.26)F(0.07)G(0.07)L(0.09)S(0.08)K(0.08)E(0.07)D(0.07)D(0.07)V(0.05)R(0.04)	1439.74	2	F	144				X385.99164	Y-H2S+HPO3
P0CX31	RS24A_YEAST 40S ribosomal protein S24-A OS=Saccharomyces cerevisiae (strain ATCC 204508 / S288c) OX=559292 GN=RPS24A PE=1 SV=1	LVRYGLAEKVEK	L(0.09)V(0.11)R(0.19)Y(0.28)G(0.06)L(0.06)A(0.05)E(0.05)K(0.04)V(0.03)E(0.03)K(0.02)	1403.81	4	Y	94				X385.99164	Y-H2S+HPO3
Q99383	HRP1_YEAST Nuclear polyadenylated RNA-binding protein 4 OS=Saccharomyces cerevisiae (strain ATCC 204508 / S288c) OX=559292 GN=HRP1 PE=1 SV=1	RAEPRHMQQK	R(0.01)A(0.01)E(0.01)P(0.21)R(0.68)H(0.02)M(0.02)Q(0.02)Q(0.01)K(0.01)	1279.66	5	R	321				X385.99164	Y-H2S+HPO3
P38934	BFR1_YEAST Nuclear segregation protein BFR1 OS=Saccharomyces cerevisiae (strain ATCC 204508 / S288c) OX=559292 GN=BFR1 PE=1 SV=1	FKRPDVSVR	F(0.02)K(0.08)R(0.69)P(0.05)D(0.05)V(0.03)S(0.03)V(0.03)R(0.03)	1102.62	3	R	10				X385.99164	Y-H2S+HPO3
P26321	RL5_YEAST 60S ribosomal protein L5 OS=Saccharomyces cerevisiae (strain ATCC 204508 / S288c) OX=559292 GN=RPL5 PE=1 SV=4	KFTKEQYAAESK	K(0.06)F(0.24)T(0.09)K(0.09)E(0.08)Q(0.08)Y(0.07)A(0.07)A(0.06)E(0.06)S(0.06)K(0.03)	1428.72	2	F	260				X306.02531	Y-H2S
P22217	TRX1_YEAST Thioredoxin-1 OS=Saccharomyces cerevisiae (strain ATCC 204508 / S288c) OX=559292 GN=TRX1 PE=1 SV=3	VVGANPAAIK	V(0.16)V(0.16)G(0.25)A(0.10)N(0.06)P(0.05)A(0.06)A(0.05)I(0.06)K(0.04)	938.555	3	G	89				X651.07274	GY-H2S
P38934	BFR1_YEAST Nuclear segregation protein BFR1 OS=Saccharomyces cerevisiae (strain ATCC 204508 / S288c) OX=559292 GN=BFR1 PE=1 SV=1	KIDTEIGLIRK	K(0.01)I(0.01)D(0.01)T(0.01)E(0.01)I(0.02)G(0.05)L(0.09)I(0.27)R(0.50)K(0.02)	1284.78	10	R	38				X385.99164	Y-H2S+HPO3
P04456	RL25_YEAST 60S ribosomal protein L25 OS=Saccharomyces cerevisiae (strain ATCC 204508 / S288c) OX=559292 GN=RPL25 PE=1 SV=4	TLKLAR	T(0.02)L(0.03)K(0.69)L(0.11)A(0.09)R(0.06)	700.46	3	K	39				X385.99164	Y-H2S+HPO3
P38701	RS20_YEAST 40S ribosomal protein S20 OS=Saccharomyces cerevisiae (strain ATCC 204508 / S288c) OX=559292 GN=RPS20 PE=1 SV=3	KGPVRLPTK	K(0.00)G(0.01)P(0.07)V(0.13)R(0.23)L(0.53)P(0.01)T(0.01)K(0.00)	994.629	6	L	58				X385.99164	Y-H2S+HPO3
Q12159	YRA1_YEAST RNA annealing protein YRA1 OS=Saccharomyces cerevisiae (strain ATCC 204508 / S288c) OX=559292 GN=YRA1 PE=1 SV=2	LNLIVDPNQRPVK	L(0.01)N(0.01)L(0.01)I(0.01)V(0.01)D(0.02)P(0.06)N(0.06)Q(0.06)R(0.06)P(0.30)V(0.29)K(0.10)	1504.87	11	P	163				X385.99164	Y-H2S+HPO3
P0CX45	RL2A_YEAST 60S ribosomal protein L2-A OS=Saccharomyces cerevisiae (strain ATCC 204508 / S288c) OX=559292 GN=RPL2A PE=1 SV=1	LRTLDYAER	L(0.18)R(0.17)T(0.25)L(0.14)D(0.08)Y(0.05)A(0.04)E(0.04)R(0.04)	1135.6	3	T	31				X385.99164	Y-H2S+HPO3
P38885	AIM46_YEAST Altered inheritance of mitochondria protein 46, mitochondrial OS=Saccharomyces cerevisiae (strain ATCC 204508 / S288c) OX=559292 GN=AIM46 PE=1 SV=1	KDEFVILGTVKEPLIGK	K(0.02)D(0.05)E(0.06)F(0.06)V(0.07)I(0.08)L(0.10)G(0.09)T(0.09)V(0.09)K(0.06)E(0.05)P(0.04)L(0.04)I(0.04)G(0.04)K(0.02)	1885.09	7	L	271				X669.06555	AY
P24783	DBP2_YEAST ATP-dependent RNA helicase DBP2 OS=Saccharomyces cerevisiae (strain ATCC 204508 / S288c) OX=559292 GN=DBP2 PE=1 SV=1	NTCVYGGVPKSQQIR	N(0.01)T(0.02)Ccm(0.04)V(0.05)Y(0.06)G(0.06)G(0.06)V(0.09)P(0.10)K(0.11)S(0.09)Q(0.08)Q(0.08)I(0.07)R(0.06)	1705.86	10	K	226				X635.07782	AY-H2S
P35732	DEF1_YEAST RNA polymerase II degradation factor 1 OS=Saccharomyces cerevisiae (strain ATCC 204508 / S288c) OX=559292 GN=DEF1 PE=1 SV=1	EQQHSYVPQQHLPNPEDDITYK	E(0.04)Q(0.05)Q(0.06)H(0.05)S(0.05)Y(0.05)V(0.05)P(0.04)Q(0.04)Q(0.04)H(0.04)L(0.04)P(0.03)N(0.05)P(0.05)E(0.05)D(0.04)D(0.04)I(0.05)T(0.05)Y(0.04)K(0.03)	2665.24	3	Q	84				X612.05061	UY-H2S
P38011	GBLP_YEAST Guanine nucleotide-binding protein subunit beta-like protein OS=Saccharomyces cerevisiae (strain ATCC 204508 / S288c) OX=559292 GN=ASC1 PE=1 SV=4	GQCLATLLGHNDWVSQVR	G(0.01)Q(0.01)Ccm(0.02)L(0.03)A(0.05)T(0.08)L(0.09)L(0.12)G(0.06)H(0.06)N(0.06)D(0.06)W(0.06)V(0.06)S(0.06)Q(0.06)V(0.06)R(0.05)	2053.02	8	L	145				X385.99164	Y-H2S+HPO3
P39015	STM1_YEAST Suppressor protein STM1 OS=Saccharomyces cerevisiae (strain ATCC 204508 / S288c) OX=559292 GN=STM1 PE=1 SV=3	KADVPPPSADPSK	K(0.05)A(0.08)D(0.08)V(0.09)P(0.16)P(0.10)P(0.07)S(0.08)A(0.08)D(0.07)P(0.05)S(0.05)K(0.04)	1307.67	5	P	38				X385.99164	Y-H2S+HPO3
P40693	RLP7_YEAST Ribosome biogenesis protein RLP7 OS=Saccharomyces cerevisiae (strain ATCC 204508 / S288c) OX=559292 GN=RLP7 PE=1 SV=1	VRGPLAVNIPNK	V(0.11)R(0.11)G(0.19)P(0.24)L(0.29)A(0.02)V(0.01)N(0.01)I(0.01)P(0.01)N(0.01)K(0.00)	1276.76	5	L	151				X385.99164	Y-H2S+HPO3
P0C2H9	RL31B_YEAST 60S ribosomal protein L31-B OS=Saccharomyces cerevisiae (strain ATCC 204508 / S288c) OX=559292 GN=RPL31B PE=1 SV=1	GVKGVEYR	G(0.01)V(0.01)K(0.02)G(0.92)V(0.01)E(0.01)Y(0.01)R(0.01)	906.492	4	G	66				X385.99164	Y-H2S+HPO3
P40693	RLP7_YEAST Ribosome biogenesis protein RLP7 OS=Saccharomyces cerevisiae (strain ATCC 204508 / S288c) OX=559292 GN=RLP7 PE=1 SV=1	VRGPLAVNIPNK	V(0.10)R(0.10)G(0.11)P(0.11)L(0.12)A(0.17)V(0.13)N(0.09)I(0.05)P(0.01)N(0.01)K(0.01)	1276.76	6	A	152				X611.06659	CY-H2S
P40212	RL13B_YEAST 60S ribosomal protein L13-B OS=Saccharomyces cerevisiae (strain ATCC 204508 / S288c) OX=559292 GN=RPL13B PE=1 SV=1	DGKAPEAEQVLSAAATFPIAQPATDVEAR	D(0.00)G(0.00)K(0.00)A(0.00)P(0.00)E(0.00)A(0.00)E(0.00)Q(0.00)V(0.00)L(0.01)S(0.01)A(0.01)A(0.01)A(0.01)T(0.01)F(0.01)P(0.01)I(0.01)A(0.02)Q(0.02)P(0.41)A(0.21)T(0.06)D(0.06)V(0.04)E(0.04)A(0.04)R(0.01)	2952.48	22	P	150				X385.99164	Y-H2S+HPO3
P37838	NOP4_YEAST Nucleolar protein 4 OS=Saccharomyces cerevisiae (strain ATCC 204508 / S288c) OX=559292 GN=NOP4 PE=1 SV=1	YGTVVEATIPR	Y(0.01)G(0.01)T(0.02)V(0.02)V(0.04)E(0.11)A(0.24)T(0.26)I(0.14)P(0.08)R(0.07)	1204.65	8	T	178				X385.99164	Y-H2S+HPO3
P04456	RL25_YEAST 60S ribosomal protein L25 OS=Saccharomyces cerevisiae (strain ATCC 204508 / S288c) OX=559292 GN=RPL25 PE=1 SV=4	AVVKGTNGKK	A(0.05)V(0.05)V(0.15)K(0.21)G(0.23)T(0.07)N(0.07)G(0.07)K(0.05)K(0.03)	1000.6	5	G	17				X612.05061	UY-H2S
P23301	IF5A1_YEAST Eukaryotic translation initiation factor 5A-1 OS=Saccharomyces cerevisiae (strain ATCC 204508 / S288c) OX=559292 GN=HYP2 PE=1 SV=3	MSDEEHTFETADAGSSATYPMQCSALR	Mox(0.05)S(0.05)D(0.05)E(0.05)E(0.05)H(0.05)T(0.05)F(0.05)E(0.04)T(0.04)A(0.06)D(0.06)A(0.06)G(0.05)S(0.08)S(0.05)A(0.05)T(0.03)Y(0.02)P(0.01)M(0.01)Q(0.01)Ccm(0.01)S(0.01)A(0.01)L(0.01)R(0.01)	3007.23	15	S	15	Mox	1	15.9949	X419.97936	Y+HPO3
P25567	SRO9_YEAST RNA-binding protein SRO9 OS=Saccharomyces cerevisiae (strain ATCC 204508 / S288c) OX=559292 GN=SRO9 PE=1 SV=2	ASITVSGTKR	A(0.02)S(0.03)I(0.03)T(0.06)V(0.11)S(0.33)G(0.24)T(0.07)K(0.06)R(0.04)	1018.58	6	S	90				X651.07274	GY-H2S
P53927	NOP15_YEAST Ribosome biogenesis protein 15 OS=Saccharomyces cerevisiae (strain ATCC 204508 / S288c) OX=559292 GN=NOP15 PE=1 SV=1	IEKLYKYK	I(0.04)E(0.05)K(0.09)L(0.11)Y(0.51)K(0.10)Y(0.07)K(0.02)	1083.63	5	Y	177				X651.07274	GY-H2S
P0CX37	RS6A_YEAST 40S ribosomal protein S6-A OS=Saccharomyces cerevisiae (strain ATCC 204508 / S288c) OX=559292 GN=RPS6A PE=1 SV=1	IQRLVTPQR	I(0.05)Q(0.14)R(0.52)L(0.08)V(0.07)T(0.05)P(0.03)Q(0.03)R(0.03)	1109.67	3	R	177				X385.99164	Y-H2S+HPO3
P0CX24	RL20B_YEAST 60S ribosomal protein L20-B OS=Saccharomyces cerevisiae (strain ATCC 204508 / S288c) OX=559292 GN=RPL20B PE=1 SV=1	RQYVKQFLTK	R(0.01)Q(0.01)Y(0.01)V(0.01)K(0.02)Q(0.05)F(0.34)L(0.45)T(0.08)K(0.01)	1309.75	8	L	144				X385.99164	Y-H2S+HPO3
P33399	LHP1_YEAST La protein homolog OS=Saccharomyces cerevisiae (strain ATCC 204508 / S288c) OX=559292 GN=LHP1 PE=1 SV=2	RVPLDLTAARNAR	R(0.02)V(0.02)P(0.03)L(0.03)D(0.03)L(0.06)T(0.07)A(0.11)A(0.14)R(0.16)N(0.09)A(0.15)R(0.10)	1451.83	10	R	114				X385.99164	Y-H2S+HPO3
Q02642	NACB1_YEAST Nascent polypeptide-associated complex subunit beta-1 OS=Saccharomyces cerevisiae (strain ATCC 204508 / S288c) OX=559292 GN=EGD1 PE=1 SV=2	AGSSAGANKDDTKLQSQLAK	A(0.01)G(0.01)S(0.02)S(0.02)A(0.02)G(0.03)A(0.03)N(0.03)K(0.04)D(0.04)D(0.04)T(0.04)K(0.09)L(0.09)Q(0.09)S(0.08)Q(0.12)L(0.11)A(0.08)K(0.03)	1989.01	17	Q	47				X306.02531	Y-H2S
Q08745	RS10A_YEAST 40S ribosomal protein S10-A OS=Saccharomyces cerevisiae (strain ATCC 204508 / S288c) OX=559292 GN=RPS10A PE=1 SV=1	EYLNLPEHIVPGTYIQERNPTQRPQR	E(0.01)Y(0.01)L(0.01)N(0.01)L(0.01)P(0.02)E(0.02)H(0.02)I(0.02)V(0.03)P(0.04)G(0.04)T(0.04)Y(0.04)I(0.04)Q(0.04)E(0.04)R(0.05)N(0.05)P(0.05)T(0.05)Q(0.05)R(0.06)P(0.06)Q(0.09)R(0.08)	3147.62	25	Q	102				X385.99164	Y-H2S+HPO3
Q08208	NOP12_YEAST Nucleolar protein 12 OS=Saccharomyces cerevisiae (strain ATCC 204508 / S288c) OX=559292 GN=NOP12 PE=1 SV=1	VDSVAHPAPHDKKR	V(0.01)D(0.02)S(0.03)V(0.03)A(0.04)H(0.04)P(0.05)A(0.05)P(0.06)H(0.38)D(0.07)K(0.07)K(0.07)R(0.07)	1555.82	10	H	275				X385.99164	Y-H2S+HPO3
P39015	STM1_YEAST Suppressor protein STM1 OS=Saccharomyces cerevisiae (strain ATCC 204508 / S288c) OX=559292 GN=STM1 PE=1 SV=3	IETAEKEAYVPATK	I(0.03)E(0.03)T(0.07)A(0.07)E(0.08)K(0.08)E(0.08)A(0.10)Y(0.17)V(0.09)P(0.05)A(0.06)T(0.06)K(0.04)	1548.8	9	Y	187				X385.99164	Y-H2S+HPO3
Q02326	RL6A_YEAST 60S ribosomal protein L6-A OS=Saccharomyces cerevisiae (strain ATCC 204508 / S288c) OX=559292 GN=RPL6A PE=1 SV=2	APKWYPSEDVAALKK	A(0.04)P(0.10)K(0.27)W(0.24)Y(0.24)P(0.02)S(0.02)E(0.02)D(0.01)V(0.01)A(0.01)A(0.01)L(0.01)K(0.00)K(0.00)	1701.91	3	K	8				X385.99164	Y-H2S+HPO3
P04147	PABP_YEAST Polyadenylate-binding protein, cytoplasmic and nuclear OS=Saccharomyces cerevisiae (strain ATCC 204508 / S288c) OX=559292 GN=PAB1 PE=1 SV=4	NGPVYGVPPQGGFPR	N(0.02)G(0.02)P(0.02)V(0.02)Y(0.62)G(0.05)V(0.05)P(0.02)P(0.02)Q(0.02)G(0.02)G(0.02)F(0.02)P(0.02)R(0.02)	1540.78	5	Y	482				X385.99164	Y-H2S+HPO3
P04147	PABP_YEAST Polyadenylate-binding protein, cytoplasmic and nuclear OS=Saccharomyces cerevisiae (strain ATCC 204508 / S288c) OX=559292 GN=PAB1 PE=1 SV=4	NQQIVAGKPLYVAIAQRK	N(0.00)Q(0.00)Q(0.00)I(0.01)V(0.01)A(0.02)G(0.02)K(0.02)P(0.09)L(0.09)Y(0.09)V(0.09)A(0.09)I(0.09)A(0.18)Q(0.08)R(0.08)K(0.01)	1996.16	15	A	397				X612.05061	UY-H2S
Q12400	TRM10_YEAST tRNA (guanine(9)-N1)-methyltransferase OS=Saccharomyces cerevisiae (strain ATCC 204508 / S288c) OX=559292 GN=TRM10 PE=1 SV=1	IQEYIDRGEEVPQELIREPR	I(0.00)Q(0.00)E(0.00)Y(0.00)I(0.00)D(0.00)R(0.00)G(0.00)E(0.01)E(0.01)V(0.01)P(0.01)Q(0.01)E(0.01)L(0.01)I(0.37)R(0.32)E(0.19)P(0.01)R(0.01)	2468.27	16	I	81				X385.99164	Y-H2S+HPO3
P25443	RS2_YEAST 40S ribosomal protein S2 OS=Saccharomyces cerevisiae (strain ATCC 204508 / S288c) OX=559292 GN=RPS2 PE=1 SV=3	EVAGAIRAGIIIAK	E(0.01)V(0.01)A(0.02)G(0.05)A(0.07)I(0.10)R(0.27)A(0.13)G(0.09)I(0.09)I(0.08)I(0.05)A(0.02)K(0.01)	1380.85	7	R	126				X385.99164	Y-H2S+HPO3
P05317	RLA0_YEAST 60S acidic ribosomal protein P0 OS=Saccharomyces cerevisiae (strain ATCC 204508 / S288c) OX=559292 GN=RPP0 PE=1 SV=2	AVVLMGKNTMVR	A(0.01)V(0.01)V(0.03)L(0.11)M(0.18)G(0.12)K(0.11)N(0.08)T(0.08)Mox(0.08)V(0.09)R(0.10)	1333.72	5	M	53	Mox	10	15.9949	X385.99164	Y-H2S+HPO3
P35691	TCTP_YEAST Translationally-controlled tumor protein homolog OS=Saccharomyces cerevisiae (strain ATCC 204508 / S288c) OX=559292 GN=TMA19 PE=1 SV=1	SFLTYIK	S(0.02)F(0.03)L(0.76)T(0.06)Y(0.06)I(0.04)K(0.02)	870.485	3	L	84				X385.99164	Y-H2S+HPO3
P0CX26	RL43B_YEAST 60S ribosomal protein L43-B OS=Saccharomyces cerevisiae (strain ATCC 204508 / S288c) OX=559292 GN=RPL43B PE=1 SV=1	GAAGIWTCSCCKK	G(0.16)A(0.36)A(0.13)G(0.07)I(0.06)W(0.04)T(0.03)Ccm(0.03)S(0.03)Ccm(0.03)Ccm(0.03)K(0.02)K(0.02)	1497.65	2	A	51				X385.99164	Y-H2S+HPO3
P38934	BFR1_YEAST Nuclear segregation protein BFR1 OS=Saccharomyces cerevisiae (strain ATCC 204508 / S288c) OX=559292 GN=BFR1 PE=1 SV=1	TQGVYDKR	T(0.04)Q(0.04)G(0.07)V(0.08)Y(0.51)D(0.13)K(0.07)R(0.06)	965.493	5	Y	204				X635.07782	AY-H2S
P0CX56	RS18B_YEAST 40S ribosomal protein S18-B OS=Saccharomyces cerevisiae (strain ATCC 204508 / S288c) OX=559292 GN=RPS18B PE=1 SV=1	IRAHRGIR	I(0.12)R(0.15)A(0.24)H(0.29)R(0.06)G(0.05)I(0.05)R(0.04)	977.6	4	H	122				X385.99164	Y-H2S+HPO3
P05737	RL7A_YEAST 60S ribosomal protein L7-A OS=Saccharomyces cerevisiae (strain ATCC 204508 / S288c) OX=559292 GN=RPL7A PE=1 SV=3	AAEKILTPESQLKK	A(0.09)A(0.09)E(0.08)K(0.17)I(0.21)L(0.12)T(0.08)P(0.02)E(0.02)S(0.02)Q(0.02)L(0.02)K(0.02)K(0.01)	1554.9	5	I	6				X385.99164	Y-H2S+HPO3
P18899	DDR48_YEAST Stress protein DDR48 OS=Saccharomyces cerevisiae (strain ATCC 204508 / S288c) OX=559292 GN=DDR48 PE=1 SV=4	KKSSYGSSNNDSYGSNNDDSYGSSNK	K(0.00)K(0.01)S(0.06)S(0.06)Y(0.06)G(0.06)S(0.06)S(0.06)N(0.06)N(0.06)D(0.06)S(0.06)Y(0.06)G(0.06)S(0.06)N(0.11)N(0.04)D(0.03)D(0.02)S(0.01)Y(0.01)G(0.01)S(0.01)S(0.00)N(0.00)K(0.00)	2761.13	16	N	349				X692.01694	UY-H2S+HPO3
P49167	RL38_YEAST 60S ribosomal protein L38 OS=Saccharomyces cerevisiae (strain ATCC 204508 / S288c) OX=559292 GN=RPL38 PE=1 SV=1	LIQSLPPTLKVNRL	L(0.00)I(0.00)Q(0.00)S(0.00)L(0.01)P(0.04)P(0.04)T(0.04)L(0.04)K(0.04)V(0.21)N(0.21)R(0.24)L(0.13)	1590.98	13	R	77				X651.07274	GY-H2S
P26786	RS7A_YEAST 40S ribosomal protein S7-A OS=Saccharomyces cerevisiae (strain ATCC 204508 / S288c) OX=559292 GN=RPS7A PE=1 SV=4	YLVGGNKIQK	Y(0.01)L(0.01)V(0.03)G(0.05)G(0.05)N(0.27)K(0.21)I(0.20)Q(0.12)K(0.05)	1118.64	6	N	147				X306.02531	Y-H2S
P49626	RL4B_YEAST 60S ribosomal protein L4-B OS=Saccharomyces cerevisiae (strain ATCC 204508 / S288c) OX=559292 GN=RPL4B PE=1 SV=2	NVPGVETANVASLNLLQLAPGAHLGR	N(0.00)V(0.00)P(0.00)G(0.00)V(0.00)E(0.00)T(0.00)A(0.00)N(0.00)V(0.00)A(0.00)S(0.00)L(0.00)N(0.01)L(0.01)L(0.01)Q(0.01)L(0.01)A(0.01)P(0.26)G(0.13)A(0.19)H(0.19)L(0.07)G(0.04)R(0.03)	2610.42	20	P	240				X651.07274	GY-H2S
P41805	RL10_YEAST 60S ribosomal protein L10 OS=Saccharomyces cerevisiae (strain ATCC 204508 / S288c) OX=559292 GN=RPL10 PE=1 SV=1	EAGEVKDDGAFVKFLSK	E(0.02)A(0.03)G(0.03)E(0.04)V(0.05)K(0.05)D(0.05)D(0.05)G(0.05)A(0.05)F(0.06)V(0.06)K(0.08)F(0.20)L(0.09)S(0.08)K(0.03)	1838.94	14	F	199				X385.99164	Y-H2S+HPO3
P02994	EF1A_YEAST Elongation factor 1-alpha OS=Saccharomyces cerevisiae (strain ATCC 204508 / S288c) OX=559292 GN=TEF1 PE=1 SV=1	IGGIGTVPVGR	I(0.32)G(0.30)G(0.08)I(0.07)G(0.08)T(0.04)V(0.03)P(0.02)V(0.02)G(0.02)R(0.02)	1024.6	1	I	254				X651.07274	GY-H2S
P0CX33	RS30A_YEAST 40S ribosomal protein S30-A OS=Saccharomyces cerevisiae (strain ATCC 204508 / S288c) OX=559292 GN=RPS30A PE=1 SV=1	RLLYTR	R(0.06)L(0.41)L(0.32)Y(0.13)T(0.06)R(0.02)	820.492	2	L	38				X385.99164	Y-H2S+HPO3
P06634	DED1_YEAST ATP-dependent RNA helicase DED1 OS=Saccharomyces cerevisiae (strain ATCC 204508 / S288c) OX=559292 GN=DED1 PE=1 SV=2	TGPSPQPESQGSFYQRK	T(0.02)G(0.02)P(0.03)S(0.03)P(0.04)Q(0.05)P(0.07)E(0.07)S(0.08)Q(0.08)G(0.08)S(0.08)F(0.09)Y(0.12)Q(0.06)R(0.06)K(0.04)	1892.9	14	Y	220				X635.07782	AY-H2S
Q3E764	TMA7_YEAST Translation machinery-associated protein 7 OS=Saccharomyces cerevisiae (strain ATCC 204508 / S288c) OX=559292 GN=TMA7 PE=1 SV=1	SGKPLVGGGIKK	S(0.04)G(0.04)K(0.04)P(0.07)L(0.08)V(0.10)G(0.18)G(0.19)G(0.13)I(0.08)K(0.03)K(0.02)	1139.7	8	G	56				X385.99164	Y-H2S+HPO3
P39015	STM1_YEAST Suppressor protein STM1 OS=Saccharomyces cerevisiae (strain ATCC 204508 / S288c) OX=559292 GN=STM1 PE=1 SV=3	GARKGNNTANATNSANTVQK	G(0.05)A(0.11)R(0.10)K(0.10)G(0.10)N(0.08)N(0.08)T(0.08)A(0.08)N(0.06)A(0.05)T(0.03)N(0.02)S(0.01)A(0.01)N(0.01)T(0.01)V(0.01)Q(0.01)K(0.01)	2016.01	2	A	242				X651.07274	GY-H2S
Q06287	NEP1_YEAST Ribosomal RNA small subunit methyltransferase NEP1 OS=Saccharomyces cerevisiae (strain ATCC 204508 / S288c) OX=559292 GN=EMG1 PE=1 SV=1	FSGLMVQLLHKLSIR	F(0.01)S(0.01)G(0.02)L(0.02)Mox(0.03)V(0.03)Q(0.03)L(0.03)L(0.03)H(0.62)K(0.05)L(0.04)S(0.03)I(0.03)R(0.01)	1757	10	H	146	Mox	5	15.9949	X385.99164	Y-H2S+HPO3
P39938	RS26A_YEAST 40S ribosomal protein S26-A OS=Saccharomyces cerevisiae (strain ATCC 204508 / S288c) OX=559292 GN=RPS26A PE=1 SV=1	APPQRPR	A(0.01)P(0.01)P(0.13)Q(0.45)R(0.29)P(0.09)R(0.02)	820.467	4	Q	99				X385.99164	Y-H2S+HPO3
P53849	GIS2_YEAST Zinc finger protein GIS2 OS=Saccharomyces cerevisiae (strain ATCC 204508 / S288c) OX=559292 GN=GIS2 PE=1 SV=1	CFNCNQTGHISR	Ccm(0.03)F(0.82)N(0.02)Ccm(0.02)N(0.02)Q(0.02)T(0.01)G(0.01)H(0.01)I(0.01)S(0.01)R(0.01)	1492.63	2	F	68				X385.99164	Y-H2S+HPO3
P53849	GIS2_YEAST Zinc finger protein GIS2 OS=Saccharomyces cerevisiae (strain ATCC 204508 / S288c) OX=559292 GN=GIS2 PE=1 SV=1	EDGISGLKCYTCGQAGHMSR	E(0.02)D(0.04)G(0.05)I(0.05)S(0.08)G(0.09)L(0.09)K(0.10)Ccm(0.09)Y(0.14)T(0.03)Ccm(0.03)G(0.03)Q(0.03)A(0.02)G(0.02)H(0.02)M(0.02)S(0.02)R(0.02)	2225.96	10	Y	119				X385.99164	Y-H2S+HPO3
P05750	RS3_YEAST 40S ribosomal protein S3 OS=Saccharomyces cerevisiae (strain ATCC 204508 / S288c) OX=559292 GN=RPS3 PE=1 SV=5	VQDRGLSAVAQAESMK	V(0.08)Q(0.11)D(0.12)R(0.14)G(0.14)L(0.19)S(0.06)A(0.05)V(0.03)A(0.02)Q(0.01)A(0.01)E(0.01)S(0.01)Mox(0.01)K(0.01)	1704.85	6	L	96	Mox	15	15.9949	X385.99164	Y-H2S+HPO3
P34167	IF4B_YEAST Eukaryotic translation initiation factor 4B OS=Saccharomyces cerevisiae (strain ATCC 204508 / S288c) OX=559292 GN=TIF3 PE=1 SV=1	GSNFQGDGREDAPDLDWGAAR	G(0.03)S(0.03)N(0.03)F(0.16)Q(0.06)G(0.05)D(0.05)G(0.05)R(0.05)E(0.05)D(0.05)A(0.05)P(0.04)D(0.04)L(0.04)D(0.04)W(0.04)G(0.04)A(0.04)A(0.04)R(0.03)	2232.98	4	F	201				X612.05061	UY-H2S
P02407	RS17A_YEAST 40S ribosomal protein S17-A OS=Saccharomyces cerevisiae (strain ATCC 204508 / S288c) OX=559292 GN=RPS17A PE=1 SV=1	KDQYVPEVSALDLSRSNGVLNVDNQTSDLVK	K(0.01)D(0.01)Q(0.01)Y(0.01)V(0.01)P(0.03)E(0.03)V(0.04)S(0.04)A(0.04)L(0.04)D(0.05)L(0.06)S(0.07)R(0.05)S(0.05)N(0.05)G(0.05)V(0.06)L(0.04)N(0.03)V(0.03)D(0.02)N(0.02)Q(0.02)T(0.02)S(0.02)D(0.02)L(0.02)V(0.02)K(0.01)	3402.73	14	S	94				X651.07274	GY-H2S
P38250	IST2_YEAST Increased sodium tolerance protein 2 OS=Saccharomyces cerevisiae (strain ATCC 204508 / S288c) OX=559292 GN=IST2 PE=1 SV=2	RNSLVKVPTVGSYGVAGATLPETIPTSK	R(0.04)N(0.04)S(0.05)L(0.05)V(0.06)K(0.05)V(0.05)P(0.05)T(0.05)V(0.05)G(0.05)S(0.04)Y(0.04)G(0.05)V(0.05)A(0.05)G(0.05)A(0.05)T(0.04)L(0.04)P(0.01)E(0.01)T(0.01)I(0.01)P(0.01)T(0.01)S(0.01)K(0.01)	2841.56	5	V	722				X854.08674	UYY-H2S-HPO3
P04147	PABP_YEAST Polyadenylate-binding protein, cytoplasmic and nuclear OS=Saccharomyces cerevisiae (strain ATCC 204508 / S288c) OX=559292 GN=PAB1 PE=1 SV=4	GFGFVNYEKHEDAVK	G(0.03)F(0.03)G(0.06)F(0.14)V(0.09)N(0.07)Y(0.07)E(0.07)K(0.07)H(0.07)E(0.06)D(0.06)A(0.06)V(0.06)K(0.05)	1738.83	4	F	263				X385.99164	Y-H2S+HPO3
Q12159	YRA1_YEAST RNA annealing protein YRA1 OS=Saccharomyces cerevisiae (strain ATCC 204508 / S288c) OX=559292 GN=YRA1 PE=1 SV=2	APPNAVARVAK	A(0.00)P(0.00)P(0.00)N(0.00)A(0.00)V(0.01)A(0.09)R(0.84)V(0.05)A(0.01)K(0.00)	1092.64	8	R	67				X385.99164	Y-H2S+HPO3
P38996	NAB3_YEAST Nuclear polyadenylated RNA-binding protein 3 OS=Saccharomyces cerevisiae (strain ATCC 204508 / S288c) OX=559292 GN=NAB3 PE=1 SV=1	NAFGFIQFDNPQSVR	N(0.05)A(0.06)F(0.15)G(0.14)F(0.13)I(0.12)Q(0.10)F(0.06)D(0.05)N(0.04)P(0.02)Q(0.02)S(0.02)V(0.02)R(0.02)	1738.84	3	F	366				X385.99164	Y-H2S+HPO3
P39939	RS26B_YEAST 40S ribosomal protein S26-B OS=Saccharomyces cerevisiae (strain ATCC 204508 / S288c) OX=559292 GN=RPS26B PE=1 SV=1	FNRDNKVSPAAAAK	F(0.06)N(0.07)R(0.08)D(0.11)N(0.12)K(0.26)V(0.09)S(0.04)P(0.03)A(0.03)A(0.03)A(0.03)A(0.03)K(0.02)	1487.78	6	K	108				X385.99164	Y-H2S+HPO3
Q01855	RS15_YEAST 40S ribosomal protein S15 OS=Saccharomyces cerevisiae (strain ATCC 204508 / S288c) OX=559292 GN=RPS15 PE=1 SV=1	AGATTSRFIPLK	A(0.04)G(0.06)A(0.12)T(0.13)T(0.13)S(0.15)R(0.12)F(0.11)I(0.10)P(0.02)L(0.02)K(0.01)	1260.72	6	S	136				X651.07274	GY-H2S
Q03220	CTL1_YEAST Polynucleotide 5'-triphosphatase OS=Saccharomyces cerevisiae (strain ATCC 204508 / S288c) OX=559292 GN=CTL1 PE=1 SV=1	GATEFHKHVCK	G(0.00)A(0.00)T(0.00)E(0.00)F(0.01)H(0.02)K(0.02)H(0.93)V(0.01)Ccm(0.01)K(0.00)	1312.63	8	H	66				X385.99164	Y-H2S+HPO3
Q12460	NOP56_YEAST Nucleolar protein 56 OS=Saccharomyces cerevisiae (strain ATCC 204508 / S288c) OX=559292 GN=NOP56 PE=1 SV=1	ALFRALK	A(0.04)L(0.04)F(0.52)R(0.14)A(0.13)L(0.09)K(0.04)	817.517	3	F	343				X385.99164	Y-H2S+HPO3
P53295	RBG2_YEAST Ribosome-interacting GTPase 2 OS=Saccharomyces cerevisiae (strain ATCC 204508 / S288c) OX=559292 GN=RBG2 PE=1 SV=1	YALVWGSSAKHSPQK	Y(0.01)A(0.02)L(0.02)V(0.04)W(0.06)G(0.09)S(0.09)S(0.09)A(0.10)K(0.10)H(0.14)S(0.07)P(0.06)Q(0.07)K(0.03)	1657.86	11	H	346				X385.99164	Y-H2S+HPO3
P39998	EDC3_YEAST Enhancer of mRNA-decapping protein 3 OS=Saccharomyces cerevisiae (strain ATCC 204508 / S288c) OX=559292 GN=EDC3 PE=1 SV=1	ATSKGLTLNDVQFGDGGK	A(0.10)T(0.10)S(0.17)K(0.14)G(0.40)L(0.02)T(0.01)L(0.01)N(0.01)D(0.01)V(0.01)Q(0.01)F(0.01)G(0.01)D(0.01)G(0.01)G(0.00)K(0.00)	1806.91	5	G	30				X651.07274	GY-H2S
P39998	EDC3_YEAST Enhancer of mRNA-decapping protein 3 OS=Saccharomyces cerevisiae (strain ATCC 204508 / S288c) OX=559292 GN=EDC3 PE=1 SV=1	GLTLNDVQFGDGGKSQAFK	G(0.02)L(0.02)T(0.03)L(0.03)N(0.04)D(0.05)V(0.05)Q(0.06)F(0.21)G(0.06)D(0.06)G(0.05)G(0.05)K(0.05)S(0.05)Q(0.05)A(0.05)F(0.05)K(0.04)	1980.99	9	F	38				X612.05061	UY-H2S
P53221	RL26B_YEAST 60S ribosomal protein L26-B OS=Saccharomyces cerevisiae (strain ATCC 204508 / S288c) OX=559292 GN=RPL26B PE=1 SV=2	DDEVLVVRGSKK	D(0.01)D(0.01)E(0.01)V(0.02)L(0.08)V(0.18)V(0.19)R(0.18)G(0.14)S(0.14)K(0.04)K(0.02)	1343.74	7	V	59				X385.99164	Y-H2S+HPO3
P18899	DDR48_YEAST Stress protein DDR48 OS=Saccharomyces cerevisiae (strain ATCC 204508 / S288c) OX=559292 GN=DDR48 PE=1 SV=4	KSSYGSSNNDSYGSNNDDSYGSNNNDSYGSNNDDSYGSSNK	K(0.02)S(0.04)S(0.03)Y(0.03)G(0.03)S(0.03)S(0.03)N(0.03)N(0.03)D(0.03)S(0.03)Y(0.03)G(0.03)S(0.03)N(0.03)N(0.03)D(0.03)D(0.03)S(0.03)Y(0.03)G(0.03)S(0.03)N(0.03)N(0.03)N(0.02)D(0.02)S(0.02)Y(0.02)G(0.02)S(0.02)N(0.02)N(0.02)D(0.02)D(0.02)S(0.02)Y(0.02)G(0.01)S(0.01)S(0.01)N(0.01)K(0.01)	4336.63	2	S	205				X1,014.01940	UYY-H2S+HPO3
P38911	FKBP3_YEAST FK506-binding nuclear protein OS=Saccharomyces cerevisiae (strain ATCC 204508 / S288c) OX=559292 GN=FPR3 PE=1 SV=2	VLEGGIVIEDRTIGDGPQAK	V(0.00)L(0.00)E(0.01)G(0.01)G(0.01)I(0.02)V(0.07)I(0.23)E(0.10)D(0.13)R(0.13)T(0.08)I(0.08)G(0.04)D(0.04)G(0.01)P(0.01)Q(0.01)A(0.01)K(0.00)	2066.1	8	I	310				X385.99164	Y-H2S+HPO3
P38934	BFR1_YEAST Nuclear segregation protein BFR1 OS=Saccharomyces cerevisiae (strain ATCC 204508 / S288c) OX=559292 GN=BFR1 PE=1 SV=1	INQLKEELNGLNPKDVSNQFEENQQK	I(0.03)N(0.03)Q(0.03)L(0.04)K(0.05)E(0.06)E(0.05)L(0.05)N(0.03)G(0.04)L(0.04)N(0.04)P(0.07)K(0.05)D(0.05)V(0.04)S(0.04)N(0.04)Q(0.04)F(0.03)E(0.03)E(0.03)N(0.03)Q(0.03)Q(0.03)K(0.02)	3055.52	13	P	179				X385.99164	Y-H2S+HPO3
P39015	STM1_YEAST Suppressor protein STM1 OS=Saccharomyces cerevisiae (strain ATCC 204508 / S288c) OX=559292 GN=STM1 PE=1 SV=3	NRPRPSGNEGAIR	N(0.00)R(0.00)P(0.01)R(0.05)P(0.08)S(0.08)G(0.08)N(0.09)E(0.10)G(0.48)A(0.01)I(0.01)R(0.01)	1422.74	10	G	59				X612.05061	UY-H2S
P06105	SC160_YEAST Protein SCP160 OS=Saccharomyces cerevisiae (strain ATCC 204508 / S288c) OX=559292 GN=SCP160 PE=1 SV=3	YNVFINFPRDNEIVTIR	Y(0.01)N(0.01)V(0.01)F(0.61)I(0.04)N(0.03)F(0.03)P(0.03)R(0.03)D(0.03)N(0.03)E(0.03)I(0.03)V(0.03)T(0.03)I(0.03)R(0.02)	2109.1	4	F	745				X385.99164	Y-H2S+HPO3
Q04067	EIF3G_YEAST Eukaryotic translation initiation factor 3 subunit G OS=Saccharomyces cerevisiae (strain ATCC 204508 / S288c) OX=559292 GN=TIF35 PE=1 SV=1	AGQVGGAGSIPGQYVPPSRR	A(0.00)G(0.00)Q(0.00)V(0.00)G(0.01)G(0.01)A(0.02)G(0.04)S(0.04)I(0.04)P(0.09)G(0.09)Q(0.08)Y(0.08)V(0.09)P(0.10)P(0.08)S(0.08)R(0.08)R(0.05)	1953.02	16	P	166				X385.99164	Y-H2S+HPO3
P05750	RS3_YEAST 40S ribosomal protein S3 OS=Saccharomyces cerevisiae (strain ATCC 204508 / S288c) OX=559292 GN=RPS3 PE=1 SV=5	LLNGLAIR	L(0.00)L(0.00)N(0.01)G(0.29)L(0.51)A(0.10)I(0.06)R(0.03)	868.549	5	L	113				X385.99164	Y-H2S+HPO3
Q08641	AB140_YEAST tRNA(Thr) (cytosine(32)-N(3))-methyltransferase OS=Saccharomyces cerevisiae (strain ATCC 204508 / S288c) OX=559292 GN=ABP140 PE=1 SV=3	RLLVNR	R(0.02)L(0.13)L(0.77)V(0.04)N(0.02)R(0.01)	769.492	3	L	606				X651.07274	GY-H2S
Q3E757	RL11B_YEAST 60S ribosomal protein L11-B OS=Saccharomyces cerevisiae (strain ATCC 204508 / S288c) OX=559292 GN=RPL11B PE=1 SV=3	YTVRTFGIR	Y(0.02)T(0.05)V(0.13)R(0.17)T(0.12)F(0.15)G(0.13)I(0.12)R(0.10)	1111.61	4	R	55				X385.99164	Y-H2S+HPO3
P04456	RL25_YEAST 60S ribosomal protein L25 OS=Saccharomyces cerevisiae (strain ATCC 204508 / S288c) OX=559292 GN=RPL25 PE=1 SV=4	GTNGKKALK	G(0.10)T(0.10)N(0.32)G(0.42)K(0.02)K(0.01)A(0.01)L(0.01)K(0.01)	915.55	4	G	20				X612.05061	UY-H2S
P53221	RL26B_YEAST 60S ribosomal protein L26-B OS=Saccharomyces cerevisiae (strain ATCC 204508 / S288c) OX=559292 GN=RPL26B PE=1 SV=2	LHLDKDRK	L(0.01)H(0.01)L(0.03)D(0.38)K(0.31)D(0.15)R(0.08)K(0.03)	1023.58	4	D	112				X385.99164	Y-H2S+HPO3
P05739	RL6B_YEAST 60S ribosomal protein L6-B OS=Saccharomyces cerevisiae (strain ATCC 204508 / S288c) OX=559292 GN=RPL6B PE=1 SV=4	WYPSEDVAAPKK	W(0.22)Y(0.23)P(0.06)S(0.06)E(0.06)D(0.06)V(0.06)A(0.06)A(0.06)P(0.05)K(0.04)K(0.03)	1389.69	2	Y	10				X651.07274	GY-H2S
P34167	IF4B_YEAST Eukaryotic translation initiation factor 4B OS=Saccharomyces cerevisiae (strain ATCC 204508 / S288c) OX=559292 GN=TIF3 PE=1 SV=1	SGGFGGSFGGRSR	S(0.02)G(0.02)G(0.03)F(0.03)G(0.05)G(0.06)S(0.11)F(0.11)G(0.12)G(0.14)R(0.12)S(0.11)R(0.08)	1227.57	10	G	74				X385.99164	Y-H2S+HPO3
P49167	RL38_YEAST 60S ribosomal protein L38 OS=Saccharomyces cerevisiae (strain ATCC 204508 / S288c) OX=559292 GN=RPL38 PE=1 SV=1	LIQSLPPTLKVNRL	L(0.00)I(0.00)Q(0.00)S(0.00)L(0.01)P(0.02)P(0.06)T(0.05)L(0.06)K(0.07)V(0.21)N(0.18)R(0.17)L(0.17)	1590.98	11	V	75				X385.99164	Y-H2S+HPO3
P0CX45	RL2A_YEAST 60S ribosomal protein L2-A OS=Saccharomyces cerevisiae (strain ATCC 204508 / S288c) OX=559292 GN=RPL2A PE=1 SV=1	KGAGSIFTSHTRLR	K(0.03)G(0.04)A(0.04)G(0.04)S(0.04)I(0.04)F(0.07)T(0.09)S(0.10)H(0.10)T(0.10)R(0.10)L(0.11)R(0.09)	1529.84	13	L	22				X612.05061	UY-H2S
P87262	RL34A_YEAST 60S ribosomal protein L34-A OS=Saccharomyces cerevisiae (strain ATCC 204508 / S288c) OX=559292 GN=RPL34A PE=1 SV=1	SNKIKVVK	S(0.09)N(0.09)K(0.12)I(0.10)K(0.30)V(0.20)V(0.08)K(0.02)	914.591	5	K	21				X651.07274	GY-H2S
P05738	RL9A_YEAST 60S ribosomal protein L9-A OS=Saccharomyces cerevisiae (strain ATCC 204508 / S288c) OX=559292 GN=RPL9A PE=1 SV=2	NLKHIDVTFTK	N(0.01)L(0.01)K(0.08)H(0.22)I(0.38)D(0.13)V(0.10)T(0.02)F(0.02)T(0.01)K(0.01)	1314.73	5	I	41				X612.05061	UY-H2S
P53849	GIS2_YEAST Zinc finger protein GIS2 OS=Saccharomyces cerevisiae (strain ATCC 204508 / S288c) OX=559292 GN=GIS2 PE=1 SV=1	DCQNDRLCYNCNETGHISK	D(0.05)Ccm(0.09)Q(0.10)N(0.06)D(0.07)R(0.07)L(0.07)Ccm(0.08)Y(0.13)N(0.03)Ccm(0.03)N(0.03)E(0.03)T(0.03)G(0.03)H(0.03)I(0.03)S(0.03)K(0.02)	2382.97	9	Y	138				X612.05061	UY-H2S
P32527	ZUO1_YEAST Zuotin OS=Saccharomyces cerevisiae (strain ATCC 204508 / S288c) OX=559292 GN=ZUO1 PE=1 SV=1	FSKKTPIPSLGNK	F(0.04)S(0.08)K(0.12)K(0.13)T(0.15)P(0.17)I(0.15)P(0.03)S(0.03)L(0.03)G(0.03)N(0.03)K(0.02)	1415.81	6	P	203				X385.99164	Y-H2S+HPO3
P0CX48	RS11B_YEAST 40S ribosomal protein S11-B OS=Saccharomyces cerevisiae (strain ATCC 204508 / S288c) OX=559292 GN=RPS11B PE=1 SV=1	ANKQFAKF	A(0.02)N(0.02)K(0.03)Q(0.04)F(0.09)A(0.22)K(0.45)F(0.13)	952.513	7	K	155				X385.99164	Y-H2S+HPO3
P34167	IF4B_YEAST Eukaryotic translation initiation factor 4B OS=Saccharomyces cerevisiae (strain ATCC 204508 / S288c) OX=559292 GN=TIF3 PE=1 SV=1	GSNFQSSSRPPRR	G(0.00)S(0.00)N(0.01)F(0.01)Q(0.02)S(0.07)S(0.15)S(0.12)R(0.12)P(0.15)P(0.15)R(0.17)R(0.03)	1474.74	12	R	304				X385.99164	Y-H2S+HPO3
P26784	RL16A_YEAST 60S ribosomal protein L16-A OS=Saccharomyces cerevisiae (strain ATCC 204508 / S288c) OX=559292 GN=RPL16A PE=1 SV=3	AEELNISGEFFRNKLK	A(0.00)E(0.00)E(0.01)L(0.01)N(0.01)I(0.02)S(0.05)G(0.07)E(0.09)F(0.09)F(0.09)R(0.10)N(0.11)K(0.14)L(0.17)K(0.03)	1893.99	15	L	52				X385.99164	Y-H2S+HPO3
P39015	STM1_YEAST Suppressor protein STM1 OS=Saccharomyces cerevisiae (strain ATCC 204508 / S288c) OX=559292 GN=STM1 PE=1 SV=3	NRPRPSGNEGAIR	N(0.00)R(0.04)P(0.54)R(0.26)P(0.02)S(0.02)G(0.02)N(0.02)E(0.02)G(0.02)A(0.02)I(0.01)R(0.01)	1422.74	3	P	52				X385.99164	Y-H2S+HPO3
P0CX36	RS4B_YEAST 40S ribosomal protein S4-B OS=Saccharomyces cerevisiae (strain ATCC 204508 / S288c) OX=559292 GN=RPS4B PE=1 SV=1	LVYVTGGRNLGR	L(0.00)V(0.00)Y(0.00)V(0.01)T(0.03)G(0.10)G(0.10)R(0.53)N(0.08)L(0.07)G(0.05)R(0.03)	1303.74	8	R	187				X385.99164	Y-H2S+HPO3
P05747	RL29_YEAST 60S ribosomal protein L29 OS=Saccharomyces cerevisiae (strain ATCC 204508 / S288c) OX=559292 GN=RPL29 PE=1 SV=3	TYKYPSLKGVDPK	T(0.01)Y(0.01)K(0.03)Y(0.03)P(0.06)S(0.10)L(0.21)K(0.26)G(0.19)V(0.05)D(0.02)P(0.01)K(0.00)	1494.81	8	K	33				X385.99164	Y-H2S+HPO3
P34167	IF4B_YEAST Eukaryotic translation initiation factor 4B OS=Saccharomyces cerevisiae (strain ATCC 204508 / S288c) OX=559292 GN=TIF3 PE=1 SV=1	GAQFGKPQQTK	G(0.13)A(0.13)Q(0.13)F(0.23)G(0.24)K(0.03)P(0.03)Q(0.03)Q(0.03)T(0.02)K(0.02)	1188.63	5	G	351				X635.07782	AY-H2S
Q08746	RRS1_YEAST Regulator of ribosome biosynthesis OS=Saccharomyces cerevisiae (strain ATCC 204508 / S288c) OX=559292 GN=RRS1 PE=1 SV=1	MIYDEASGEWVPKWGYKGANK	Mox(0.01)I(0.01)Y(0.02)D(0.03)E(0.04)A(0.04)S(0.04)G(0.04)E(0.04)W(0.04)V(0.04)P(0.06)K(0.06)W(0.09)G(0.08)Y(0.08)K(0.08)G(0.08)A(0.07)N(0.04)K(0.02)	2444.15	14	W	145	Mox	1	15.9949	X385.99164	Y-H2S+HPO3
P26786	RS7A_YEAST 40S ribosomal protein S7-A OS=Saccharomyces cerevisiae (strain ATCC 204508 / S288c) OX=559292 GN=RPS7A PE=1 SV=4	ILPKPSRTSR	I(0.00)L(0.00)P(0.03)K(0.03)P(0.31)S(0.29)R(0.20)T(0.11)S(0.01)R(0.01)	1153.69	5	P	102				X385.99164	Y-H2S+HPO3
P34167	IF4B_YEAST Eukaryotic translation initiation factor 4B OS=Saccharomyces cerevisiae (strain ATCC 204508 / S288c) OX=559292 GN=TIF3 PE=1 SV=1	SGGFGGSFGGRSR	S(0.01)G(0.01)G(0.02)F(0.02)G(0.02)G(0.07)S(0.11)F(0.11)G(0.12)G(0.14)R(0.16)S(0.11)R(0.08)	1227.57	11	R	75				X651.07274	GY-H2S
P05738	RL9A_YEAST 60S ribosomal protein L9-A OS=Saccharomyces cerevisiae (strain ATCC 204508 / S288c) OX=559292 GN=RPL9A PE=1 SV=2	HIDVTFTKVNNQLIK	H(0.02)I(0.02)D(0.02)V(0.02)T(0.02)F(0.04)T(0.05)K(0.05)V(0.05)N(0.05)N(0.05)Q(0.11)L(0.26)I(0.16)K(0.06)	1768.98	13	L	52				X385.99164	Y-H2S+HPO3
P04456	RL25_YEAST 60S ribosomal protein L25 OS=Saccharomyces cerevisiae (strain ATCC 204508 / S288c) OX=559292 GN=RPL25 PE=1 SV=4	VNTLVRPNGTKK	V(0.01)N(0.01)T(0.03)L(0.04)V(0.12)R(0.15)P(0.41)N(0.07)G(0.07)T(0.07)K(0.02)K(0.01)	1325.78	7	P	116				X385.99164	Y-H2S+HPO3

## Sheet: +Lambda
Protein	Fasta	Base Peptide	Peptide Xlink localisation scores	PeptideMass	Peptide Xlink position	XLinked Amino Acid	Protein Xlink position	Peptide Modifications	Peptide Modification Positions	Peptide Modification Mass	RNA mass	RNA
P05750	RS3_YEAST 40S ribosomal protein S3 OS=Saccharomyces cerevisiae (strain ATCC 204508 / S288c) OX=559292 GN=RPS3 PE=1 SV=5	AAYGVVRYVMESGAK	A(0.07)A(0.07)Y(0.06)G(0.06)V(0.06)V(0.07)R(0.07)Y(0.22)V(0.08)M(0.06)E(0.05)S(0.04)G(0.04)A(0.03)K(0.03)	1599.81	8	Y	125				X385.99164	Y-H2S+HPO3
P39938	RS26A_YEAST 40S ribosomal protein S26-A OS=Saccharomyces cerevisiae (strain ATCC 204508 / S288c) OX=559292 GN=RPS26A PE=1 SV=1	NIVEAAAVRDLSEASVYPEYALPK	N(0.01)I(0.02)V(0.05)E(0.10)A(0.15)A(0.11)A(0.09)V(0.08)R(0.07)D(0.05)L(0.04)S(0.04)E(0.04)A(0.03)S(0.02)V(0.02)Y(0.01)P(0.01)E(0.01)Y(0.01)A(0.01)L(0.01)P(0.01)K(0.01)	2604.34	5	A	47				X612.05061	UY-H2S
P04147	PABP_YEAST Polyadenylate-binding protein, cytoplasmic and nuclear OS=Saccharomyces cerevisiae (strain ATCC 204508 / S288c) OX=559292 GN=PAB1 PE=1 SV=4	NQQIVAGKPLYVAIAQR	N(0.01)Q(0.01)Q(0.01)I(0.01)V(0.02)A(0.02)G(0.03)K(0.03)P(0.19)L(0.18)Y(0.11)V(0.09)A(0.07)I(0.07)A(0.06)Q(0.05)R(0.05)	1868.06	9	P	391				X635.07782	AY-H2S
P46654	RSSA2_YEAST 40S ribosomal protein S0-B OS=Saccharomyces cerevisiae (strain ATCC 204508 / S288c) OX=559292 GN=RPS0B PE=1 SV=2	NVQVHQEPYVFNARPDGVHVINVGK	N(0.01)V(0.01)Q(0.01)V(0.01)H(0.02)Q(0.02)E(0.02)P(0.02)Y(0.02)V(0.03)F(0.06)N(0.07)A(0.11)R(0.11)P(0.12)D(0.08)G(0.04)V(0.04)H(0.04)V(0.04)I(0.03)N(0.03)V(0.03)G(0.02)K(0.02)	2815.45	15	P	42				X385.99164	Y-H2S+HPO3
P04147	PABP_YEAST Polyadenylate-binding protein, cytoplasmic and nuclear OS=Saccharomyces cerevisiae (strain ATCC 204508 / S288c) OX=559292 GN=PAB1 PE=1 SV=4	NQQIVAGKPLYVAIAQR	N(0.01)Q(0.01)Q(0.02)I(0.02)V(0.03)A(0.03)G(0.04)K(0.04)P(0.06)L(0.06)Y(0.30)V(0.08)A(0.07)I(0.06)A(0.06)Q(0.06)R(0.05)	1868.06	11	Y	393				X612.05061	UY-H2S
P39990	SNU13_YEAST 13 kDa ribonucleoprotein-associated protein OS=Saccharomyces cerevisiae (strain ATCC 204508 / S288c) OX=559292 GN=SNU13 PE=1 SV=1	ACGVSRPVIAASITTNDASAIK	A(0.03)Ccm(0.03)G(0.07)V(0.09)S(0.14)R(0.15)P(0.12)V(0.12)I(0.08)A(0.04)A(0.02)S(0.02)I(0.02)T(0.01)T(0.01)N(0.01)D(0.01)A(0.01)S(0.01)A(0.01)I(0.01)K(0.01)	2201.15	6	R	95				X385.99164	Y-H2S+HPO3
P46654	RSSA2_YEAST 40S ribosomal protein S0-B OS=Saccharomyces cerevisiae (strain ATCC 204508 / S288c) OX=559292 GN=RPS0B PE=1 SV=2	FAAHTGATPIAGRFTPGSFTNYITR	F(0.00)A(0.00)A(0.00)H(0.01)T(0.01)G(0.02)A(0.02)T(0.03)P(0.12)I(0.12)A(0.14)G(0.13)R(0.13)F(0.05)T(0.05)P(0.02)G(0.02)S(0.02)F(0.02)T(0.02)N(0.02)Y(0.02)I(0.02)T(0.01)R(0.01)	2653.34	11	A	99				X635.07782	AY-H2S
P00560	PGK_YEAST Phosphoglycerate kinase OS=Saccharomyces cerevisiae (strain ATCC 204508 / S288c) OX=559292 GN=PGK1 PE=1 SV=2	SSAAGNTVIIGGGDTATVAK	S(0.03)S(0.03)A(0.03)A(0.03)G(0.03)N(0.03)T(0.03)V(0.04)I(0.07)I(0.16)G(0.26)G(0.03)G(0.03)D(0.03)T(0.03)A(0.03)T(0.03)V(0.03)A(0.03)K(0.03)	1788.92	11	G	370				X385.99164	Y-H2S+HPO3
P0CX54	RL12B_YEAST 60S ribosomal protein L12-B OS=Saccharomyces cerevisiae (strain ATCC 204508 / S288c) OX=559292 GN=RPL12B PE=1 SV=1	AVGGEVGASAALAPK	A(0.01)V(0.01)G(0.02)G(0.02)E(0.02)V(0.03)G(0.07)A(0.09)S(0.14)A(0.14)A(0.17)L(0.15)A(0.07)P(0.04)K(0.03)	1296.7	11	A	27				X385.99164	Y-H2S+HPO3
P06367	RS14A_YEAST 40S ribosomal protein S14-A OS=Saccharomyces cerevisiae (strain ATCC 204508 / S288c) OX=559292 GN=RPS14A PE=1 SV=5	VKADRDESSPYAAMLAAQDVAAK	V(0.05)K(0.06)A(0.08)D(0.08)R(0.09)D(0.09)E(0.12)S(0.10)S(0.10)P(0.04)Y(0.05)A(0.04)A(0.02)Mox(0.02)L(0.01)A(0.01)A(0.01)Q(0.01)D(0.01)V(0.01)A(0.01)A(0.01)K(0.01)	2422.18	7	E	54	Mox	14	15.9949	X651.07274	GY-H2S
P14832	CYPH_YEAST Peptidyl-prolyl cis-trans isomerase OS=Saccharomyces cerevisiae (strain ATCC 204508 / S288c) OX=559292 GN=CPR1 PE=1 SV=3	HVVFGEVVDGYDIVK	H(0.01)V(0.01)V(0.01)F(0.02)G(0.02)E(0.02)V(0.02)V(0.03)D(0.03)G(0.05)Y(0.63)D(0.05)I(0.05)V(0.04)K(0.03)	1674.86	11	Y	134				X635.07782	AY-H2S
P53221	RL26B_YEAST 60S ribosomal protein L26-B OS=Saccharomyces cerevisiae (strain ATCC 204508 / S288c) OX=559292 GN=RPL26B PE=1 SV=2	DDEVLVVRGSK	D(0.00)D(0.01)E(0.01)V(0.01)L(0.02)V(0.06)V(0.21)R(0.45)G(0.10)S(0.09)K(0.05)	1215.65	8	R	60				X385.99164	Y-H2S+HPO3
Q07478	SUB2_YEAST ATP-dependent RNA helicase SUB2 OS=Saccharomyces cerevisiae (strain ATCC 204508 / S288c) OX=559292 GN=SUB2 PE=1 SV=1	TAVFYGGTPISKDAELLK	T(0.00)A(0.00)V(0.00)F(0.00)Y(0.01)G(0.01)G(0.01)T(0.02)P(0.21)I(0.24)S(0.09)K(0.08)D(0.08)A(0.06)E(0.06)L(0.05)L(0.04)K(0.03)	1909.02	10	I	171				X385.99164	Y-H2S+HPO3
P32911	SUI1_YEAST Eukaryotic translation initiation factor eIF-1 OS=Saccharomyces cerevisiae (strain ATCC 204508 / S288c) OX=559292 GN=SUI1 PE=1 SV=1	DFACNGNIVKDPEMGEIIQLQGDQR	D(0.06)F(0.07)A(0.10)Ccm(0.11)N(0.12)G(0.09)N(0.05)I(0.04)V(0.04)K(0.03)D(0.03)P(0.03)E(0.03)M(0.03)G(0.02)E(0.02)I(0.02)I(0.02)Q(0.02)L(0.01)Q(0.01)G(0.01)D(0.01)Q(0.01)R(0.01)	2846.33	5	N	65				X612.05061	UY-H2S
P23301	IF5A1_YEAST Eukaryotic translation initiation factor 5A-1 OS=Saccharomyces cerevisiae (strain ATCC 204508 / S288c) OX=559292 GN=HYP2 PE=1 SV=3	KLEDLSPSTHNMEVPVVK	K(0.01)L(0.02)E(0.03)D(0.03)L(0.04)S(0.04)P(0.14)S(0.21)T(0.17)H(0.09)N(0.05)M(0.05)E(0.05)V(0.03)P(0.02)V(0.01)V(0.01)K(0.01)	2022.05	8	S	76				X612.05061	UY-H2S
Q02326	RL6A_YEAST 60S ribosomal protein L6-A OS=Saccharomyces cerevisiae (strain ATCC 204508 / S288c) OX=559292 GN=RPL6A PE=1 SV=2	APKWYPSEDVAALKK	A(0.08)P(0.09)K(0.14)W(0.17)Y(0.14)P(0.05)S(0.05)E(0.05)D(0.05)V(0.04)A(0.04)A(0.03)L(0.03)K(0.02)K(0.02)	1701.91	4	W	9				X651.07274	GY-H2S
P26783	RS5_YEAST 40S ribosomal protein S5 OS=Saccharomyces cerevisiae (strain ATCC 204508 / S288c) OX=559292 GN=RPS5 PE=1 SV=3	NIKTIAETLAEELINAAK	N(0.04)I(0.73)K(0.02)T(0.02)I(0.02)A(0.02)E(0.02)T(0.02)L(0.01)A(0.01)E(0.01)E(0.01)L(0.01)I(0.01)N(0.01)A(0.01)A(0.01)K(0.01)	1941.08	2	I	187				X385.99164	Y-H2S+HPO3
P48589	RS12_YEAST 40S ribosomal protein S12 OS=Saccharomyces cerevisiae (strain ATCC 204508 / S288c) OX=559292 GN=RPS12 PE=1 SV=1	KVVGASVVVVK	K(0.01)V(0.02)V(0.04)G(0.90)A(0.01)S(0.01)V(0.01)V(0.01)V(0.00)V(0.00)K(0.00)	1083.7	4	G	117				X385.99164	Y-H2S+HPO3
P0CX39	RS8A_YEAST 40S ribosomal protein S8-A OS=Saccharomyces cerevisiae (strain ATCC 204508 / S288c) OX=559292 GN=RPS8A PE=1 SV=1	TRIAGVVYHPSNNELVR	T(0.11)R(0.12)I(0.21)A(0.26)G(0.23)V(0.02)V(0.01)Y(0.01)H(0.01)P(0.00)S(0.00)N(0.00)N(0.00)E(0.00)L(0.00)V(0.00)R(0.00)	1924.03	4	A	79				X651.07274	GY-H2S
P39938	RS26A_YEAST 40S ribosomal protein S26-A OS=Saccharomyces cerevisiae (strain ATCC 204508 / S288c) OX=559292 GN=RPS26A PE=1 SV=1	MAIRNIVEAAAVR	M(0.01)A(0.02)I(0.10)R(0.74)N(0.07)I(0.03)V(0.01)E(0.00)A(0.00)A(0.00)A(0.00)V(0.00)R(0.00)	1412.79	4	R	42				X385.99164	Y-H2S+HPO3
P29453	RL8B_YEAST 60S ribosomal protein L8-B OS=Saccharomyces cerevisiae (strain ATCC 204508 / S288c) OX=559292 GN=RPL8B PE=1 SV=3	YGLNHVVSLIENK	Y(0.06)G(0.07)L(0.07)N(0.10)H(0.23)V(0.15)V(0.08)S(0.06)L(0.06)I(0.05)E(0.03)N(0.03)K(0.02)	1484.8	5	H	138				X651.07274	GY-H2S
P26786	RS7A_YEAST 40S ribosomal protein S7-A OS=Saccharomyces cerevisiae (strain ATCC 204508 / S288c) OX=559292 GN=RPS7A PE=1 SV=4	SIREIDVAGGKK	S(0.02)I(0.02)R(0.84)E(0.05)I(0.03)D(0.01)V(0.00)A(0.00)G(0.00)G(0.00)K(0.00)K(0.00)	1271.72	3	R	47				X385.99164	Y-H2S+HPO3
Q02642	NACB1_YEAST Nascent polypeptide-associated complex subunit beta-1 OS=Saccharomyces cerevisiae (strain ATCC 204508 / S288c) OX=559292 GN=EGD1 PE=1 SV=2	AGSSAGANKDDTKLQSQLAK	A(0.11)G(0.14)S(0.12)S(0.13)A(0.13)G(0.13)A(0.03)N(0.02)K(0.02)D(0.02)D(0.02)T(0.02)K(0.02)L(0.02)Q(0.02)S(0.02)Q(0.02)L(0.02)A(0.01)K(0.01)	1989.01	2	G	32				X612.05061	UY-H2S
P0CX39	RS8A_YEAST 40S ribosomal protein S8-A OS=Saccharomyces cerevisiae (strain ATCC 204508 / S288c) OX=559292 GN=RPS8A PE=1 SV=1	IAGVVYHPSNNELVR	I(0.09)A(0.12)G(0.70)V(0.02)V(0.01)Y(0.01)H(0.01)P(0.01)S(0.01)N(0.01)N(0.01)E(0.01)L(0.01)V(0.01)R(0.01)	1666.88	3	G	80				X612.05061	UY-H2S
P06367	RS14A_YEAST 40S ribosomal protein S14-A OS=Saccharomyces cerevisiae (strain ATCC 204508 / S288c) OX=559292 GN=RPS14A PE=1 SV=5	TKTPGPGGQAALR	T(0.07)K(0.07)T(0.11)P(0.23)G(0.15)P(0.07)G(0.07)G(0.05)Q(0.04)A(0.04)A(0.04)L(0.04)R(0.03)	1252.69	4	P	94				X385.99164	Y-H2S+HPO3
P38701	RS20_YEAST 40S ribosomal protein S20 OS=Saccharomyces cerevisiae (strain ATCC 204508 / S288c) OX=559292 GN=RPS20 PE=1 SV=3	IHKRYIDLEAPVQIVK	I(0.06)H(0.07)K(0.13)R(0.11)Y(0.12)I(0.09)D(0.10)L(0.08)E(0.06)A(0.04)P(0.02)V(0.02)Q(0.02)I(0.02)V(0.02)K(0.02)	1921.11	3	K	88				X635.07782	AY-H2S
P39015	STM1_YEAST Suppressor protein STM1 OS=Saccharomyces cerevisiae (strain ATCC 204508 / S288c) OX=559292 GN=STM1 PE=1 SV=3	KGNNTANATNSANTVQKNR	K(0.02)G(0.02)N(0.02)N(0.02)T(0.02)A(0.02)N(0.02)A(0.02)T(0.02)N(0.02)S(0.02)A(0.02)N(0.03)T(0.04)V(0.05)Q(0.13)K(0.24)N(0.19)R(0.12)	2001.99	17	K	260				X306.02531	Y-H2S
P39938	RS26A_YEAST 40S ribosomal protein S26-A OS=Saccharomyces cerevisiae (strain ATCC 204508 / S288c) OX=559292 GN=RPS26A PE=1 SV=1	NRAPPQRPR	N(0.00)R(0.05)A(0.07)P(0.12)P(0.23)Q(0.17)R(0.15)P(0.11)R(0.09)	1090.61	5	P	98				X385.99164	Y-H2S+HPO3
P39015	STM1_YEAST Suppressor protein STM1 OS=Saccharomyces cerevisiae (strain ATCC 204508 / S288c) OX=559292 GN=STM1 PE=1 SV=3	NRPRPSGNEGAIR	N(0.00)R(0.01)P(0.76)R(0.12)P(0.01)S(0.01)G(0.01)N(0.01)E(0.01)G(0.01)A(0.01)I(0.01)R(0.01)	1422.74	3	P	52				X385.99164	Y-H2S+HPO3
P06367	RS14A_YEAST 40S ribosomal protein S14-A OS=Saccharomyces cerevisiae (strain ATCC 204508 / S288c) OX=559292 GN=RPS14A PE=1 SV=5	IYASFNDTFVHVTDLSGK	I(0.01)Y(0.01)A(0.04)S(0.09)F(0.28)N(0.08)D(0.08)T(0.07)F(0.06)V(0.05)H(0.04)V(0.03)T(0.03)D(0.03)L(0.03)S(0.02)G(0.02)K(0.02)	2012.98	5	F	23				X385.99164	Y-H2S+HPO3
P02407	RS17A_YEAST 40S ribosomal protein S17-A OS=Saccharomyces cerevisiae (strain ATCC 204508 / S288c) OX=559292 GN=RPS17A PE=1 SV=1	LPLSVINVSAQR	L(0.00)P(0.00)L(0.00)S(0.01)V(0.01)I(0.01)N(0.02)V(0.04)S(0.25)A(0.37)Q(0.17)R(0.13)	1295.76	10	A	126				X612.05061	UY-H2S
P35732	DEF1_YEAST RNA polymerase II degradation factor 1 OS=Saccharomyces cerevisiae (strain ATCC 204508 / S288c) OX=559292 GN=DEF1 PE=1 SV=1	EQQHSYVPQQHLPNPEDDITYK	E(0.06)Q(0.06)Q(0.06)H(0.07)S(0.07)Y(0.09)V(0.07)P(0.05)Q(0.06)Q(0.05)H(0.06)L(0.04)P(0.03)N(0.03)P(0.03)E(0.03)D(0.03)D(0.03)I(0.03)T(0.03)Y(0.02)K(0.02)	2665.24	6	Y	87				X385.99164	Y-H2S+HPO3
P0CX39	RS8A_YEAST 40S ribosomal protein S8-A OS=Saccharomyces cerevisiae (strain ATCC 204508 / S288c) OX=559292 GN=RPS8A PE=1 SV=1	KTRIAGVVYHPSNNELVR	K(0.03)T(0.25)R(0.24)I(0.15)A(0.11)G(0.06)V(0.05)V(0.03)Y(0.02)H(0.02)P(0.01)S(0.01)N(0.01)N(0.01)E(0.01)L(0.00)V(0.00)R(0.00)	2052.12	2	T	76				X385.99164	Y-H2S+HPO3
P38934	BFR1_YEAST Nuclear segregation protein BFR1 OS=Saccharomyces cerevisiae (strain ATCC 204508 / S288c) OX=559292 GN=BFR1 PE=1 SV=1	ADFDNEFKSFR	A(0.02)D(0.02)F(0.03)D(0.03)N(0.03)E(0.04)F(0.59)K(0.07)S(0.06)F(0.06)R(0.05)	1374.62	7	F	239				X385.99164	Y-H2S+HPO3
Q02326	RL6A_YEAST 60S ribosomal protein L6-A OS=Saccharomyces cerevisiae (strain ATCC 204508 / S288c) OX=559292 GN=RPL6A PE=1 SV=2	APKWYPSEDVAALKK	A(0.04)P(0.08)K(0.31)W(0.24)Y(0.18)P(0.03)S(0.03)E(0.02)D(0.02)V(0.01)A(0.01)A(0.01)L(0.01)K(0.01)K(0.01)	1701.91	3	K	8				X385.99164	Y-H2S+HPO3
P53849	GIS2_YEAST Zinc finger protein GIS2 OS=Saccharomyces cerevisiae (strain ATCC 204508 / S288c) OX=559292 GN=GIS2 PE=1 SV=1	VSCYKCGGPNHMAK	V(0.05)S(0.06)Ccm(0.08)Y(0.22)K(0.07)Ccm(0.06)G(0.06)G(0.06)P(0.06)N(0.06)H(0.06)Mox(0.06)A(0.07)K(0.06)	1623.7	4	Y	95	Mox	12	15.9949	X385.99164	Y-H2S+HPO3
P32589	HSP7F_YEAST Heat shock protein homolog SSE1 OS=Saccharomyces cerevisiae (strain ATCC 204508 / S288c) OX=559292 GN=SSE1 PE=1 SV=4	NRGIDIVVNEVSNR	N(0.03)R(0.35)G(0.46)I(0.04)D(0.02)I(0.02)V(0.02)V(0.01)N(0.01)E(0.01)V(0.01)S(0.01)N(0.01)R(0.01)	1583.84	3	G	23				X612.05061	UY-H2S
P17076	RL8A_YEAST 60S ribosomal protein L8-A OS=Saccharomyces cerevisiae (strain ATCC 204508 / S288c) OX=559292 GN=RPL8A PE=1 SV=4	YGLNHVVALIENKK	Y(0.03)G(0.05)L(0.05)N(0.10)H(0.32)V(0.09)V(0.07)A(0.05)L(0.05)I(0.04)E(0.04)N(0.04)K(0.04)K(0.03)	1596.9	5	H	138				X385.99164	Y-H2S+HPO3
P05749	RL22A_YEAST 60S ribosomal protein L22-A OS=Saccharomyces cerevisiae (strain ATCC 204508 / S288c) OX=559292 GN=RPL22A PE=1 SV=3	YLKYLTKK	Y(0.04)L(0.05)K(0.09)Y(0.52)L(0.12)T(0.10)K(0.05)K(0.03)	1055.64	4	Y	78				X612.05061	UY-H2S
P26786	RS7A_YEAST 40S ribosomal protein S7-A OS=Saccharomyces cerevisiae (strain ATCC 204508 / S288c) OX=559292 GN=RPS7A PE=1 SV=4	VRYLVGGNKIQK	V(0.03)R(0.03)Y(0.03)L(0.03)V(0.04)G(0.07)G(0.09)N(0.20)K(0.28)I(0.09)Q(0.07)K(0.04)	1373.81	9	K	148				X306.02531	Y-H2S
P0CX48	RS11B_YEAST 40S ribosomal protein S11-B OS=Saccharomyces cerevisiae (strain ATCC 204508 / S288c) OX=559292 GN=RPS11B PE=1 SV=1	FNVVKVSAAAGK	F(0.04)N(0.04)V(0.07)V(0.12)K(0.19)V(0.13)S(0.09)A(0.08)A(0.08)A(0.07)G(0.05)K(0.04)	1189.68	5	K	141				X306.02531	Y-H2S
P48164	RS7B_YEAST 40S ribosomal protein S7-B OS=Saccharomyces cerevisiae (strain ATCC 204508 / S288c) OX=559292 GN=RPS7B PE=1 SV=1	SIREIDVTGGKK	S(0.10)I(0.10)R(0.35)E(0.16)I(0.13)D(0.05)V(0.03)T(0.02)G(0.02)G(0.02)K(0.01)K(0.01)	1301.73	3	R	47				X385.99164	Y-H2S+HPO3
P0CX30	RS23B_YEAST 40S ribosomal protein S23-B OS=Saccharomyces cerevisiae (strain ATCC 204508 / S288c) OX=559292 GN=RPS23B PE=1 SV=1	LLGTAFKSSPFGGSSHAK	L(0.03)L(0.03)G(0.09)T(0.10)A(0.10)F(0.23)K(0.07)S(0.06)S(0.06)P(0.03)F(0.03)G(0.03)G(0.03)S(0.03)S(0.03)H(0.03)A(0.02)K(0.02)	1790.93	6	F	38				X385.99164	Y-H2S+HPO3
P39015	STM1_YEAST Suppressor protein STM1 OS=Saccharomyces cerevisiae (strain ATCC 204508 / S288c) OX=559292 GN=STM1 PE=1 SV=3	KGNNTANATNSANTVQK	K(0.11)G(0.16)N(0.12)N(0.11)T(0.11)A(0.10)N(0.05)A(0.04)T(0.03)N(0.02)S(0.02)A(0.02)N(0.02)T(0.02)V(0.02)Q(0.02)K(0.02)	1731.85	2	G	245				X385.99164	Y-H2S+HPO3
P05739	RL6B_YEAST 60S ribosomal protein L6-B OS=Saccharomyces cerevisiae (strain ATCC 204508 / S288c) OX=559292 GN=RPL6B PE=1 SV=4	TAQQAPKWYPSEDVAAPK	T(0.01)A(0.01)Q(0.02)Q(0.03)A(0.04)P(0.13)K(0.14)W(0.20)Y(0.15)P(0.04)S(0.03)E(0.03)D(0.03)V(0.03)A(0.03)A(0.03)P(0.02)K(0.02)	1985.98	8	W	9				X385.99164	Y-H2S+HPO3
P38199	HEK2_YEAST Heterogeneous nuclear rnp K-like protein 2 OS=Saccharomyces cerevisiae (strain ATCC 204508 / S288c) OX=559292 GN=HEK2 PE=1 SV=1	IPELYVGAIIGR	I(0.05)P(0.05)E(0.05)L(0.06)Y(0.06)V(0.11)G(0.15)A(0.24)I(0.12)I(0.06)G(0.04)R(0.04)	1299.76	8	A	272				X385.99164	Y-H2S+HPO3
P02407	RS17A_YEAST 40S ribosomal protein S17-A OS=Saccharomyces cerevisiae (strain ATCC 204508 / S288c) OX=559292 GN=RPS17A PE=1 SV=1	LPLSVINVSAQRDR	L(0.00)P(0.00)L(0.01)S(0.01)V(0.02)I(0.04)N(0.05)V(0.08)S(0.09)A(0.09)Q(0.09)R(0.27)D(0.16)R(0.06)	1566.88	12	R	128				X385.99164	Y-H2S+HPO3
P0CX82	RL19A_YEAST 60S ribosomal protein L19-A OS=Saccharomyces cerevisiae (strain ATCC 204508 / S288c) OX=559292 GN=RPL19A PE=1 SV=1	HLYHVLYKESK	H(0.02)L(0.03)Y(0.06)H(0.07)V(0.09)L(0.13)Y(0.17)K(0.16)E(0.14)S(0.07)K(0.04)	1415.76	7	Y	124				X612.05061	UY-H2S
P29453	RL8B_YEAST 60S ribosomal protein L8-B OS=Saccharomyces cerevisiae (strain ATCC 204508 / S288c) OX=559292 GN=RPL8B PE=1 SV=3	APGKKVAPAPFGAK	A(0.17)P(0.17)G(0.22)K(0.05)K(0.05)V(0.05)A(0.04)P(0.04)A(0.04)P(0.04)F(0.04)G(0.04)A(0.04)K(0.03)	1337.78	3	G	4				X612.05061	UY-H2S
P46654	RSSA2_YEAST 40S ribosomal protein S0-B OS=Saccharomyces cerevisiae (strain ATCC 204508 / S288c) OX=559292 GN=RPS0B PE=1 SV=2	FAAHTGATPIAGRFTPGSFTNYITR	F(0.01)A(0.01)A(0.01)H(0.01)T(0.01)G(0.02)A(0.02)T(0.02)P(0.04)I(0.05)A(0.14)G(0.18)R(0.22)F(0.07)T(0.07)P(0.02)G(0.02)S(0.02)F(0.01)T(0.01)N(0.01)Y(0.01)I(0.01)T(0.01)R(0.01)	2653.34	13	R	101				X385.99164	Y-H2S+HPO3
P11632	NHP6A_YEAST Non-histone chromosomal protein 6A OS=Saccharomyces cerevisiae (strain ATCC 204508 / S288c) OX=559292 GN=NHP6A PE=1 SV=1	DIVRSENPDITFGQVGK	D(0.03)I(0.09)V(0.19)R(0.20)S(0.13)E(0.12)N(0.06)P(0.03)D(0.03)I(0.02)T(0.02)F(0.02)G(0.02)Q(0.02)V(0.01)G(0.01)K(0.01)	1873.95	4	R	40				X612.05061	UY-H2S
P0CX85	RL35B_YEAST 60S ribosomal protein L35-B OS=Saccharomyces cerevisiae (strain ATCC 204508 / S288c) OX=559292 GN=RPL35B PE=1 SV=1	AGVKAYELR	A(0.00)G(0.00)V(0.00)K(0.00)A(0.02)Y(0.91)E(0.04)L(0.01)R(0.01)	1005.56	6	Y	7				X385.99164	Y-H2S+HPO3
Q01560	NOP3_YEAST Nucleolar protein 3 OS=Saccharomyces cerevisiae (strain ATCC 204508 / S288c) OX=559292 GN=NPL3 PE=1 SV=1	GSVITVERDDNPPPIRR	G(0.02)S(0.02)V(0.02)I(0.02)T(0.03)V(0.03)E(0.03)R(0.03)D(0.03)D(0.03)N(0.05)P(0.11)P(0.14)P(0.12)I(0.12)R(0.12)R(0.09)	1920.02	13	P	277				X385.99164	Y-H2S+HPO3
Q01855	RS15_YEAST 40S ribosomal protein S15 OS=Saccharomyces cerevisiae (strain ATCC 204508 / S288c) OX=559292 GN=RPS15 PE=1 SV=1	AGATTSRFIPLK	A(0.00)G(0.00)A(0.01)T(0.02)T(0.08)S(0.32)R(0.39)F(0.11)I(0.05)P(0.01)L(0.01)K(0.00)	1260.72	7	R	137				X385.99164	Y-H2S+HPO3
P87262	RL34A_YEAST 60S ribosomal protein L34-A OS=Saccharomyces cerevisiae (strain ATCC 204508 / S288c) OX=559292 GN=RPL34A PE=1 SV=1	KVVKEQTEAAK	K(0.03)V(0.06)V(0.13)K(0.20)E(0.15)Q(0.12)T(0.10)E(0.08)A(0.06)A(0.05)K(0.03)	1229.7	4	K	106				X306.02531	Y-H2S
P04147	PABP_YEAST Polyadenylate-binding protein, cytoplasmic and nuclear OS=Saccharomyces cerevisiae (strain ATCC 204508 / S288c) OX=559292 GN=PAB1 PE=1 SV=4	NQQIVAGKPLYVAIAQR	N(0.01)Q(0.01)Q(0.01)I(0.02)V(0.03)A(0.06)G(0.07)K(0.07)P(0.22)L(0.25)Y(0.10)V(0.06)A(0.02)I(0.02)A(0.01)Q(0.01)R(0.01)	1868.06	10	L	392				X385.99164	Y-H2S+HPO3
P26786	RS7A_YEAST 40S ribosomal protein S7-A OS=Saccharomyces cerevisiae (strain ATCC 204508 / S288c) OX=559292 GN=RPS7A PE=1 SV=4	RILPKPSR	R(0.08)I(0.09)L(0.09)P(0.40)K(0.23)P(0.04)S(0.04)R(0.03)	965.613	4	P	100				X612.05061	UY-H2S
P0CX54	RL12B_YEAST 60S ribosomal protein L12-B OS=Saccharomyces cerevisiae (strain ATCC 204508 / S288c) OX=559292 GN=RPL12B PE=1 SV=1	IGPLGLSPKKVGEDIAK	I(0.00)G(0.00)P(0.01)L(0.01)G(0.04)L(0.05)S(0.06)P(0.10)K(0.14)K(0.10)V(0.09)G(0.08)E(0.09)D(0.09)I(0.06)A(0.05)K(0.02)	1721.01	9	K	40				X385.99164	Y-H2S+HPO3
P0C0X0	RS28B_YEAST 40S ribosomal protein S28-B OS=Saccharomyces cerevisiae (strain ATCC 204508 / S288c) OX=559292 GN=RPS28B PE=1 SV=1	VIKVLGRTGSR	V(0.01)I(0.01)K(0.02)V(0.06)L(0.27)G(0.52)R(0.03)T(0.02)G(0.02)S(0.02)R(0.02)	1184.74	6	G	17				X385.99164	Y-H2S+HPO3
P26786	RS7A_YEAST 40S ribosomal protein S7-A OS=Saccharomyces cerevisiae (strain ATCC 204508 / S288c) OX=559292 GN=RPS7A PE=1 SV=4	RILPKPSR	R(0.28)I(0.23)L(0.19)P(0.10)K(0.09)P(0.04)S(0.04)R(0.04)	965.613	1	R	97				X385.99164	Y-H2S+HPO3
P06634	DED1_YEAST ATP-dependent RNA helicase DED1 OS=Saccharomyces cerevisiae (strain ATCC 204508 / S288c) OX=559292 GN=DED1 PE=1 SV=2	ACVVYGGSPIGNQLR	A(0.01)Ccm(0.01)V(0.01)V(0.01)Y(0.01)G(0.02)G(0.02)S(0.04)P(0.30)I(0.24)G(0.08)N(0.07)Q(0.06)L(0.06)R(0.06)	1589.8	9	P	264				X651.07274	GY-H2S
P38934	BFR1_YEAST Nuclear segregation protein BFR1 OS=Saccharomyces cerevisiae (strain ATCC 204508 / S288c) OX=559292 GN=BFR1 PE=1 SV=1	KQIDQHQVNDTTQQER	K(0.05)Q(0.08)I(0.10)D(0.10)Q(0.13)H(0.12)Q(0.11)V(0.07)N(0.03)D(0.03)T(0.03)T(0.03)Q(0.03)Q(0.03)E(0.03)R(0.03)	1966.95	5	Q	43				X612.05061	UY-H2S
Q02642	NACB1_YEAST Nascent polypeptide-associated complex subunit beta-1 OS=Saccharomyces cerevisiae (strain ATCC 204508 / S288c) OX=559292 GN=EGD1 PE=1 SV=2	AGSSAGANKDDTKLQSQLAK	A(0.09)G(0.09)S(0.09)S(0.10)A(0.11)G(0.12)A(0.04)N(0.03)K(0.03)D(0.03)D(0.03)T(0.03)K(0.03)L(0.03)Q(0.03)S(0.03)Q(0.03)L(0.03)A(0.02)K(0.02)	1989.01	6	G	36				X385.99164	Y-H2S+HPO3
P29453	RL8B_YEAST 60S ribosomal protein L8-B OS=Saccharomyces cerevisiae (strain ATCC 204508 / S288c) OX=559292 GN=RPL8B PE=1 SV=3	VAPAPFGAK	V(0.04)A(0.04)P(0.16)A(0.13)P(0.15)F(0.14)G(0.14)A(0.11)K(0.09)	856.481	3	P	9				X385.99164	Y-H2S+HPO3
P0CX39	RS8A_YEAST 40S ribosomal protein S8-A OS=Saccharomyces cerevisiae (strain ATCC 204508 / S288c) OX=559292 GN=RPS8A PE=1 SV=1	KNVKEEETVAK	K(0.06)N(0.51)V(0.16)K(0.08)E(0.06)E(0.04)E(0.03)T(0.03)V(0.02)A(0.02)K(0.01)	1273.69	2	N	126				X306.02531	Y-H2S
P10081	IF4A_YEAST ATP-dependent RNA helicase eIF4A OS=Saccharomyces cerevisiae (strain ATCC 204508 / S288c) OX=559292 GN=TIF1 PE=1 SV=3	VHACIGGTSFVEDAEGLRDAQIVVGTPGR	V(0.05)H(0.05)A(0.05)Ccm(0.05)I(0.06)G(0.06)G(0.06)T(0.06)S(0.06)F(0.07)V(0.03)E(0.03)D(0.02)A(0.02)E(0.02)G(0.02)L(0.02)R(0.02)D(0.02)A(0.02)Q(0.02)I(0.02)V(0.02)V(0.02)G(0.02)T(0.02)P(0.02)G(0.02)R(0.02)	3010.49	10	F	130				X385.99164	Y-H2S+HPO3
P29453	RL8B_YEAST 60S ribosomal protein L8-B OS=Saccharomyces cerevisiae (strain ATCC 204508 / S288c) OX=559292 GN=RPL8B PE=1 SV=3	NFGIGQAVQPKR	N(0.00)F(0.00)G(0.00)I(0.01)G(0.01)Q(0.01)A(0.02)V(0.02)Q(0.03)P(0.37)K(0.46)R(0.06)	1313.72	11	K	43				X691.03292	CY-H2S+HPO3
Q12080	NOP53_YEAST Ribosome biogenesis protein NOP53 OS=Saccharomyces cerevisiae (strain ATCC 204508 / S288c) OX=559292 GN=NOP53 PE=1 SV=1	IAALNHHKNSSGNPNK	I(0.00)A(0.01)A(0.01)L(0.02)N(0.05)H(0.13)H(0.21)K(0.15)N(0.11)S(0.07)S(0.07)G(0.07)N(0.04)P(0.02)N(0.02)K(0.01)	1700.87	7	H	106				X612.05061	UY-H2S
P0CX37	RS6A_YEAST 40S ribosomal protein S6-A OS=Saccharomyces cerevisiae (strain ATCC 204508 / S288c) OX=559292 GN=RPS6A PE=1 SV=1	KAEKAEIR	K(0.02)A(0.06)E(0.16)K(0.36)A(0.17)E(0.16)I(0.04)R(0.03)	943.545	4	K	223				X306.02531	Y-H2S
P53221	RL26B_YEAST 60S ribosomal protein L26-B OS=Saccharomyces cerevisiae (strain ATCC 204508 / S288c) OX=559292 GN=RPL26B PE=1 SV=2	ISSVYRLK	I(0.02)S(0.03)S(0.04)V(0.05)Y(0.64)R(0.09)L(0.08)K(0.05)	964.571	5	Y	74				X385.99164	Y-H2S+HPO3
P25567	SRO9_YEAST RNA-binding protein SRO9 OS=Saccharomyces cerevisiae (strain ATCC 204508 / S288c) OX=559292 GN=SRO9 PE=1 SV=2	ASITVSGTKR	A(0.00)S(0.00)I(0.00)T(0.00)V(0.00)S(0.07)G(0.91)T(0.00)K(0.00)R(0.00)	1018.58	7	G	91				X385.99164	Y-H2S+HPO3
P38711	RS27B_YEAST 40S ribosomal protein S27-B OS=Saccharomyces cerevisiae (strain ATCC 204508 / S288c) OX=559292 GN=RPS27B PE=1 SV=1	AKLSEGTSFR	A(0.31)K(0.46)L(0.05)S(0.04)E(0.03)G(0.02)T(0.02)S(0.02)F(0.02)R(0.02)	1094.57	2	K	72				X306.02531	Y-H2S
P39015	STM1_YEAST Suppressor protein STM1 OS=Saccharomyces cerevisiae (strain ATCC 204508 / S288c) OX=559292 GN=STM1 PE=1 SV=3	KADVPPPSADPSKAR	K(0.00)A(0.00)D(0.00)V(0.00)P(0.01)P(0.01)P(0.01)S(0.01)A(0.01)D(0.01)P(0.14)S(0.14)K(0.35)A(0.23)R(0.06)	1534.81	13	K	46				X385.99164	Y-H2S+HPO3
P05750	RS3_YEAST 40S ribosomal protein S3 OS=Saccharomyces cerevisiae (strain ATCC 204508 / S288c) OX=559292 GN=RPS3 PE=1 SV=5	ATRTQDVLGENGR	A(0.08)T(0.08)R(0.09)T(0.09)Q(0.16)D(0.10)V(0.10)L(0.07)G(0.05)E(0.05)N(0.04)G(0.04)R(0.04)	1415.71	5	Q	56				X385.99164	Y-H2S+HPO3
P04147	PABP_YEAST Polyadenylate-binding protein, cytoplasmic and nuclear OS=Saccharomyces cerevisiae (strain ATCC 204508 / S288c) OX=559292 GN=PAB1 PE=1 SV=4	KQYEAYRLEK	K(0.02)Q(0.03)Y(0.04)E(0.05)A(0.05)Y(0.50)R(0.10)L(0.09)E(0.09)K(0.03)	1326.69	6	Y	311				X385.99164	Y-H2S+HPO3
P38789	SSF1_YEAST Ribosome biogenesis protein SSF1 OS=Saccharomyces cerevisiae (strain ATCC 204508 / S288c) OX=559292 GN=SSF1 PE=1 SV=1	VGQTSLANHSLNQLVK	V(0.01)G(0.01)Q(0.02)T(0.02)S(0.03)L(0.03)A(0.04)N(0.06)H(0.21)S(0.11)L(0.10)N(0.08)Q(0.08)L(0.08)V(0.08)K(0.04)	1707.93	9	H	38				X385.99164	Y-H2S+HPO3
P34167	IF4B_YEAST Eukaryotic translation initiation factor 4B OS=Saccharomyces cerevisiae (strain ATCC 204508 / S288c) OX=559292 GN=TIF3 PE=1 SV=1	LKGNAFVTLK	L(0.02)K(0.03)G(0.06)N(0.06)A(0.07)F(0.56)V(0.08)T(0.06)L(0.05)K(0.02)	1089.65	6	F	151				X612.05061	UY-H2S
P04147	PABP_YEAST Polyadenylate-binding protein, cytoplasmic and nuclear OS=Saccharomyces cerevisiae (strain ATCC 204508 / S288c) OX=559292 GN=PAB1 PE=1 SV=4	MAKYQGVNLFVK	Mox(0.09)A(0.09)K(0.16)Y(0.43)Q(0.04)G(0.04)V(0.03)N(0.03)L(0.03)F(0.03)V(0.02)K(0.02)	1412.75	4	Y	319	Mox	1	15.9949	X385.99164	Y-H2S+HPO3
P39015	STM1_YEAST Suppressor protein STM1 OS=Saccharomyces cerevisiae (strain ATCC 204508 / S288c) OX=559292 GN=STM1 PE=1 SV=3	KNFGDRNNNSR	K(0.01)N(0.03)F(0.58)G(0.28)D(0.02)R(0.01)N(0.01)N(0.01)N(0.01)S(0.01)R(0.01)	1320.63	3	F	222				X611.06659	CY-H2S
P04147	PABP_YEAST Polyadenylate-binding protein, cytoplasmic and nuclear OS=Saccharomyces cerevisiae (strain ATCC 204508 / S288c) OX=559292 GN=PAB1 PE=1 SV=4	NQQIVAGKPLYVAIAQR	N(0.01)Q(0.01)Q(0.01)I(0.01)V(0.01)A(0.01)G(0.02)K(0.02)P(0.03)L(0.10)Y(0.09)V(0.11)A(0.11)I(0.13)A(0.12)Q(0.12)R(0.09)	1868.06	14	I	396				X651.07274	GY-H2S
P38934	BFR1_YEAST Nuclear segregation protein BFR1 OS=Saccharomyces cerevisiae (strain ATCC 204508 / S288c) OX=559292 GN=BFR1 PE=1 SV=1	LNDIHSKTQGVYDKR	L(0.01)N(0.01)D(0.01)I(0.04)H(0.35)S(0.12)K(0.12)T(0.09)Q(0.08)G(0.04)V(0.04)Y(0.03)D(0.03)K(0.02)R(0.01)	1772.92	5	H	197				X385.99164	Y-H2S+HPO3
P38701	RS20_YEAST 40S ribosomal protein S20 OS=Saccharomyces cerevisiae (strain ATCC 204508 / S288c) OX=559292 GN=RPS20 PE=1 SV=3	KGPVRLPTK	K(0.00)G(0.01)P(0.05)V(0.06)R(0.20)L(0.67)P(0.01)T(0.01)K(0.00)	994.629	6	L	58				X635.07782	AY-H2S
P04147	PABP_YEAST Polyadenylate-binding protein, cytoplasmic and nuclear OS=Saccharomyces cerevisiae (strain ATCC 204508 / S288c) OX=559292 GN=PAB1 PE=1 SV=4	KQYEAYRLEK	K(0.03)Q(0.05)Y(0.31)E(0.10)A(0.09)Y(0.12)R(0.09)L(0.09)E(0.09)K(0.04)	1326.69	3	Y	308				X611.06659	CY-H2S
P0C0T4	RS25B_YEAST 40S ribosomal protein S25-B OS=Saccharomyces cerevisiae (strain ATCC 204508 / S288c) OX=559292 GN=RPS25B PE=1 SV=1	AAAALAGGKKSK	A(0.01)A(0.01)A(0.03)A(0.04)L(0.09)A(0.14)G(0.17)G(0.20)K(0.11)K(0.10)S(0.08)K(0.03)	1071.64	8	G	20				X385.99164	Y-H2S+HPO3
P0CX37	RS6A_YEAST 40S ribosomal protein S6-A OS=Saccharomyces cerevisiae (strain ATCC 204508 / S288c) OX=559292 GN=RPS6A PE=1 SV=1	EAAAEYAQLLAKR	E(0.01)A(0.01)A(0.01)A(0.01)E(0.02)Y(0.04)A(0.08)Q(0.14)L(0.21)L(0.25)A(0.10)K(0.08)R(0.05)	1432.77	10	L	212				X651.07274	GY-H2S
P05750	RS3_YEAST 40S ribosomal protein S3 OS=Saccharomyces cerevisiae (strain ATCC 204508 / S288c) OX=559292 GN=RPS3 PE=1 SV=5	YAPGTIVLYAERVQDR	Y(0.00)A(0.00)P(0.01)G(0.01)T(0.01)I(0.01)V(0.03)L(0.05)Y(0.10)A(0.13)E(0.13)R(0.14)V(0.12)Q(0.10)D(0.10)R(0.05)	1849.97	12	R	90				X385.99164	Y-H2S+HPO3
P49167	RL38_YEAST 60S ribosomal protein L38 OS=Saccharomyces cerevisiae (strain ATCC 204508 / S288c) OX=559292 GN=RPL38 PE=1 SV=1	KLIQSLPPTLK	K(0.00)L(0.00)I(0.00)Q(0.00)S(0.00)L(0.01)P(0.13)P(0.23)T(0.58)L(0.03)K(0.01)	1236.78	9	T	72				X957.09804	GUY-H2S
P53221	RL26B_YEAST 60S ribosomal protein L26-B OS=Saccharomyces cerevisiae (strain ATCC 204508 / S288c) OX=559292 GN=RPL26B PE=1 SV=2	KAYFTAPSSER	K(0.06)A(0.09)Y(0.13)F(0.50)T(0.06)A(0.04)P(0.03)S(0.03)S(0.03)E(0.03)R(0.02)	1255.62	4	F	20				X651.07274	GY-H2S
P38934	BFR1_YEAST Nuclear segregation protein BFR1 OS=Saccharomyces cerevisiae (strain ATCC 204508 / S288c) OX=559292 GN=BFR1 PE=1 SV=1	RSNIHDSIK	R(0.06)S(0.10)N(0.11)I(0.14)H(0.51)D(0.04)S(0.02)I(0.01)K(0.01)	1068.57	5	H	79				X612.05061	UY-H2S
P29453	RL8B_YEAST 60S ribosomal protein L8-B OS=Saccharomyces cerevisiae (strain ATCC 204508 / S288c) OX=559292 GN=RPL8B PE=1 SV=3	VAPAPFGAKSTK	V(0.02)A(0.02)P(0.08)A(0.07)P(0.22)F(0.16)G(0.16)A(0.07)K(0.06)S(0.06)T(0.05)K(0.04)	1172.66	5	P	11				X612.05061	UY-H2S
P39015	STM1_YEAST Suppressor protein STM1 OS=Saccharomyces cerevisiae (strain ATCC 204508 / S288c) OX=559292 GN=STM1 PE=1 SV=3	KADVPPPSADPSK	K(0.05)A(0.06)D(0.07)V(0.07)P(0.20)P(0.12)P(0.08)S(0.08)A(0.08)D(0.07)P(0.05)S(0.04)K(0.03)	1307.67	5	P	38				X385.99164	Y-H2S+HPO3
P0C2H9	RL31B_YEAST 60S ribosomal protein L31-B OS=Saccharomyces cerevisiae (strain ATCC 204508 / S288c) OX=559292 GN=RPL31B PE=1 SV=1	RGVKGVEYR	R(0.01)G(0.01)V(0.01)K(0.96)G(0.00)V(0.00)E(0.00)Y(0.00)R(0.00)	1062.59	4	K	65				X306.02531	Y-H2S
P14832	CYPH_YEAST Peptidyl-prolyl cis-trans isomerase OS=Saccharomyces cerevisiae (strain ATCC 204508 / S288c) OX=559292 GN=CPR1 PE=1 SV=3	SIYGGKFPDENFKK	S(0.01)I(0.01)Y(0.03)G(0.04)G(0.04)K(0.08)F(0.08)P(0.18)D(0.17)E(0.10)N(0.09)F(0.09)K(0.04)K(0.03)	1628.82	8	P	82				X612.05061	UY-H2S
Q12159	YRA1_YEAST RNA annealing protein YRA1 OS=Saccharomyces cerevisiae (strain ATCC 204508 / S288c) OX=559292 GN=YRA1 PE=1 SV=2	KNTRAPPNAVAR	K(0.01)N(0.01)T(0.05)R(0.05)A(0.05)P(0.22)P(0.14)N(0.12)A(0.11)V(0.09)A(0.08)R(0.06)	1293.73	6	P	61				X385.99164	Y-H2S+HPO3
P39938	RS26A_YEAST 40S ribosomal protein S26-A OS=Saccharomyces cerevisiae (strain ATCC 204508 / S288c) OX=559292 GN=RPS26A PE=1 SV=1	NIVEAAAVR	N(0.01)I(0.01)V(0.06)E(0.24)A(0.22)A(0.17)A(0.12)V(0.10)R(0.08)	941.529	4	E	46				X385.99164	Y-H2S+HPO3
P49167	RL38_YEAST 60S ribosomal protein L38 OS=Saccharomyces cerevisiae (strain ATCC 204508 / S288c) OX=559292 GN=RPL38 PE=1 SV=1	LIQSLPPTLKVNRL	L(0.00)I(0.00)Q(0.00)S(0.00)L(0.00)P(0.03)P(0.04)T(0.04)L(0.04)K(0.04)V(0.21)N(0.26)R(0.22)L(0.11)	1590.98	12	N	76				X651.07274	GY-H2S
P0CX26	RL43B_YEAST 60S ribosomal protein L43-B OS=Saccharomyces cerevisiae (strain ATCC 204508 / S288c) OX=559292 GN=RPL43B PE=1 SV=1	GAAGIWTCSCCKK	G(0.16)A(0.50)A(0.12)G(0.05)I(0.04)W(0.02)T(0.02)Ccm(0.02)S(0.02)Ccm(0.02)Ccm(0.02)K(0.01)K(0.01)	1497.65	2	A	51				X385.99164	Y-H2S+HPO3
P87262	RL34A_YEAST 60S ribosomal protein L34-A OS=Saccharomyces cerevisiae (strain ATCC 204508 / S288c) OX=559292 GN=RPL34A PE=1 SV=1	SNKIKVVK	S(0.05)N(0.05)K(0.06)I(0.08)K(0.54)V(0.13)V(0.07)K(0.02)	914.591	5	K	21				X651.07274	GY-H2S
P0C2H9	RL31B_YEAST 60S ribosomal protein L31-B OS=Saccharomyces cerevisiae (strain ATCC 204508 / S288c) OX=559292 GN=RPL31B PE=1 SV=1	RLHGVSFKK	R(0.05)L(0.05)H(0.05)G(0.07)V(0.09)S(0.21)F(0.39)K(0.05)K(0.03)	1070.63	7	F	25				X385.99164	Y-H2S+HPO3
P0C2H9	RL31B_YEAST 60S ribosomal protein L31-B OS=Saccharomyces cerevisiae (strain ATCC 204508 / S288c) OX=559292 GN=RPL31B PE=1 SV=1	LHGVSFKKR	L(0.01)H(0.02)G(0.05)V(0.06)S(0.09)F(0.09)K(0.08)K(0.43)R(0.17)	1070.63	8	K	27				X612.05061	UY-H2S
P38174	MAP2_YEAST Methionine aminopeptidase 2 OS=Saccharomyces cerevisiae (strain ATCC 204508 / S288c) OX=559292 GN=MAP2 PE=1 SV=4	SAEDHQVMPTLDSAK	S(0.05)A(0.05)E(0.05)D(0.05)H(0.05)Q(0.05)V(0.05)M(0.06)P(0.12)T(0.11)L(0.10)D(0.09)S(0.07)A(0.06)K(0.04)	1627.75	9	P	337				X612.05061	UY-H2S
P12962	CAF20_YEAST Cap-associated protein CAF20 OS=Saccharomyces cerevisiae (strain ATCC 204508 / S288c) OX=559292 GN=CAF20 PE=1 SV=2	IKHNKPK	I(0.00)K(0.00)H(0.90)N(0.05)K(0.03)P(0.01)K(0.00)	863.534	3	H	69				X635.07782	AY-H2S
Q12690	RL13A_YEAST 60S ribosomal protein L13-A OS=Saccharomyces cerevisiae (strain ATCC 204508 / S288c) OX=559292 GN=RPL13A PE=1 SV=1	AREKAEAEAEK	A(0.11)R(0.11)E(0.16)K(0.54)A(0.02)E(0.02)A(0.01)E(0.01)A(0.01)E(0.01)K(0.00)	1230.62	4	K	190				X306.02531	Y-H2S
P0CX24	RL20B_YEAST 60S ribosomal protein L20-B OS=Saccharomyces cerevisiae (strain ATCC 204508 / S288c) OX=559292 GN=RPL20B PE=1 SV=1	VAEIEKTADVKR	V(0.01)A(0.02)E(0.04)I(0.07)E(0.16)K(0.18)T(0.20)A(0.08)D(0.07)V(0.06)K(0.06)R(0.05)	1357.76	7	T	132				X385.99164	Y-H2S+HPO3
P49167	RL38_YEAST 60S ribosomal protein L38 OS=Saccharomyces cerevisiae (strain ATCC 204508 / S288c) OX=559292 GN=RPL38 PE=1 SV=1	RADVKTATVK	R(0.06)A(0.06)D(0.06)V(0.17)K(0.19)T(0.14)A(0.12)T(0.09)V(0.06)K(0.04)	1087.63	5	K	21				X306.02531	Y-H2S
Q3E7Y3	RS22B_YEAST 40S ribosomal protein S22-B OS=Saccharomyces cerevisiae (strain ATCC 204508 / S288c) OX=559292 GN=RPS22B PE=1 SV=3	QVLLRPSSK	Q(0.00)V(0.00)L(0.01)L(0.02)R(0.96)P(0.01)S(0.00)S(0.00)K(0.00)	1026.62	5	R	28				X385.99164	Y-H2S+HPO3
P05743	RL26A_YEAST 60S ribosomal protein L26-A OS=Saccharomyces cerevisiae (strain ATCC 204508 / S288c) OX=559292 GN=RPL26A PE=1 SV=3	KAYFTAPSSQR	K(0.02)A(0.04)Y(0.13)F(0.68)T(0.04)A(0.02)P(0.02)S(0.01)S(0.01)Q(0.01)R(0.01)	1254.64	4	F	20				X385.99164	Y-H2S+HPO3
P40024	ARB1_YEAST ABC transporter ATP-binding protein ARB1 OS=Saccharomyces cerevisiae (strain ATCC 204508 / S288c) OX=559292 GN=ARB1 PE=1 SV=1	LTAYGGNYDSYHK	L(0.04)T(0.04)A(0.12)Y(0.17)G(0.20)G(0.19)N(0.05)Y(0.04)D(0.03)S(0.03)Y(0.03)H(0.03)K(0.02)	1487.67	5	G	305				X385.99164	Y-H2S+HPO3
P41056	RL33B_YEAST 60S ribosomal protein L33-B OS=Saccharomyces cerevisiae (strain ATCC 204508 / S288c) OX=559292 GN=RPL33B PE=1 SV=2	IAYVYRASK	I(0.00)A(0.00)Y(0.01)V(0.02)Y(0.13)R(0.67)A(0.10)S(0.05)K(0.02)	1069.59	6	R	54				X385.99164	Y-H2S+HPO3
P0CX37	RS6A_YEAST 40S ribosomal protein S6-A OS=Saccharomyces cerevisiae (strain ATCC 204508 / S288c) OX=559292 GN=RPS6A PE=1 SV=1	IQRLVTPQR	I(0.03)Q(0.10)R(0.71)L(0.06)V(0.04)T(0.02)P(0.01)Q(0.01)R(0.01)	1109.67	3	R	177				X385.99164	Y-H2S+HPO3
Q02642	NACB1_YEAST Nascent polypeptide-associated complex subunit beta-1 OS=Saccharomyces cerevisiae (strain ATCC 204508 / S288c) OX=559292 GN=EGD1 PE=1 SV=2	VGVQVAAQHNTSVFYGLPQEK	V(0.04)G(0.04)V(0.04)Q(0.04)V(0.04)A(0.04)A(0.04)Q(0.04)H(0.04)N(0.04)T(0.04)S(0.04)V(0.05)F(0.06)Y(0.18)G(0.05)L(0.05)P(0.03)Q(0.03)E(0.03)K(0.03)	2271.16	15	Y	91				X612.05061	UY-H2S
P05737	RL7A_YEAST 60S ribosomal protein L7-A OS=Saccharomyces cerevisiae (strain ATCC 204508 / S288c) OX=559292 GN=RPL7A PE=1 SV=3	NIIQAKRDAK	N(0.01)I(0.02)I(0.07)Q(0.11)A(0.13)K(0.15)R(0.15)D(0.31)A(0.03)K(0.03)	1155.67	8	D	68				X635.07782	AY-H2S
P32588	PUB1_YEAST Nuclear and cytoplasmic polyadenylated RNA-binding protein PUB1 OS=Saccharomyces cerevisiae (strain ATCC 204508 / S288c) OX=559292 GN=PUB1 PE=1 SV=4	INWAAKRDNNNNNNYQQR	I(0.01)N(0.01)W(0.04)A(0.07)A(0.08)K(0.09)R(0.09)D(0.09)N(0.09)N(0.11)N(0.07)N(0.05)N(0.04)N(0.04)Y(0.04)Q(0.03)Q(0.03)R(0.02)	2232.05	10	N	244				X385.99164	Y-H2S+HPO3
P0CX54	RL12B_YEAST 60S ribosomal protein L12-B OS=Saccharomyces cerevisiae (strain ATCC 204508 / S288c) OX=559292 GN=RPL12B PE=1 SV=1	AVGGEVGASAALAPK	A(0.02)V(0.02)G(0.03)G(0.03)E(0.04)V(0.05)G(0.07)A(0.07)S(0.09)A(0.09)A(0.10)L(0.10)A(0.13)P(0.10)K(0.06)	1296.7	13	A	29				X611.06659	CY-H2S
P14832	CYPH_YEAST Peptidyl-prolyl cis-trans isomerase OS=Saccharomyces cerevisiae (strain ATCC 204508 / S288c) OX=559292 GN=CPR1 PE=1 SV=3	SIYGGKFPDENFKK	S(0.01)I(0.01)Y(0.19)G(0.28)G(0.31)K(0.06)F(0.03)P(0.02)D(0.02)E(0.02)N(0.02)F(0.02)K(0.01)K(0.01)	1628.82	5	G	79				X385.99164	Y-H2S+HPO3
P0C0T4	RS25B_YEAST 40S ribosomal protein S25-B OS=Saccharomyces cerevisiae (strain ATCC 204508 / S288c) OX=559292 GN=RPS25B PE=1 SV=1	AAAALAGGKK	A(0.01)A(0.01)A(0.01)A(0.02)L(0.08)A(0.51)G(0.28)G(0.04)K(0.02)K(0.01)	856.513	6	A	18				X385.99164	Y-H2S+HPO3
Q3E747	YL363_YEAST Uncharacterized protein YLR363W-A OS=Saccharomyces cerevisiae (strain ATCC 204508 / S288c) OX=559292 GN=YLR363W-A PE=1 SV=1	KAAPLQLK	K(0.01)A(0.03)A(0.04)P(0.33)L(0.44)Q(0.10)L(0.05)K(0.01)	867.554	5	L	31				X651.07274	GY-H2S
Q01855	RS15_YEAST 40S ribosomal protein S15 OS=Saccharomyces cerevisiae (strain ATCC 204508 / S288c) OX=559292 GN=RPS15 PE=1 SV=1	AGATTSRFIPLK	A(0.06)G(0.07)A(0.08)T(0.08)T(0.08)S(0.09)R(0.09)F(0.32)I(0.06)P(0.03)L(0.03)K(0.02)	1260.72	8	F	138				X635.07782	AY-H2S
P39015	STM1_YEAST Suppressor protein STM1 OS=Saccharomyces cerevisiae (strain ATCC 204508 / S288c) OX=559292 GN=STM1 PE=1 SV=3	KNFGDRNNNSR	K(0.01)N(0.02)F(0.35)G(0.56)D(0.01)R(0.01)N(0.01)N(0.01)N(0.01)S(0.01)R(0.01)	1320.63	4	G	223				X651.07274	GY-H2S
P02407	RS17A_YEAST 40S ribosomal protein S17-A OS=Saccharomyces cerevisiae (strain ATCC 204508 / S288c) OX=559292 GN=RPS17A PE=1 SV=1	LPLSVINVSAQRDR	L(0.00)P(0.01)L(0.01)S(0.02)V(0.03)I(0.05)N(0.06)V(0.08)S(0.10)A(0.09)Q(0.17)R(0.16)D(0.13)R(0.08)	1566.88	11	Q	127				X612.05061	UY-H2S
P0C2H9	RL31B_YEAST 60S ribosomal protein L31-B OS=Saccharomyces cerevisiae (strain ATCC 204508 / S288c) OX=559292 GN=RPL31B PE=1 SV=1	AGLKDVVTR	A(0.39)G(0.33)L(0.13)K(0.06)D(0.03)V(0.02)V(0.02)T(0.02)R(0.01)	957.561	1	A	2				X385.99164	Y-H2S+HPO3
P38061	RL32_YEAST 60S ribosomal protein L32 OS=Saccharomyces cerevisiae (strain ATCC 204508 / S288c) OX=559292 GN=RPL32 PE=1 SV=1	KQKGIDSVVR	K(0.01)Q(0.02)K(0.05)G(0.21)I(0.46)D(0.09)S(0.05)V(0.05)V(0.04)R(0.02)	1128.66	5	I	38				X612.05061	UY-H2S
P0C2H9	RL31B_YEAST 60S ribosomal protein L31-B OS=Saccharomyces cerevisiae (strain ATCC 204508 / S288c) OX=559292 GN=RPL31B PE=1 SV=1	RLHGVSFK	R(0.20)L(0.26)H(0.16)G(0.13)V(0.12)S(0.07)F(0.05)K(0.02)	942.54	2	L	20				X385.99164	Y-H2S+HPO3
P26321	RL5_YEAST 60S ribosomal protein L5 OS=Saccharomyces cerevisiae (strain ATCC 204508 / S288c) OX=559292 GN=RPL5 PE=1 SV=4	KFTKEQYAAESK	K(0.05)F(0.21)T(0.11)K(0.10)E(0.08)Q(0.08)Y(0.08)A(0.07)A(0.07)E(0.07)S(0.06)K(0.03)	1428.72	2	F	260				X306.02531	Y-H2S
P49167	RL38_YEAST 60S ribosomal protein L38 OS=Saccharomyces cerevisiae (strain ATCC 204508 / S288c) OX=559292 GN=RPL38 PE=1 SV=1	LIQSLPPTLKVNRL	L(0.00)I(0.00)Q(0.00)S(0.00)L(0.00)P(0.02)P(0.05)T(0.05)L(0.06)K(0.07)V(0.21)N(0.19)R(0.16)L(0.17)	1590.98	11	V	75				X385.99164	Y-H2S+HPO3
P00358	G3P2_YEAST Glyceraldehyde-3-phosphate dehydrogenase 2 OS=Saccharomyces cerevisiae (strain ATCC 204508 / S288c) OX=559292 GN=TDH2 PE=1 SV=3	TVDGPSHKDWR	T(0.00)V(0.00)D(0.01)G(0.12)P(0.18)S(0.18)H(0.30)K(0.16)D(0.04)W(0.01)R(0.01)	1296.62	7	H	191				X651.07274	GY-H2S
P87262	RL34A_YEAST 60S ribosomal protein L34-A OS=Saccharomyces cerevisiae (strain ATCC 204508 / S288c) OX=559292 GN=RPL34A PE=1 SV=1	AFLIEEQKIVK	A(0.00)F(0.00)L(0.00)I(0.00)E(0.02)E(0.04)Q(0.08)K(0.60)I(0.18)V(0.05)K(0.01)	1316.77	8	K	99				X306.02531	Y-H2S
P0CX51	RS16A_YEAST 40S ribosomal protein S16-A OS=Saccharomyces cerevisiae (strain ATCC 204508 / S288c) OX=559292 GN=RPS16A PE=1 SV=1	SATAVAHVK	S(0.00)A(0.00)T(0.00)A(0.00)V(0.00)A(0.00)H(0.99)V(0.00)K(0.00)	882.492	7	H	21				X385.99164	Y-H2S+HPO3
P0CX54	RL12B_YEAST 60S ribosomal protein L12-B OS=Saccharomyces cerevisiae (strain ATCC 204508 / S288c) OX=559292 GN=RPL12B PE=1 SV=1	IGPLGLSPK	I(0.00)G(0.00)P(0.00)L(0.00)G(0.01)L(0.01)S(0.01)P(0.95)K(0.01)	880.538	8	P	39				X385.99164	Y-H2S+HPO3
P00358	G3P2_YEAST Glyceraldehyde-3-phosphate dehydrogenase 2 OS=Saccharomyces cerevisiae (strain ATCC 204508 / S288c) OX=559292 GN=TDH2 PE=1 SV=3	VVDLVEHVAKA	V(0.01)V(0.01)D(0.01)L(0.02)V(0.04)E(0.06)H(0.06)V(0.10)A(0.34)K(0.15)A(0.20)	1178.67	9	A	330				X385.99164	Y-H2S+HPO3
P39015	STM1_YEAST Suppressor protein STM1 OS=Saccharomyces cerevisiae (strain ATCC 204508 / S288c) OX=559292 GN=STM1 PE=1 SV=3	SKDVTDSATTKK	S(0.02)K(0.02)D(0.02)V(0.03)T(0.03)D(0.03)S(0.04)A(0.06)T(0.16)T(0.45)K(0.09)K(0.05)	1279.66	10	T	82				X306.02531	Y-H2S
P18899	DDR48_YEAST Stress protein DDR48 OS=Saccharomyces cerevisiae (strain ATCC 204508 / S288c) OX=559292 GN=DDR48 PE=1 SV=4	GLFDKVK	G(0.99)L(0.00)F(0.00)D(0.00)K(0.00)V(0.00)K(0.00)	805.47	1	G	2				X306.02531	Y-H2S
P26786	RS7A_YEAST 40S ribosomal protein S7-A OS=Saccharomyces cerevisiae (strain ATCC 204508 / S288c) OX=559292 GN=RPS7A PE=1 SV=4	ILPKPSR	I(0.04)L(0.04)P(0.38)K(0.40)P(0.05)S(0.05)R(0.04)	809.512	4	K	101				X692.01694	UY-H2S+HPO3
P53221	RL26B_YEAST 60S ribosomal protein L26-B OS=Saccharomyces cerevisiae (strain ATCC 204508 / S288c) OX=559292 GN=RPL26B PE=1 SV=2	DDEVLVVRGSKK	D(0.01)D(0.01)E(0.01)V(0.02)L(0.09)V(0.19)V(0.17)R(0.16)G(0.12)S(0.12)K(0.06)K(0.03)	1343.74	6	V	58				X612.05061	UY-H2S
P04807	HXKB_YEAST Hexokinase-2 OS=Saccharomyces cerevisiae (strain ATCC 204508 / S288c) OX=559292 GN=HXK2 PE=1 SV=4	VHLGPK	V(0.19)H(0.25)L(0.18)G(0.16)P(0.14)K(0.09)	649.391	2	H	3				X612.05061	UY-H2S
P00560	PGK_YEAST Phosphoglycerate kinase OS=Saccharomyces cerevisiae (strain ATCC 204508 / S288c) OX=559292 GN=PGK1 PE=1 SV=2	SSAAGNTVIIGGGDTATVAK	S(0.09)S(0.09)A(0.10)A(0.04)G(0.04)N(0.04)T(0.04)V(0.04)I(0.05)I(0.05)G(0.06)G(0.04)G(0.04)D(0.04)T(0.04)A(0.04)T(0.04)V(0.04)A(0.04)K(0.04)	1788.92	3	A	362				X651.07274	GY-H2S
P06105	SC160_YEAST Protein SCP160 OS=Saccharomyces cerevisiae (strain ATCC 204508 / S288c) OX=559292 GN=SCP160 PE=1 SV=3	SVDIPNADSENKDITVQGPQK	S(0.02)V(0.02)D(0.02)I(0.03)P(0.04)N(0.04)A(0.04)D(0.04)S(0.04)E(0.04)N(0.04)K(0.04)D(0.04)I(0.04)T(0.04)V(0.04)Q(0.04)G(0.04)P(0.04)Q(0.15)K(0.13)	2254.11	20	Q	919				X651.07274	GY-H2S
Q02892	NOG1_YEAST Nucleolar GTP-binding protein 1 OS=Saccharomyces cerevisiae (strain ATCC 204508 / S288c) OX=559292 GN=NOG1 PE=1 SV=1	GVGKTDFR	G(0.17)V(0.17)G(0.26)K(0.11)T(0.09)D(0.08)F(0.06)R(0.06)	878.461	3	G	642				X612.05061	UY-H2S
P40991	NOP2_YEAST 25S rRNA (cytosine(2870)-C(5))-methyltransferase OS=Saccharomyces cerevisiae (strain ATCC 204508 / S288c) OX=559292 GN=NOP2 PE=1 SV=1	GVNLQPIGSWTK	G(0.00)V(0.00)N(0.00)L(0.01)Q(0.01)P(0.54)I(0.30)G(0.04)S(0.03)W(0.03)T(0.02)K(0.01)	1298.7	6	P	298				X635.07782	AY-H2S
P38934	BFR1_YEAST Nuclear segregation protein BFR1 OS=Saccharomyces cerevisiae (strain ATCC 204508 / S288c) OX=559292 GN=BFR1 PE=1 SV=1	KQIDQHQVNDTTQQER	K(0.03)Q(0.09)I(0.10)D(0.11)Q(0.13)H(0.16)Q(0.09)V(0.06)N(0.03)D(0.03)T(0.03)T(0.03)Q(0.03)Q(0.03)E(0.03)R(0.02)	1966.95	6	H	44				X385.99164	Y-H2S+HPO3
P39938	RS26A_YEAST 40S ribosomal protein S26-A OS=Saccharomyces cerevisiae (strain ATCC 204508 / S288c) OX=559292 GN=RPS26A PE=1 SV=1	FNRENKVSPADAAK	F(0.11)N(0.13)R(0.15)E(0.14)N(0.11)K(0.10)V(0.07)S(0.03)P(0.03)A(0.03)D(0.03)A(0.03)A(0.03)K(0.02)	1545.79	3	R	105				X385.99164	Y-H2S+HPO3
P34167	IF4B_YEAST Eukaryotic translation initiation factor 4B OS=Saccharomyces cerevisiae (strain ATCC 204508 / S288c) OX=559292 GN=TIF3 PE=1 SV=1	GSNFQSSSRPPRR	G(0.00)S(0.00)N(0.00)F(0.00)Q(0.01)S(0.16)S(0.26)S(0.17)R(0.17)P(0.08)P(0.08)R(0.05)R(0.01)	1474.74	7	S	299				X612.05061	UY-H2S
Q12159	YRA1_YEAST RNA annealing protein YRA1 OS=Saccharomyces cerevisiae (strain ATCC 204508 / S288c) OX=559292 GN=YRA1 PE=1 SV=2	RVGKQVGSQR	R(0.18)V(0.30)G(0.33)K(0.05)Q(0.03)V(0.03)G(0.02)S(0.02)Q(0.02)R(0.01)	1113.64	3	G	37				X385.99164	Y-H2S+HPO3
P05317	RLA0_YEAST 60S acidic ribosomal protein P0 OS=Saccharomyces cerevisiae (strain ATCC 204508 / S288c) OX=559292 GN=RPP0 PE=1 SV=2	AVVLMGK	A(0.01)V(0.01)V(0.04)L(0.17)M(0.52)G(0.18)K(0.07)	716.425	5	M	53				X385.99164	Y-H2S+HPO3
P0CX48	RS11B_YEAST 40S ribosomal protein S11-B OS=Saccharomyces cerevisiae (strain ATCC 204508 / S288c) OX=559292 GN=RPS11B PE=1 SV=1	ANKQFAKF	A(0.03)N(0.04)K(0.06)Q(0.09)F(0.17)A(0.26)K(0.23)F(0.13)	952.513	6	A	154				X385.99164	Y-H2S+HPO3
P05739	RL6B_YEAST 60S ribosomal protein L6-B OS=Saccharomyces cerevisiae (strain ATCC 204508 / S288c) OX=559292 GN=RPL6B PE=1 SV=4	TAQQAPKWYPSEDVAAPK	T(0.04)A(0.04)Q(0.04)Q(0.04)A(0.05)P(0.07)K(0.07)W(0.08)Y(0.08)P(0.06)S(0.06)E(0.06)D(0.05)V(0.05)A(0.09)A(0.07)P(0.04)K(0.02)	1985.98	15	A	16				X651.07274	GY-H2S
P05738	RL9A_YEAST 60S ribosomal protein L9-A OS=Saccharomyces cerevisiae (strain ATCC 204508 / S288c) OX=559292 GN=RPL9A PE=1 SV=2	NLKHIDVTFTK	N(0.03)L(0.03)K(0.13)H(0.20)I(0.18)D(0.11)V(0.09)T(0.08)F(0.07)T(0.06)K(0.03)	1314.73	4	H	40				X385.99164	Y-H2S+HPO3
P24783	DBP2_YEAST ATP-dependent RNA helicase DBP2 OS=Saccharomyces cerevisiae (strain ATCC 204508 / S288c) OX=559292 GN=DBP2 PE=1 SV=1	NTCVYGGVPKSQQIR	N(0.03)T(0.03)Ccm(0.04)V(0.04)Y(0.05)G(0.05)G(0.05)V(0.05)P(0.11)K(0.10)S(0.10)Q(0.09)Q(0.09)I(0.09)R(0.08)	1705.86	9	P	225				X612.05061	UY-H2S
P0CX26	RL43B_YEAST 60S ribosomal protein L43-B OS=Saccharomyces cerevisiae (strain ATCC 204508 / S288c) OX=559292 GN=RPL43B PE=1 SV=1	RGAAGIWTCSCCKK	R(0.03)G(0.04)A(0.16)A(0.16)G(0.47)I(0.07)W(0.02)T(0.01)Ccm(0.01)S(0.01)Ccm(0.01)Ccm(0.01)K(0.01)K(0.00)	1653.75	5	G	53				X385.99164	Y-H2S+HPO3
P04456	RL25_YEAST 60S ribosomal protein L25 OS=Saccharomyces cerevisiae (strain ATCC 204508 / S288c) OX=559292 GN=RPL25 PE=1 SV=4	TLKLAR	T(0.00)L(0.00)K(0.94)L(0.03)A(0.02)R(0.01)	700.46	3	K	39				X385.99164	Y-H2S+HPO3
P05750	RS3_YEAST 40S ribosomal protein S3 OS=Saccharomyces cerevisiae (strain ATCC 204508 / S288c) OX=559292 GN=RPS3 PE=1 SV=5	VALISK	V(0.34)A(0.24)L(0.14)I(0.12)S(0.08)K(0.09)	629.411	1	V	2				X385.99164	Y-H2S+HPO3
P0CX33	RS30A_YEAST 40S ribosomal protein S30-A OS=Saccharomyces cerevisiae (strain ATCC 204508 / S288c) OX=559292 GN=RPS30A PE=1 SV=1	FVNVTLVNGKR	F(0.00)V(0.00)N(0.00)V(0.01)T(0.03)L(0.06)V(0.12)N(0.19)G(0.54)K(0.02)R(0.01)	1245.72	9	G	52				X385.99164	Y-H2S+HPO3
P24000	RL24B_YEAST 60S ribosomal protein L24-B OS=Saccharomyces cerevisiae (strain ATCC 204508 / S288c) OX=559292 GN=RPL24B PE=1 SV=1	GAFQKVAATSR	G(0.03)A(0.03)F(0.03)Q(0.05)K(0.06)V(0.08)A(0.20)A(0.16)T(0.14)S(0.13)R(0.08)	1134.61	7	A	151				X917.09189	CUY-H2S
P25567	SRO9_YEAST RNA-binding protein SRO9 OS=Saccharomyces cerevisiae (strain ATCC 204508 / S288c) OX=559292 GN=SRO9 PE=1 SV=2	ASITVSGTKR	A(0.00)S(0.00)I(0.00)T(0.00)V(0.01)S(0.92)G(0.05)T(0.00)K(0.00)R(0.00)	1018.58	6	S	90				X612.05061	UY-H2S
P05749	RL22A_YEAST 60S ribosomal protein L22-A OS=Saccharomyces cerevisiae (strain ATCC 204508 / S288c) OX=559292 GN=RPL22A PE=1 SV=3	FSGKYLK	F(0.04)S(0.07)G(0.17)K(0.18)Y(0.26)L(0.19)K(0.10)	841.47	5	Y	75				X612.05061	UY-H2S
P38845	CRP1_YEAST Cruciform DNA-recognizing protein 1 OS=Saccharomyces cerevisiae (strain ATCC 204508 / S288c) OX=559292 GN=CRP1 PE=1 SV=1	SAGPPSTSNR	S(0.00)A(0.00)G(0.00)P(0.96)P(0.01)S(0.01)T(0.01)S(0.01)N(0.01)R(0.00)	972.462	4	P	122				X651.07274	GY-H2S
P36105	RL14A_YEAST 60S ribosomal protein L14-A OS=Saccharomyces cerevisiae (strain ATCC 204508 / S288c) OX=559292 GN=RPL14A PE=1 SV=1	FQVMVLR	F(0.00)Q(0.00)V(0.00)M(0.98)V(0.01)L(0.00)R(0.00)	891.5	4	M	121				X385.99164	Y-H2S+HPO3
P04147	PABP_YEAST Polyadenylate-binding protein, cytoplasmic and nuclear OS=Saccharomyces cerevisiae (strain ATCC 204508 / S288c) OX=559292 GN=PAB1 PE=1 SV=4	NGPVYGVPPQGGFPR	N(0.03)G(0.03)P(0.03)V(0.03)Y(0.03)G(0.04)V(0.05)P(0.10)P(0.12)Q(0.11)G(0.10)G(0.09)F(0.09)P(0.08)R(0.09)	1540.78	9	P	486				X635.07782	AY-H2S
P04456	RL25_YEAST 60S ribosomal protein L25 OS=Saccharomyces cerevisiae (strain ATCC 204508 / S288c) OX=559292 GN=RPL25 PE=1 SV=4	TLKLARAPK	T(0.01)L(0.01)K(0.01)L(0.02)A(0.50)R(0.21)A(0.21)P(0.04)K(0.00)	996.644	5	A	41				X385.99164	Y-H2S+HPO3
Q12159	YRA1_YEAST RNA annealing protein YRA1 OS=Saccharomyces cerevisiae (strain ATCC 204508 / S288c) OX=559292 GN=YRA1 PE=1 SV=2	LNLIVDPNQRPVK	L(0.01)N(0.01)L(0.01)I(0.01)V(0.01)D(0.01)P(0.04)N(0.04)Q(0.04)R(0.04)P(0.36)V(0.33)K(0.10)	1504.87	11	P	163				X385.99164	Y-H2S+HPO3
P05750	RS3_YEAST 40S ribosomal protein S3 OS=Saccharomyces cerevisiae (strain ATCC 204508 / S288c) OX=559292 GN=RPS3 PE=1 SV=5	AAYGVVR	A(0.00)A(0.00)Y(0.99)G(0.00)V(0.00)V(0.00)R(0.00)	734.408	3	Y	120				X385.99164	Y-H2S+HPO3
P10080	SSBP1_YEAST Single-stranded nucleic acid-binding protein OS=Saccharomyces cerevisiae (strain ATCC 204508 / S288c) OX=559292 GN=SBP1 PE=1 SV=2	DREIHIKR	D(0.01)R(0.04)E(0.04)I(0.05)H(0.06)I(0.18)K(0.36)R(0.26)	1065.6	7	K	115				X306.02531	Y-H2S
Q08745	RS10A_YEAST 40S ribosomal protein S10-A OS=Saccharomyces cerevisiae (strain ATCC 204508 / S288c) OX=559292 GN=RPS10A PE=1 SV=1	ALQSLTSKGYVK	A(0.01)L(0.01)Q(0.01)S(0.02)L(0.02)T(0.06)S(0.15)K(0.19)G(0.12)Y(0.24)V(0.14)K(0.03)	1293.73	10	Y	54				X306.02531	Y-H2S
P34167	IF4B_YEAST Eukaryotic translation initiation factor 4B OS=Saccharomyces cerevisiae (strain ATCC 204508 / S288c) OX=559292 GN=TIF3 PE=1 SV=1	SGGFGGSFGGRSR	S(0.00)G(0.01)G(0.01)F(0.01)G(0.01)G(0.02)S(0.17)F(0.17)G(0.20)G(0.21)R(0.09)S(0.06)R(0.05)	1227.57	10	G	74				X385.99164	Y-H2S+HPO3
P06367	RS14A_YEAST 40S ribosomal protein S14-A OS=Saccharomyces cerevisiae (strain ATCC 204508 / S288c) OX=559292 GN=RPS14A PE=1 SV=5	ADRDESSPYAAMLAAQDVAAK	A(0.23)D(0.23)R(0.33)D(0.02)E(0.02)S(0.02)S(0.02)P(0.02)Y(0.02)A(0.02)A(0.01)Mox(0.01)L(0.01)A(0.01)A(0.01)Q(0.01)D(0.01)V(0.01)A(0.01)A(0.01)K(0.01)	2195.02	3	R	52	Mox	12	15.9949	X385.99164	Y-H2S+HPO3
P38934	BFR1_YEAST Nuclear segregation protein BFR1 OS=Saccharomyces cerevisiae (strain ATCC 204508 / S288c) OX=559292 GN=BFR1 PE=1 SV=1	KRDELYSQIR	K(0.06)R(0.07)D(0.07)E(0.08)L(0.09)Y(0.45)S(0.04)Q(0.05)I(0.05)R(0.04)	1306.7	6	Y	225				X612.05061	UY-H2S
P06634	DED1_YEAST ATP-dependent RNA helicase DED1 OS=Saccharomyces cerevisiae (strain ATCC 204508 / S288c) OX=559292 GN=DED1 PE=1 SV=2	TGPSPQPESQGSFYQRKAYPTAVIMAPTR	T(0.01)G(0.01)P(0.01)S(0.01)P(0.02)Q(0.02)P(0.03)E(0.04)S(0.04)Q(0.04)G(0.04)S(0.04)F(0.04)Y(0.06)Q(0.04)R(0.04)K(0.04)A(0.04)Y(0.04)P(0.04)T(0.04)A(0.04)V(0.05)I(0.04)Mox(0.04)A(0.04)P(0.04)T(0.03)R(0.03)	3180.57	14	Y	220	Mox	25	15.9949	X385.99164	Y-H2S+HPO3
P39938	RS26A_YEAST 40S ribosomal protein S26-A OS=Saccharomyces cerevisiae (strain ATCC 204508 / S288c) OX=559292 GN=RPS26A PE=1 SV=1	MAIRNIVEAAAVR	M(0.02)A(0.36)I(0.18)R(0.21)N(0.07)I(0.06)V(0.03)E(0.02)A(0.01)A(0.01)A(0.01)V(0.01)R(0.01)	1412.79	2	A	40				X635.07782	AY-H2S
P0CX33	RS30A_YEAST 40S ribosomal protein S30-A OS=Saccharomyces cerevisiae (strain ATCC 204508 / S288c) OX=559292 GN=RPS30A PE=1 SV=1	FVNVTLVNGKRR	F(0.00)V(0.00)N(0.01)V(0.03)T(0.09)L(0.13)V(0.15)N(0.22)G(0.16)K(0.08)R(0.07)R(0.05)	1401.82	8	N	51				X385.99164	Y-H2S+HPO3
P27476	NSR1_YEAST Nuclear localization sequence-binding protein OS=Saccharomyces cerevisiae (strain ATCC 204508 / S288c) OX=559292 GN=NSR1 PE=1 SV=1	GGFRPSGSGANTAPLGR	G(0.06)G(0.05)F(0.13)R(0.09)P(0.09)S(0.08)G(0.09)S(0.09)G(0.09)A(0.06)N(0.04)T(0.03)A(0.03)P(0.02)L(0.02)G(0.02)R(0.01)	1600.81	3	F	385				X385.99164	Y-H2S+HPO3
P34167	IF4B_YEAST Eukaryotic translation initiation factor 4B OS=Saccharomyces cerevisiae (strain ATCC 204508 / S288c) OX=559292 GN=TIF3 PE=1 SV=1	TVYVSVAAPR	T(0.00)V(0.00)Y(0.99)V(0.00)S(0.00)V(0.00)A(0.00)A(0.00)P(0.00)R(0.00)	1061.59	3	Y	177				X385.99164	Y-H2S+HPO3
P26786	RS7A_YEAST 40S ribosomal protein S7-A OS=Saccharomyces cerevisiae (strain ATCC 204508 / S288c) OX=559292 GN=RPS7A PE=1 SV=4	YLVGGNKIQK	Y(0.01)L(0.01)V(0.02)G(0.04)G(0.05)N(0.26)K(0.22)I(0.20)Q(0.12)K(0.06)	1118.64	6	N	147				X306.02531	Y-H2S
P29509	TRXB1_YEAST Thioredoxin reductase 1 OS=Saccharomyces cerevisiae (strain ATCC 204508 / S288c) OX=559292 GN=TRR1 PE=1 SV=3	LLNALRIK	L(0.01)L(0.02)N(0.02)A(0.49)L(0.33)R(0.05)I(0.05)K(0.02)	939.623	4	A	225				X419.97936	Y+HPO3
P29468	PAP_YEAST Poly(A) polymerase OS=Saccharomyces cerevisiae (strain ATCC 204508 / S288c) OX=559292 GN=PAP1 PE=1 SV=1	IALRAIK	I(0.08)A(0.07)L(0.32)R(0.18)A(0.17)I(0.13)K(0.06)	783.533	3	L	211				X419.97936	Y+HPO3
P02407	RS17A_YEAST 40S ribosomal protein S17-A OS=Saccharomyces cerevisiae (strain ATCC 204508 / S288c) OX=559292 GN=RPS17A PE=1 SV=1	LPLSVINVSAQR	L(0.00)P(0.00)L(0.00)S(0.00)V(0.00)I(0.01)N(0.03)V(0.06)S(0.90)A(0.00)Q(0.00)R(0.00)	1295.76	9	S	125				X582.04916	YY-HPO3
P06634	DED1_YEAST ATP-dependent RNA helicase DED1 OS=Saccharomyces cerevisiae (strain ATCC 204508 / S288c) OX=559292 GN=DED1 PE=1 SV=2	LNDLLERGK	L(0.01)N(0.02)D(0.03)L(0.09)L(0.21)E(0.21)R(0.38)G(0.04)K(0.01)	1056.59	7	R	292				X385.99164	Y-H2S+HPO3
P34167	IF4B_YEAST Eukaryotic translation initiation factor 4B OS=Saccharomyces cerevisiae (strain ATCC 204508 / S288c) OX=559292 GN=TIF3 PE=1 SV=1	SGGFGGSFGGR	S(0.04)G(0.04)G(0.05)F(0.05)G(0.05)G(0.37)S(0.09)F(0.08)G(0.07)G(0.08)R(0.08)	984.441	6	G	70				X635.07782	AY-H2S
P0CX48	RS11B_YEAST 40S ribosomal protein S11-B OS=Saccharomyces cerevisiae (strain ATCC 204508 / S288c) OX=559292 GN=RPS11B PE=1 SV=1	ANKQFAKF	A(0.06)N(0.06)K(0.10)Q(0.14)F(0.34)A(0.14)K(0.09)F(0.07)	952.513	5	F	153				X635.07782	AY-H2S
P34167	IF4B_YEAST Eukaryotic translation initiation factor 4B OS=Saccharomyces cerevisiae (strain ATCC 204508 / S288c) OX=559292 GN=TIF3 PE=1 SV=1	GAQFGKPQQTK	G(0.02)A(0.02)Q(0.04)F(0.30)G(0.57)K(0.02)P(0.01)Q(0.01)Q(0.01)T(0.01)K(0.01)	1188.63	5	G	351				X635.07782	AY-H2S
P26785	RL16B_YEAST 60S ribosomal protein L16-B OS=Saccharomyces cerevisiae (strain ATCC 204508 / S288c) OX=559292 GN=RPL16B PE=1 SV=3	AEALNISGEFFRNK	A(0.00)E(0.00)A(0.00)L(0.01)N(0.01)I(0.03)S(0.10)G(0.11)E(0.11)F(0.11)F(0.11)R(0.26)N(0.14)K(0.02)	1594.81	12	R	48				X385.99164	Y-H2S+HPO3
P05738	RL9A_YEAST 60S ribosomal protein L9-A OS=Saccharomyces cerevisiae (strain ATCC 204508 / S288c) OX=559292 GN=RPL9A PE=1 SV=2	IVKVVGPR	I(0.01)V(0.01)K(0.85)V(0.04)V(0.03)G(0.02)P(0.02)R(0.02)	866.57	3	K	26				X385.99164	Y-H2S+HPO3
P49626	RL4B_YEAST 60S ribosomal protein L4-B OS=Saccharomyces cerevisiae (strain ATCC 204508 / S288c) OX=559292 GN=RPL4B PE=1 SV=2	RGPLVVYAEDNGIVKALR	R(0.02)G(0.02)P(0.02)L(0.02)V(0.02)V(0.02)Y(0.03)A(0.03)E(0.03)D(0.03)N(0.04)G(0.04)I(0.05)V(0.16)K(0.23)A(0.11)L(0.11)R(0.04)	1969.11	15	K	217				X385.99164	Y-H2S+HPO3
P0C2H9	RL31B_YEAST 60S ribosomal protein L31-B OS=Saccharomyces cerevisiae (strain ATCC 204508 / S288c) OX=559292 GN=RPL31B PE=1 SV=1	LHGVSFK	L(0.03)H(0.04)G(0.15)V(0.18)S(0.27)F(0.24)K(0.08)	786.439	5	S	24				X612.05061	UY-H2S
P0CX45	RL2A_YEAST 60S ribosomal protein L2-A OS=Saccharomyces cerevisiae (strain ATCC 204508 / S288c) OX=559292 GN=RPL2A PE=1 SV=1	KGAGSIFTSHTRLR	K(0.02)G(0.03)A(0.03)G(0.03)S(0.03)I(0.03)F(0.06)T(0.10)S(0.12)H(0.12)T(0.13)R(0.11)L(0.10)R(0.09)	1529.84	11	T	20				X612.05061	UY-H2S
P32324	EF2_YEAST Elongation factor 2 OS=Saccharomyces cerevisiae (strain ATCC 204508 / S288c) OX=559292 GN=EFT1 PE=1 SV=1	AGIISAAKAGEAR	A(0.03)G(0.03)I(0.03)I(0.05)S(0.11)A(0.15)A(0.15)K(0.17)A(0.07)G(0.06)E(0.05)A(0.04)R(0.05)	1213.68	8	K	50				X385.99164	Y-H2S+HPO3
P49626	RL4B_YEAST 60S ribosomal protein L4-B OS=Saccharomyces cerevisiae (strain ATCC 204508 / S288c) OX=559292 GN=RPL4B PE=1 SV=2	NVPGVETANVASLNLLQLAPGAHLGR	N(0.00)V(0.00)P(0.00)G(0.00)V(0.00)E(0.00)T(0.00)A(0.00)N(0.00)V(0.00)A(0.00)S(0.00)L(0.00)N(0.01)L(0.01)L(0.01)Q(0.01)L(0.01)A(0.01)P(0.17)G(0.16)A(0.16)H(0.16)L(0.08)G(0.07)R(0.07)	2610.42	20	P	240				X385.99164	Y-H2S+HPO3
P26321	RL5_YEAST 60S ribosomal protein L5 OS=Saccharomyces cerevisiae (strain ATCC 204508 / S288c) OX=559292 GN=RPL5 PE=1 SV=4	AFQKDAK	A(0.26)F(0.27)Q(0.14)K(0.11)D(0.11)A(0.06)K(0.04)	806.429	2	F	3				X611.06659	CY-H2S
P02407	RS17A_YEAST 40S ribosomal protein S17-A OS=Saccharomyces cerevisiae (strain ATCC 204508 / S288c) OX=559292 GN=RPS17A PE=1 SV=1	ASKALIER	A(0.07)S(0.11)K(0.46)A(0.10)L(0.08)I(0.07)E(0.06)R(0.05)	886.524	3	K	14				X306.02531	Y-H2S
Q02326	RL6A_YEAST 60S ribosomal protein L6-A OS=Saccharomyces cerevisiae (strain ATCC 204508 / S288c) OX=559292 GN=RPL6A PE=1 SV=2	WYPSEDVAALKK	W(0.17)Y(0.40)P(0.06)S(0.05)E(0.06)D(0.05)V(0.05)A(0.04)A(0.04)L(0.04)K(0.03)K(0.03)	1405.72	2	Y	10				X385.99164	Y-H2S+HPO3
P49167	RL38_YEAST 60S ribosomal protein L38 OS=Saccharomyces cerevisiae (strain ATCC 204508 / S288c) OX=559292 GN=RPL38 PE=1 SV=1	LIQSLPPTLKVNRL	L(0.00)I(0.00)Q(0.00)S(0.00)L(0.00)P(0.02)P(0.03)T(0.03)L(0.04)K(0.05)V(0.19)N(0.19)R(0.19)L(0.24)	1590.98	14	L	78				X612.05061	UY-H2S
P39015	STM1_YEAST Suppressor protein STM1 OS=Saccharomyces cerevisiae (strain ATCC 204508 / S288c) OX=559292 GN=STM1 PE=1 SV=3	IETAEKEAYVPATK	I(0.03)E(0.04)T(0.08)A(0.08)E(0.08)K(0.09)E(0.09)A(0.09)Y(0.14)V(0.08)P(0.05)A(0.06)T(0.05)K(0.04)	1548.8	9	Y	187				X385.99164	Y-H2S+HPO3
P34167	IF4B_YEAST Eukaryotic translation initiation factor 4B OS=Saccharomyces cerevisiae (strain ATCC 204508 / S288c) OX=559292 GN=TIF3 PE=1 SV=1	GSNFQSSSRPPRR	G(0.00)S(0.00)N(0.01)F(0.01)Q(0.01)S(0.03)S(0.20)S(0.20)R(0.22)P(0.08)P(0.10)R(0.09)R(0.05)	1474.74	9	R	301				X385.99164	Y-H2S+HPO3
P32324	EF2_YEAST Elongation factor 2 OS=Saccharomyces cerevisiae (strain ATCC 204508 / S288c) OX=559292 GN=EFT1 PE=1 SV=1	AIQRVVLMMGR	A(0.02)I(0.03)Q(0.13)R(0.22)V(0.18)V(0.13)L(0.08)Mox(0.06)M(0.05)G(0.05)R(0.04)	1288.71	4	R	433	Mox	8	15.9949	X385.99164	Y-H2S+HPO3
Q12672	RL21B_YEAST 60S ribosomal protein L21-B OS=Saccharomyces cerevisiae (strain ATCC 204508 / S288c) OX=559292 GN=RPL21B PE=1 SV=1	AQGVAVQLK	A(0.00)Q(0.00)G(0.03)V(0.07)A(0.58)V(0.21)Q(0.06)L(0.03)K(0.01)	912.539	5	A	125				X385.99164	Y-H2S+HPO3
P04147	PABP_YEAST Polyadenylate-binding protein, cytoplasmic and nuclear OS=Saccharomyces cerevisiae (strain ATCC 204508 / S288c) OX=559292 GN=PAB1 PE=1 SV=4	NQQIVAGKPLYVAIAQRK	N(0.01)Q(0.01)Q(0.01)I(0.01)V(0.03)A(0.06)G(0.08)K(0.10)P(0.06)L(0.06)Y(0.06)V(0.09)A(0.08)I(0.08)A(0.08)Q(0.08)R(0.08)K(0.03)	1996.16	8	K	390				X612.05061	UY-H2S
P17076	RL8A_YEAST 60S ribosomal protein L8-A OS=Saccharomyces cerevisiae (strain ATCC 204508 / S288c) OX=559292 GN=RPL8A PE=1 SV=4	YGLNHVVALIENK	Y(0.05)G(0.16)L(0.12)N(0.12)H(0.12)V(0.11)V(0.07)A(0.06)L(0.05)I(0.04)E(0.04)N(0.04)K(0.03)	1468.8	2	G	135				X385.99164	Y-H2S+HPO3
P04147	PABP_YEAST Polyadenylate-binding protein, cytoplasmic and nuclear OS=Saccharomyces cerevisiae (strain ATCC 204508 / S288c) OX=559292 GN=PAB1 PE=1 SV=4	NGPVYGVPPQGGFPR	N(0.05)G(0.05)P(0.05)V(0.05)Y(0.41)G(0.13)V(0.13)P(0.02)P(0.02)Q(0.02)G(0.02)G(0.02)F(0.02)P(0.01)R(0.01)	1540.78	5	Y	482				X612.05061	UY-H2S
P11632	NHP6A_YEAST Non-histone chromosomal protein 6A OS=Saccharomyces cerevisiae (strain ATCC 204508 / S288c) OX=559292 GN=NHP6A PE=1 SV=1	DIVRSENPDITFGQVGKK	D(0.03)I(0.05)V(0.15)R(0.17)S(0.16)E(0.18)N(0.08)P(0.03)D(0.03)I(0.02)T(0.02)F(0.01)G(0.01)Q(0.01)V(0.01)G(0.01)K(0.01)K(0.01)	2002.05	6	E	42				X385.99164	Y-H2S+HPO3
P05750	RS3_YEAST 40S ribosomal protein S3 OS=Saccharomyces cerevisiae (strain ATCC 204508 / S288c) OX=559292 GN=RPS3 PE=1 SV=5	YAPGTIVLYAERVQDR	Y(0.00)A(0.00)P(0.01)G(0.01)T(0.02)I(0.06)V(0.09)L(0.17)Y(0.10)A(0.10)E(0.10)R(0.10)V(0.08)Q(0.07)D(0.06)R(0.03)	1849.97	8	L	86				X651.07274	GY-H2S
P06105	SC160_YEAST Protein SCP160 OS=Saccharomyces cerevisiae (strain ATCC 204508 / S288c) OX=559292 GN=SCP160 PE=1 SV=3	LARAPIEIPLEK	L(0.01)A(0.02)R(0.95)A(0.01)P(0.01)I(0.00)E(0.00)I(0.00)P(0.00)L(0.00)E(0.00)K(0.00)	1348.81	3	R	1056				X385.99164	Y-H2S+HPO3
P48567	PUS4_YEAST tRNA pseudouridine synthase 4 OS=Saccharomyces cerevisiae (strain ATCC 204508 / S288c) OX=559292 GN=PUS4 PE=1 SV=1	SSCYMVKLIR	S(0.01)S(0.01)Ccm(0.03)Y(0.04)M(0.07)V(0.09)K(0.15)L(0.15)I(0.37)R(0.08)	1255.64	9	I	306				X385.99164	Y-H2S+HPO3
P38934	BFR1_YEAST Nuclear segregation protein BFR1 OS=Saccharomyces cerevisiae (strain ATCC 204508 / S288c) OX=559292 GN=BFR1 PE=1 SV=1	TQGVYDKR	T(0.04)Q(0.04)G(0.06)V(0.07)Y(0.53)D(0.15)K(0.07)R(0.05)	965.493	5	Y	204				X612.05061	UY-H2S
P0CX36	RS4B_YEAST 40S ribosomal protein S4-B OS=Saccharomyces cerevisiae (strain ATCC 204508 / S288c) OX=559292 GN=RPS4B PE=1 SV=1	LVYVTGGRNLGR	L(0.00)V(0.00)Y(0.01)V(0.02)T(0.06)G(0.12)G(0.12)R(0.26)N(0.13)L(0.13)G(0.09)R(0.05)	1303.74	8	R	187				X385.99164	Y-H2S+HPO3
P40024	ARB1_YEAST ABC transporter ATP-binding protein ARB1 OS=Saccharomyces cerevisiae (strain ATCC 204508 / S288c) OX=559292 GN=ARB1 PE=1 SV=1	FIASAGTYANLVK	F(0.01)I(0.01)A(0.02)S(0.03)A(0.03)G(0.04)T(0.04)Y(0.64)A(0.04)N(0.04)L(0.04)V(0.04)K(0.02)	1353.73	8	Y	346				X385.99164	Y-H2S+HPO3
P10664	RL4A_YEAST 60S ribosomal protein L4-A OS=Saccharomyces cerevisiae (strain ATCC 204508 / S288c) OX=559292 GN=RPL4A PE=1 SV=4	TGTKPAAVFTETLKHD	T(0.37)G(0.34)T(0.05)K(0.03)P(0.02)A(0.02)A(0.02)V(0.02)F(0.02)T(0.02)E(0.02)T(0.02)L(0.02)K(0.02)H(0.01)D(0.01)	1714.89	1	T	347				X635.07782	AY-H2S
P53927	NOP15_YEAST Ribosome biogenesis protein 15 OS=Saccharomyces cerevisiae (strain ATCC 204508 / S288c) OX=559292 GN=NOP15 PE=1 SV=1	IEKLYKYK	I(0.02)E(0.03)K(0.04)L(0.04)Y(0.76)K(0.05)Y(0.04)K(0.01)	1083.63	5	Y	177				X385.99164	Y-H2S+HPO3
P38779	CIC1_YEAST Proteasome-interacting protein CIC1 OS=Saccharomyces cerevisiae (strain ATCC 204508 / S288c) OX=559292 GN=CIC1 PE=1 SV=1	TVYKAYEAR	T(0.01)V(0.01)Y(0.03)K(0.06)A(0.09)Y(0.70)E(0.06)A(0.02)R(0.02)	1099.57	6	Y	167				X651.07274	GY-H2S
P0CX39	RS8A_YEAST 40S ribosomal protein S8-A OS=Saccharomyces cerevisiae (strain ATCC 204508 / S288c) OX=559292 GN=RPS8A PE=1 SV=1	GGNKKYR	G(0.00)G(0.00)N(0.01)K(0.01)K(0.02)Y(0.93)R(0.03)	821.451	6	Y	55				X612.05061	UY-H2S
P0CX45	RL2A_YEAST 60S ribosomal protein L2-A OS=Saccharomyces cerevisiae (strain ATCC 204508 / S288c) OX=559292 GN=RPL2A PE=1 SV=1	VVFRDPYKYR	V(0.01)V(0.02)F(0.02)R(0.02)D(0.02)P(0.12)Y(0.17)K(0.22)Y(0.28)R(0.13)	1341.72	9	Y	69				X612.05061	UY-H2S
P57743	LSM3_YEAST U6 snRNA-associated Sm-like protein LSm3 OS=Saccharomyces cerevisiae (strain ATCC 204508 / S288c) OX=559292 GN=LSM3 PE=1 SV=1	VYIKLRGAR	V(0.00)Y(0.00)I(0.01)K(0.02)L(0.10)R(0.83)G(0.02)A(0.01)R(0.01)	1074.67	6	R	21				X385.99164	Y-H2S+HPO3
P05750	RS3_YEAST 40S ribosomal protein S3 OS=Saccharomyces cerevisiae (strain ATCC 204508 / S288c) OX=559292 GN=RPS3 PE=1 SV=5	AAYGVVRYVMESGAK	A(0.14)A(0.15)Y(0.07)G(0.07)V(0.07)V(0.07)R(0.07)Y(0.12)V(0.04)M(0.04)E(0.04)S(0.03)G(0.03)A(0.03)K(0.02)	1599.81	2	A	119				X612.05061	UY-H2S
P38934	BFR1_YEAST Nuclear segregation protein BFR1 OS=Saccharomyces cerevisiae (strain ATCC 204508 / S288c) OX=559292 GN=BFR1 PE=1 SV=1	FKRPDVSVR	F(0.02)K(0.07)R(0.70)P(0.05)D(0.04)V(0.03)S(0.03)V(0.03)R(0.02)	1102.62	3	R	10				X385.99164	Y-H2S+HPO3
P33442	RS3A1_YEAST 40S ribosomal protein S1-A OS=Saccharomyces cerevisiae (strain ATCC 204508 / S288c) OX=559292 GN=RPS1A PE=1 SV=2	IFAIAFTRK	I(0.01)F(0.01)A(0.03)I(0.04)A(0.08)F(0.11)T(0.28)R(0.31)K(0.11)	1065.63	8	R	144				X612.05061	UY-H2S
Q12159	YRA1_YEAST RNA annealing protein YRA1 OS=Saccharomyces cerevisiae (strain ATCC 204508 / S288c) OX=559292 GN=YRA1 PE=1 SV=2	APPNAVARVAK	A(0.01)P(0.01)P(0.04)N(0.05)A(0.06)V(0.08)A(0.16)R(0.25)V(0.19)A(0.11)K(0.03)	1092.64	8	R	67				X385.99164	Y-H2S+HPO3
P05738	RL9A_YEAST 60S ribosomal protein L9-A OS=Saccharomyces cerevisiae (strain ATCC 204508 / S288c) OX=559292 GN=RPL9A PE=1 SV=2	HIDVTFTKVNNQLIK	H(0.02)I(0.02)D(0.04)V(0.04)T(0.04)F(0.04)T(0.04)K(0.04)V(0.04)N(0.05)N(0.05)Q(0.09)L(0.27)I(0.17)K(0.06)	1768.98	13	L	52				X385.99164	Y-H2S+HPO3
Q12672	RL21B_YEAST 60S ribosomal protein L21-B OS=Saccharomyces cerevisiae (strain ATCC 204508 / S288c) OX=559292 GN=RPL21B PE=1 SV=1	AQGVAVQLK	A(0.18)Q(0.18)G(0.19)V(0.11)A(0.07)V(0.07)Q(0.07)L(0.07)K(0.05)	912.539	3	G	123				X612.05061	UY-H2S
P40470	RRT14_YEAST Regulator of rDNA transcription protein 14 OS=Saccharomyces cerevisiae (strain ATCC 204508 / S288c) OX=559292 GN=RRT14 PE=1 SV=1	DVHKIK	D(0.01)V(0.02)H(0.76)K(0.14)I(0.07)K(0.02)	738.439	3	H	65				X635.07782	AY-H2S
P34167	IF4B_YEAST Eukaryotic translation initiation factor 4B OS=Saccharomyces cerevisiae (strain ATCC 204508 / S288c) OX=559292 GN=TIF3 PE=1 SV=1	GSNFQGDGREDAPDLDWGAAR	G(0.01)S(0.01)N(0.01)F(0.02)Q(0.02)G(0.04)D(0.04)G(0.05)R(0.05)E(0.05)D(0.05)A(0.05)P(0.08)D(0.08)L(0.08)D(0.09)W(0.08)G(0.08)A(0.04)A(0.03)R(0.03)	2232.98	16	D	213				X385.99164	Y-H2S+HPO3
Q99383	HRP1_YEAST Nuclear polyadenylated RNA-binding protein 4 OS=Saccharomyces cerevisiae (strain ATCC 204508 / S288c) OX=559292 GN=HRP1 PE=1 SV=1	RAEPRHMQQK	R(0.03)A(0.03)E(0.03)P(0.30)R(0.36)H(0.07)M(0.06)Q(0.05)Q(0.04)K(0.02)	1279.66	5	R	321				X612.05061	UY-H2S
Q07953	SDO1_YEAST Ribosome maturation protein SDO1 OS=Saccharomyces cerevisiae (strain ATCC 204508 / S288c) OX=559292 GN=SDO1 PE=1 SV=1	PINQPSGQIK	P(0.00)I(0.00)N(0.00)Q(0.00)P(0.90)S(0.05)G(0.02)Q(0.02)I(0.01)K(0.00)	1080.59	5	P	6				X385.99164	Y-H2S+HPO3
P31376	SWC3_YEAST SWR1-complex protein 3 OS=Saccharomyces cerevisiae (strain ATCC 204508 / S288c) OX=559292 GN=SWC3 PE=1 SV=2	KNDAEAKR	K(0.03)N(0.06)D(0.10)A(0.10)E(0.11)A(0.24)K(0.27)R(0.08)	930.488	7	K	205				X532.08428	UY-H2S-HPO3
P0CX30	RS23B_YEAST 40S ribosomal protein S23-B OS=Saccharomyces cerevisiae (strain ATCC 204508 / S288c) OX=559292 GN=RPS23B PE=1 SV=1	GKPRGLNSAR	G(0.00)K(0.00)P(0.54)R(0.18)G(0.07)L(0.06)N(0.04)S(0.04)A(0.04)R(0.03)	1054.6	3	P	6				X571.10641	GY-H2S-HPO3
P38174	MAP2_YEAST Methionine aminopeptidase 2 OS=Saccharomyces cerevisiae (strain ATCC 204508 / S288c) OX=559292 GN=MAP2 PE=1 SV=4	SAEDHQVMPTLDSAK	S(0.01)A(0.01)E(0.02)D(0.02)H(0.02)Q(0.02)V(0.02)Mox(0.02)P(0.13)T(0.22)L(0.26)D(0.12)S(0.07)A(0.06)K(0.02)	1643.75	11	L	339	Mox	8	15.9949	X385.99164	Y-H2S+HPO3
P0CX56	RS18B_YEAST 40S ribosomal protein S18-B OS=Saccharomyces cerevisiae (strain ATCC 204508 / S288c) OX=559292 GN=RPS18B PE=1 SV=1	IRAHRGIR	I(0.08)R(0.10)A(0.29)H(0.37)R(0.05)G(0.04)I(0.04)R(0.03)	977.6	4	H	122				X385.99164	Y-H2S+HPO3
P38202	YBC8_YEAST UPF0642 protein YBL028C OS=Saccharomyces cerevisiae (strain ATCC 204508 / S288c) OX=559292 GN=YBL028C PE=1 SV=1	SLRASSHLNAK	S(0.05)L(0.05)R(0.26)A(0.15)S(0.16)S(0.13)H(0.09)L(0.05)N(0.03)A(0.02)K(0.01)	1182.65	3	R	6				X385.99164	Y-H2S+HPO3
P26786	RS7A_YEAST 40S ribosomal protein S7-A OS=Saccharomyces cerevisiae (strain ATCC 204508 / S288c) OX=559292 GN=RPS7A PE=1 SV=4	ILPKPSRTSR	I(0.01)L(0.01)P(0.05)K(0.04)P(0.21)S(0.20)R(0.20)T(0.18)S(0.06)R(0.06)	1153.69	5	P	102				X385.99164	Y-H2S+HPO3
P49167	RL38_YEAST 60S ribosomal protein L38 OS=Saccharomyces cerevisiae (strain ATCC 204508 / S288c) OX=559292 GN=RPL38 PE=1 SV=1	KLIQSLPPTLK	K(0.02)L(0.02)I(0.03)Q(0.03)S(0.03)L(0.03)P(0.26)P(0.21)T(0.21)L(0.13)K(0.04)	1236.78	7	P	70				X385.99164	Y-H2S+HPO3
P39998	EDC3_YEAST Enhancer of mRNA-decapping protein 3 OS=Saccharomyces cerevisiae (strain ATCC 204508 / S288c) OX=559292 GN=EDC3 PE=1 SV=1	GLTLNDVQFGDGGKSQAFK	G(0.03)L(0.03)T(0.03)L(0.03)N(0.04)D(0.05)V(0.06)Q(0.06)F(0.15)G(0.06)D(0.06)G(0.05)G(0.05)K(0.05)S(0.05)Q(0.05)A(0.06)F(0.06)K(0.04)	1980.99	9	F	38				X612.05061	UY-H2S
P34167	IF4B_YEAST Eukaryotic translation initiation factor 4B OS=Saccharomyces cerevisiae (strain ATCC 204508 / S288c) OX=559292 GN=TIF3 PE=1 SV=1	SGGFGGSFGGR	S(0.10)G(0.10)G(0.11)F(0.13)G(0.29)G(0.05)S(0.05)F(0.05)G(0.04)G(0.04)R(0.04)	984.441	5	G	69				X385.99164	Y-H2S+HPO3
P87262	RL34A_YEAST 60S ribosomal protein L34-A OS=Saccharomyces cerevisiae (strain ATCC 204508 / S288c) OX=559292 GN=RPL34A PE=1 SV=1	AQRVTFR	A(0.98)Q(0.00)R(0.00)V(0.00)T(0.00)F(0.00)R(0.00)	876.493	1	A	2				X635.07782	AY-H2S
P53849	GIS2_YEAST Zinc finger protein GIS2 OS=Saccharomyces cerevisiae (strain ATCC 204508 / S288c) OX=559292 GN=GIS2 PE=1 SV=1	SECTVQRCFNCNQTGHISR	S(0.04)E(0.04)Ccm(0.06)T(0.06)V(0.06)Q(0.07)R(0.07)Ccm(0.07)F(0.10)N(0.04)Ccm(0.04)N(0.04)Q(0.04)T(0.04)G(0.04)H(0.04)I(0.04)S(0.05)R(0.05)	2353.01	9	F	68				X385.99164	Y-H2S+HPO3
P0CX45	RL2A_YEAST 60S ribosomal protein L2-A OS=Saccharomyces cerevisiae (strain ATCC 204508 / S288c) OX=559292 GN=RPL2A PE=1 SV=1	LRTLDYAER	L(0.10)R(0.09)T(0.42)L(0.12)D(0.11)Y(0.04)A(0.04)E(0.04)R(0.03)	1135.6	3	T	31				X651.07274	GY-H2S
P39990	SNU13_YEAST 13 kDa ribonucleoprotein-associated protein OS=Saccharomyces cerevisiae (strain ATCC 204508 / S288c) OX=559292 GN=SNU13 PE=1 SV=1	ACGVSRPVIAASITTNDASAIK	A(0.05)Ccm(0.06)G(0.14)V(0.07)S(0.10)R(0.10)P(0.10)V(0.10)I(0.05)A(0.03)A(0.03)S(0.02)I(0.02)T(0.02)T(0.01)N(0.01)D(0.01)A(0.01)S(0.01)A(0.01)I(0.01)K(0.01)	2201.15	3	G	92				X612.05061	UY-H2S
P39938	RS26A_YEAST 40S ribosomal protein S26-A OS=Saccharomyces cerevisiae (strain ATCC 204508 / S288c) OX=559292 GN=RPS26A PE=1 SV=1	MAIRNIVEAAAVR	M(0.01)A(0.16)I(0.25)R(0.23)N(0.06)I(0.06)V(0.05)E(0.04)A(0.03)A(0.03)A(0.03)V(0.03)R(0.03)	1412.79	3	I	41				X651.07274	GY-H2S
P50109	PSP2_YEAST Protein PSP2 OS=Saccharomyces cerevisiae (strain ATCC 204508 / S288c) OX=559292 GN=PSP2 PE=1 SV=2	SKSNPFGSAK	S(0.06)K(0.08)S(0.14)N(0.14)P(0.18)F(0.17)G(0.17)S(0.05)A(0.02)K(0.01)	1021.52	5	P	240				X306.02531	Y-H2S
P22217	TRX1_YEAST Thioredoxin-1 OS=Saccharomyces cerevisiae (strain ATCC 204508 / S288c) OX=559292 GN=TRX1 PE=1 SV=3	VVGANPAAIK	V(0.18)V(0.18)G(0.49)A(0.04)N(0.02)P(0.02)A(0.02)A(0.02)I(0.02)K(0.01)	938.555	3	G	89				X651.07274	GY-H2S
P40994	ARF3_YEAST ADP-ribosylation factor 3 OS=Saccharomyces cerevisiae (strain ATCC 204508 / S288c) OX=559292 GN=ARF3 PE=1 SV=2	TTILYK	T(0.04)T(0.06)I(0.11)L(0.26)Y(0.53)K(0.01)	737.432	5	Y	35				X635.07782	AY-H2S
P38850	RT107_YEAST Regulator of Ty1 transposition protein 107 OS=Saccharomyces cerevisiae (strain ATCC 204508 / S288c) OX=559292 GN=RTT107 PE=1 SV=1	LQKISGEVAVTHSGDLER	L(0.20)Q(0.15)K(0.18)I(0.04)S(0.04)G(0.04)E(0.04)V(0.03)A(0.03)V(0.03)T(0.03)H(0.03)S(0.03)G(0.03)D(0.03)L(0.03)E(0.03)R(0.03)	1938.02	1	L	548				X998.11807	AAY
P24000	RL24B_YEAST 60S ribosomal protein L24-B OS=Saccharomyces cerevisiae (strain ATCC 204508 / S288c) OX=559292 GN=RPL24B PE=1 SV=1	SAGVQGSKVSK	S(0.04)A(0.04)G(0.09)V(0.13)Q(0.28)G(0.22)S(0.05)K(0.05)V(0.04)S(0.03)K(0.02)	1046.57	5	Q	134				X611.06659	CY-H2S
P34167	IF4B_YEAST Eukaryotic translation initiation factor 4B OS=Saccharomyces cerevisiae (strain ATCC 204508 / S288c) OX=559292 GN=TIF3 PE=1 SV=1	EREEPDIDWSAAR	E(0.00)R(0.00)E(0.00)E(0.00)P(0.00)D(0.00)I(0.00)D(0.00)W(0.99)S(0.00)A(0.00)A(0.00)R(0.00)	1572.72	9	W	288				X385.99164	Y-H2S+HPO3
