# Supplementary material for: Defining the RNA interactome by total RNA‐associated protein purification
Source: Mol Syst Biol. 2019 Apr 8;15(4):e8689. doi: 10.15252/msb.20188689 (PMC6452921; doi:10.15252/msb.20188689)
Supplement: Supplementary file 10 — Dataset EV8 [file MSB-15-e8689-s010.xlsx]

## Sheet: Dataset EV8
Dataset EV8
The analysis of the yeast proteins identified as crosslinked to RNA by Xi or RNPxl search engines, but not in PAR-TRAPP

## Sheet: Sheet2
Observed in	Uniprot ID	Protein name	PAR-TRAPP
			Number of peptides requirement for protein Id	UVA enrichment significance P valued adj. <0.05	PAR-TRAPP fold enrichment
Xi only	Q12460	NOP56	PASS	DISCARD	1.70875
	Q07657	SHS1	PASS	DISCARD	1.36909
	P29468	PAP1	DISCARD	DISCARD
	Q3E747	YLR363W-A	DISCARD	0.0354795
	P38885	AIM46	no peptides detected
	P48234	ENP2	PASS	0.060296	1.5358
	P31376	SWC3	no peptides detected
	P40476	PRM5	DISCARD	DISCARD
	P38850	RTT107	no peptides detected
	Q08641	ABP140	PASS	DISCARD	1.05945
	P38250	IST2	PASS	DISCARD	0.941838
	P35691	TMA19	PASS	DISCARD	1.47571
	P40994	ARF3	no peptides detected
	P32790	SLA1	PASS	DISCARD	1.0335
common between Xi and RNPxl not in parTRAPP	P00358	TDH2	PASS	DISCARD	1.08165
	P27476	NSR1	PASS	DISCARD	0.981238
	P39939	RPS26B	DISCARD	0.00613775
	P18899	DDR48	PASS	DISCARD	0.979434
	P40991	NOP2	PASS	DISCARD	1.02509
	P27637	BUD14	PASS	DISCARD	0.801619
	P38996	NAB3	PASS	DISCARD	1.37303
	P05747	RPL29	DISCARD	0.00417228
	P38911	FPR3	PASS	DISCARD	1.59658
only found in RNPxl	P09733	TUB1	PASS	DISCARD	1.12928
	P17558	PET123	no peptides detected
	P32590	SSE2	DISCARD	DISCARD
	P13856	RSR1	no peptides detected
	P25344	STE50	no peptides detected
	P54857	TGL2	no peptides detected
	P32863	RAD54	no peptides detected
	Q08438	VHS3	PASS	DISCARD	0.787218
	P25037	UBP1	PASS	DISCARD	1.20781
	P45976	FIP1	PASS	DISCARD	1.0035
	P19211	ANB1	no peptides detected
	Q00816	REG1	PASS	DISCARD	0.929714
	Q03661	ESC1	PASS	0.0641483	1.4889
	P39969	BOI2	DISCARD	DISCARD
	P34216	EDE1	PASS	DISCARD	1.26518
	P31380	FUN30	PASS	DISCARD	1.08735
	Q06538	CSC1	no peptides detected
	P25694	CDC48	PASS	DISCARD	1.42403
	P12887	UNG1	PASS	DISCARD	5.79713
	P25386	USO1	PASS	DISCARD	1.0278
	P47018	MTC1	PASS	DISCARD	0.993399
	P53191	PIB2	no peptides detected
	P43635	CIT3	no peptides detected
	Q3E737	YJL047C-A	no peptides detected
	P53541	SPO1	no peptides detected
