# Supplementary material for: Defining the RNA interactome by total RNA‐associated protein purification
Source: Mol Syst Biol. 2019 Apr 8;15(4):e8689. doi: 10.15252/msb.20188689 (PMC6452921; doi:10.15252/msb.20188689)
Supplement: Supplementary file 11 — Dataset EV9 [file MSB-15-e8689-s011.xlsx]

## Sheet: Dataset EV9
Dataset EV9
top 100 mRNA transcripts (by read count), identified in the Eno1 CRAC

## Sheet: Top 100 mRNAs
Rank	Gene name	RPKM	Average hit position	Hit distribution		1	2	3	4	5	6	7	8	9	10	11	12	13	14	15	16	17	18	19	20	21	22	23	24	25	26	27	28	29	30	31	32	33	34	35	36	37	38	39	40	41	42	43	44
1	RPL41A	3064.07	0.633971			0	0	0	0	0	0	0	0	0	29	130	222	310	340	384	379	367	332	278	197	351	457	464	496	478	427	317	268	139	118	35	40	76	120	132	140	140	142	57	22	32	35	35	44
2	CCW12	2081.43	0.456221			0	0	36	152	304	296	289	357	386	495	569	560	551	485	380	439	490	507	597	701	809	753	431	322	340	293	249	251	232	182	153	411	466	447	498	534	435	291	378	420	480	403	215	258
3	RPL41B	1931.73	0.499234			0	0	0	0	0	0	0	0	0	0	6	37	67	85	117	302	335	375	442	497	535	532	429	350	269	371	476	464	534	530	480	405	394	385	443	350	246	144	60	50	69	106	115	107
4	TDH3	1842.04	0.54875			0	0	0	21	258	667	1157	1652	1666	853	793	541	496	600	533	1000	692	683	860	545	284	542	503	392	302	409	924	730	308	248	188	140	122	202	384	465	424	501	440	489	556	472	556	504
5	TEF2	1349.48	0.548717			9	63	63	54	393	1303	967	319	264	487	836	740	1065	1039	718	655	405	382	371	193	302	477	706	577	786	645	602	818	468	396	398	639	897	464	466	740	727	1201	724	468	373	447	707	315
6	TEF1	1328.06	0.523065			39	196	901	910	350	287	609	646	770	1248	878	817	759	476	436	428	205	423	774	685	522	712	497	565	713	407	395	270	601	745	550	504	629	739	1049	378	271	375	678	824	404	212	366	397
7	ENO2	1273.93	0.544521			49	568	367	377	269	289	381	809	1522	625	208	162	361	452	343	620	374	571	955	1296	755	574	210	74	169	228	348	627	656	363	274	443	540	475	553	516	799	882	679	329	93	254	589	640
8	FBA1	1255.95	0.546091			0	10	492	623	875	786	230	500	478	487	617	378	142	95	294	292	52	193	215	340	396	254	282	421	682	265	181	352	732	541	276	421	429	615	817	623	429	389	310	131	238	245	384	575
9	RPS31	1219.14	0.488115			0	0	4	113	234	207	158	100	99	96	168	227	214	180	205	202	241	224	337	573	614	532	488	266	300	278	160	198	249	484	565	504	361	237	180	210	317	370	382	306	267	231	275	345
10	PDC1	1113.8	0.527371			0	0	0	0	351	1093	477	615	1189	1172	970	1054	666	896	618	418	448	189	207	435	808	1156	111	462	799	609	556	953	839	658	941	720	212	344	454	761	605	340	193	393	562	1192	997	861
11	GPM1	1102.74	0.523948			0	0	0	0	104	292	254	377	370	232	148	210	219	557	1117	537	368	187	281	335	313	253	216	409	572	303	214	300	358	163	184	217	160	190	104	152	133	117	114	143	228	310	429	544
12	RPS15	1037.56	0.519587			0	21	24	6	0	54	158	176	165	113	144	124	43	72	184	218	275	333	376	308	211	208	269	398	346	261	130	136	136	199	168	159	105	85	28	28	24	0	12	42	56	56	91	91
13	RPS26A	896.656	0.583601			32	28	0	0	0	0	0	0	0	0	0	0	16	79	131	208	232	208	160	111	80	42	51	91	113	140	130	176	160	239	249	221	233	334	371	329	291	235	245	231	196	157	57	189
14	RPS12	884.446	0.52768			0	12	54	230	288	216	19	212	297	297	244	130	52	90	120	75	80	164	168	168	134	84	65	120	148	131	86	88	40	20	31	64	64	64	77	152	160	188	180	352	459	486	417	200
15	AHP1	840.155	0.646653			0	0	0	0	0	0	0	0	0	0	0	0	0	6	105	165	189	169	258	279	126	235	288	336	312	260	332	282	198	119	229	302	248	254	133	54	30	15	94	135	180	160	156	142
16	PGK1	818.414	0.501726			0	32	22	74	388	632	453	215	240	398	451	151	366	535	319	140	583	613	922	681	342	131	465	598	405	124	122	656	573	486	263	152	560	547	471	488	335	179	98	296	370	289	82	82
17	RPL10	813.551	0.462253			0	0	5	178	312	202	99	144	192	197	241	221	376	427	512	391	330	300	222	122	41	0	80	303	219	211	430	500	415	296	348	282	187	257	284	361	308	161	150	218	294	199	159	132
18	ASC1	804.316	0.507178			0	25	148	201	343	438	454	150	242	678	332	113	84	431	436	296	235	200	195	283	286	344	228	294	263	314	284	171	52	19	80	16	0	20	304	879	1777	5052	93	24	64	6	120	40
19	RPS5	792.73	0.517216			0	115	220	311	214	206	228	347	261	114	63	105	192	224	180	188	156	59	38	9	46	92	243	334	417	438	428	313	144	73	20	91	127	96	63	70	139	94	161	227	401	428	334	162
20	ADH1	792.247	0.480594			0	0	279	474	364	286	380	512	487	294	368	463	621	524	291	420	388	247	315	162	20	96	224	117	160	14	10	53	30	36	48	160	265	480	737	559	454	412	281	283	251	77	256	415
21	RPS8A	788.626	0.518819			133	285	297	240	200	174	142	64	102	96	56	37	107	144	115	48	40	65	80	70	64	80	97	190	223	215	127	119	91	48	91	67	151	160	133	41	28	24	34	70	80	69	53	157
22	TDH2	739.981	0.538375			0	0	5	80	73	311	368	378	313	295	255	49	8	43	315	785	671	496	259	116	148	168	157	114	144	311	316	156	212	177	156	104	96	191	375	322	280	141	0	153	267	336	263	86
23	CDC19	720.965	0.547792			0	0	0	42	418	308	414	501	466	607	129	130	487	750	302	526	567	354	355	540	321	476	159	175	165	261	177	262	415	345	309	354	687	407	210	438	693	662	422	259	162	147	56	272
24	RPL15A	718.155	0.443542			0	0	0	6	22	53	289	385	403	447	392	226	69	102	226	264	256	396	353	141	114	122	142	99	135	160	176	326	392	297	276	318	446	473	477	375	301	146	83	7	105	121	80	89
25	RPL39	699.76	0.623195			0	35	115	230	232	164	114	127	120	110	92	25	6	25	50	50	3	30	48	50	53	50	130	156	82	61	6	0	0	0	30	90	84	92	64	16	0	0	0	2	18	42	45	37
26	RPP1A	690.168	0.539959			0	0	0	0	10	35	35	36	65	99	105	85	72	57	98	154	154	79	93	105	70	56	56	56	56	62	128	133	153	161	131	99	76	56	41	35	47	121	221	325	348	378	354	443
27	RPL29	689.191	0.548537			25	30	48	84	84	82	31	6	3	0	0	0	0	5	30	30	30	45	48	48	26	0	17	42	42	42	114	114	118	72	60	68	66	114	132	126	150	138	138	115	103	71	44	80
28	ILV5	683.488	0.553237			15	201	161	239	1022	531	536	239	415	340	48	180	21	60	215	304	165	137	210	62	80	90	120	189	38	24	297	334	291	172	126	210	315	228	101	171	136	184	174	0	10	116	120	45
29	TPI1	663.316	0.644292			0	0	73	132	124	63	0	0	30	60	83	53	36	1	30	66	96	68	48	24	5	44	116	102	240	263	159	87	14	56	123	116	94	147	338	303	192	191	160	110	98	88	85	5
30	RPL28	638.158	0.626902			0	12	154	488	453	454	357	193	137	65	227	117	125	136	0	0	0	0	0	21	45	45	0	0	0	0	75	147	96	75	41	60	96	102	60	60	135	63	0	0	57	167	111	198
31	RPL13B	621.193	0.672541			0	0	50	60	134	252	144	0	0	117	206	134	83	16	74	60	46	177	198	33	146	223	221	180	12	0	0	3	45	15	65	176	191	105	135	123	144	44	0	0	112	286	189	264
32	CWP2	609.725	0.470343			0	0	0	0	0	3	24	87	174	224	188	100	142	203	211	202	191	173	182	221	221	120	84	84	100	96	48	42	42	40	12	28	28	64	56	56	60	56	98	136	168	172	207	209
33	EFB1	603.237	0.391894			48	68	257	434	507	554	337	170	0	0	14	126	160	248	571	699	1318	1820	2087	348	11	10	12	54	18	0	0	50	108	102	0	4	196	365	408	236	142	234	218	183	71	221	236	111
34	RPP2B	594.478	0.491119			0	0	0	0	0	0	0	0	0	24	90	104	62	77	184	128	169	138	89	80	92	184	212	206	112	112	56	40	48	72	88	139	144	187	162	224	314	310	466	556	534	420	375	336
35	RPL3	581.879	0.457321			0	127	506	559	310	346	118	90	81	47	4	485	422	118	88	128	220	230	404	314	117	10	110	147	452	678	685	385	350	178	399	205	173	206	188	218	206	153	269	474	476	564	481	333
36	RPL31A	571.138	0.566346			27	195	368	407	278	71	84	70	36	0	20	60	38	42	130	88	40	0	0	52	155	150	165	174	97	165	198	99	40	53	43	88	88	70	46	33	0	0	12	71	65	33	33	43
37	RPL5	567.645	0.611063			0	0	65	162	100	52	28	28	31	70	147	66	206	286	280	214	70	0	24	70	42	68	243	350	151	72	92	182	92	243	261	139	126	110	10	2	28	28	38	56	0	182	290	178
38	HHT2	565.674	0.723561			0	0	0	0	0	0	0	0	0	72	167	200	136	99	79	8	0	0	0	40	68	48	118	150	145	112	41	20	36	40	47	30	40	50	36	32	54	84	196	162	98	62	70	94
39	RPS8B	565.108	0.520122			0	70	269	324	124	112	48	161	290	73	0	99	182	362	398	245	304	295	169	80	0	0	0	0	0	49	38	8	156	179	102	79	307	380	144	59	98	326	364	151	139	167	278	168
40	RPL8B	563.682	0.52491			0	0	0	0	44	130	121	36	89	242	289	389	468	266	92	122	71	136	227	212	105	31	30	37	113	104	100	283	281	140	104	160	296	256	194	186	78	54	0	125	281	138	93	123
41	RPL25	548.076	0.515164			50	302	457	137	102	234	224	251	146	52	0	0	13	89	116	54	52	20	0	0	6	39	66	180	189	129	75	88	204	217	111	108	75	65	56	39	39	64	307	442	420	362	205	115
42	RPL8A	548.029	0.490946			209	261	181	187	116	45	19	156	267	238	86	122	142	146	105	48	121	144	168	122	56	13	50	77	65	50	31	30	30	24	29	18	40	36	32	44	80	83	110	152	142	78	30	6
43	SOD1	535.709	0.616085			0	0	0	24	32	62	72	120	118	112	102	72	44	60	72	98	48	72	128	121	88	40	40	82	173	193	208	193	55	6	3	49	78	80	40	28	36	42	104	132	172	151	126	92
44	RPS9B	534.768	0.658514			0	59	281	171	0	0	0	40	70	56	106	105	137	133	120	186	126	204	239	115	6	75	108	39	24	45	21	0	0	0	0	0	45	53	99	203	195	87	42	49	138	269	288	389
45	RPS14A	531.734	0.696893			0	28	66	68	50	72	87	36	45	36	15	0	0	0	0	0	0	0	5	86	108	45	14	24	2	27	94	90	72	42	24	49	139	55	0	66	165	168	91	147	244	333	229	242
46	PMP1	519.718	0.497266			18	18	18	18	18	18	18	18	0	0	0	0	0	0	0	0	5	10	10	10	10	10	10	10	10	10	8	8	8	8	8	14	20	20	16	12	12	12	12	12	12	12	12	12
47	HYP2	513.139	0.529169			126	122	55	84	119	119	96	9	0	12	14	54	70	66	42	42	30	38	42	42	42	44	56	70	70	87	69	54	54	54	54	54	54	38	65	108	120	120	113	43	18	38	54	66
48	RPS2	512.858	0.556217			0	26	126	63	48	137	232	114	21	65	65	146	172	93	77	164	307	257	95	144	73	20	0	0	0	18	101	156	163	129	32	0	48	36	101	133	159	260	151	74	137	140	304	301
49	RPL2B	507.233	0.559685			0	0	80	64	33	225	278	18	3	203	115	17	60	60	229	219	36	120	152	93	275	45	114	39	145	139	202	309	454	366	290	239	3	200	277	522	268	95	347	666	396	299	381	321
50	RPS1B	506.85	0.475227			0	0	87	224	241	50	39	96	177	189	194	174	112	82	125	420	485	375	252	129	153	222	102	174	156	208	219	198	126	84	10	0	0	42	125	223	290	285	56	40	77	60	40	106
51	RPL36B	505.368	0.650181			0	0	0	0	0	0	0	0	0	88	206	185	132	99	99	22	6	40	88	47	55	55	55	89	32	0	0	0	30	21	0	0	33	27	0	0	56	88	32	10	120	264	145	99
52	RPL7A	504.06	0.568841			0	38	430	179	133	25	32	12	104	150	92	50	55	65	0	0	0	0	0	0	12	84	0	44	419	365	236	60	0	23	257	191	168	132	114	179	335	1103	3947	35	126	164	406	257
53	TSA1	496.941	0.573543			0	0	134	264	189	74	54	100	156	116	80	40	0	0	0	0	40	90	78	90	80	85	122	90	0	0	0	24	30	34	80	94	76	52	60	87	64	120	148	132	159	90	106	170
54	RPL19B	496.406	0.564759			0	44	144	44	7	10	91	394	229	288	173	225	286	130	175	180	135	75	6	25	75	75	81	30	62	94	174	139	0	76	135	138	69	87	139	173	219	204	51	45	182	180	266	258
55	RPP0	494.047	0.51538			8	123	204	476	630	477	208	220	86	44	36	0	28	6	36	138	128	26	0	0	198	296	226	42	96	112	39	14	135	180	175	12	18	200	265	226	210	216	154	30	0	0	55	137
56	RPS20	487.655	0.390018			3	30	70	96	120	96	90	75	96	84	23	116	125	202	270	218	185	217	138	187	225	192	126	108	64	24	72	139	129	172	169	256	359	366	283	194	126	79	157	159	99	82	30	27
57	RPL1A	485.638	0.530852			0	0	16	24	33	39	37	56	161	209	154	144	162	172	147	203	250	249	68	44	44	0	0	0	73	143	164	123	117	77	77	53	64	42	13	71	165	100	28	91	48	90	195	131
58	RPS13	479.846	0.584937			9	198	351	461	163	60	8	15	3	0	0	0	60	75	62	60	60	60	36	78	58	70	65	45	12	0	43	364	397	295	122	119	93	8	0	0	0	0	0	131	462	441	278	191
59	RPS28A	478.908	0.463452			0	0	0	0	0	0	0	0	0	0	0	0	0	18	70	90	92	102	187	204	204	199	174	159	80	36	36	36	36	49	118	192	161	147	166	192	182	222	222	222	210	246	227	202
60	RPL43A	464.764	0.57343			0	0	0	35	124	107	90	207	228	117	55	48	66	0	0	42	60	38	107	38	36	64	71	152	156	62	0	0	4	24	22	0	0	0	60	35	0	54	93	175	252	172	192	316
61	RPL37B	462.78	0.504059			0	0	0	0	0	16	50	162	222	168	217	119	0	0	8	55	154	137	148	187	155	103	91	118	165	216	99	61	44	15	55	40	36	60	92	94	48	2	20	16	0	0	0	110
62	RPP2A	460.244	0.557392			0	0	0	0	0	0	0	0	0	0	0	0	1	11	11	3	21	33	65	70	136	220	121	61	87	216	272	291	170	72	37	120	99	90	147	220	260	378	418	402	404	409	334	188
63	RPS3	460.136	0.51969			0	0	0	36	121	56	36	86	96	227	196	130	120	124	75	40	33	0	0	2	12	5	0	0	60	141	275	228	160	115	84	219	336	339	219	169	156	156	78	106	265	321	324	258
64	RPL1B	457.209	0.472729			0	0	0	16	111	125	162	166	187	324	104	82	111	148	228	176	140	142	131	117	225	288	304	260	111	14	0	0	52	77	129	144	93	72	59	24	38	48	74	108	68	23	56	27
65	RPL40A	456.142	0.73265			0	0	0	0	0	0	0	0	0	0	0	0	0	0	0	0	0	0	0	77	192	124	55	84	84	56	137	120	94	110	105	66	220	215	152	176	50	216	95	0	0	0	0	0
66	RPL42B	455.963	0.617778			0	0	36	76	31	59	24	70	91	42	54	48	0	18	48	78	48	52	58	27	120	85	62	105	109	144	214	138	109	120	190	125	58	92	78	60	12	5	60	60	47	145	191	144
67	RPS4A	455.589	0.567617			0	45	127	68	0	64	64	243	71	0	52	54	36	26	0	0	0	12	72	199	312	196	185	474	349	164	218	242	156	40	0	0	108	248	343	243	260	270	170	510	281	12	72	233
68	RPL19A	453.525	0.57951			0	12	45	0	0	80	223	332	164	69	57	70	50	96	171	94	100	55	27	84	167	190	180	132	112	72	36	93	64	88	112	7	0	0	88	193	159	264	236	132	89	137	80	96
69	HHF1	450.566	0.694648			0	0	0	0	0	0	17	77	112	94	40	15	0	0	0	0	0	0	63	63	57	42	75	81	63	53	26	14	0	0	6	42	60	60	58	48	48	24	0	0	21	24	24	23
70	MET6	449.953	0.422128			252	524	1276	936	1037	523	197	29	80	636	806	717	298	202	0	97	210	306	181	365	131	234	168	632	636	286	313	272	121	244	362	635	196	661	625	592	548	199	55	102	18	180	231	48
71	RPS23B	448.121	0.441451			0	268	466	436	403	331	148	0	0	0	60	140	162	157	30	60	28	10	56	232	378	307	176	364	166	70	20	0	0	39	42	12	0	0	106	112	121	151	51	110	202	153	63	6
72	RPL9A	447.864	0.458762			0	0	0	0	4	40	50	167	334	310	350	344	230	166	115	62	41	40	26	20	26	66	94	99	60	82	133	121	72	90	91	160	189	182	180	108	120	118	68	138	150	119	21	60
73	RPL2A	446.284	0.552552			0	0	0	0	0	0	8	10	0	0	0	0	0	20	64	120	121	207	438	419	401	243	60	72	95	112	63	228	285	148	79	135	161	199	508	422	140	38	154	160	118	80	50	169
74	RPL18A	440.836	0.561765			114	356	333	332	281	227	80	30	0	0	140	207	72	63	42	104	119	5	67	136	80	35	0	70	40	0	0	103	153	174	66	0	0	0	0	21	45	38	143	362	405	359	318	370
75	RPS24A	440.337	0.625606			0	72	88	56	32	24	84	44	40	112	84	84	33	133	95	85	164	155	56	14	24	90	90	28	28	36	55	44	118	161	212	73	44	0	0	0	0	44	104	137	124	238	262	172
76	RPL22A	438.04	0.545799			0	0	0	4	52	45	110	121	63	189	356	285	224	178	164	122	78	78	78	84	102	66	18	93	35	0	34	60	0	0	0	0	0	0	30	94	307	253	18	0	18	24	6	28
77	RPL32	435.964	0.580973			0	0	0	0	0	0	40	81	78	147	135	184	247	175	21	39	21	42	91	90	39	71	134	156	130	94	24	0	24	39	39	6	18	125	224	249	257	206	193	144	136	56	0	36
78	RPL11A	419.522	0.640387			0	0	0	0	0	0	0	0	0	0	0	0	0	60	80	50	85	140	105	86	136	160	81	30	30	29	20	37	90	85	70	74	37	39	73	120	134	117	98	90	60	54	66	148
79	RPS25A	416.685	0.586339			0	0	0	0	0	0	0	0	0	0	0	0	0	75	237	192	72	40	96	110	63	4	18	144	72	0	50	60	15	0	0	24	96	96	61	145	507	514	353	216	12	0	0	80
80	RPL37A	416.288	0.608169			0	0	0	0	0	19	44	37	68	94	28	0	47	132	114	33	24	48	123	169	125	74	97	125	54	0	40	109	114	24	32	70	66	62	24	0	0	0	0	0	0	0	9	36
81	RPL24A	415.682	0.495738			0	0	64	160	48	72	51	76	189	190	314	370	171	42	86	204	123	125	183	142	60	50	114	165	140	151	65	39	52	48	0	12	45	33	67	79	103	120	72	0	11	165	180	150
82	RPL12B	414.993	0.445328			0	6	27	24	2	25	76	101	101	189	235	240	156	153	153	116	142	140	137	45	27	27	89	108	46	27	12	24	54	58	157	189	135	89	83	58	90	90	55	45	45	42	18	58
83	RPS11B	410.995	0.548702			0	0	0	40	135	98	378	328	34	10	170	154	74	70	88	200	168	78	90	36	132	125	228	48	78	75	175	273	387	89	35	136	117	111	72	12	0	40	296	380	221	160	20	102
84	RPL30	410.872	0.618837			0	0	0	4	40	68	131	147	274	208	40	28	0	0	0	10	20	8	0	0	0	0	0	0	45	50	10	0	0	0	0	0	0	10	50	50	95	91	80	100	130	140	170	175
85	RPS1A	410.6	0.421463			0	0	0	130	569	528	250	133	194	243	184	63	110	184	331	420	281	256	269	144	27	78	143	165	41	50	143	187	126	75	94	182	150	46	32	40	0	0	0	0	1	15	8	0
86	RPL27A	408.512	0.565532			0	0	136	356	342	68	0	0	77	77	0	0	13	16	62	145	206	226	120	142	104	93	15	0	0	0	123	221	75	65	0	0	3	45	66	129	186	140	0	0	0	137	187	169
87	RPL38	406.735	0.3653			0	0	0	82	80	16	26	255	270	98	70	88	50	130	190	119	112	66	0	29	80	90	130	146	187	177	112	98	218	310	323	218	183	168	142	40	61	132	105	79	20	0	0	0
88	RPL23B	404.325	0.613102			0	0	0	0	0	104	278	211	160	10	12	239	224	45	40	45	9	16	39	24	0	0	0	0	73	112	77	114	68	96	92	89	195	165	51	72	120	120	124	150	189	276	67	0
89	RPL14A	402.046	0.51252			0	0	0	0	0	0	0	42	94	154	198	180	305	608	527	306	347	293	245	74	54	84	120	175	66	45	202	104	0	0	30	87	72	63	30	45	6	0	0	56	84	0	0	0
90	RPS6B	399.525	0.6421			0	0	24	78	0	35	119	0	79	223	24	0	3	121	155	198	162	76	54	0	0	18	102	102	42	0	24	68	157	224	178	131	68	94	88	110	46	42	20	138	189	277	296	220
91	RPS4B	397.902	0.605627			0	0	0	0	13	245	381	129	82	49	80	114	87	64	0	0	24	27	8	36	30	0	60	125	143	40	94	132	321	215	58	279	300	115	60	77	102	111	186	329	269	120	97	85
92	RPS30A	394.526	0.580714			0	0	88	142	129	94	27	41	43	36	27	84	59	24	122	150	69	48	3	4	12	9	0	0	0	24	24	72	78	96	109	188	112	68	52	144	120	60	0	0	0	25	90	114
93	HTA1	393.941	0.547501			0	0	13	63	52	0	5	75	134	132	105	117	75	63	63	59	64	84	54	54	57	48	54	42	37	111	138	106	81	69	45	25	29	93	88	54	54	79	144	138	72	75	99	50
94	RPS6A	385.998	0.663265			0	30	173	69	108	29	24	80	122	116	55	0	0	0	0	83	113	39	93	79	54	123	20	0	63	212	78	0	7	17	68	84	77	22	57	79	126	60	75	54	109	156	283	262
95	RPL34A	382.655	0.524211			0	4	104	251	280	137	0	39	130	121	94	64	16	0	0	0	66	126	59	77	76	83	94	75	117	117	18	0	0	0	0	24	57	84	63	48	40	0	0	15	153	168	20	0
96	TMA19	379.115	0.520402			0	0	0	0	0	0	0	6	31	75	65	25	28	104	224	228	68	60	60	60	60	102	182	254	245	258	178	120	75	41	72	60	40	119	144	123	54	70	175	153	78	46	108	176
97	HHF2	376.871	0.514177			0	0	88	154	189	147	71	63	63	63	48	28	28	36	56	64	70	70	89	71	73	86	65	25	0	0	1	27	42	42	12	7	2	0	8	56	56	40	0	42	49	51	55	35
98	RPL24B	375.934	0.632782			0	15	94	91	114	134	117	141	134	98	49	35	64	42	18	0	0	30	42	15	0	0	0	0	0	0	0	0	0	0	0	40	56	40	0	18	36	0	29	106	268	274	255	196
99	RPL35A	375.113	0.528161			42	96	258	153	6	45	45	136	60	16	0	24	88	183	81	75	229	138	0	72	48	27	91	15	0	60	40	5	13	72	81	102	24	0	78	164	171	163	166	173	232	238	172	171
100	RPL17A	371.854	0.53086			0	0	0	0	42	108	52	55	105	105	143	123	133	92	95	171	189	140	257	342	265	132	76	52	149	174	102	98	96	10	0	6	68	105	87	56	28	56	56	101	103	55	2	14
[truncated: 31 more columns]
