# Supplementary material for: Defining the RNA interactome by total RNA‐associated protein purification
Source: Mol Syst Biol. 2019 Apr 8;15(4):e8689. doi: 10.15252/msb.20188689 (PMC6452921; doi:10.15252/msb.20188689)
Supplement: Supplementary file 12 — Dataset EV10 [file MSB-15-e8689-s012.zip]

Archive with 5 entries (4 files):
- MSB-18-8689R_Dataset_EV10.txt
- README.txt
- __MACOSX/
- __MACOSX/._MSB-18-8689R_Dataset_EV10.txt
- __MACOSX/._README.txt
