# Supplementary material for: Defining the RNA interactome by total RNA‐associated protein purification
Source: Mol Syst Biol. 2019 Apr 8;15(4):e8689. doi: 10.15252/msb.20188689 (PMC6452921; doi:10.15252/msb.20188689)
Supplement: Supplementary file 12 — Dataset EV10 [file MSB-15-e8689-s012.zip › MSB-18-8689R_Dataset_EV10.txt]

MINIMUM_TOP_SCORE:0
IsotopPattern:Averagin
crosslinker:DummyCrosslinker:Name:TargetModification
TM_MASSES:340.013027;306.025305;226.058974;385.991636;260.046696;419.979358;669.065547;635.077825;555.111494;715.044156;589.099216;749.031878;685.060462;651.07274;571.106409;731.039071;605.094131;765.026793;645.054314;611.066592;531.100261;691.032923;565.087983;725.020645;646.038329;612.050607;532.084276;692.016938;566.071998;726.00466;662.015489;628.027767;548.061436;707.994098;582.049158;741.98182;998.118067;964.130345;884.164014;1044.096676;918.151736;1078.084398;1014.112982;980.12526;900.158929;1060.091591;934.146651;1094.079313;974.106834;940.119112;860.152781;1020.085443;894.140503;1054.073165;975.090849;941.103127;861.136796;1021.069458;895.124518;1055.05718;991.068009;957.080287;877.113956;1037.046618;911.101678;1071.03434;1030.107897;996.120175;916.153844;1076.086506;950.141566;1110.074228;990.101749;956.114027;876.147696;1036.080358;910.135418;1070.06808;991.085764;957.098042;877.131711;1037.064373;911.119433;1071.052095;1007.062924;973.075202;893.108871;1053.041533;927.096593;1087.029255;950.095601;916.107879;836.141548;996.07421;870.12927;1030.061932;951.079616;917.091894;837.125563;997.058225;871.113285;1031.045947;967.056776;933.069054;853.102723;1013.035385;887.090445;1047.023107;952.063631;918.075909;838.109578;998.04224;872.0973;1032.029962;968.040791;934.053069;854.086738;1014.0194;888.07446;1048.007122;984.017951;950.030229;870.063898;1029.99656;904.05162;1063.984282

loss:CleavableCrossLinkerPeptide:MASS:128.004435;NAME:Ybase
loss:CleavableCrossLinkerPeptide:MASS:94.016713;NAME:Ybase_mH2S
loss:CleavableCrossLinkerPeptide:MASS:226.058971;NAME:YmHPO3mH2S
loss:CleavableCrossLinkerPeptide:MASS:306.025302;NAME:YmH2S
loss:CleavableCrossLinkerPeptide:MASS:340.013027;NAME:Y
loss:CleavableCrossLinkerPeptide:MASS:260.046696;NAME:YmHPO3
loss:CleavableCrossLinkerPeptide:MASS:385.991633;NAME:YpHPO3mH2S
loss:CleavableCrossLinkerPeptide:MASS:419.979358;NAME:YpHPO3
####################
##Tolerances
tolerance:precursor:6ppm
tolerance:fragment:20ppm

####################
## include linear matches
EVALUATELINEARS:true

#####################
## how many cpus to use
## values smaller 0 mean that all avaiblable but the mentioned number will be used
## e.g. if the computer has 4 cores and UseCPUs is set to -1 then 3 threads are used for search.
## this is a bit relativated by the buffering, as buffers also use threads to decouple the input and output of the buffer.
## each thread will also have a small buffer between itself and the input and the output queue - but the overal cpu-usage of these should be smallish
UseCPUs:-14


#################
## Cross Linker + associated modifications
##   Modifications are generated as Variable modifications, with the naming convention:
##   LinkedAminoAcidSymbol followed by name of crosslinker in lower case and name of modification
##==============================
## Symetric
## format :
## crosslinker:SymetricSingleAminoAcidRestrictedCrossLinker:Name:[name];MASS:[cross-linker mass];LINKEDAMINOACIDS:[list of possible cross-link targts];MODIFICATIONS:[list of associated modifications];decoy
## with:
##  Name:             A name of the cross-linker
##  MASS:             The mass of the cross-linker as  the difference between the mass of the two peptides and the mass of the mass of the two peptides when reacted with the cross-linker
##  LINKEDAMINOACIDS: A comma separated list of amino-acids that the cross-linker can react with. Additionaly nterm and cterm are accepted
##                    Also amino-acids can get a ranking by defining a penelty (between 0 and 1) for them.
##                    E.g. K(0),S(0.2),T(0.2),Y(0.2),nterm(0) means that K and the protein n-terminal are more likely to be cross-linked then S, T, or Y
## MODIFICATIONS:     a comma-separeted list defining related modifications 
##                    E.g. NH3,17.026549105,OH2,18.0105647                  
##                    defines two modifications:
##                      NH3: that adds 17.026549105 to the mass of the cross-linker
##                      OH2: that adds 18.0105647 to the mass of the cross-linker
## decoy:             flags every cross-linked match that has this cross-linker as decoy (e.g. for FDR calculation purposes)
##
##
##Several cross-linker can be defined and then are searched together
##
##BS3
#crosslinker:SymetricSingleAminoAcidRestrictedCrossLinker:Name:BS3;MASS:138.06807;LINKEDAMINOACIDS:K(0),S(0.2),T(0.2),Y(0.2),nterm(0);MODIFICATIONS:NH2,17.026549105,OH,18.0105647
#crosslinker:SymetricSingleAminoAcidRestrictedCrossLinker:Name:BS3;MASS:138.06807;LINKEDAMINOACIDS:K,nterm;MODIFICATIONS:NH2,17.026549105,OH,18.0105647;LOSSES:xl150,150
#crosslinker:SymetricSingleAminoAcidRestrictedCrossLinker:Name:BS3;MASS:138.06807;LINKEDAMINOACIDS:K,nterm;MODIFICATIONS:NH2,17.026549105,OH,18.0105647
#crosslinker:SymetricSingleAminoAcidRestrictedCrossLinker:Name:BS3;MASS:138.06807;LINKEDAMINOACIDS:K,nterm
#crosslinker:SymetricSingleAminoAcidRestrictedCrossLinker:Name:BS3_decoy;MASS:100.06807;LINKEDAMINOACIDS:K,nterm;decoy
##BS2G
#crosslinker:SymetricSingleAminoAcidRestrictedCrossLinker:Name:BS2G;MASS:96.02112055;LINKEDAMINOACIDS:K,S,T,Y,nterm;MODIFICATIONS:NH2,17.026549105,OH,18.0105647,LOOP,0
#crosslinker:SymetricSingleAminoAcidRestrictedCrossLinker:Name:BS2G;MASS:96.02112055;LINKEDAMINOACIDS:K,S,T,Y,nterm
#crosslinker:SymetricSingleAminoAcidRestrictedCrossLinker:Name:BS2G_decoy;MASS:66.02112055;LINKEDAMINOACIDS:K,S,T,Y,nterm;decoy
##==============================
## asymetric cross-linker (currently modifications need to be specified separately)
##SDA
# crosslinker:AsymetricSingleAminoAcidRestrictedCrossLinker:Name:SDA;MASS:82.0413162600906;FIRSTLINKEDAMINOACIDS:*;SECONDLINKEDAMINOACIDS:K,S,Y,T,nterm

###################
##Modifications
## modifications are possible to be defined as three types:
## fixed: every aminoacid is modified
## variable: peptides containing the aminoacids will be searched with and without modification
## known: not automatically searched - but enables to defined modification as part of the FASTA-file as fixed or variable modification (e.g. defined histon modification 
##         only on histones without haveing to search them everywhere).
##
## 
## Format is: 
##        modification:(fixed|variable|known)::SYMBOL:(how is the modification represented);MODIFIED:[aminoaid];MASS:[mass of the modified amino acid]
##  Symbol:      peptides will be reported with the modification as part of the 
##               sequence the symbol to represent the modified amino acid
##               Ccm for Carboxyamidomethylation of Cysteine
##  MODIFIED:    the amni-acid to be modified (e.g. C)
##  MASS:        the total mass of the modified amino acid
##   (This format is also used to define amino-acid substitution)
##
## Alternativly modifications that apply to several aminoacids can also be defined as
##         modification:variable::SYMBOLEXT:[extension];MODIFIED:[amino-acids];DELTAMASS:[mass-difference]
##  SYMBOLEXT:   What will be appended to the amino-acid to denote this modification (E.g. ox for oxidation)
##  MODIFIED:    A list of aminoa cids that can have this modification
##  DELTAMASS:   the mass diference between the modified and teh undmodified version of the amino-acid.
##
##========================
##--Fixed Modifications
modification:fixed::SYMBOL:Ccm;MODIFIED:C;MASS:160.03065

##========================
##--Variable Modifications
##Mox = 131.040485 + 15.99491
modification:variable::SYMBOL:Mox;MODIFIED:M;MASS:147.035395
#modification:variable::SYMBOLEXT:Pi;MODIFIED:S,T,Y;DELTAMASS:79.966331
#=========================
## known modifications
## known modifications can be used to denote expected fixed or variable 
## modifications in specific places without having to search them in other places
#modification:known::SYMBOLEXT:p;MODIFIED:S,T,Y;DELTAMASS:79.966331
#modification:known::SYMBOLEXT:me;MODIFIED:K,R;DELTAMASS:14.015650
#modification:known::SYMBOLEXT:dme;MODIFIED:K,R;DELTAMASS:28.031300
#modification:known::SYMBOLEXT:tme;MODIFIED:K,R;DELTAMASS:42.046950
#modification:known::SYMBOLEXT:tme;MODIFIED:K,R;DELTAMASS:42.046950
#modification:known::SYMBOLEXT:ac;MODIFIED:K;DELTAMASS:42.010565
#modification:known::SYMBOLEXT:ub;MODIFIED:K;DELTAMASS:114.042927
#modification:known::SYMBOLEXT:da;MODIFIED:N,Q;DELTAMASS:0.984016


###################
## Digest
##Tryptic digest
#digestion:PostAAConstrainedDigestion:DIGESTED:K,R;ConstrainingAminoAcids:P;NAME=Trypsin
digestion:PostAAConstrainedDigestion:DIGESTED:K,R;ConstrainingAminoAcids:;NAME=Trypsin\P
#digestion:PostAAConstrainedDigestion:DIGESTED:K,K8,K6,K4,R,R10,R6;ConstrainingAminoAcids:;NAME=Trypsin\P(LabelMod)
#digestion:PostAAConstrainedDigestion:DIGESTED:K;ConstrainingAminoAcids:P;NAME=LysC
#digestion:PostAAConstrainedDigestion:DIGESTED:K;ConstrainingAminoAcids:;NAME=LysC\P
##No Digestion e.g. for Synthetic Peptide
#digestion:NoDigestion:


#####################################################################################################
##Fragment match settings

####################
## Non-Lossy Fragments to consider
fragment:BIon
fragment:YIon
#fragment:CIon
#fragment:ZIon
#fragment:AIon
#fragment:XIon
## peptide ion should always be enabled, as otherwise no standard cross-linked fragments will be matched - also needed for precoursor-fragment matches
fragment:PeptideIon
## enables double fragmentation with in one fragment but also fragmentation events on both peptides
#fragment:BLikeDoubleFragmentation;ID:4


###################
##Losses
## Water
loss:AminoAcidRestrictedLoss:NAME:H20;aminoacids:S,T,D,E;MASS:18.01056027;cterm
## Amonia
loss:AminoAcidRestrictedLoss:NAME:NH3;aminoacids:R,K,N,Q;MASS:17.02654493;nterm
## CH3SOH from Mox
loss:AminoAcidRestrictedLoss:NAME:CH3SOH;aminoacids:Mox;MASS:63.99828547
##AIons as loss from BIons
## when defiend as loss the matched fragments will have less impact on the score then matching A-Ions
loss:AIonLoss
##crosslinker modified fragment (fragmentation of the cross-linker petide bound)
#loss:CrosslinkerModified
##==================
##immonium ions
#loss:AminoAcidRestrictedImmonium:NAME:Ccmi;aminoacids:Ccm;MASS:133.0436;ID:7
#loss:AminoAcidRestrictedImmonium:NAME:Moxi;aminoacids:Mox;MASS:120.0483;ID:8
#loss:AminoAcidRestrictedImmonium:NAME:Fi;aminoacids:F;MASS:120.0813;ID:9
#loss:AminoAcidRestrictedImmonium:NAME:Ri;aminoacids:R;MASS:129.114;ID:10
#loss:AminoAcidRestrictedImmonium:NAME:Yi;aminoacids:Y;MASS:136.0762;ID:11
#loss:AminoAcidRestrictedImmonium:NAME:Wi;aminoacids:W;MASS:159.0922;ID:12

#####################
## Generally lossy fragmenst will have a smaller impact on subscores then non-lossy versions of a fragment.
## But some subscores (anything called conservative) considere a fragment observed even if n neutral losses for that fragment where observed but not the fragment itself 
## this defines how many loses are needed to make a fragment count as observed
ConservativeLosses:3


####################
# if this is set to true also fragment matches are reported that are of by 1 dalton
MATCH_MISSING_MONOISOTOPIC:true


####################
## how many peaks to consider for alpha-peptide-search
mgcpeaks:10

###################
### Candidate selection
## Scoreing happens in three stages
## alpha candidates are selected and scored
## top n aplpha candidates are taken and all matching beta-candidates will be selected and prescored
## the top X of these are then fully matched and scored
## how many "alpha" peptide candidiates will be considered for finding beta candidates
topmgchits:150
## how many combinations of alpha and beta peptides will be considered for final scoring
topmgxhits:10

##################
## how many misscleavages are considered
missedcleavages:2

####################
## define a minimum peptide length (default 2)
MINIMUM_PEPTIDE_LENGTH:6


#####################
## IO-settings - for improving the parallel processing it's better to do some buffering 
## this reduces the time threads potentially have to wait for spectra to be searched (BufferInput)
## or to be written out (BufferOutput).
BufferInput:100000
BufferOutput:10000


#####################
## Only write out the top match per spectrum
TOPMATCHESONLY:true
#maxpeakcandidates:25000

#####################
## maximum mass of a peptide to be considered for fragmentation
#MAXPEPTIDEMASS:5000

#####################
## some limits for generating modified peptides
MAX_MODIFICATION_PER_PEPTIDE:3
MAX_MODIFIED_PEPTIDES_PER_PEPTIDE:20

####################
##If the top-match for a spectra has a score lower than this, the spectra and all of its matches are not reported
#MINIMUM_TOP_SCORE:-10


#########################################
## what fragment tree to use
## default: the default tree
## FU: uses a fastutil based implementation of the fragmenttree and conservea lot of memory doing so.
## searching a few hunderd proteins is then possible with just 8GB
FRAGMENTTREE:FU


#########################################
## we need the run name and scan number for a spectrum
## but mgf-files have that info (if at all) in the TITLE line
## and it is not exactly defined how that is stored
## some mgf-files that we have encountered are already regognised for others
## the following to regular expressions can be defined to read out scan number and run
## if both are supplied these will be first tried before the internal automatic will be used
## the scan number and the raw file need to be in the first capturing group
## Example:
## the mgf contains headers like:
## TITLE= Elution from: -1.0 to -1.0 period:  experiment:  cycles:  precIntensity: -1.0 RawFile: myrawfile FinneganScanNumber: 14846
## then the regular expressions should be defined as
## SCAN_RE: .*FinneganScanNumber:\s*([0-9]*)\s*
## RUN_RE: .*RawFile:\s*(.*)FinneganScanNumber:
##
## XiSearch comes with a range of know regulare mgf-title formats but there are a lot 
## more formats out there. So if you encounter an error that the file is not known try this.
## 
#SCAN_RE:
#RUN_RE:


#########################################
## for a fragment up to how many neutral losses for that fragment are considered
MAXTOTALLOSSES:1

#########################################
## for each type of loss up to how often is that considered for a single fragment
MAXLOSSES:1
