# Supplementary material for: Defining the RNA interactome by total RNA‐associated protein purification
Source: Mol Syst Biol. 2019 Apr 8;15(4):e8689. doi: 10.15252/msb.20188689 (PMC6452921; doi:10.15252/msb.20188689)
Supplement: Supplementary file 12 — Dataset EV10 [file MSB-15-e8689-s012.zip › README.txt]

Dataset EV10 is a configuration file for Xi Search tool, utilised in this study.
